# Supplementary material for: Hyperbolic shear polaritons in low-symmetry crystals
Source: Nature. 2022 Feb 23;602(7898):595–600. doi: 10.1038/s41586-021-04328-y (PMC8866127; doi:10.1038/s41586-021-04328-y)
Supplement: Supplementary file 2 — Source Data Fig. 1 [file 41586_2021_4328_MOESM2_ESM.csv]

Fig. 1e:
NaN	-9.985e-05	-9.961e-05	-9.937e-05	-9.912e-05	-9.888e-05	-9.863e-05	-9.839e-05	-9.814e-05	-9.79e-05	-9.766e-05	-9.741e-05	-9.717e-05	-9.692e-05	-9.668e-05	-9.644e-05	-9.619e-05	-9.595e-05	-9.57e-05	-9.546e-05	-9.521e-05	-9.497e-05	-9.473e-05	-9.448e-05	-9.424e-05	-9.399e-05	-9.375e-05	-9.351e-05	-9.326e-05	-9.302e-05	-9.277e-05	-9.253e-05	-9.229e-05	-9.204e-05	-9.18e-05	-9.155e-05	-9.131e-05	-9.106e-05	-9.082e-05	-9.058e-05	-9.033e-05	-9.009e-05	-8.984e-05	-8.96e-05	-8.936e-05	-8.911e-05	-8.887e-05	-8.862e-05	-8.838e-05	-8.813e-05
-9.985e-05	429.2	422.2	415.7	394.1	372.4	350.8	329.2	274.8	230.3	185.8	137.9	109.4	80.89	52.38	23.87	-104.2	-136.2	-168.1	-218.3	-268.3	-318.2	-368.2	-418.1	-417.5	-406.4	-395.2	-384	-368.4	-370.4	-372.3	-374.2	-337.3	-291.1	-245	-198.8	-126.4	-64.75	-3.105	58.54	115.6	169.7	223.8	277.9	323.9	374.4	424.8	475.3	531.7	505.8
-9.961e-05	410	448.2	457.2	435.5	413.9	392.3	370.6	349	278.8	225.3	196.8	168.2	139.7	111.2	82.73	-66.77	-98.71	-130.6	-194.3	-244.2	-294.2	-344.1	-394.1	-431.2	-420	-408.9	-392	-393.9	-395.8	-397.8	-399.7	-390.5	-344.4	-298.2	-232.7	-171	-109.4	-47.72	13.92	75.31	129.4	183.5	234	284.5	334.9	385.4	435.8	486.3	510.8
-9.937e-05	402.2	451	458.9	444.8	430.8	416.7	402.6	388.6	312.6	284.1	255.6	227.1	198.6	170.1	141.6	113.1	-61.25	-120.3	-170.3	-220.2	-270.2	-320.1	-370.1	-420	-433.7	-422.5	-417.5	-419.4	-421.3	-423.2	-425.1	-427.1	-397.6	-338.9	-277.3	-215.6	-154	-92.34	-30.7	30.95	89.16	143.3	194.6	245	295.5	345.9	396.4	446.8	515.7
-9.912e-05	361.2	409.9	448.1	434.1	420	405.9	391.9	422.4	448.6	338.6	310.7	282.8	254.9	227	199.1	171.2	143.4	-96.3	-146.3	-196.2	-246.2	-296.1	-346.1	-396	-446	-441	-443	-444.9	-446.8	-448.7	-450.6	-452.5	-450.8	-383.5	-321.9	-260.3	-198.6	-137	-75.32	-13.67	47.97	104.7	155.2	205.6	256.1	306.5	357	407.4	457.9
-9.888e-05	320.1	368.9	437.4	423.3	409.2	395.2	417.6	443.8	470	391.9	364	336.1	308.2	280.3	252.4	224.5	85.55	19.62	-36.47	-92.56	-148.7	-204.8	-260.8	-316.9	-377.1	-441.6	-454.1	-466.5	-478.9	-491.3	-503.7	-516.1	-526.7	-509.3	-444.6	-379.9	-315.2	-250.5	-185.8	-121.1	-56.39	51.35	101.8	152.2	202.6	253.1	303.5	353.9	404.4
-9.863e-05	279.1	327.8	426.6	412.5	398.5	412.8	439	465.2	491.3	445.2	417.3	389.4	361.5	333.6	305.7	199.9	174.4	148.8	41.02	-15.08	-71.17	-127.3	-183.4	-239.5	-332	-424.7	-450.9	-463.3	-475.8	-488.2	-500.6	-513	-536.4	-564.5	-509.4	-444.7	-380	-315.3	-250.6	-185.9	-124.9	-67.93	38.31	88.74	139.2	189.6	240	290.5	352.5
-9.839e-05	238	286.8	335.6	401.8	408	434.2	460.4	486.5	512.7	538.9	470.6	442.7	414.8	386.9	359	288.7	263.2	237.6	118.5	62.41	6.316	-49.78	-105.9	-194.3	-286.9	-379.6	-447.8	-460.2	-472.6	-485.1	-497.5	-518.1	-546.1	-574.2	-574.2	-509.5	-444.8	-380.1	-315.4	-250.9	-193.9	-136.9	-25.17	25.26	75.69	126.1	176.6	227	298.6
-9.814e-05	160	237.5	294.5	403.2	429.4	455.6	481.7	507.9	534.1	560.2	523.9	496	468.1	440.2	403.1	377.6	352	326.5	300.9	139.9	83.8	27.71	-28.38	-149.2	-241.8	-334.5	-427.1	-457.1	-469.5	-481.9	-494.4	-527.8	-555.9	-583.9	-612	-574.3	-509.7	-445	-380.3	-319.8	-262.8	-205.8	-148.8	-38.22	12.21	62.64	113.1	176.1	244.8
-9.79e-05	70.19	147.7	251.3	329.8	450.8	477	503.1	529.3	555.5	581.6	607.8	549.3	521.4	517.5	491.9	466.4	440.8	415.3	389.7	217.4	161.3	105.2	-11.45	-104.1	-196.7	-289.4	-382	-454	-466.4	-478.8	-509.5	-537.6	-565.6	-593.7	-621.7	-639.2	-574.5	-509.8	-445.8	-388.8	-331.8	-274.7	-217.7	-160.7	-51.26	-0.8335	53.56	122.2	190.9
-9.766e-05	-19.63	70.6	139.8	216.5	299.1	381.6	464.1	550.7	576.8	603	629.2	602.6	574.7	606.3	580.7	555.2	529.7	504.1	478.6	453	238.8	182.7	33.65	-58.99	-151.6	-244.3	-336.9	-429.6	-463.3	-475.7	-519.3	-547.3	-575.4	-603.4	-631.5	-659.5	-639.3	-574.6	-514.7	-457.7	-400.7	-343.7	-286.7	-229.7	-114.7	-64.31	-0.2834	68.4	137.1
-9.741e-05	-110.1	-40.87	28.38	103.3	185.8	268.3	350.8	433.4	515.9	620.9	650.5	655.8	720.7	695.1	669.6	644	618.5	592.9	567.4	541.8	316.3	171.4	78.75	-13.9	-106.5	-199.2	-291.8	-384.5	-460.2	-500.9	-529	-557.1	-585.1	-613.2	-641.2	-669.3	-697.3	-640.7	-583.7	-526.7	-469.6	-412.6	-355.6	-298.6	-241.6	-122.8	-54.13	14.56	83.24
-9.717e-05	-221.6	-152.3	-83.08	-9.978	72.54	155.1	237.6	320.1	402.6	485.1	567.6	650.1	788.5	761.8	735.2	708.6	681.9	655.3	628.6	602	551.3	343.8	242.3	140.8	39.35	-62.15	-163.7	-265.2	-366.7	-510.7	-545	-579.3	-613.7	-648	-682.4	-716.7	-751	-720	-669.2	-618.5	-567.8	-517	-466.3	-415.5	-364.8	-261.7	-187.3	-112.9	-38.57
-9.692e-05	-333	-263.8	-194.5	-123.2	-40.72	41.79	124.3	206.8	289.3	371.9	451.6	514.2	639	773.7	747.1	720.5	693.8	667.2	640.5	613.9	596.8	462.3	360.8	259.3	157.8	56.32	-45.18	-146.7	-273.4	-425.7	-460.1	-494.4	-528.7	-563.1	-597.4	-631.8	-629.9	-737.5	-719.9	-669.2	-618.4	-567.7	-516.9	-466.2	-447.7	-462.8	-317.8	-243.5	-169.1
-9.668e-05	-444.5	-375.3	-306	-236.5	-154	-71.47	11.05	93.57	167.8	253.2	338.6	409.4	534.2	659	759	732.4	705.7	679.1	652.4	626.8	642.3	657.8	479.3	377.8	276.3	174.8	73.3	-28.2	-146.3	-234.6	-375.1	-409.5	-443.8	-478.1	-512.5	-546.8	-592.8	-700.3	-770.6	-719.8	-669.1	-618.4	-567.6	-516.9	-540.3	-555.4	-448.3	-374	-299.6
-9.644e-05	-595.9	-486.7	-417.5	-348.2	-267.3	-184.7	-116.1	-30.65	54.76	140.2	225.6	304.5	429.4	554.2	770.9	744.3	717.6	691	664.3	672.2	687.7	703.2	597.8	496.3	394.8	293.3	191.8	68.95	-19.28	-107.5	-195.7	-324.5	-358.9	-393.2	-427.5	-448	-555.6	-663.2	-770.7	-770.5	-719.8	-669	-618.3	-617.8	-632.9	-648	-663.1	-504.5	-430.1
-9.619e-05	-588.3	-601.8	-615.3	-459.7	-380.5	-314.5	-229.1	-143.7	-58.27	27.14	112.6	199.7	324.5	449.4	574.2	756.2	729.5	702.9	702.2	717.7	733.2	748.7	764.2	614.8	513.3	411.8	310.3	196	107.8	19.55	-68.68	-239.6	-273.9	-308.2	-342.6	-410.8	-518.4	-626	-733.6	-821.2	-770.4	-719.7	-695.3	-710.4	-725.5	-740.6	-755.7	-770.8	-560.7
-9.595e-05	-580.6	-594.1	-607.6	-647.7	-643.5	-427.5	-342.1	-256.7	-171.3	-85.89	-0.4785	94.87	219.7	344.5	469.4	594.2	741.4	732.2	747.7	763.2	778.7	794.2	809.6	733.2	631.7	530.2	411.3	323.1	234.8	146.6	58.37	-29.86	-189	-223.3	-266.1	-373.7	-481.3	-588.8	-696.4	-804	-821.1	-770.4	-787.9	-803	-818.1	-833.2	-848.3	-863.4	-691.2
-9.57e-05	-572.9	-594.7	-639.9	-665.3	-660.6	-642.2	-455.2	-369.7	-284.3	-198.9	-113.5	-9.966	114.9	239.7	364.5	489.4	614.2	777.7	793.2	808.6	824.1	839.6	855.1	870.6	750.2	626.6	538.4	450.1	361.9	273.7	185.4	97.2	8.973	-138.4	-228.9	-336.5	-444.1	-551.7	-659.2	-766.8	-871.8	-865.4	-880.5	-895.6	-910.7	-925.8	-940.9	-956	-971
-9.546e-05	-606.6	-632.1	-657.5	-682.9	-677.6	-659.2	-640.8	-622.5	-397.4	-312	-226.5	-114.8	10.03	134.9	295.4	381.3	467.2	596.4	667.1	737.8	808.5	885.1	900.6	916.1	868.7	753.6	665.4	577.2	489	400.7	312.5	282.6	299.7	75.69	-44.66	-165	-285.3	-405.7	-526	-646.4	-766.7	-893.8	-913.2	-932.7	-952.1	-971.6	-991	-1010	-1030
-9.521e-05	-624.2	-649.7	-675.1	-700.5	-694.6	-676.3	-657.9	-639.5	-621.1	-602.7	-339.6	-219.6	-54.03	31.88	117.8	203.7	289.6	465.3	536	606.7	677.4	748.1	818.8	889.5	1070	906.4	839.5	772.6	705.8	638.9	572.1	505.2	438.3	256.5	143.1	22.76	-97.59	-217.9	-338.3	-458.6	-608.3	-857.4	-926.6	-946.1	-965.5	-985	-1004	-1024	-1111
-9.497e-05	-641.8	-667.3	-692.7	-718.1	-711.7	-693.3	-674.9	-656.5	-638.1	-619.8	-638.4	-317.5	-231.6	-145.7	-59.8	26.11	112	334.2	404.9	475.6	546.3	617	687.7	858.5	962.3	1085	978.1	911.3	844.4	777.5	710.7	643.8	535	433.5	330.9	210.5	90.17	-30.18	-150.5	-270.9	-471.8	-720.9	-940	-959.5	-978.9	-998.3	-1018	-1037	-1153
-9.473e-05	-659.4	-684.9	-710.3	-735.7	-728.7	-710.3	-692	-673.6	-686.9	-684.9	-682.9	-413.4	-390	-323.3	-237.4	-151.5	-65.57	203.1	273.8	344.5	415.2	545.3	647.9	750.5	854.4	977.2	1100	1050	983	916.2	849.3	782.4	712	610.5	508.9	398.3	277.9	157.6	37.24	-86.24	-335.3	-584.3	-833.4	-972.8	-992.3	-1012	-1031	-1113	-1195
-9.448e-05	-470.5	-702.5	-727.9	-753.3	-745.8	-727.4	-709	-733.5	-731.4	-729.4	-727.4	-494.8	-471.4	-448	-415	-329.1	-243.2	72.02	142.7	213.4	334.6	437.3	539.9	642.5	746.4	869.2	992	1115	1122	1055	987.9	990.5	889	787.4	685.9	584.4	465.7	345.3	225	50.29	-198.8	-447.8	-696.9	-945.9	-1006	-1025	-1045	-1155	-1237
-9.424e-05	-334	-444.9	-745.5	-770.9	-762.8	-782	-780	-778	-775.9	-773.9	-771.9	-576.2	-552.8	-529.4	-506	-482.6	-420.7	-59.09	11.6	124	226.6	329.3	431.9	534.5	638.4	761.2	884	1007	1130	1193	1127	1167	1066	964.4	862.9	761.4	653.4	533.1	435.9	186.8	-62.24	-311.3	-560.3	-809.4	-1019	-1039	-1115	-1197	-1280
-9.399e-05	-197.5	-308.4	-419.2	-461.1	-828.5	-826.5	-824.5	-822.5	-820.4	-818.4	-816.4	-657.5	-634.1	-610.8	-587.4	-564	-540.6	-189.2	-86.61	16.01	118.6	221.2	323.9	426.5	530.4	653.2	776	898.8	1022	1144	1265	1344	1243	1141	1040	938.4	836.9	720.9	572.4	323.3	74.29	-174.8	-423.8	-672.9	-921.9	-1052	-1158	-1240	-1322
-9.375e-05	-61	-171.9	-229.8	-334.7	-455.1	-580.7	-869	-867	-864.9	-862.9	-860.9	-738.9	-715.5	-692.1	-668.7	-645.3	-674.8	-557.6	-466.4	-91.99	10.63	113.2	215.9	318.5	422.4	545.2	668	790.8	913.7	1086	1237	1262	1250	1237	1224	1212	1199	978.6	766.3	554.1	341.8	129.6	-82.69	-294.9	-507.2	-1017	-1113	-1203	-1293
-9.351e-05	106.5	1.545	-103.4	-208.3	-328.2	-453.8	-579.3	-704.8	-909.5	-907.4	-905.4	-820.3	-796.9	-773.5	-769.8	-757.3	-744.7	-732.2	-565.5	-474.3	-383.1	5.243	107.9	210.5	314.4	437.2	560.1	682.9	863.3	1014	1166	1231	1219	1206	1193	1181	1337	1379	938	725.7	513.5	301.2	88.96	-123.3	-335.5	-769.7	-900.6	-990.3	-1080
-9.326e-05	232.9	127.9	23.01	-81.93	-201.4	-326.9	-452.4	-578	-703.5	-951.9	-949.9	-901.7	-864.8	-852.3	-839.8	-827.2	-814.7	-802.2	-664.6	-573.4	-482.2	-391	-299.7	102.5	206.4	329.3	489.6	640.8	791.9	943.1	1094	1200	1188	1175	1162	1150	1316	1358	1400	897.3	685.1	472.8	260.6	48.35	-363.5	-522.2	-680.9	-777.6	-867.3
-9.302e-05	359.3	254.4	149.4	44.47	-74.47	-200	-325.5	-451.1	-576.6	-702.1	-773.4	-947.3	-934.8	-922.3	-909.7	-897.2	-884.7	-872.2	-763.8	-672.5	-581.3	-490.1	-398.9	-307.6	-251.5	267.1	418.2	569.4	720.6	871.7	1023	1169	1157	1144	1131	1252	1294	1337	1379	1069	856.7	644.5	432.2	220	-116	-274.7	-433.3	-565	-654.7
-9.277e-05	485.7	380.8	275.8	170.9	52.42	-73.12	-198.6	-324.2	-449.7	-507.9	-624.7	-756.6	-894	-992.2	-979.7	-967.2	-954.7	-942.2	-862.9	-771.7	-680.4	-589.2	-498	-457.3	-385.9	-216.1	-44.33	498	649.2	800.4	951.5	1103	1126	1113	1189	1231	1273	1315	1357	1400	1028	816.1	603.9	290.2	131.5	-27.15	-185.8	-344.5	-442
-9.253e-05	612.1	507.2	402.2	297.3	179.3	53.77	-71.76	-125.6	-242.4	-359.2	-476	-607.2	-744.6	-882	-1050	-1037	-1025	-1012	-962	-870.8	-779.6	-729.1	-657.7	-586.2	-514.8	-352.5	-180.7	-8.926	162.9	729	880.2	1031	1095	1082	1167	1210	1252	1294	1336	1378	1200	987.8	696.4	537.7	379	220.4	61.72	-96.95	-229.4
-9.229e-05	674.9	698.8	528.6	423.7	306.2	180.7	140	23.16	-93.65	-210.5	-327.3	-457.8	-595.2	-732.6	-869.9	-1007	-1095	-1082	-1061	-969.9	-929.5	-858	-786.6	-715.1	-643.7	-488.9	-317.1	-145.3	26.48	198.3	370.1	960	1064	1104	1146	1188	1231	1273	1315	1357	1399	1159	943.9	785.2	626.6	467.9	309.2	150.6	-8.085
-9.204e-05	617.7	641.6	665.6	689.6	522.3	405.5	288.7	171.9	55.06	-61.74	-178.6	-308.4	-445.7	-583.1	-720.5	-857.9	-995.3	-1133	-1201	-1130	-1058	-986.9	-915.5	-844.1	-772.6	-625.3	-453.5	-281.7	-109.9	61.88	233.7	405.5	1040	1077	1114	1151	1189	1226	1263	1301	1338	1288	1239	1181	1122	1064	556.8	398.1	239.4
-9.18e-05	560.5	584.4	608.7	644.2	656.3	554.2	437.4	320.6	203.8	86.97	-29.84	-158.9	-296.3	-433.7	-571.1	-708.5	-799	-913.7	-1017	-1259	-1187	-1116	-1044	-973	-901.5	-761.7	-589.9	-418.1	-246.3	-74.51	97.29	262.9	404.9	851.8	889	926.3	963.6	1001	1038	1075	1113	1088	1110	1051	992.7	934.2	875.7	817.3	758.8
-9.155e-05	503.3	536	571.5	607	619.2	614.6	610.1	469.3	352.5	235.7	118.9	-9.524	-146.9	-284.3	-421.7	-523.5	-638.1	-752.7	-858.5	-953.5	-1048	-1245	-1173	-1102	-1030	-898.1	-726.3	-554.5	-382.7	-208.1	-50.77	106.6	239.3	271.9	663.9	701.1	738.4	775.7	812.9	850.2	787.1	888.1	980	921.5	863.1	804.6	746.2	687.7	673
-9.131e-05	463.3	498.9	534.4	569.9	582.1	577.5	573	568.5	564	384.4	267.6	139.9	2.516	-133.3	-247.9	-362.6	-477.2	-591.8	-700.3	-795.2	-890.2	-985.2	-1080	-1231	-1159	-1034	-862.7	-679.2	-521.8	-364.4	-207.1	-49.69	73.65	106.3	139	476	513.3	550.5	587.8	625.1	587.2	688.2	789.3	792	733.5	675.1	616.6	558.1	748.5
-9.106e-05	426.2	461.7	497.2	532.8	545	540.4	535.9	531.4	526.9	522.3	517.8	256.9	142.3	27.62	-87	-201.6	-316.3	-430.9	-542	-637	-732	-827	-922	-1017	-1112	-1171	-992.8	-835.5	-678.1	-520.7	-363.4	-206	-91.98	-59.32	-26.66	5.992	288.1	325.4	362.6	286.3	387.4	488.4	589.4	662.4	603.9	545.5	487	526.1	824
-9.082e-05	389.1	424.6	460.1	495.6	507.9	503.3	498.8	494.3	489.8	485.2	493.3	338.2	303.2	188.5	73.92	-40.71	-155.3	-270	-383.8	-478.8	-573.8	-668.8	-763.7	-858.7	-921.7	-975.7	-1149	-991.8	-834.4	-677	-519.6	-362.3	-257.6	-225	-192.3	-159.6	-127	100.2	-14.55	86.47	187.5	288.5	389.5	490.6	474.4	415.9	357.5	601.6	899.6
-9.058e-05	351.9	387.5	423	458.5	470.8	466.2	461.7	457.2	461.7	453	444.4	310.3	318.7	327.2	234.8	120.2	5.58	-109	-225.6	-320.6	-415.5	-510.5	-585.3	-656.5	-727.6	-781.1	-813.9	-846.7	-990.7	-833.3	-675.9	-518.6	-423.2	-390.6	-357.9	-325.3	-292.6	-260	-214.4	-113.4	-12.36	88.66	189.7	290.7	344.8	286.4	379.2	677.2	975.1
-9.033e-05	99.36	146.7	385.8	421.4	433.7	429.1	430	421.4	412.7	404.1	395.5	282.3	290.8	299.3	307.8	316.3	166.5	51.87	-67.34	-162.3	-249	-320.1	-391.3	-462.4	-533.5	-586.4	-619.2	-652	-684.8	-717.6	-832.2	-674.9	-588.9	-556.2	-523.6	-566.7	-647.2	-727.7	-739.4	-696.1	-652.7	-609.4	-10.17	90.86	191.9	156.8	454.7	752.7	1051
-9.009e-05	65.18	112.5	159.9	384.2	396.6	389.7	381.1	372.4	363.8	355.2	346.5	254.4	262.9	271.4	279.9	288.3	296.8	212.8	90.89	16.18	-54.94	-126.1	-197.2	-268.3	-339.4	-391.8	-424.6	-457.4	-490.2	-523	-555.8	-831.1	-754.5	-551.1	-631.6	-712.1	-792.7	-873.2	-893.3	-849.9	-806.6	-763.3	-719.9	-676.6	-633.2	182.9	459.6	736.3	1013
-8.984e-05	31	78.35	125.7	59.31	68.02	340.8	332.1	323.5	314.8	306.2	297.6	226.5	235	243.5	251.9	260.4	268.9	240	213.9	210.3	139.1	68.01	-3.111	-74.23	-145.4	-197.1	-229.9	-262.7	-295.5	-328.3	-361.1	-342.6	-566.1	-696.5	-777.1	-857.6	-938.1	-1019	-1047	-1004	-960.5	-917.1	-873.8	-883.4	-825.2	-59.72	366.1	643.1	919.8
-8.96e-05	-3.183	-9.123	11.66	32.44	41.15	41.21	41.28	274.5	265.9	257.3	248.6	198.6	207.1	215.5	224	168.8	146.2	123.7	175.2	269.7	364.2	262.1	191	119.8	48.72	-2.475	-35.27	-68.07	-100.9	37.96	-69.36	-176.7	-396.2	-679.9	-922.5	-1003	-1084	-1164	-1201	-1158	-1114	-1071	-1121	-1062	-1004	-336.3	89.58	515.4	826.7
-8.936e-05	-56.78	-36	-15.22	5.564	14.27	14.34	14.4	14.47	209	208.3	199.7	170.6	179.1	187.6	75.11	52.53	29.94	7.364	136.5	231	325.5	420	385	313.9	242.8	192.2	159.4	418.5	311.2	203.8	96.52	-10.8	-226.2	-510	-793.7	-1077	-1229	-1310	-1355	-1312	-1268	-1358	-1300	-1242	-1183	-612.8	-187	238.9	664.7
-8.911e-05	-83.65	-62.87	-42.09	-21.31	-12.6	-12.54	-12.47	-12.4	-12.34	-12.27	150.7	142.7	3.968	-18.61	-41.19	-63.78	-86.36	-108.9	97.73	192.2	286.7	381.2	475.8	570.3	436.9	386.8	691.7	584.4	477.1	369.7	262.4	155.1	-56.28	-340	-623.8	-907.5	-1191	-1455	-1509	-1653	-1595	-1537	-1479	-1421	-1362	-889.3	-463.5	-37.65	388.2
-8.887e-05	-110.5	-89.74	-68.96	-48.18	-39.47	-39.41	-39.34	-39.28	-39.21	-39.15	-166.1	-201.7	-112.3	-134.9	-157.5	-180.1	-202.7	-225.2	59	153.5	248	342.5	437	531.5	872	934.2	857.6	750.3	642.9	535.6	428.3	321	113.7	-170.1	-453.8	-737.6	-1021	-1305	-1832	-1832	-1774	-1716	-1658	-1600	-1541	-1166	-740	-314.2	111.6
-8.862e-05	-137.4	-116.6	-95.84	-75.06	-66.35	-66.28	-66.22	-66.15	-154.5	-204.8	-255.1	-290.7	-311	-331.3	-273.8	-296.4	-319	-341.5	20.28	114.8	209.3	303.8	561.5	723.3	885	952.9	928.1	903.4	808.8	701.5	594.2	486.9	283.6	-0.1465	-283.9	-567.6	-1078	-1445	-1791	-1856	-1921	-1895	-1837	-1779	-1721	-1442	-1017	-590.7	-164.9
-8.838e-05	173.3	-143.5	-122.7	-101.9	-93.22	-93.16	-93.09	-193.3	-243.6	-293.9	-344.1	-379.7	-400	-420.3	-440.6	-412.7	-435.3	-457.8	-18.45	76.06	170.6	412.8	574.5	736.3	898	971.5	946.8	922.1	897.4	867.4	760.1	652.7	453.5	169.8	-281.6	-648	-1014	-1381	-1747	-1815	-1879	-1944	-2009	-1958	-1900	-1742	-1293	-867.3	-297.8
-8.813e-05	324.3	297.2	270.1	-128.8	-120.1	-181.8	-232	-282.3	-332.6	-382.9	-433.2	-468.8	-489.1	-509.4	-529.7	-550	-570.3	-574.1	-57.17	102.3	264	425.8	587.5	749.2	911	990.2	965.5	940.7	916	891.3	866.6	818.6	623.5	148.9	-217.6	-584	-950.5	-1317	-1683	-1773	-1838	-1903	-1968	-2032	-2079	-2020	-1570	-843.6	-270.3
-8.789e-05	475.2	448.2	421.1	410.1	12.57	-270.8	-321.1	-371.4	-421.6	-471.9	-522.2	-557.8	-578.1	-598.4	-618.7	-639	-659.3	-741.2	-401.3	115.3	277	438.8	600.5	762.2	924	1009	984.1	959.4	934.7	909.9	885.2	1024	825.1	212.9	-153.6	-520	-886.5	-1253	-1619	-1732	-1797	-1861	-1926	-1991	-2056	-1809	-1390	-816.2	-242.9
-8.765e-05	626.2	670.3	625.7	581	204.2	-9.066	-410.1	-460.4	-510.7	-560.9	-611.2	-646.8	-667.1	-687.4	-707.7	-728	-808.3	-794.6	-473	-264	-54.92	451.7	613.5	775.2	937	1028	1003	978.1	953.3	1120	1040	903.4	708.9	438.8	168.6	-456	-822.5	-1189	-1555	-1691	-1755	-1820	-1885	-1930	-1726	-1522	-1107	-711.6	-215.5
-8.74e-05	885.9	841.3	796.6	752	395.8	182.6	-30.7	-244	-599.7	-650	-700.3	-735.9	-756.2	-776.5	-889	-875.3	-861.6	-847.9	-544.7	-335.7	-126.7	82.38	626.5	788.2	949.9	1046	1021	996.7	1192	1055	919.1	782.7	592.7	322.6	52.43	-217.7	-758.5	-1125	-1491	-1649	-1714	-1779	-1846	-1642	-1438	-1234	-756.9	-361.7	33.51
-8.716e-05	1057	1012	967.6	923	587.5	374.2	160.9	-52.34	-265.6	-478.9	-789.3	-824.9	-969.8	-956.1	-942.4	-928.6	-914.9	-901.2	-616.5	-407.4	-198.4	10.64	219.7	428.7	962.9	1065	1344	1207	1071	934.7	798.4	662	476.5	206.4	-63.78	-333.9	-604	-874.2	-1427	-1608	-1967	-1763	-1559	-1355	-1151	-946.9	-406.9	-11.74	383.5
-8.691e-05	1228	1183	1139	1094	779.1	565.8	352.6	139.3	-73.98	-287.3	-499	-1016	-1023	-1009	-995.7	-981.9	-968.2	-954.5	-688.2	-479.2	-270.1	-61.09	147.9	357	566	1115	1223	1087	950.4	814	677.6	541.2	360.3	90.14	-180	-450.1	-720.3	-990.4	-1479	-1884	-1680	-1476	-1272	-1068	-863.6	-659.5	-56.98	338.2	733.4
-8.667e-05	1399	1354	1310	1265	970.7	757.5	544.2	330.9	117.6	-82.26	-279.4	-773.1	-930.4	-1063	-1049	-1035	-1022	-1008	-759.9	-550.9	-341.9	-132.8	76.2	300.8	534.2	997.1	830	662.9	829.6	693.3	556.9	420.5	244.1	-26.07	-296.2	-566.3	-836.5	-1660	-1840	-2130	-1598	-1188	-984.4	-780.3	-576.2	-372.2	293	688.2	1083
-8.643e-05	1505	1525	1481	1436	1162	949.1	735.8	531.6	334.5	137.4	-59.75	-530.1	-687.4	-844.8	-1002	-1089	-1075	-1061	-831.7	-622.6	-413.6	-195.5	37.87	271.2	504.6	879	711.9	544.8	377.6	572.5	436.2	299.8	127.9	-142.3	-412.4	-1660	-1841	-2021	-2202	-2398	-1866	-1334	-801.4	-492.9	-288.9	-84.82	642.9	1038	1433
-8.618e-05	1392	1512	1631	1607	1354	1145	948.3	751.2	554.1	357	159.9	-287	-444.4	-601.7	-759.1	-916.5	-1074	-1114	-903.4	-691.8	-458.4	-225.1	8.262	241.6	475	760.9	593.7	426.6	259.5	92.41	-74.7	179	11.64	-258.5	-1841	-2022	-2202	-2382	-2563	-2666	-2134	-1602	-1069	-537	-4.67	202.5	992.9	1388	2050
-8.594e-05	1279	1398	1518	2391	1562	1365	1168	970.8	773.7	576.6	379.5	-44.03	-201.4	-358.7	-516.1	-673.4	-830.8	-988.2	-834.3	-721.4	-488.1	-254.7	-21.34	212	445.4	642.7	475.6	308.5	141.4	-25.71	-192.8	-359.9	-1866	-2022	-2202	-2383	-2563	-2744	-2924	-2935	-2402	-1870	-1337	-805.1	-272.7	259.7	1423	1965	2507
-8.569e-05	1166	1285	1924	2073	1877	1912	1388	1190	993.3	796.2	599.1	199	41.63	-115.7	-273.1	-430.4	-373.3	-357.2	-260.6	-390.6	-517.7	-284.3	-50.95	182.4	415.8	524.6	357.5	190.4	23.28	-143.8	-689.5	-1188	-2407	-2484	-2564	-2744	-2925	-3105	-3286	-3203	-2670	-2138	-1605	-1073	-0.446	926.3	1795	2588	2965
-8.545e-05	1308	1457	1606	1755	1674	1709	1745	1780	1213	1016	818.7	442	284.6	127.3	143.7	159.8	175.9	192	313.1	183.1	53.09	-76.91	-80.56	152.8	386.2	406.5	239.4	72.27	-145.1	-643.9	-1143	-1641	-2948	-3025	-3102	-3179	-3286	-3467	-3647	-3471	-2938	-2406	-1663	-736.3	190.5	1117	1992	2785	3578
-8.521e-05	990.3	1139	1288	1437	1471	1507	1542	1578	1613	1648	1038	685	660.7	676.8	692.9	709	725.1	741.1	886.8	756.8	626.8	496.8	366.8	236.8	356.5	288.4	121.3	-99.44	-598.2	-1097	-1596	-2095	-3489	-3566	-3643	-3720	-3797	-3874	-4009	-3739	-3206	-2399	-1472	-545.3	381.5	1308	2188	2981	3774
-8.496e-05	672.3	821.4	970.4	1119	1269	1304	1339	1375	1410	1446	1481	1194	1210	1226	1242	1258	1274	1290	1460	1330	1200	1070	940.5	810.5	680.5	445	-53.81	-552.6	-1051	-1550	-2049	-2548	-4030	-4107	-4184	-4261	-4338	-4415	-4492	-5135	-3135	-2208	-1281	-354.4	572.4	1499	2384	3177	3970
-8.472e-05	354.4	503.4	652.5	801.5	1066	1101	1137	1172	1208	1443	1554	1847	2329	1775	1791	1807	1823	1840	2034	1904	1774	1644	1514	1753	1695	1178	40.2	-1006	-1505	-2003	-2502	-3001	-4571	-4648	-4725	-4802	-4879	-5484	-5639	-5632	-4316	-2017	-1090	-163.4	763.3	1690	2580	3373	4166
-8.447e-05	-624.8	185.5	334.5	483.5	863.2	898.6	934	988.2	1100	1212	1323	1616	2098	2580	3063	2357	2373	2389	2608	2478	2348	2661	2604	2547	2490	1910	772.5	-365.2	-1503	-2456	-2955	-3454	-5112	-5189	-5266	-5343	-5828	-5983	-6137	-6130	-4813	-3497	-2180	27.54	954.3	1881	2776	3569	4362
-8.423e-05	-1117	-850	16.61	165.6	660.5	695.9	645.4	757.1	868.8	980.5	1092	1385	1867	2349	2832	3314	2922	2938	3182	3052	3513	3456	3399	3342	3285	2642	1505	367.1	-770.6	-1908	-3046	-3907	-5653	-5730	-6018	-6172	-6326	-6481	-6635	-6628	-5311	-3994	-2678	-1361	-44.25	2072	2972	3765	5350
-8.398e-05	-1610	-1343	-1075	-807.7	191	302.6	414.3	526	637.7	749.3	861	1154	1636	2118	2601	3083	3565	4048	4422	4365	4308	4251	4194	4136	4079	3375	2237	1099	-38.25	-1176	-2314	-3451	-6207	-6362	-6516	-6670	-6825	-6979	-7134	-7125	-5809	-4492	-3175	-1859	-541.9	774.8	4008	4904	5801
-8.374e-05	-2103	-1835	-1698	-1717	-799.6	-412.1	183.2	294.9	406.6	518.2	629.9	922.4	1405	1887	2369	2852	3792	4653	4822	5276	5102	5045	4988	4931	4874	4107	2969	1832	694.1	-443.6	-2857	-4556	-6027	-6615	-7014	-7169	-7323	-7478	-7632	-7623	-6306	-4990	-3673	-2356	-1040	407.4	3072	4370	6252
-8.35e-05	-2654	-2674	-2693	-2713	-1893	-1506	-1118	48.32	175.4	287.1	398.8	691.3	1174	1656	2138	3094	3955	4817	5060	5513	5967	6421	5783	5726	5669	4839	3702	2564	1426	-1032	-2731	-4430	-5901	-6489	-7078	-7666	-7821	-7976	-8130	-8121	-6804	-5487	-4171	-2799	-1318	163.2	2760	4058	5356
-8.325e-05	-3650	-3670	-3689	-3708	-2987	-2600	-2212	-1825	-1437	56.02	167.7	460.2	942.5	1535	2396	3257	4118	4980	5297	5751	6205	6658	7112	6520	6463	5572	4434	2493	793.7	-905.6	-2605	-4304	-5775	-6363	-6952	-7540	-8129	-8717	-8629	-8619	-7302	-6005	-4524	-3043	-1562	-81.08	2447	3745	5043
-8.301e-05	-4646	-4665	-4685	-4704	-4081	-3694	-3306	-2919	-2531	-2144	-1756	-24.49	836.7	1698	2559	3420	4282	5143	5535	5989	6442	6896	7349	7803	8257	6018	4318	2619	919.8	-779.5	-2479	-4178	-5649	-6237	-6826	-7414	-8003	-8591	-9180	-9211	-7730	-6249	-4768	-3287	-1806	-325.3	2135	3433	4731
-8.276e-05	-5642	-5661	-5680	-5700	-5175	-4787	-4400	-4012	-3625	-3366	-2613	-524.4	892.3	1861	2722	3583	4445	5306	5773	6226	6680	7134	7587	8041	8517	6230	4468	2745	1046	-653.3	-2353	-4052	-5522	-6111	-6699	-7288	-7876	-8465	-8986	-8741	-7761	-6493	-5012	-3532	-2051	-569.6	1822	3120	4418
-8.252e-05	-6637	-6657	-6676	-6695	-6269	-5881	-5494	-5106	-4777	-4024	-3271	-1323	93.37	1510	2885	3747	4608	5469	6010	6464	6918	7371	8303	8421	8539	6464	4702	2941	1179	-527.2	-2226	-3926	-5396	-5985	-6573	-7162	-8011	-8234	-8456	-8096	-7115	-6134	-5154	-3776	-2295	-813.9	1510	2808	4106
-8.228e-05	-4957	-6057	-7672	-7691	-7362	-6975	-6941	-6188	-5435	-4683	-3930	-2122	-705.5	711.1	2128	3544	4771	5632	6248	6702	8089	8207	8325	8443	8561	6698	4936	3175	1413	-348.4	-2100	-3800	-5270	-5859	-7036	-7259	-7482	-7704	-7927	-7451	-6470	-5489	-4508	-3527	-2547	-1058	1197	2495	4406
-8.203e-05	-4044	-5144	-6244	-7344	-9105	-8352	-7599	-6846	-6094	-5341	-4588	-2921	-1504	-87.83	1329	2745	4162	5579	7874	7992	8110	8229	8347	8465	8583	6932	5171	3409	1647	-114.3	-1876	-3638	-5144	-6284	-6507	-6729	-6952	-7175	-7398	-6805	-5825	-4844	-3863	-2882	-1901	-920.4	884.9	2981	4257
-8.179e-05	-3131	-4231	-4714	-6536	-8863	-9010	-8258	-7505	-6752	-5999	-5246	-3720	-2303	-886.7	529.9	1947	3363	4794	6099	6758	8132	8250	8368	8487	8605	7166	5405	3643	1881	119.7	-1642	-2620	-3998	-4044	-5977	-6200	-6423	-6646	-6868	-6160	-5179	-4198	-3218	-2237	-1256	-263.4	1587	2110	4107
-8.154e-05	-2218	-2442	-4264	-6087	-8163	-8707	-9250	-8163	-7410	-6657	-5905	-4519	-3102	-1686	-269	630.2	2355	4080	5385	6045	6704	8272	8390	8508	8626	7400	5639	3877	2115	891.6	-829	-2550	-3927	-3973	-4018	-4064	-5893	-6116	-6339	-5515	-4534	-3553	-2572	-1634	-173.7	1287	3082	3605	4128
-8.13e-05	-170	-1992	-3815	-5637	-7464	-8007	-8550	-9094	-9637	-7316	-6563	-5318	-3901	-3533	-1808	-83.47	1641	3366	4672	5331	5991	6650	7310	8530	8648	7634	5873	4404	2683	962.5	-758.2	-2479	-3856	-3902	-3948	-3993	-4039	-5587	-5810	-4869	-3889	-2908	-1544	-84.08	1376	2837	4577	5100	5623
-8.105e-05	279.8	-1543	-3365	-5187	-6764	-7307	-7851	-8394	-8937	-9481	-1.002e+04	-7697	-5972	-4247	-2522	-797.2	927.7	2653	3958	4617	5277	5936	6596	7255	7915	7868	6195	4475	2754	1033	-687.3	-2408	-3785	-3831	-3877	-3922	-3968	-4014	-4059	-4224	-2915	-1455	5.569	1466	2926	4387	6072	6595	7118
-8.081e-05	729.5	-1093	-2915	-4737	-6064	-6608	-7151	-7694	-8238	-8781	-9250	-7516	-6685	-4961	-3236	-1511	214	1939	3244	3904	4563	5223	5882	6542	5596	3122	3059	4545	2825	1104	-616.5	-2337	-3715	-3760	-3806	-3852	-3897	-3943	-3112	-2972	-429.7	95.22	1556	3016	4476	5937	7567	8090	8613
-8.057e-05	1179	-643.1	-2465	-4288	-5365	-5908	-6451	-6995	-7475	-7610	-7746	-6264	-5815	-5366	-3949	-2225	-499.6	1225	2531	3190	3850	4509	4274	3961	3648	998.3	934.6	871	2896	1175	-545.7	-2266	-3644	-3689	-3735	-3781	-3592	-3183	-2773	-1761	781.8	3324	3106	4566	6026	7487	9062	9585	1.011e+04
-8.032e-05	1462	-212.2	-2016	-3838	-4665	-5208	-5700	-5835	-5971	-6106	-6242	-5013	-4563	-4114	-3665	-3216	-1213	511.5	1817	2476	2953	2640	2326	2013	1700	-1126	-1189	-1253	-1317	-1380	-474.9	-2195	-3573	-3619	-3664	-3663	-3254	-2844	-2435	-549.3	1993	4536	7079	9621	7576	9036	1.056e+04	1.108e+04	1.16e+04
-8.008e-05	1655	-19.07	-1693	-3388	-3924	-4060	-4195	-4331	-4467	-4602	-4738	-3761	-3312	-2863	-2413	-1964	-1515	-1066	1103	1318	1005	691.5	378.3	65.02	-248.2	-3250	-3313	-3377	-3441	-3504	-3568	-3631	-3502	-4143	-3734	-3324	-2915	-2506	-2097	662.3	3205	5748	8290	1.083e+04	1.338e+04	1.592e+04	1.205e+04	1.627e+04	1.532e+04
-7.983e-05	1848	174	-1500	-253.9	-647	-2556	-2691	-2827	-2963	-3098	-3234	-2510	-2061	-1611	-1162	-712.8	-263.5	265.9	-203.2	-630	-943.3	-1257	-1570	-1883	-2196	-5374	-5437	-5501	-5565	-5628	-5692	-5871	-6104	-3805	-3395	-2986	-2577	-2168	-1759	1874	4416	6959	9502	1.204e+04	1.459e+04	1.733e+04	2.024e+04	1.765e+04	1.588e+04
-7.959e-05	2041	2401	1405	408.8	15.61	49.43	83.26	-1323	-1459	-1594	-1730	-1258	-809.1	-359.9	89.4	581	1171	1762	1293	-795.1	-2883	-3205	-3518	-3831	-4144	-7498	-7561	-7625	-7689	-7786	-8156	-8525	-9434	-6930	-4425	-2648	-2239	-1829	-1420	3085	5628	8171	1.071e+04	1.326e+04	1.688e+04	2.07e+04	2.448e+04	2.189e+04	1.93e+04
-7.935e-05	4060	3064	2068	1071	678.3	712.1	745.9	779.7	813.6	-90.03	-225.6	-6.919	442.3	896.1	1487	2077	2667	3258	2789	700.8	-1387	-3475	-5562	-5779	-6092	-9622	-9685	-9749	-1.007e+04	-1.044e+04	-1.081e+04	-1.118e+04	-1.276e+04	-1.026e+04	-7755	-5250	-2746	-1491	-1082	4297	6840	9382	1.26e+04	1.643e+04	2.025e+04	2.407e+04	2.872e+04	2.613e+04	2.354e+04
-7.91e-05	4723	3727	2730	1734	1341	1375	1409	1442	1476	1510	1278	1245	1802	2392	2982	3573	4163	4753	4284	2197	109	-1979	-4066	-6154	-8040	-1.175e+04	-1.199e+04	-1.235e+04	-1.272e+04	-1.309e+04	-1.346e+04	-1.383e+04	-1.609e+04	-1.359e+04	-1.108e+04	-8580	-6076	-3571	-1067	5508	8330	1.215e+04	1.598e+04	1.98e+04	2.362e+04	2.745e+04	3.296e+04	3.037e+04	2.779e+04
-7.886e-05	5385	4389	3393	2397	2004	2037	2071	2105	2139	2173	5188	7161	3297	3888	4478	5069	5659	6249	5780	3693	1605	-482.9	-2571	-4658	-1.505e+04	-1.746e+04	-1.464e+04	-1.501e+04	-1.538e+04	-1.575e+04	-1.612e+04	-1.649e+04	-1.942e+04	-1.692e+04	-1.441e+04	-1.191e+04	-9405	-6901	-4214	5303	1.17e+04	1.553e+04	1.935e+04	2.317e+04	2.7e+04	3.082e+04	3.72e+04	3.461e+04	3.203e+04
-7.861e-05	6048	5052	4056	3059	2666	2700	2734	2768	4012	5903	7794	1.036e+04	1.034e+04	1.033e+04	5974	6564	7155	7745	7276	5188	3101	1013	-5236	-9772	-1.431e+04	-1.788e+04	-1.997e+04	-2.206e+04	-1.803e+04	-1.84e+04	-1.877e+04	-1.914e+04	-2.275e+04	-2.025e+04	-1.774e+04	-1.524e+04	-1.273e+04	-9025	-5114	3704	1.04e+04	1.709e+04	2.272e+04	2.655e+04	3.037e+04	3.419e+04	4.144e+04	3.885e+04	3.627e+04
-7.837e-05	2955	5715	4718	3722	3329	3363	3397	4727	6618	8509	1.04e+04	1.355e+04	1.354e+04	1.352e+04	1.351e+04	8060	8651	9241	8772	6684	4597	40.89	-4495	-9031	-1.357e+04	-1.831e+04	-2.04e+04	-2.248e+04	-2.457e+04	-2.666e+04	-2.142e+04	-2.179e+04	-2.608e+04	-2.358e+04	-2.107e+04	-1.775e+04	-1.384e+04	-9925	-6015	2106	8800	1.549e+04	2.219e+04	2.888e+04	3.374e+04	3.756e+04	4.568e+04	4.309e+04	4.051e+04
-7.813e-05	-344.5	672.3	1689	4385	3992	3552	5443	7334	9225	1.112e+04	1.301e+04	1.675e+04	1.673e+04	1.672e+04	1.67e+04	1.669e+04	1.668e+04	1.074e+04	1.027e+04	9854	5318	782.4	-3753	-8289	-1.283e+04	-1.873e+04	-2.082e+04	-2.291e+04	-2.5e+04	-2.708e+04	-2.917e+04	-2.445e+04	-2.941e+04	-2.647e+04	-2.256e+04	-1.865e+04	-1.474e+04	-1.083e+04	-6916	508	7201	1.389e+04	2.059e+04	2.728e+04	3.398e+04	4.067e+04	4.992e+04	4.721e+04	4.365e+04
-7.788e-05	-3644	-2627	-1610	-1737	3291	6158	8049	9940	1.183e+04	1.372e+04	1.561e+04	1.994e+04	1.993e+04	1.991e+04	1.99e+04	1.988e+04	1.987e+04	1.975e+04	1.548e+04	1.06e+04	6060	1524	-3012	-7548	-1.208e+04	-1.916e+04	-2.125e+04	-2.333e+04	-2.542e+04	-2.751e+04	-2.96e+04	-3.17e+04	-3.309e+04	-2.737e+04	-2.346e+04	-1.955e+04	-1.564e+04	-1.173e+04	-7816	-1090	5603	1.23e+04	1.899e+04	2.568e+04	3.238e+04	3.907e+04	5.386e+04	4.977e+04	4.621e+04
-7.764e-05	-6943	-7122	-6413	-5703	-750.6	5056	1.066e+04	1.255e+04	1.444e+04	1.633e+04	1.822e+04	2.314e+04	2.312e+04	2.311e+04	2.309e+04	2.308e+04	2.261e+04	2.212e+04	1.758e+04	1.226e+04	6942	2265	-2271	-6806	-1.134e+04	-1.959e+04	-2.167e+04	-2.376e+04	-2.585e+04	-2.793e+04	-3.032e+04	-3.278e+04	-3.497e+04	-3.213e+04	-2.929e+04	-2.045e+04	-1.654e+04	-1.263e+04	-8717	-2688	4005	1.07e+04	1.739e+04	2.409e+04	3.842e+04	4.652e+04	5.447e+04	5.261e+04	5.075e+04
-7.739e-05	-1.18e+04	-1.109e+04	-1.038e+04	-9669	-4792	1015	6821	1.263e+04	1.704e+04	1.893e+04	2.083e+04	2.633e+04	2.632e+04	2.63e+04	2.596e+04	2.547e+04	2.499e+04	2.45e+04	1.968e+04	1.436e+04	9039	3721	-1529	-6065	-1.06e+04	-2.001e+04	-2.21e+04	-2.419e+04	-2.647e+04	-2.893e+04	-3.139e+04	-3.385e+04	-3.686e+04	-3.402e+04	-3.118e+04	-2.834e+04	-2.55e+04	-1.353e+04	-9617	-4287	2407	9100	2.283e+04	3.092e+04	3.902e+04	4.712e+04	5.507e+04	5.321e+04	5.136e+04
-7.715e-05	-1.576e+04	-1.505e+04	-1.434e+04	-1.363e+04	-8833	-3027	2780	8586	1.439e+04	2.02e+04	2.343e+04	2.953e+04	2.931e+04	2.882e+04	2.834e+04	2.785e+04	2.737e+04	2.688e+04	2.177e+04	1.645e+04	1.114e+04	5818	499.1	-4819	-9859	-2.044e+04	-2.262e+04	-2.508e+04	-2.754e+04	-3e+04	-3.247e+04	-3.493e+04	-3.874e+04	-3.59e+04	-3.306e+04	-3.022e+04	-2.738e+04	-2.455e+04	-1.052e+04	-5885	7232	1.533e+04	2.343e+04	3.153e+04	3.963e+04	4.773e+04	5.568e+04	5.382e+04	5.196e+04
-7.69e-05	-1.973e+04	-1.902e+04	-1.831e+04	-1.76e+04	-1.287e+04	-7068	-1262	4545	1.035e+04	1.616e+04	2.222e+04	2.712e+04	3.169e+04	3.12e+04	3.072e+04	3.023e+04	2.975e+04	2.926e+04	2.387e+04	1.855e+04	1.323e+04	7915	2596	-2722	-8041	-1.452e+04	-2.369e+04	-2.615e+04	-2.862e+04	-3.108e+04	-3.354e+04	-3.601e+04	-4.062e+04	-3.778e+04	-3.495e+04	-3.211e+04	-2.927e+04	-2.643e+04	-2.359e+04	-1.035e+04	7837	1.594e+04	2.404e+04	3.213e+04	4.023e+04	4.833e+04	5.628e+04	5.442e+04	5.257e+04
-7.666e-05	-2.37e+04	-2.299e+04	-2.228e+04	-2.157e+04	-1.692e+04	-1.111e+04	-5303	503.4	6310	1.355e+04	2.095e+04	2.585e+04	2.813e+04	3.358e+04	3.309e+04	3.261e+04	3.212e+04	3.164e+04	2.597e+04	2.065e+04	1.533e+04	1.001e+04	4693	-594.9	-5871	-1.283e+04	-1.707e+04	-2.131e+04	-2.969e+04	-3.216e+04	-3.462e+04	-3.708e+04	-4.251e+04	-3.967e+04	-3.683e+04	-3.399e+04	-3.115e+04	-2.743e+04	-2.291e+04	-8478	-557.4	7363	2.464e+04	3.274e+04	4.084e+04	4.894e+04	5.689e+04	5.503e+04	5.317e+04
-7.642e-05	-2.564e+04	-2.695e+04	-2.624e+04	-2.553e+04	-2.096e+04	-1.515e+04	-9345	-2527	4876	1.228e+04	1.968e+04	2.458e+04	2.686e+04	2.914e+04	3.142e+04	3.499e+04	3.45e+04	3.402e+04	2.806e+04	2.275e+04	1.743e+04	1.213e+04	6852	1576	-3700	-1.115e+04	-1.539e+04	-1.962e+04	-2.386e+04	-3.323e+04	-3.569e+04	-3.816e+04	-4.439e+04	-4.155e+04	-3.871e+04	-3.544e+04	-3.092e+04	-2.64e+04	-2.188e+04	-6602	1318	9238	1.716e+04	2.508e+04	4.144e+04	4.954e+04	5.749e+04	5.563e+04	5.378e+04
-7.617e-05	-2.567e+04	-2.751e+04	-2.936e+04	-2.95e+04	-2.5e+04	-1.86e+04	-1.12e+04	-3797	3607	1.101e+04	1.841e+04	2.331e+04	2.559e+04	2.787e+04	3.015e+04	3.243e+04	3.471e+04	3.64e+04	3.016e+04	2.485e+04	1.957e+04	1.43e+04	9022	3746	-1530	-9469	-1.371e+04	-1.794e+04	-2.218e+04	-2.641e+04	-3.065e+04	-3.923e+04	-4.628e+04	-4.344e+04	-3.893e+04	-3.441e+04	-2.989e+04	-2.537e+04	-2.085e+04	-4727	3193	1.111e+04	1.903e+04	2.695e+04	3.487e+04	5.015e+04	5.81e+04	5.624e+04	5.617e+04
-7.593e-05	-2.57e+04	-2.754e+04	-2.939e+04	-3.454e+04	-2.728e+04	-1.987e+04	-1.247e+04	-5067	2337	9741	1.714e+04	2.204e+04	2.432e+04	2.66e+04	2.888e+04	3.116e+04	3.344e+04	3.573e+04	3.002e+04	2.702e+04	2.175e+04	1.647e+04	1.119e+04	5917	641.2	-7786	-1.202e+04	-1.626e+04	-2.05e+04	-2.473e+04	-2.897e+04	-3.32e+04	-3.747e+04	-4.242e+04	-3.79e+04	-3.338e+04	-2.886e+04	-2.434e+04	-1.982e+04	-2852	5068	1.299e+04	2.091e+04	2.883e+04	3.675e+04	4.467e+04	5.651e+04	5.723e+04	4.729e+04
-7.568e-05	-2.573e+04	-2.757e+04	-3.179e+04	-3.222e+04	-2.9e+04	-2.318e+04	-1.374e+04	-6336	1068	8472	1.588e+04	2.077e+04	2.305e+04	2.533e+04	2.761e+04	2.989e+04	2.841e+04	2.794e+04	2.648e+04	2.349e+04	2.392e+04	1.864e+04	1.336e+04	8088	2812	-6103	-1.034e+04	-1.458e+04	-1.881e+04	-2.305e+04	-3.061e+04	-3.457e+04	-3.674e+04	-3.204e+04	-2.733e+04	-3.235e+04	-2.783e+04	-2.331e+04	-1.879e+04	-976.6	6944	1.486e+04	2.278e+04	3.07e+04	4.667e+04	5.25e+04	5.804e+04	4.475e+04	3.147e+04
-7.544e-05	-2.862e+04	-2.905e+04	-2.948e+04	-2.991e+04	-2.669e+04	-2.087e+04	-1.505e+04	-9224	-201.9	7202	1.461e+04	1.95e+04	2.178e+04	2.406e+04	2.58e+04	2.533e+04	2.486e+04	2.44e+04	2.293e+04	1.995e+04	1.696e+04	1.397e+04	1.553e+04	1.026e+04	4983	-4420	-8657	-1.289e+04	-2.196e+04	-2.592e+04	-2.988e+04	-3.384e+04	-3.602e+04	-3.131e+04	-2.661e+04	-2.19e+04	-2.68e+04	-2.228e+04	-1.776e+04	898.7	8819	1.674e+04	2.466e+04	4.238e+04	4.82e+04	5.403e+04	5.957e+04	4.629e+04	3.3e+04
-7.52e-05	-2.631e+04	-2.674e+04	-2.717e+04	-2.759e+04	-2.439e+04	-1.856e+04	-1.274e+04	-6915	-1092	4732	1.334e+04	1.823e+04	2.319e+04	2.272e+04	2.226e+04	2.179e+04	2.132e+04	2.085e+04	1.939e+04	1.64e+04	1.342e+04	1.043e+04	7445	4459	7153	-2738	-6974	-1.728e+04	-2.124e+04	-2.52e+04	-2.916e+04	-3.312e+04	-3.529e+04	-3.059e+04	-2.588e+04	-2.117e+04	-1.647e+04	-1.176e+04	-1.673e+04	2774	1.069e+04	3.225e+04	3.808e+04	4.391e+04	4.974e+04	5.557e+04	6.111e+04	4.782e+04	3.453e+04
-7.495e-05	-2.4e+04	-2.442e+04	-2.485e+04	-2.528e+04	-2.208e+04	-1.625e+04	-1.043e+04	-4606	1217	7040	1.286e+04	2.012e+04	1.965e+04	1.918e+04	1.871e+04	1.825e+04	1.778e+04	1.731e+04	1.585e+04	1.286e+04	9874	6888	3902	916	-2070	-8186	-1.259e+04	-1.655e+04	-2.051e+04	-2.447e+04	-2.843e+04	-3.239e+04	-3.457e+04	-2.986e+04	-2.515e+04	-2.045e+04	-1.574e+04	-1.104e+04	-6329	2.389e+04	2.796e+04	3.379e+04	3.962e+04	4.545e+04	5.127e+04	5.71e+04	6.264e+04	4.936e+04	3.607e+04
-7.471e-05	-2.168e+04	-2.211e+04	-2.254e+04	-2.297e+04	-1.977e+04	-1.394e+04	-8121	-2298	3525	9685	1.61e+04	1.941e+04	1.55e+04	1.564e+04	1.517e+04	1.47e+04	1.424e+04	1.377e+04	1.23e+04	9318	6331	3345	359.2	-3636	-8725	-1.511e+04	-1.438e+04	-1.583e+04	-1.979e+04	-2.375e+04	-2.771e+04	-3.167e+04	-3.384e+04	-2.914e+04	-2.443e+04	-1.972e+04	-1.502e+04	-8447	2131	3.537e+04	3.617e+04	3.532e+04	4.115e+04	4.698e+04	5.281e+04	5.864e+04	6.418e+04	5.089e+04	3.76e+04
-7.446e-05	-1.775e+04	-1.98e+04	-2.022e+04	-2.065e+04	-1.746e+04	-1.164e+04	-5813	189.4	6608	1.303e+04	1.945e+04	2.221e+04	1.83e+04	1.438e+04	1.047e+04	1.116e+04	1.069e+04	1.022e+04	8761	5775	2789	-808.3	-5898	-1.099e+04	-1.608e+04	-2.203e+04	-2.13e+04	-2.057e+04	-1.984e+04	-2.302e+04	-2.698e+04	-3.094e+04	-3.312e+04	-2.841e+04	-2.37e+04	-1.9e+04	-7545	3033	1.361e+04	4.686e+04	4.766e+04	4.845e+04	4.925e+04	4.851e+04	5.434e+04	6.017e+04	6.571e+04	5.243e+04	3.914e+04
-7.422e-05	-1.958e+04	-1.869e+04	-1.791e+04	-1.834e+04	-1.515e+04	-9306	-2887	3531	9950	1.637e+04	2.279e+04	2.502e+04	2.11e+04	1.719e+04	1.327e+04	9357	5442	6682	5218	2232	-3071	-8161	-1.325e+04	-1.834e+04	-2.343e+04	-2.895e+04	-2.822e+04	-2.749e+04	-2.676e+04	-2.603e+04	-2.53e+04	-3.021e+04	-3.239e+04	-2.768e+04	-1.722e+04	-6643	3935	1.451e+04	2.509e+04	5.834e+04	5.914e+04	5.994e+04	6.073e+04	6.153e+04	6.233e+04	6.171e+04	6.725e+04	5.396e+04	3.238e+04
-7.397e-05	-2.141e+04	-2.052e+04	-1.963e+04	-1.874e+04	-1.238e+04	-5964	454.5	6873	1.329e+04	1.971e+04	2.613e+04	2.782e+04	2.39e+04	1.999e+04	1.607e+04	1.216e+04	8245	4330	-243.7	-5334	-1.042e+04	-1.551e+04	-2.06e+04	-2.569e+04	-3.078e+04	-3.587e+04	-3.514e+04	-3.441e+04	-3.368e+04	-3.295e+04	-3.222e+04	-3.149e+04	-2.69e+04	-1.632e+04	-5741	4837	1.542e+04	2.599e+04	3.657e+04	6.982e+04	7.062e+04	7.142e+04	7.222e+04	7.301e+04	7.381e+04	7.461e+04	7.482e+04	4.094e+04	2.138e+04
-7.373e-05	-2.325e+04	-2.235e+04	-1.922e+04	-1.377e+04	-72.39	3524	3797	1.022e+04	1.663e+04	2.305e+04	2.947e+04	3.062e+04	2.671e+04	2.279e+04	1.888e+04	1.496e+04	1.071e+04	5666	-1143	-8959	-1.778e+04	-2.287e+04	-2.796e+04	-3.305e+04	-3.814e+04	-4.279e+04	-4.206e+04	-4.133e+04	-4.06e+04	-3.987e+04	-4.561e+04	-4.342e+04	-3.746e+04	-1.689e+04	5739	1.632e+04	2.69e+04	3.747e+04	4.805e+04	8.131e+04	8.211e+04	8.29e+04	8.37e+04	8.45e+04	8.529e+04	8.293e+04	7.952e+04	5.339e+04	1.039e+04
-7.349e-05	-2.406e+04	-1.861e+04	-1.316e+04	-7711	6415	1.001e+04	1.361e+04	1.721e+04	1.998e+04	2.64e+04	3.281e+04	3.343e+04	2.951e+04	2.56e+04	2.164e+04	1.66e+04	1.156e+04	6517	-1673	-9490	-1.731e+04	-2.512e+04	-3.531e+04	-4.04e+04	-4.549e+04	-4.971e+04	-4.898e+04	-4.825e+04	-4.752e+04	-5.336e+04	-5.117e+04	-4.898e+04	-4.302e+04	-2.245e+04	-1881	1.869e+04	3.838e+04	4.895e+04	5.953e+04	9.279e+04	9.359e+04	9.439e+04	9.518e+04	9.371e+04	9.066e+04	8.762e+04	8.421e+04	5.809e+04	3.196e+04
-7.324e-05	-1.8e+04	-1.255e+04	-7100	-1651	1.29e+04	1.65e+04	2.01e+04	2.369e+04	2.729e+04	2.974e+04	3.616e+04	3.623e+04	3.231e+04	2.754e+04	2.249e+04	1.745e+04	1.241e+04	7368	-2204	-1.002e+04	-1.784e+04	-2.565e+04	-3.347e+04	-4.775e+04	-5.284e+04	-5.663e+04	-5.59e+04	-6.33e+04	-6.111e+04	-5.892e+04	-5.673e+04	-5.454e+04	-4.858e+04	-2.801e+04	-7441	1.313e+04	3.37e+04	5.427e+04	7.101e+04	1.043e+05	1.051e+05	1.045e+05	1.014e+05	9.84e+04	9.536e+04	9.232e+04	8.891e+04	6.278e+04	3.666e+04
-7.3e-05	-1.194e+04	-6490	-1040	4410	1.939e+04	2.299e+04	2.658e+04	3.018e+04	3.378e+04	3.737e+04	4.097e+04	3.847e+04	3.343e+04	2.839e+04	2.334e+04	1.83e+04	1.326e+04	8219	-2734	-1.055e+04	-1.837e+04	-2.618e+04	-3.4e+04	-4.182e+04	-4.963e+04	-7.324e+04	-7.105e+04	-6.886e+04	-6.667e+04	-6.448e+04	-6.229e+04	-6.01e+04	-5.414e+04	-3.357e+04	-1.3e+04	7571	2.814e+04	4.871e+04	6.928e+04	1.153e+05	1.122e+05	1.092e+05	1.061e+05	1.031e+05	1.001e+05	9.701e+04	9.36e+04	6.748e+04	4.135e+04
-7.275e-05	-5880	-429.7	5020	1.047e+04	2.588e+04	2.948e+04	3.307e+04	3.667e+04	4.027e+04	4.733e+04	4.944e+04	4.28e+04	3.5e+04	2.924e+04	2.42e+04	1.915e+04	1.411e+04	9070	-3264	-1.108e+04	-1.89e+04	-2.671e+04	-3.453e+04	-5.136e+04	-6.546e+04	-7.516e+04	-7.454e+04	-7.442e+04	-7.223e+04	-7.004e+04	-6.785e+04	-6.566e+04	-5.97e+04	-3.913e+04	-1.856e+04	2011	2.258e+04	4.315e+04	7.729e+04	1.221e+05	1.209e+05	1.139e+05	1.108e+05	1.078e+05	1.048e+05	1.017e+05	9.83e+04	7.218e+04	4.605e+04
-7.251e-05	180.8	5631	1.108e+04	1.653e+04	3.237e+04	3.596e+04	3.956e+04	4.316e+04	5.029e+04	5.24e+04	5.452e+04	4.843e+04	4.063e+04	3.283e+04	2.505e+04	2.001e+04	1.496e+04	9921	-3795	-1.161e+04	-1.943e+04	-2.724e+04	-4.558e+04	-5.968e+04	-7.378e+04	-8.349e+04	-8.286e+04	-8.223e+04	-8.161e+04	-7.56e+04	-7.341e+04	-7.122e+04	-6.526e+04	-4.469e+04	-2.412e+04	-3549	3.04e+04	5.656e+04	8.272e+04	1.264e+05	1.253e+05	1.241e+05	1.23e+05	1.125e+05	1.094e+05	1.064e+05	1.03e+05	7.687e+04	5.075e+04
-7.227e-05	-4687	7876	1.714e+04	2.259e+04	3.885e+04	4.245e+04	5.113e+04	5.325e+04	5.536e+04	5.748e+04	5.96e+04	5.406e+04	4.626e+04	3.846e+04	3.066e+04	2.286e+04	1.581e+04	1.077e+04	-4325	-1.214e+04	-2.571e+04	-3.981e+04	-5.391e+04	-6.801e+04	-8.211e+04	-9.181e+04	-9.118e+04	-9.056e+04	-8.993e+04	-8.93e+04	-7.897e+04	-7.678e+04	-7.082e+04	-5.025e+04	-1.65e+04	9663	3.583e+04	6.199e+04	8.815e+04	1.307e+05	1.296e+05	1.284e+05	1.273e+05	1.262e+05	1.25e+05	1.111e+05	1.077e+05	8.157e+04	3.936e+04
-7.202e-05	-1.095e+04	1616	1.418e+04	2.674e+04	5.197e+04	5.409e+04	5.621e+04	5.833e+04	6.044e+04	6.256e+04	6.468e+04	5.969e+04	5.189e+04	4.409e+04	3.629e+04	2.849e+04	2.069e+04	1.289e+04	-5831	-1.993e+04	-3.403e+04	-4.813e+04	-6.223e+04	-7.633e+04	-9.043e+04	-1.001e+05	-9.951e+04	-9.888e+04	-9.825e+04	-9.763e+04	-9.7e+04	-9.637e+04	-6.34e+04	-3.723e+04	-1.107e+04	1.509e+04	4.126e+04	6.742e+04	9.358e+04	1.35e+05	1.339e+05	1.328e+05	1.316e+05	1.305e+05	1.293e+05	1.282e+05	1.124e+05	6.3e+04	3.584e+04
-7.178e-05	-1.721e+04	-4644	1.869e+04	3.512e+04	5.393e+04	5.917e+04	6.129e+04	6.34e+04	6.552e+04	6.764e+04	6.976e+04	6.532e+04	5.752e+04	4.972e+04	4.192e+04	3.412e+04	2.631e+04	2.593e+04	8639	-1.086e+04	-4.235e+04	-5.645e+04	-7.055e+04	-8.465e+04	-9.875e+04	-1.085e+05	-1.078e+05	-1.072e+05	-1.066e+05	-1.06e+05	-1.053e+05	-1.062e+05	-7.885e+04	-5.513e+04	-5640	2.052e+04	4.669e+04	7.285e+04	9.901e+04	1.394e+05	1.382e+05	1.371e+05	1.359e+05	1.348e+05	1.337e+05	1.235e+05	9.995e+04	7.92e+04	3.233e+04
-7.153e-05	-2.347e+04	2510	1.894e+04	3.537e+04	5.321e+04	5.9e+04	6.478e+04	6.848e+04	7.06e+04	7.272e+04	7.484e+04	7.095e+04	6.315e+04	5.535e+04	4.755e+04	4.492e+04	3.929e+04	3.367e+04	9920	-9582	-2.908e+04	-6.478e+04	-7.888e+04	-9.298e+04	-1.071e+05	-1.168e+05	-1.162e+05	-1.155e+05	-1.149e+05	-1.229e+05	-1.146e+05	-1.063e+05	-6.156e+04	-3.785e+04	-1.413e+04	9578	5.212e+04	7.828e+04	1.044e+05	1.437e+05	1.425e+05	1.414e+05	1.403e+05	1.392e+05	1.259e+05	1.126e+05	7.801e+04	5.727e+04	3.652e+04
-7.129e-05	-1.367e+04	2756	1.918e+04	3.561e+04	5.25e+04	5.828e+04	6.407e+04	6.985e+04	7.563e+04	7.78e+04	7.991e+04	7.658e+04	6.878e+04	6.39e+04	5.828e+04	5.265e+04	4.703e+04	4.14e+04	1.12e+04	-8302	-2.78e+04	-4.731e+04	-6.681e+04	-1.013e+05	-1.154e+05	-1.251e+05	-1.245e+05	-1.397e+05	-1.314e+05	-1.231e+05	-1.147e+05	-1.064e+05	-4.427e+04	-2.056e+04	3154	2.687e+04	5.058e+04	8.371e+04	1.099e+05	1.48e+05	1.469e+05	1.55e+05	1.417e+05	1.284e+05	1.151e+05	1.018e+05	5.608e+04	3.534e+04	1.459e+04
-7.104e-05	-1.343e+04	3002	1.943e+04	3.586e+04	5.179e+04	5.757e+04	6.335e+04	6.914e+04	7.492e+04	8.07e+04	8.648e+04	8.289e+04	7.726e+04	7.164e+04	6.601e+04	6.038e+04	5.476e+04	4.913e+04	1.248e+04	-7021	-2.652e+04	-4.602e+04	-6.553e+04	-8.503e+04	-1.045e+05	-1.334e+05	-1.481e+05	-1.398e+05	-1.315e+05	-1.232e+05	-1.149e+05	-1.066e+05	-2.698e+04	-3270	2.044e+04	4.415e+04	6.787e+04	9.158e+04	1.153e+05	1.523e+05	1.575e+05	1.442e+05	1.309e+05	1.176e+05	1.043e+05	9.096e+04	3.415e+04	1.34e+04	-7343
-7.08e-05	-1.318e+04	3248	1.968e+04	3.61e+04	5.107e+04	5.686e+04	6.264e+04	6.842e+04	7.42e+04	7.999e+04	8.712e+04	8.958e+04	8.5e+04	7.937e+04	7.374e+04	6.812e+04	6.249e+04	5.686e+04	1.376e+04	-5741	-2.524e+04	-4.474e+04	-6.425e+04	-8.375e+04	-1.276e+05	-1.444e+05	-1.336e+05	-1.4e+05	-1.316e+05	-1.233e+05	-1.15e+05	-1.067e+05	-9693	1.402e+04	3.773e+04	6.144e+04	8.515e+04	1.089e+05	1.298e+05	1.573e+05	1.363e+05	1.333e+05	1.2e+05	1.067e+05	9.343e+04	8.013e+04	1.222e+04	-8530	-2.928e+04
-7.056e-05	-1.293e+04	3494	1.992e+04	3.635e+04	5.036e+04	5.614e+04	6.193e+04	6.771e+04	7.444e+04	8.173e+04	8.902e+04	9.148e+04	8.891e+04	8.634e+04	8.147e+04	7.585e+04	7.022e+04	6.46e+04	1.504e+04	-4460	-2.396e+04	-4.346e+04	-7.942e+04	-1.08e+05	-1.366e+05	-1.534e+05	-1.426e+05	-1.318e+05	-1.318e+05	-1.234e+05	-1.151e+05	-1.068e+05	7595	3.131e+04	5.502e+04	7.873e+04	1.011e+05	1.196e+05	1.38e+05	1.637e+05	1.427e+05	1.217e+05	1.006e+05	9.589e+04	8.259e+04	6.929e+04	-9718	-3.046e+04	-5.121e+04
-7.031e-05	-2.186e+04	-2598	2.017e+04	3.66e+04	4.965e+04	5.543e+04	6.176e+04	6.905e+04	7.634e+04	8.363e+04	9.092e+04	9.338e+04	9.081e+04	8.824e+04	8.567e+04	8.31e+04	7.795e+04	7.233e+04	1.632e+04	-3180	-3.124e+04	-5.98e+04	-8.836e+04	-1.169e+05	-1.455e+05	-1.623e+05	-1.515e+05	-1.407e+05	-1.3e+05	-1.192e+05	-1.153e+05	-1.069e+05	2.488e+04	4.859e+04	7.231e+04	9.084e+04	1.093e+05	1.278e+05	1.462e+05	1.701e+05	1.491e+05	1.281e+05	1.07e+05	8.602e+04	7.176e+04	5.846e+04	-3.165e+04	-5.24e+04	-7.314e+04
-7.007e-05	-2.221e+04	-2947	1.631e+04	3.684e+04	4.907e+04	5.636e+04	6.365e+04	7.094e+04	7.823e+04	8.552e+04	9.281e+04	9.527e+04	9.27e+04	9.014e+04	8.757e+04	8.5e+04	8.243e+04	7.986e+04	1.76e+04	-1.161e+04	-4.018e+04	-6.874e+04	-9.731e+04	-1.259e+05	-1.544e+05	-1.713e+05	-1.605e+05	-1.497e+05	-1.389e+05	-1.281e+05	-1.173e+05	-1.065e+05	4.217e+04	6.213e+04	8.058e+04	9.904e+04	1.175e+05	1.36e+05	1.544e+05	1.765e+05	1.555e+05	1.344e+05	1.134e+05	9.241e+04	7.139e+04	5.037e+04	-5.358e+04	-6.933e+04	-8.057e+04
-6.982e-05	-2.255e+04	-3296	1.596e+04	2.406e+04	3.98e+04	5.826e+04	6.555e+04	7.284e+04	8.013e+04	8.742e+04	9.471e+04	9.717e+04	9.46e+04	9.203e+04	8.946e+04	8.689e+04	8.433e+04	7.818e+04	2.525e+04	-2.056e+04	-4.912e+04	-7.769e+04	-1.063e+05	-1.348e+05	-1.634e+05	-1.802e+05	-1.694e+05	-1.586e+05	-1.478e+05	-1.371e+05	-1.263e+05	-8.413e+04	1.872e+04	3.8e+04	8.878e+04	1.072e+05	1.257e+05	1.442e+05	1.626e+05	1.829e+05	1.618e+05	1.408e+05	1.198e+05	9.88e+04	7.778e+04	2.019e+04	-5.63e+04	-6.591e+04	-8.607e+04
-6.958e-05	-2.29e+04	-2975	8631	2.024e+04	3.535e+04	4.627e+04	5.719e+04	7.474e+04	8.203e+04	8.932e+04	9.661e+04	9.907e+04	9.65e+04	9.393e+04	9.136e+04	9.458e+04	8.274e+04	7.091e+04	1.383e+04	-1.649e+04	-4.681e+04	-8.663e+04	-1.152e+05	-1.438e+05	-1.723e+05	-1.892e+05	-1.784e+05	-1.676e+05	-1.568e+05	-1.33e+05	-9.721e+04	-6.146e+04	4.164e+04	6.093e+04	8.021e+04	1.154e+05	1.339e+05	1.524e+05	1.708e+05	1.893e+05	1.682e+05	1.472e+05	1.262e+05	1.028e+05	4.22e+04	3715	-7.307e+04	-8.267e+04	-9.227e+04
-6.934e-05	-1.841e+04	-6803	4803	1.641e+04	3.089e+04	4.181e+04	5.273e+04	6.366e+04	7.458e+04	9.121e+04	9.85e+04	1.01e+05	9.839e+04	1.11e+05	9.914e+04	8.731e+04	7.547e+04	6.363e+04	2402	-2.792e+04	-5.823e+04	-8.855e+04	-1.189e+05	-1.527e+05	-1.813e+05	-1.981e+05	-1.873e+05	-1.765e+05	-1.46e+05	-1.103e+05	-7.454e+04	-3.879e+04	6.457e+04	8.385e+04	1.031e+05	1.224e+05	1.417e+05	1.606e+05	1.79e+05	1.956e+05	1.746e+05	1.536e+05	1.027e+05	6.421e+04	2.572e+04	-1.276e+04	-8.983e+04	-9.943e+04	-1.09e+05
-6.909e-05	-2.224e+04	-1.063e+04	975.8	1.258e+04	2.644e+04	3.736e+04	4.828e+04	5.92e+04	7.012e+04	8.104e+04	1.004e+05	1.029e+05	1.155e+05	1.037e+05	9.187e+04	8.003e+04	6.82e+04	5.636e+04	-9020	-3.934e+04	-6.966e+04	-9.997e+04	-1.303e+05	-1.606e+05	-1.909e+05	-2.07e+05	-1.949e+05	-1.591e+05	-1.234e+05	-8.762e+04	-5.187e+04	-1.612e+04	8.75e+04	1.068e+05	1.261e+05	1.454e+05	1.646e+05	1.839e+05	2.032e+05	2.02e+05	1.632e+05	1.247e+05	8.622e+04	4.773e+04	9246	-2.924e+04	-1.066e+05	-1.162e+05	-1.258e+05
-6.885e-05	-2.606e+04	-1.446e+04	-2852	8754	2.198e+04	3.291e+04	4.383e+04	5.475e+04	6.567e+04	7.659e+04	1.082e+05	1.102e+05	1.083e+05	9.643e+04	8.46e+04	7.276e+04	6.092e+04	4.909e+04	-2.044e+04	-5.076e+04	-8.108e+04	-1.114e+05	-1.417e+05	-1.72e+05	-2.02e+05	-2.157e+05	-1.722e+05	-1.365e+05	-1.007e+05	-6.495e+04	-2.92e+04	6555	1.104e+05	1.297e+05	1.49e+05	1.683e+05	1.876e+05	2.068e+05	2.242e+05	1.953e+05	1.467e+05	1.082e+05	6.974e+04	3.125e+04	-7232	-4.572e+04	-1.234e+05	-1.33e+05	-1.426e+05
-6.86e-05	-2.989e+04	-1.829e+04	-6679	4927	1.753e+04	2.845e+04	3.937e+04	5.03e+04	7.498e+04	9.45e+04	1.14e+05	1.147e+05	1.002e+05	8.567e+04	7.732e+04	6.549e+04	5.365e+04	4.181e+04	-3.187e+04	-6.218e+04	-9.25e+04	-1.228e+05	-1.53e+05	-1.825e+05	-2.12e+05	-2.178e+05	-1.558e+05	-9.382e+04	-7.803e+04	-4.228e+04	-6526	2.923e+04	1.334e+05	1.526e+05	1.719e+05	1.912e+05	2.105e+05	2.204e+05	2.295e+05	1.979e+05	1.43e+05	8.814e+04	5.326e+04	1.478e+04	-2.371e+04	-6.219e+04	-1.401e+05	-1.497e+05	-1.593e+05
-6.836e-05	-2.836e+04	-2.211e+04	-1.051e+04	1099	1.308e+04	2.4e+04	4.175e+04	6.128e+04	8.08e+04	1.003e+05	1.199e+05	1.192e+05	1.047e+05	9.017e+04	7.564e+04	6.112e+04	4.638e+04	3.454e+04	-4.329e+04	-7.361e+04	-1.039e+05	-1.335e+05	-1.63e+05	-1.925e+05	-2.22e+05	-2.199e+05	-1.579e+05	-9.596e+04	-3.397e+04	2.802e+04	1.615e+04	5.19e+04	1.563e+05	1.756e+05	1.948e+05	2.075e+05	2.166e+05	2.257e+05	2.348e+05	2.005e+05	1.456e+05	9.072e+04	3.584e+04	-1.904e+04	-4.019e+04	-7.867e+04	-1.569e+05	-1.665e+05	-1.761e+05
-6.812e-05	-2.147e+04	-1.604e+04	-1.062e+04	-2728	8624	2.805e+04	4.758e+04	6.71e+04	8.663e+04	1.062e+05	1.257e+05	1.237e+05	1.092e+05	9.466e+04	8.014e+04	6.562e+04	5.11e+04	2.727e+04	-5.471e+04	-8.456e+04	-1.14e+05	-1.435e+05	-1.73e+05	-2.025e+05	-2.32e+05	-2.221e+05	-1.601e+05	-9.809e+04	-3.61e+04	2.589e+04	8.788e+04	7.457e+04	1.792e+05	1.945e+05	2.037e+05	2.128e+05	2.219e+05	2.31e+05	2.401e+05	2.031e+05	1.482e+05	9.33e+04	3.842e+04	-1.646e+04	-7.134e+04	-1.262e+05	-1.737e+05	-1.815e+05	-1.822e+05
-6.787e-05	-1.458e+04	-9152	-3725	-3395	1.537e+04	3.388e+04	5.34e+04	7.292e+04	9.245e+04	1.12e+05	1.315e+05	1.282e+05	1.137e+05	9.915e+04	8.463e+04	7.011e+04	5.559e+04	-8975	-7.675e+04	-9.455e+04	-1.24e+05	-1.535e+05	-1.83e+05	-2.125e+05	-2.42e+05	-2.242e+05	-1.622e+05	-1.002e+05	-3.824e+04	2.375e+04	8.574e+04	1.494e+05	2.128e+05	1.999e+05	2.09e+05	2.181e+05	2.272e+05	2.363e+05	2.454e+05	2.057e+05	1.508e+05	9.589e+04	4.1e+04	-1.388e+04	-6.876e+04	-1.236e+05	-1.818e+05	-1.829e+05	-1.837e+05
-6.763e-05	-7687	-1.279e+04	-2230	8335	2.648e+04	4.295e+04	5.942e+04	7.875e+04	9.827e+04	1.178e+05	1.373e+05	1.327e+05	1.182e+05	1.036e+05	8.912e+04	5.751e+04	7418	-4.267e+04	-1.202e+05	-1.329e+05	-1.456e+05	-1.635e+05	-1.93e+05	-2.225e+05	-2.52e+05	-2.263e+05	-1.644e+05	-1.024e+05	-4.038e+04	2.161e+04	9.584e+04	1.723e+05	2.467e+05	2.394e+05	2.321e+05	2.234e+05	2.325e+05	2.416e+05	2.507e+05	2.082e+05	1.534e+05	9.847e+04	4.359e+04	-1.13e+04	-6.628e+04	-1.213e+05	-1.823e+05	-1.833e+05	-1.842e+05
-6.738e-05	-1.163e+04	-1065	9500	2.006e+04	3.759e+04	5.406e+04	7.053e+04	8.699e+04	1.041e+05	1.236e+05	1.431e+05	1.372e+05	1.227e+05	1.081e+05	7.39e+04	2.381e+04	-2.628e+04	-7.637e+04	-1.637e+05	-1.764e+05	-1.89e+05	-2.017e+05	-2.03e+05	-2.325e+05	-2.62e+05	-2.285e+05	-1.665e+05	-1.045e+05	-3.409e+04	4.234e+04	1.188e+05	1.952e+05	2.805e+05	2.733e+05	2.66e+05	2.587e+05	2.515e+05	2.469e+05	2.56e+05	2.108e+05	1.559e+05	1.011e+05	4.611e+04	-8936	-6.398e+04	-1.19e+05	-1.828e+05	-1.838e+05	-1.847e+05
-6.714e-05	100.1	1.066e+04	2.123e+04	3.179e+04	4.87e+04	6.517e+04	8.163e+04	9.81e+04	1.146e+05	1.31e+05	1.49e+05	1.417e+05	1.404e+05	9.029e+04	4.02e+04	-9885	-5.998e+04	-1.101e+05	-2.072e+05	-2.198e+05	-2.325e+05	-2.452e+05	-2.579e+05	-2.705e+05	-2.72e+05	-2.306e+05	-1.64e+05	-8.76e+04	-1.117e+04	6.525e+04	1.417e+05	2.181e+05	3.144e+05	3.071e+05	2.999e+05	2.926e+05	2.853e+05	2.781e+05	2.613e+05	2.134e+05	1.585e+05	1.035e+05	4.841e+04	-6629	-6.167e+04	-1.167e+05	-1.833e+05	-1.843e+05	-1.852e+05
-6.689e-05	1.183e+04	2.239e+04	3.296e+04	4.352e+04	5.98e+04	7.627e+04	9.274e+04	1.092e+05	1.257e+05	1.421e+05	2.032e+05	1.724e+05	1.067e+05	5.66e+04	6508	-4.358e+04	-9.367e+04	-1.438e+05	-2.506e+05	-2.633e+05	-2.76e+05	-2.887e+05	-3.013e+05	-3.14e+05	-2.965e+05	-2.416e+05	-1.411e+05	-6.468e+04	1.174e+04	8.817e+04	1.646e+05	2.41e+05	3.483e+05	3.41e+05	3.337e+05	3.265e+05	3.192e+05	3.119e+05	3.046e+05	1.907e+05	1.608e+05	1.058e+05	5.072e+04	-4323	-5.936e+04	-1.144e+05	-1.838e+05	-1.848e+05	-1.857e+05
-6.665e-05	2.356e+04	3.412e+04	4.469e+04	5.525e+04	7.091e+04	8.738e+04	1.039e+05	1.203e+05	1.368e+05	2.02e+05	2.182e+05	1.874e+05	1.079e+05	2.29e+04	-2.719e+04	-7.728e+04	-1.274e+05	-1.775e+05	-2.941e+05	-3.068e+05	-3.195e+05	-3.321e+05	-3.448e+05	-3.361e+05	-2.974e+05	-2.426e+05	-1.497e+05	-5.69e+04	3.466e+04	1.111e+05	1.875e+05	2.639e+05	3.821e+05	3.749e+05	3.676e+05	3.603e+05	3.531e+05	3.325e+05	3.03e+05	1.916e+05	1.409e+05	9.017e+04	5.302e+04	-2017	-5.706e+04	-1.121e+05	-1.843e+05	-1.853e+05	-1.862e+05
-6.641e-05	4.155e+04	4.585e+04	5.642e+04	6.698e+04	8.202e+04	9.849e+04	1.15e+05	1.847e+05	2.009e+05	2.17e+05	2.332e+05	2.024e+05	1.229e+05	4.344e+04	-3.605e+04	-1.11e+05	-1.611e+05	-2.112e+05	-3.376e+05	-3.503e+05	-3.629e+05	-4.146e+05	-3.758e+05	-3.37e+05	-2.983e+05	-2.435e+05	-1.506e+05	-5.781e+04	3.502e+04	1.34e+05	2.104e+05	2.868e+05	4.16e+05	4.087e+05	4.015e+05	3.869e+05	3.573e+05	3.278e+05	2.983e+05	1.926e+05	1.419e+05	9.114e+04	4.041e+04	-1.033e+04	-5.475e+04	-1.098e+05	-1.848e+05	-1.858e+05	-1.867e+05
-6.616e-05	3.6e+04	5.016e+04	6.431e+04	7.871e+04	9.313e+04	1.674e+05	1.835e+05	1.997e+05	2.158e+05	2.32e+05	2.481e+05	2.175e+05	1.38e+05	5.849e+04	-2.101e+04	-1.005e+05	-1.8e+05	-2.449e+05	-3.811e+05	-4.93e+05	-4.542e+05	-4.155e+05	-3.767e+05	-3.379e+05	-2.992e+05	-2.444e+05	-1.515e+05	-5.872e+04	3.411e+04	1.269e+05	2.198e+05	3.098e+05	4.499e+05	4.413e+05	4.117e+05	3.822e+05	3.526e+05	3.231e+05	2.935e+05	1.936e+05	1.429e+05	9.212e+04	4.139e+04	-9351	-6.009e+04	-1.075e+05	-1.853e+05	-1.863e+05	-1.557e+05
-6.592e-05	3.046e+04	4.461e+04	5.876e+04	7.435e+04	1.662e+05	1.824e+05	1.985e+05	2.147e+05	2.308e+05	2.47e+05	2.631e+05	2.325e+05	1.53e+05	7.353e+04	-5968	-8.546e+04	-1.65e+05	-2.445e+05	-5.416e+05	-4.939e+05	-4.552e+05	-4.164e+05	-3.776e+05	-3.389e+05	-3.001e+05	-2.453e+05	-1.525e+05	-5.963e+04	3.32e+04	1.26e+05	2.189e+05	3.117e+05	4.56e+05	4.366e+05	4.07e+05	3.775e+05	3.479e+05	3.184e+05	2.888e+05	1.946e+05	1.438e+05	9.31e+04	4.236e+04	-8374	-5.911e+04	-1.098e+05	-1.56e+05	-1.517e+05	-1.437e+05
-6.567e-05	2.491e+04	3.906e+04	7.228e+04	1.175e+05	2.211e+05	2.316e+05	2.135e+05	2.296e+05	2.458e+05	2.619e+05	2.781e+05	2.476e+05	1.681e+05	8.857e+04	9074	-7.042e+04	-2.358e+05	-3.55e+05	-5.611e+05	-5.294e+05	-4.561e+05	-4.173e+05	-3.785e+05	-3.398e+05	-3.01e+05	-2.462e+05	-1.534e+05	-6.054e+04	3.229e+04	1.251e+05	2.734e+05	3.667e+05	4.417e+05	4.188e+05	3.96e+05	3.727e+05	3.432e+05	3.137e+05	2.841e+05	1.955e+05	1.448e+05	9.407e+04	4.334e+04	-7397	-7.087e+04	-1.051e+05	-1.328e+05	-1.263e+05	-1.199e+05
-6.543e-05	2.498e+04	7.02e+04	1.154e+05	1.607e+05	2.686e+05	2.79e+05	2.894e+05	2.999e+05	2.607e+05	2.769e+05	2.93e+05	2.626e+05	1.831e+05	1.036e+05	-2.826e+04	-1.475e+05	-2.667e+05	-3.859e+05	-5.805e+05	-5.488e+05	-5.171e+05	-4.854e+05	-3.794e+05	-3.407e+05	-3.019e+05	-2.471e+05	-1.543e+05	-6.145e+04	8.948e+04	1.828e+05	2.762e+05	3.696e+05	4.273e+05	4.045e+05	3.816e+05	3.588e+05	3.385e+05	3.089e+05	2.794e+05	1.965e+05	1.458e+05	9.505e+04	1.269e+04	-2.15e+04	-5.568e+04	-8.986e+04	-1.096e+05	-1.031e+05	-9.667e+04
-6.519e-05	6.813e+04	1.134e+05	1.586e+05	2.038e+05	3.16e+05	3.264e+05	3.369e+05	3.473e+05	3.578e+05	3.682e+05	3.08e+05	2.776e+05	1.792e+05	6.003e+04	-5.918e+04	-1.784e+05	-2.976e+05	-4.168e+05	-5.999e+05	-5.683e+05	-5.366e+05	-5.049e+05	-4.732e+05	-4.415e+05	-3.028e+05	-2.48e+05	-1.552e+05	-1059	9.23e+04	1.857e+05	2.79e+05	3.724e+05	4.129e+05	3.901e+05	3.673e+05	3.444e+05	3.216e+05	2.988e+05	2.747e+05	1.975e+05	1.468e+05	6.206e+04	2.788e+04	-6302	-4.048e+04	-7.467e+04	-8.645e+04	-7.997e+04	-7.35e+04
-6.494e-05	1.113e+05	1.565e+05	2.017e+05	2.47e+05	3.634e+05	3.739e+05	3.843e+05	3.948e+05	4.052e+05	4.156e+05	4.261e+05	2.675e+05	1.483e+05	2.912e+04	-9.01e+04	-2.093e+05	-3.285e+05	-4.477e+05	-6.194e+05	-5.877e+05	-5.56e+05	-5.243e+05	-4.926e+05	-4.609e+05	-4.292e+05	-1.831e+05	-9.16e+04	1761	9.512e+04	1.885e+05	2.818e+05	3.752e+05	3.985e+05	3.757e+05	3.529e+05	3.301e+05	3.072e+05	2.844e+05	2.616e+05	1.382e+05	1.114e+05	7.726e+04	4.308e+04	8893	-2.529e+04	-5.947e+04	-6.327e+04	-5.679e+04	-5.032e+04
-6.47e-05	1.544e+05	1.997e+05	2.449e+05	2.901e+05	4.108e+05	4.213e+05	4.317e+05	4.422e+05	4.526e+05	4.321e+05	3.701e+05	2.73e+05	1.391e+05	-1802	-1.21e+05	-2.402e+05	-3.594e+05	-4.786e+05	-6.388e+05	-6.071e+05	-5.754e+05	-5.437e+05	-5.121e+05	-4.615e+05	-3.879e+05	-1.53e+05	-7.536e+04	4581	9.794e+04	1.913e+05	2.847e+05	3.78e+05	3.841e+05	3.613e+05	3.385e+05	3.157e+05	2.929e+05	2.405e+05	2.013e+05	1.12e+05	1.017e+05	9.148e+04	5.827e+04	2.409e+04	-1.01e+04	-4.428e+04	-4.009e+04	-3.362e+04	-2.714e+04
-6.445e-05	1.442e+05	2.428e+05	2.88e+05	3.333e+05	4.583e+05	4.687e+05	4.792e+05	5.297e+05	4.677e+05	4.057e+05	3.437e+05	2.466e+05	1.126e+05	-2.129e+04	-1.552e+05	-2.711e+05	-3.904e+05	-5.096e+05	-6.583e+05	-6.266e+05	-5.949e+05	-5.556e+05	-4.82e+05	-4.084e+05	-3.347e+05	-1.229e+05	-4.525e+04	3.236e+04	1.1e+05	1.941e+05	2.875e+05	3.808e+05	3.698e+05	3.47e+05	3.241e+05	3.013e+05	2.458e+05	2.066e+05	1.674e+05	8.58e+04	7.553e+04	6.525e+04	5.498e+04	3.928e+04	5099	-2.908e+04	-1.691e+04	-1.044e+04	-3963
-6.421e-05	1.373e+05	2.018e+05	3.312e+05	3.764e+05	5.057e+05	6.273e+05	5.653e+05	5.033e+05	4.413e+05	3.793e+05	3.173e+05	2.201e+05	8.621e+04	-4.772e+04	-1.816e+05	-3.156e+05	-4.495e+05	-5.405e+05	-6.777e+05	-6.46e+05	-5.761e+05	-5.025e+05	-4.288e+05	-3.552e+05	-2.816e+05	-9.275e+04	-1.514e+04	6.246e+04	1.401e+05	2.177e+05	2.953e+05	3.837e+05	3.554e+05	3.326e+05	2.904e+05	2.511e+05	2.119e+05	1.727e+05	1.335e+05	5.958e+04	4.93e+04	3.903e+04	2.876e+04	1.849e+04	8218	-1.389e+04	6264	1.274e+04	4.123e+04
-6.396e-05	1.305e+05	1.949e+05	2.594e+05	3.239e+05	6.628e+05	6.008e+05	5.388e+05	4.768e+05	4.149e+05	3.529e+05	2.909e+05	1.937e+05	5.978e+04	-7.415e+04	-2.081e+05	-3.42e+05	-4.759e+05	-6.099e+05	-6.702e+05	-5.966e+05	-5.229e+05	-4.493e+05	-3.757e+05	-3.02e+05	-2.284e+05	-6.264e+04	1.496e+04	9.257e+04	1.702e+05	2.478e+05	3.254e+05	4.03e+05	3.289e+05	2.957e+05	2.565e+05	2.173e+05	1.781e+05	1.389e+05	9.966e+04	3.335e+04	2.308e+04	1.281e+04	2540	-7732	-1.8e+04	-2.827e+04	3.982e+04	5.344e+04	4.841e+04
-6.372e-05	1.236e+05	1.881e+05	2.998e+05	4.011e+05	6.993e+05	6.207e+05	5.124e+05	4.504e+05	3.884e+05	3.264e+05	2.644e+05	1.673e+05	3.335e+04	-1.006e+05	-2.345e+05	-3.684e+05	-5.679e+05	-6.508e+05	-6.963e+05	-5.967e+05	-4.698e+05	-3.961e+05	-3.225e+05	-2.489e+05	-1.752e+05	-3.253e+04	4.507e+04	1.227e+05	2.003e+05	2.779e+05	3.269e+05	3.328e+05	3.112e+05	2.515e+05	2.226e+05	1.834e+05	1.442e+05	1.05e+05	6.578e+04	7133	-3138	-1.341e+04	-2.368e+04	-3.395e+04	-6217	3.31e+04	6.464e+04	6.188e+04	5.558e+04
-6.348e-05	1.771e+05	2.784e+05	3.797e+05	4.809e+05	7.363e+05	6.577e+05	5.79e+05	5.003e+05	3.62e+05	3e+05	2.38e+05	1.408e+05	6915	-1.27e+05	-4.145e+05	-4.974e+05	-5.802e+05	-6.631e+05	-7.038e+05	-6.041e+05	-5.045e+05	-4.049e+05	-2.693e+05	-1.957e+05	-1.221e+05	-2427	7.518e+04	1.528e+05	2.304e+05	3.159e+05	3.218e+05	3.276e+05	2.935e+05	2.338e+05	1.741e+05	1.144e+05	1.103e+05	7.111e+04	3.191e+04	-1.909e+04	-2.936e+04	-3.963e+04	-4.99e+04	2363	2.686e+04	5.135e+04	8.946e+04	8.67e+04	8.394e+04
-6.323e-05	2.57e+05	3.582e+05	4.595e+05	5.607e+05	7.733e+05	6.947e+05	6.16e+05	5.373e+05	4.587e+05	2.736e+05	2.116e+05	1.144e+05	-1.952e+04	-3.44e+05	-4.268e+05	-5.097e+05	-5.926e+05	-6.754e+05	-7.112e+05	-6.116e+05	-5.119e+05	-4.123e+05	-3.127e+05	-2.13e+05	-6.889e+04	2.768e+04	1.053e+05	2.99e+05	3.049e+05	3.108e+05	3.166e+05	3.225e+05	2.758e+05	2.161e+05	1.564e+05	9.671e+04	3.703e+04	-2.266e+04	-1972	-4.531e+04	-5.558e+04	-2.838e+04	-3883	2.061e+04	4.51e+04	6.96e+04	1.143e+05	1.115e+05	1.088e+05
-6.299e-05	3.368e+05	4.381e+05	5.393e+05	6.406e+05	8.103e+05	7.317e+05	6.53e+05	5.743e+05	4.957e+05	4.17e+05	3.384e+05	-1.906e+05	-2.734e+05	-3.563e+05	-4.392e+05	-5.22e+05	-6.049e+05	-6.878e+05	-7.186e+05	-6.19e+05	-5.194e+05	-4.197e+05	-3.201e+05	-2.205e+05	-1.208e+05	2.822e+05	2.88e+05	2.939e+05	2.997e+05	3.056e+05	3.115e+05	3.173e+05	2.581e+05	1.984e+05	1.387e+05	7.901e+04	1.932e+04	-4.036e+04	-1e+05	-5.911e+04	-3.462e+04	-1.013e+04	1.436e+04	3.886e+04	6.335e+04	8.784e+04	1.391e+05	1.363e+05	1.336e+05
-6.274e-05	4.167e+05	5.179e+05	6.192e+05	7.204e+05	8.473e+05	7.686e+05	6.9e+05	6.113e+05	5.327e+05	3.451e+05	1.902e+05	-2.02e+05	-2.603e+05	-3.687e+05	-4.515e+05	-5.344e+05	-6.173e+05	-7.001e+05	-7.261e+05	-6.264e+05	-5.268e+05	-4.272e+05	-3.275e+05	-2.175e+05	-7.506e+04	3.045e+05	2.928e+05	2.887e+05	2.946e+05	3.004e+05	3.063e+05	3.122e+05	2.404e+05	1.807e+05	1.21e+05	6.13e+04	1619	-5.807e+04	-1.101e+05	-1.028e+05	-6.679e+04	8118	3.261e+04	5.71e+04	8.16e+04	1.061e+05	1.639e+05	1.611e+05	1.584e+05
-6.25e-05	4.965e+05	5.977e+05	6.99e+05	8.002e+05	8.843e+05	8.056e+05	7.27e+05	6.082e+05	4.534e+05	2.985e+05	1.437e+05	-3.122e+05	-3.705e+05	-4.288e+05	-4.871e+05	-5.467e+05	-6.296e+05	-7.125e+05	-7.335e+05	-6.339e+05	-5.342e+05	-4.346e+05	-2.876e+05	-1.452e+05	-2792	3.405e+05	3.288e+05	3.171e+05	3.054e+05	2.953e+05	3.011e+05	3.07e+05	2.227e+05	1.63e+05	1.033e+05	4.36e+04	-1.064e+04	-6.2e+04	-1.134e+05	-9.784e+04	-6.185e+04	-2.585e+04	1.014e+04	7.535e+04	9.984e+04	1.243e+05	1.887e+05	1.86e+05	1.832e+05
-6.226e-05	5.152e+05	6.686e+05	7.788e+05	8.801e+05	9.213e+05	8.426e+05	7.165e+05	5.617e+05	4.069e+05	2.52e+05	9.722e+04	-4.224e+05	-4.807e+05	-5.39e+05	-5.973e+05	-6.556e+05	-6.419e+05	-7.248e+05	-7.409e+05	-6.413e+05	-5.002e+05	-3.578e+05	-2.153e+05	-7.293e+04	6.948e+04	3.766e+05	3.649e+05	3.531e+05	3.414e+05	3.297e+05	2.96e+05	3.018e+05	2.05e+05	1.453e+05	8.879e+04	3.743e+04	-1.393e+04	-6.529e+04	-1.167e+05	-9.289e+04	-5.69e+04	-2.09e+04	1.509e+04	5.109e+04	8.708e+04	1.426e+05	2.135e+05	2.108e+05	2.036e+05
-6.201e-05	5.211e+05	6.746e+05	8.28e+05	9.815e+05	9.796e+05	8.248e+05	6.7e+05	5.152e+05	3.604e+05	2.055e+05	5.071e+04	-5.325e+05	-5.908e+05	-6.491e+05	-7.074e+05	-7.657e+05	-8.24e+05	-8.823e+05	-7.127e+05	-5.703e+05	-4.279e+05	-2.855e+05	-1.431e+05	-665.3	1.417e+05	4.126e+05	4.009e+05	3.892e+05	3.774e+05	3.657e+05	3.54e+05	3.423e+05	1.882e+05	1.369e+05	8.551e+04	3.414e+04	-1.722e+04	-6.858e+04	-1.199e+05	-8.794e+04	-5.195e+04	-1.595e+04	2.004e+04	5.604e+04	9.203e+04	1.28e+05	2.384e+05	2.094e+05	1.782e+05
-6.177e-05	5.271e+05	6.805e+05	9.61e+05	1.085e+06	1.009e+06	7.924e+05	6.235e+05	4.687e+05	3.138e+05	1.59e+05	4207	-6.427e+05	-7.01e+05	-7.593e+05	-8.176e+05	-8.759e+05	-8.085e+05	-7.536e+05	-6.586e+05	-5.017e+05	-3.556e+05	-2.132e+05	-7.081e+04	7.16e+04	2.14e+05	4.486e+05	4.369e+05	4.252e+05	4.135e+05	4.018e+05	3.9e+05	2.237e+05	1.468e+05	1.252e+05	8.222e+04	3.085e+04	-2.051e+04	-7.187e+04	-1.232e+05	-8.299e+04	-4.7e+04	-1.1e+04	2.499e+04	6.099e+04	9.698e+04	1.767e+05	2.061e+05	1.586e+05	1.528e+05
-6.152e-05	5.33e+05	8.949e+05	1.019e+06	1.143e+06	1.067e+06	8.503e+05	6.332e+05	4.222e+05	2.673e+05	1.125e+05	-4.23e+04	-7.529e+05	-8.112e+05	-8.695e+05	-9.278e+05	-8.162e+05	-7.614e+05	-7.065e+05	-6.115e+05	-4.546e+05	-2.976e+05	-1.409e+05	1462	1.439e+05	2.863e+05	4.846e+05	4.729e+05	4.612e+05	4.495e+05	3.323e+05	2.559e+05	1.795e+05	9.052e+04	6.886e+04	4.72e+04	2.553e+04	-2.38e+04	-7.516e+04	-1.265e+05	-7.804e+04	-4.205e+04	-6053	2.994e+04	1.296e+05	1.601e+05	1.907e+05	2.201e+05	1.726e+05	1.251e+05
-6.128e-05	8.288e+05	9.527e+05	1.077e+06	1.2e+06	1.125e+06	9.081e+05	6.911e+05	4.74e+05	2.57e+05	6.601e+04	-8.881e+04	-8.631e+05	-9.214e+05	-8.789e+05	-8.24e+05	-7.691e+05	-7.143e+05	-6.594e+05	-5.644e+05	-4.075e+05	-2.505e+05	-9.359e+04	6.336e+04	2.161e+05	3.586e+05	5.207e+05	5.089e+05	4.409e+05	3.645e+05	2.881e+05	2.117e+05	1.354e+05	3.419e+04	1.253e+04	-9132	-3.079e+04	-5.246e+04	-7.845e+04	-1.298e+05	-7.309e+04	-3.71e+04	8.251e+04	1.13e+05	1.436e+05	1.741e+05	2.046e+05	2.34e+05	1.866e+05	1.391e+05
-6.104e-05	8.866e+05	1.011e+06	1.134e+06	1.258e+06	1.183e+06	9.659e+05	7.489e+05	5.319e+05	3.148e+05	9.783e+04	-1.192e+05	-9.415e+05	-8.866e+05	-8.318e+05	-7.769e+05	-7.22e+05	-6.672e+05	-6.123e+05	-5.173e+05	-3.604e+05	-2.034e+05	-4.649e+04	1.105e+05	2.674e+05	4.243e+05	5.495e+05	4.731e+05	3.968e+05	3.204e+05	2.44e+05	1.676e+05	9.122e+04	-2.213e+04	-4.38e+04	-6.546e+04	-8.712e+04	-1.088e+05	-1.304e+05	-1.521e+05	-6.814e+04	6.594e+04	9.647e+04	1.27e+05	1.575e+05	1.881e+05	2.186e+05	2.48e+05	2.005e+05	1.53e+05
-6.079e-05	9.445e+05	1.068e+06	1.192e+06	1.316e+06	1.241e+06	1.024e+06	8.067e+05	5.897e+05	3.727e+05	1.556e+05	-4.509e+05	-7.016e+05	-8.718e+05	-7.847e+05	-7.298e+05	-6.749e+05	-6.201e+05	-5.652e+05	-4.702e+05	-3.133e+05	-1.563e+05	602.6	1.575e+05	3.145e+05	5.887e+05	5.573e+05	4.372e+05	3.526e+05	2.762e+05	1.998e+05	1.235e+05	4.708e+04	-7.846e+04	-1.001e+05	-1.218e+05	-1.434e+05	-1.651e+05	-1.868e+05	-1.862e+05	8.199e+04	1.018e+05	1.104e+05	1.41e+05	1.715e+05	2.02e+05	2.326e+05	2.62e+05	2.145e+05	1.67e+05
-6.055e-05	1.002e+06	1.126e+06	1.25e+06	1.374e+06	1.298e+06	1.081e+06	8.645e+05	6.475e+05	1.013e+05	-2.527e+05	-6.067e+05	-8.519e+05	-7.646e+05	-6.773e+05	-6.827e+05	-6.278e+05	-5.73e+05	-5.181e+05	-4.231e+05	-2.662e+05	-1.092e+05	4.77e+04	4.044e+05	5.236e+05	6.428e+05	5.888e+05	4.687e+05	3.485e+05	2.321e+05	1.557e+05	7.932e+04	2937	-1.348e+05	-1.565e+05	-1.781e+05	-1.998e+05	-2.418e+05	-1.925e+05	-1.432e+05	1.16e+05	1.358e+05	1.556e+05	1.754e+05	1.855e+05	2.16e+05	2.465e+05	2.759e+05	2.284e+05	1.81e+05
-6.03e-05	9.837e+05	1.107e+06	1.308e+06	1.432e+06	1.356e+06	1.139e+06	6.534e+05	2.995e+05	-5.449e+04	-4.085e+05	-7.624e+05	-1.002e+06	-9.148e+05	-8.276e+05	-7.403e+05	-6.531e+05	-5.259e+05	-4.71e+05	-3.76e+05	-2.191e+05	2.2e+05	3.393e+05	4.585e+05	5.777e+05	6.97e+05	6.203e+05	5.002e+05	3.8e+05	2.599e+05	1.398e+05	3.518e+04	-4.121e+04	-1.911e+05	-2.128e+05	-2.974e+05	-2.481e+05	-1.987e+05	-1.494e+05	-1.001e+05	1.5e+05	1.698e+05	1.896e+05	2.094e+05	2.292e+05	2.299e+05	2.605e+05	2.899e+05	2.424e+05	1.949e+05
-6.006e-05	1.13e+06	1.253e+06	1.376e+06	1.512e+06	1.206e+06	8.517e+05	4.977e+05	1.437e+05	-2.102e+05	-5.642e+05	-9.182e+05	-1.152e+06	-1.065e+06	-9.778e+05	-8.906e+05	-8.033e+05	-7.161e+05	-6.288e+05	-3.289e+05	1.549e+05	2.742e+05	3.934e+05	5.126e+05	6.319e+05	7.511e+05	6.518e+05	5.316e+05	4.115e+05	2.914e+05	1.712e+05	5.111e+04	-6.902e+04	-2.474e+05	-3.036e+05	-2.543e+05	-2.05e+05	-1.557e+05	-1.064e+05	-5.706e+04	1.839e+05	2.038e+05	2.236e+05	2.434e+05	2.632e+05	2.83e+05	3.028e+05	3.038e+05	2.454e+05	1.625e+05
-5.981e-05	1.277e+06	1.4e+06	1.523e+06	1.268e+06	1.052e+06	6.959e+05	3.419e+05	-1.202e+04	-3.66e+05	-7.2e+05	-1.074e+06	-1.303e+06	-1.215e+06	-1.128e+06	-1.041e+06	-9.535e+05	-8.663e+05	-2.673e+05	8.803e+04	2.091e+05	3.283e+05	4.475e+05	5.668e+05	6.86e+05	8.052e+05	6.833e+05	5.631e+05	4.43e+05	3.229e+05	2.027e+05	8.26e+04	-1.937e+05	-3.249e+05	-2.62e+05	-2.113e+05	-1.619e+05	-1.126e+05	-6.331e+04	-1.4e+04	2.179e+05	2.377e+05	2.575e+05	2.774e+05	2.972e+05	3.17e+05	3.322e+05	3.188e+05	2.087e+05	1.177e+05
-5.957e-05	1.423e+06	1.337e+06	1.282e+06	1.227e+06	9.023e+05	5.45e+05	1.877e+05	-1.678e+05	-5.217e+05	-8.757e+05	-1.23e+06	-1.453e+06	-1.366e+06	-1.278e+06	-1.191e+06	-7.198e+05	-4.582e+05	-1.965e+05	1.388e+05	2.6e+05	3.812e+05	5.017e+05	6.209e+05	7.401e+05	8.594e+05	7.147e+05	5.946e+05	4.745e+05	3.543e+05	5.538e+04	-7.184e+04	-1.991e+05	-3.054e+05	-2.425e+05	-1.796e+05	-1.189e+05	-6.957e+04	-2.026e+04	2.906e+04	2.519e+05	2.717e+05	2.915e+05	3.113e+05	3.303e+05	3.363e+05	3.423e+05	3.211e+05	2.11e+05	1.009e+05
-5.933e-05	1.351e+06	1.296e+06	1.241e+06	1.186e+06	7.523e+05	3.95e+05	3.774e+04	-3.196e+05	-6.768e+05	-1.031e+06	-1.385e+06	-1.603e+06	-1.516e+06	-1.172e+06	-9.107e+05	-6.49e+05	-3.874e+05	-1.257e+05	1.895e+05	3.107e+05	4.319e+05	5.531e+05	6.743e+05	7.943e+05	9.135e+05	7.462e+05	6.261e+05	5.06e+05	1.773e+05	5.004e+04	-7.717e+04	-2.044e+05	-2.859e+05	-2.23e+05	-1.602e+05	-9.726e+04	-3.436e+04	2.28e+04	7.212e+04	2.859e+05	3.057e+05	3.255e+05	3.344e+05	3.404e+05	3.464e+05	3.524e+05	3.235e+05	2.134e+05	1.033e+05
-5.908e-05	1.31e+06	1.255e+06	1.2e+06	1.145e+06	6.023e+05	2.45e+05	-1.123e+05	-4.695e+05	-8.268e+05	-1.184e+06	-1.541e+06	-1.753e+06	-1.363e+06	-1.102e+06	-8.399e+05	-5.782e+05	-3.165e+05	-5.487e+04	2.403e+05	3.615e+05	4.827e+05	6.039e+05	7.25e+05	8.462e+05	9.674e+05	7.777e+05	4.264e+05	2.991e+05	1.719e+05	4.471e+04	-8.251e+04	-2.097e+05	-2.664e+05	-2.036e+05	-1.407e+05	-7.776e+04	-1.487e+04	4.803e+04	1.109e+05	3.199e+05	3.324e+05	3.384e+05	3.445e+05	3.505e+05	3.565e+05	3.625e+05	3.259e+05	2.158e+05	1.057e+05
-5.884e-05	1.269e+06	1.214e+06	1.159e+06	1.104e+06	4.523e+05	9.504e+04	-2.622e+05	-6.195e+05	-9.768e+05	-1.334e+06	-1.759e+06	-1.688e+06	-1.292e+06	-1.031e+06	-7.691e+05	-5.074e+05	-2.457e+05	1.594e+04	2.91e+05	4.122e+05	5.334e+05	6.546e+05	7.758e+05	8.97e+05	8.505e+05	4.951e+05	4.21e+05	2.938e+05	1.666e+05	3.937e+04	-8.784e+04	-2.151e+05	-2.47e+05	-1.841e+05	-1.212e+05	-5.827e+04	4626	6.752e+04	1.518e+05	3.676e+05	3.219e+05	3.485e+05	3.545e+05	3.605e+05	3.665e+05	3.725e+05	3.282e+05	2.181e+05	1.08e+05
-5.859e-05	1.228e+06	1.173e+06	1.118e+06	1.063e+06	3.023e+05	-5.495e+04	-4.122e+05	-7.695e+05	-1.519e+06	-1.628e+06	-1.736e+06	-1.665e+06	-1.405e+06	-1.144e+06	-6.983e+05	-4.366e+05	-1.749e+05	8.674e+04	3.418e+05	4.63e+05	5.842e+05	7.054e+05	8.239e+05	7.725e+05	7.212e+05	3.815e+05	3.168e+05	2.521e+05	1.613e+05	3.404e+04	-9.318e+04	-2.204e+05	-2.275e+05	-1.646e+05	-1.017e+05	-3.877e+04	2.479e+04	1.458e+05	2.628e+05	4.683e+05	4.226e+05	3.769e+05	3.646e+05	3.706e+05	3.766e+05	3.826e+05	3.306e+05	2.205e+05	1.104e+05
-5.835e-05	1.297e+06	1.132e+06	1.077e+06	1.022e+06	1.523e+05	-2.049e+05	-1.28e+06	-1.388e+06	-1.496e+06	-1.605e+06	-1.713e+06	-1.642e+06	-1.382e+06	-1.122e+06	-8.612e+05	-6.008e+05	-1.041e+05	1.575e+05	3.926e+05	5.137e+05	6.349e+05	7.459e+05	6.945e+05	6.432e+05	5.918e+05	2.679e+05	2.032e+05	1.385e+05	7.376e+04	9030	-9.851e+04	-2.257e+05	-2.08e+05	-1.451e+05	-8.217e+04	2.284e+04	1.398e+05	2.568e+05	3.738e+05	5.69e+05	5.233e+05	4.776e+05	4.318e+05	3.861e+05	3.867e+05	3.927e+05	3.329e+05	2.228e+05	1.127e+05
-5.811e-05	1.46e+06	1.287e+06	1.115e+06	9.812e+05	2354	-1.148e+06	-1.257e+06	-1.365e+06	-1.474e+06	-1.582e+06	-1.691e+06	-1.62e+06	-1.359e+06	-1.099e+06	-8.384e+05	-5.78e+05	-3.176e+05	2.283e+05	4.433e+05	7.192e+05	6.679e+05	6.165e+05	5.652e+05	5.138e+05	4.625e+05	1.544e+05	8.964e+04	2.491e+04	-3.981e+04	-1.045e+05	-1.693e+05	-2.34e+05	-1.885e+05	-1.001e+05	1.685e+04	1.338e+05	2.508e+05	3.678e+05	4.848e+05	6.697e+05	6.24e+05	5.782e+05	5.325e+05	4.868e+05	4.411e+05	3.953e+05	3.353e+05	1.873e+05	1.62e+04
-5.786e-05	1.623e+06	1.451e+06	1.278e+06	3.647e+05	-5.396e+05	-1.126e+06	-1.234e+06	-1.342e+06	-1.451e+06	-1.559e+06	-1.668e+06	-1.597e+06	-1.336e+06	-1.076e+06	-8.156e+05	-5.552e+05	-2.948e+05	4.018e+05	6.536e+05	5.899e+05	5.385e+05	4.872e+05	4.358e+05	3.845e+05	3.332e+05	4.08e+04	-2.393e+04	-8.866e+04	-1.534e+05	-2.181e+05	-2.828e+05	-2.053e+05	-8.843e+04	1.086e+04	1.278e+05	2.448e+05	3.618e+05	4.788e+05	5.958e+05	7.704e+05	7.247e+05	6.789e+05	6.332e+05	5.875e+05	5.418e+05	4.959e+05	2.828e+05	1.048e+05	-6.626e+04
-5.762e-05	1.787e+06	1.334e+06	7.711e+05	2.085e+05	-6.226e+05	-8.154e+05	-1.008e+06	-1.32e+06	-1.428e+06	-1.537e+06	-1.645e+06	-1.574e+06	-1.314e+06	-1.053e+06	-7.929e+05	-9.592e+04	1.596e+05	4.151e+05	6.485e+05	5.419e+05	4.353e+05	3.578e+05	3.065e+05	2.552e+05	2.038e+05	-7.277e+04	-1.375e+05	-2.022e+05	-2.67e+05	-3.317e+05	-2.764e+05	-1.917e+05	-4.916e+04	1.213e+05	2.918e+05	3.558e+05	4.728e+05	5.898e+05	7.068e+05	8.711e+05	8.254e+05	7.796e+05	7.339e+05	6.882e+05	6.19e+05	5.413e+05	2.912e+05	7.444e+04	-1.423e+05
-5.737e-05	1.74e+06	1.177e+06	6.148e+05	5.23e+04	-7.056e+05	-8.984e+05	-1.091e+06	-1.284e+06	-1.405e+06	-1.514e+06	-1.622e+06	-1.551e+06	-1.291e+06	-1.031e+06	-3.381e+05	-8.266e+04	1.728e+05	4.283e+05	6.435e+05	5.368e+05	4.302e+05	3.236e+05	2.17e+05	1.258e+05	7.447e+04	-1.863e+05	-2.511e+05	-3.158e+05	-4.321e+05	-3.474e+05	-2.628e+05	-1.782e+05	-9882	1.606e+05	3.311e+05	5.015e+05	6.72e+05	7.008e+05	8.178e+05	9.718e+05	9.26e+05	8.803e+05	8.197e+05	7.42e+05	6.644e+05	5.867e+05	2.995e+05	8.278e+04	-1.34e+05
-5.713e-05	1.584e+06	1.021e+06	4.586e+05	-1.039e+05	-7.886e+05	-9.814e+05	-1.174e+06	-1.367e+06	-1.56e+06	-1.752e+06	-1.6e+06	-1.529e+06	-8.359e+05	-5.804e+05	-3.249e+05	-6.94e+04	1.861e+05	4.416e+05	6.384e+05	5.318e+05	4.252e+05	3.186e+05	2.119e+05	1.053e+05	-5.487e+04	-2.999e+05	-5.878e+05	-5.032e+05	-4.185e+05	-3.339e+05	-2.493e+05	-1.646e+05	2.939e+04	1.999e+05	3.703e+05	5.408e+05	7.113e+05	8.817e+05	9.287e+05	1.072e+06	1.02e+06	9.427e+05	8.651e+05	7.874e+05	7.098e+05	6.321e+05	3.079e+05	9.112e+04	-1.256e+05
-5.688e-05	1.428e+06	8.65e+05	3.024e+05	-2.601e+05	-8.716e+05	-1.064e+06	-1.257e+06	-1.45e+06	-1.643e+06	-1.835e+06	-2.029e+06	-1.042e+06	-8.226e+05	-5.671e+05	-3.116e+05	-5.614e+04	1.993e+05	4.548e+05	6.334e+05	5.267e+05	4.201e+05	3.135e+05	2.069e+05	1.003e+05	-2.026e+04	-6.823e+05	-5.743e+05	-4.896e+05	-4.05e+05	-3.203e+05	-2.357e+05	-1.511e+05	6.867e+04	2.391e+05	4.096e+05	5.801e+05	7.505e+05	9.21e+05	1.091e+06	1.254e+06	1.066e+06	9.881e+05	9.105e+05	8.328e+05	7.552e+05	6.775e+05	3.162e+05	9.947e+04	-1.173e+05
-5.664e-05	1.271e+06	7.088e+05	1.462e+05	-4.163e+05	-9.546e+05	-1.147e+06	-1.34e+06	-1.533e+06	-1.975e+06	-1.899e+06	-1.823e+06	-8.426e+05	-6.947e+05	-5.469e+05	-2.984e+05	-4.288e+04	2.126e+05	4.681e+05	6.283e+05	5.217e+05	4.151e+05	3.085e+05	2.018e+05	-1.229e+04	-2.513e+05	-7.465e+05	-6.17e+05	-4.874e+05	-3.914e+05	-3.068e+05	-2.221e+05	-1.375e+05	1.079e+05	2.784e+05	4.489e+05	6.194e+05	7.898e+05	9.641e+05	1.14e+06	1.3e+06	1.206e+06	1.112e+06	9.559e+05	8.782e+05	8.006e+05	7.229e+05	3.245e+05	1.078e+05	-1.089e+05
-5.64e-05	1.095e+06	5.526e+05	-9996	-5.725e+05	-1.038e+06	-1.23e+06	-1.423e+06	-1.845e+06	-1.769e+06	-1.693e+06	-1.617e+06	-6.429e+05	-4.95e+05	-3.472e+05	-1.993e+05	-2.962e+04	2.259e+05	4.814e+05	6.233e+05	5.166e+05	4.1e+05	2.347e+05	-4321	-2.433e+05	-4.823e+05	-8.107e+05	-6.812e+05	-5.516e+05	-4.221e+05	-2.932e+05	-2.086e+05	-1.239e+05	1.472e+05	3.177e+05	4.882e+05	6.609e+05	8.371e+05	1.013e+06	1.189e+06	1.347e+06	1.253e+06	1.159e+06	1.065e+06	9.705e+05	8.46e+05	7.683e+05	3.329e+05	1.161e+05	-1.006e+05
-5.615e-05	8.823e+05	3.525e+05	-1.773e+05	-7.288e+05	-1.121e+06	-1.792e+06	-1.716e+06	-1.64e+06	-1.563e+06	-1.487e+06	-1.411e+06	-4.432e+05	-2.953e+05	-1.475e+05	358.2	1.482e+05	2.961e+05	4.946e+05	6.182e+05	4.817e+05	2.427e+05	3650	-2.354e+05	-4.744e+05	-7.134e+05	-8.749e+05	-7.454e+05	-6.158e+05	-4.863e+05	-3.568e+05	-2.273e+05	-1.104e+05	1.865e+05	3.577e+05	5.339e+05	7.1e+05	8.862e+05	1.062e+06	1.239e+06	1.394e+06	1.3e+06	1.206e+06	1.112e+06	1.017e+06	9.232e+05	8.137e+05	3.412e+05	1.245e+05	-2.804e+05
-5.591e-05	6.694e+05	1.396e+05	-3.902e+05	-1.565e+06	-1.647e+06	-1.586e+06	-1.51e+06	-1.434e+06	-1.358e+06	-1.282e+06	-1.205e+06	-2.435e+05	-9.565e+04	5.22e+04	2.001e+05	3.479e+05	4.957e+05	6.555e+05	5.208e+05	2.506e+05	1.162e+04	-2.274e+05	-4.664e+05	-7.054e+05	-9.444e+05	-9.391e+05	-8.096e+05	-6.8e+05	-5.505e+05	-4.21e+05	-2.915e+05	-1.619e+05	1.403e+05	4.068e+05	5.83e+05	7.592e+05	9.354e+05	1.112e+06	1.288e+06	1.441e+06	1.347e+06	1.253e+06	1.159e+06	1.064e+06	9.702e+05	8.759e+05	5.748e+05	-6.269e+04	-2.55e+05
-5.566e-05	4.565e+05	-7.333e+04	-1.143e+06	-1.758e+06	-1.84e+06	-1.538e+06	-1.304e+06	-1.228e+06	-1.152e+06	-1.076e+06	-9.996e+05	-4.38e+04	1.04e+05	2.519e+05	3.997e+05	5.476e+05	5.878e+05	5.796e+05	4.449e+05	1.152e+05	-2.194e+05	-4.584e+05	-6.974e+05	-9.364e+05	-1.175e+06	-1.003e+06	-8.738e+05	-7.442e+05	-6.147e+05	-4.852e+05	-2.296e+05	-1.987e+04	1.862e+05	3.781e+05	5.7e+05	8.083e+05	9.845e+05	1.161e+06	1.337e+06	1.488e+06	1.394e+06	1.3e+06	1.206e+06	1.111e+06	9.712e+05	7.89e+05	4.859e+05	2.836e+05	8.13e+04
-5.542e-05	-1.05e+05	-7.206e+05	-1.336e+06	-1.952e+06	-2.033e+06	-1.731e+06	-1.43e+06	-1.128e+06	-9.459e+05	-8.699e+05	-7.938e+05	1.559e+05	3.037e+05	4.516e+05	5.282e+05	5.2e+05	5.119e+05	5.038e+05	3.69e+05	3.929e+04	-2.905e+05	-6.202e+05	-9.285e+05	-1.167e+06	-1.406e+06	-1.067e+06	-9.38e+05	-8.084e+05	-6.032e+05	-3.935e+05	-1.837e+05	2.609e+04	2.322e+05	4.241e+05	6.16e+05	8.079e+05	1.034e+06	1.21e+06	1.386e+06	1.535e+06	1.441e+06	1.347e+06	1.334e+06	1.152e+06	9.701e+05	7.879e+05	3.969e+05	1.946e+05	-7650
-5.518e-05	-2.982e+05	-9.138e+05	-1.529e+06	-2.145e+06	-2.226e+06	-1.925e+06	-1.623e+06	-1.322e+06	-1.02e+06	-7.184e+05	-5.879e+05	3.556e+05	4.685e+05	4.604e+05	4.523e+05	4.441e+05	4.36e+05	4.279e+05	2.932e+05	-3.659e+04	-3.663e+05	-6.961e+05	-1.026e+06	-1.356e+06	-1.638e+06	-1.132e+06	-9.768e+05	-7.671e+05	-5.573e+05	-3.475e+05	-1.377e+05	7.205e+04	2.782e+05	4.701e+05	6.62e+05	8.539e+05	1.046e+06	1.238e+06	1.435e+06	1.582e+06	1.488e+06	1.516e+06	1.333e+06	1.151e+06	9.69e+05	7.868e+05	3.08e+05	1.057e+05	-9.66e+04
-5.493e-05	-4.915e+05	-1.107e+06	-1.723e+06	-2.338e+06	-2.42e+06	-2.118e+06	-1.816e+06	-1.515e+06	-1.213e+06	-9.116e+05	-6.1e+05	7.719e+05	3.927e+05	3.845e+05	3.764e+05	3.683e+05	3.601e+05	3.52e+05	2.173e+05	-1.125e+05	-4.422e+05	-7.72e+05	-1.102e+06	-1.431e+06	-1.761e+06	-1.636e+06	-9.309e+05	-7.211e+05	-5.113e+05	-3.015e+05	-9.177e+04	1.18e+05	3.241e+05	5.16e+05	7.079e+05	8.998e+05	1.092e+06	1.284e+06	1.476e+06	1.887e+06	1.697e+06	1.514e+06	1.332e+06	1.15e+06	9.678e+05	7.857e+05	2.19e+05	1.674e+04	-1.856e+05
-5.469e-05	-6.847e+05	-1.3e+06	-1.916e+06	-2.531e+06	-2.613e+06	-2.311e+06	-2.01e+06	-1.708e+06	-1.406e+06	-2.518e+05	1.624e+05	3.956e+05	4.39e+05	3.087e+05	3.005e+05	2.924e+05	2.843e+05	2.761e+05	1.414e+05	-1.883e+05	-5.181e+05	-8.479e+05	-1.178e+06	-1.534e+06	-1.638e+06	-1.633e+06	-1.37e+06	-6.751e+05	-4.654e+05	-2.556e+05	-4.581e+04	1.64e+05	3.701e+05	5.62e+05	7.539e+05	9.458e+05	1.138e+06	1.39e+06	1.551e+06	1.922e+06	1.719e+06	1.516e+06	1.331e+06	1.149e+06	9.667e+05	7.845e+05	1.301e+05	-7.222e+04	-2.745e+05
-5.444e-05	-9.678e+05	-1.494e+06	-2.109e+06	-2.725e+06	-2.806e+06	-2.504e+06	-2.203e+06	-1.015e+06	-6.012e+05	-1.87e+05	2.272e+05	4.604e+05	5.038e+05	5.471e+05	5.905e+05	2.165e+05	2.084e+05	2.002e+05	6.554e+04	-2.642e+05	-5.94e+05	-1.321e+06	-1.426e+06	-1.53e+06	-1.634e+06	-1.629e+06	-1.367e+06	-1.105e+06	-8.424e+05	-2.096e+05	148.4	2.099e+05	4.16e+05	6.079e+05	7.998e+05	1.138e+06	1.3e+06	1.461e+06	1.623e+06	1.958e+06	1.754e+06	1.551e+06	1.348e+06	1.148e+06	9.656e+05	7.834e+05	4.113e+04	-1.612e+05	-3.635e+05
-5.42e-05	-9.377e+05	-1.991e+06	-3.045e+06	-2.918e+06	-2.999e+06	-1.779e+06	-1.365e+06	-9.506e+05	-5.364e+05	-1.222e+05	2.92e+05	5.252e+05	5.685e+05	6.119e+05	6.553e+05	6.987e+05	7.421e+05	1.244e+05	-1.034e+04	-3.401e+05	-1.213e+06	-1.318e+06	-1.422e+06	-1.526e+06	-1.631e+06	-1.625e+06	-1.363e+06	-1.101e+06	-8.388e+05	-5.766e+05	-3.144e+05	2.559e+05	4.62e+05	6.539e+05	1.048e+06	1.21e+06	1.372e+06	1.533e+06	1.695e+06	1.993e+06	1.79e+06	1.587e+06	1.383e+06	1.18e+06	9.765e+05	7.823e+05	-4.783e+04	-2.501e+05	-3.819e+05
-5.396e-05	-9.077e+05	-1.961e+06	-3.015e+06	-4.068e+06	-2.128e+06	-1.714e+06	-1.3e+06	-8.858e+05	-4.716e+05	-5.739e+04	3.568e+05	5.899e+05	6.333e+05	6.767e+05	7.201e+05	7.635e+05	8.069e+05	8.503e+05	-1.001e+06	-1.105e+06	-1.21e+06	-1.314e+06	-1.418e+06	-1.523e+06	-1.627e+06	-1.622e+06	-1.36e+06	-1.097e+06	-8.352e+05	-5.73e+05	-3.108e+05	-4.863e+04	5.801e+05	9.586e+05	1.12e+06	1.282e+06	1.443e+06	1.605e+06	1.766e+06	2.029e+06	1.826e+06	1.622e+06	1.419e+06	1.215e+06	1.012e+06	8.087e+05	-1.293e+04	-1.827e+05	-2.675e+05
-5.371e-05	-8.776e+05	-1.931e+06	-2.247e+06	-2.238e+06	-1.821e+06	-1.111e+06	-1.235e+06	-8.21e+05	-4.068e+05	7407	4.216e+05	6.547e+05	6.981e+05	7.415e+05	7.849e+05	8.283e+05	-2.2e+05	-6.187e+05	-8.589e+05	-8.55e+05	-1.206e+06	-1.31e+06	-1.415e+06	-1.519e+06	-1.623e+06	-1.618e+06	-1.356e+06	-1.094e+06	-8.315e+05	-5.694e+05	3.182e+04	3.593e+05	6.728e+05	9.322e+05	1.192e+06	1.353e+06	1.515e+06	1.676e+06	1.838e+06	2.064e+06	1.861e+06	1.658e+06	1.454e+06	1.251e+06	5.204e+05	1.9e+05	-1.348e+05	-1.058e+05	-7.687e+04
-5.347e-05	-1.616e+06	-1.606e+06	-1.597e+06	-1.588e+06	-1.171e+06	-4.614e+05	2.482e+05	9.579e+05	-3.42e+05	7.22e+04	4.864e+05	7.195e+05	7.629e+05	8.063e+05	1.039e+05	-2.948e+05	-6.936e+05	-1.092e+06	-1.333e+06	-1.329e+06	-1.325e+06	-1.321e+06	-1.411e+06	-1.515e+06	-1.62e+06	-1.614e+06	-1.352e+06	-1.09e+06	-8.279e+05	-2.03e+05	1.244e+05	4.519e+05	7.654e+05	1.025e+06	1.284e+06	1.544e+06	1.587e+06	1.748e+06	1.91e+06	2.1e+06	1.897e+06	1.693e+06	1.49e+06	7.29e+05	3.986e+05	6.809e+04	-2.567e+05	-2.277e+05	-1.987e+05
-5.322e-05	-9.655e+05	-9.565e+05	-9.475e+05	-9.385e+05	-5.211e+05	1.885e+05	8.982e+05	1.608e+06	2.318e+06	1.37e+05	5.512e+05	7.843e+05	8.277e+05	2.906e+04	-3.697e+05	-7.685e+05	-1.167e+06	-1.566e+06	-1.806e+06	-1.802e+06	-1.798e+06	-1.794e+06	-1.79e+06	-1.786e+06	-1.616e+06	-1.611e+06	-1.349e+06	-7.653e+05	-4.378e+05	-1.104e+05	2.17e+05	5.445e+05	8.58e+05	1.117e+06	1.377e+06	1.636e+06	1.896e+06	2.155e+06	1.981e+06	2.136e+06	1.932e+06	1.268e+06	9.376e+05	6.072e+05	2.767e+05	-5.379e+04	-3.785e+05	-3.496e+05	-3.206e+05
-5.298e-05	-3.156e+05	-3.065e+05	-2.975e+05	-2.885e+05	1.289e+05	8.385e+05	1.548e+06	2.258e+06	2.967e+06	3.677e+06	4.387e+06	3.53e+05	-4.579e+04	-4.445e+05	-8.433e+05	-1.242e+06	-1.641e+06	-2.04e+06	-2.28e+06	-2.276e+06	-2.272e+06	-2.268e+06	-2.264e+06	-2.26e+06	-2.256e+06	-1.328e+06	-1e+06	-6.726e+05	-3.452e+05	-1.777e+04	3.097e+05	6.371e+05	9.506e+05	1.21e+06	1.469e+06	1.729e+06	1.988e+06	2.248e+06	2.507e+06	2.679e+06	1.477e+06	1.146e+06	8.158e+05	4.853e+05	1.548e+05	-1.757e+05	-5.004e+05	-4.714e+05	-4.425e+05
-5.273e-05	3.344e+05	3.434e+05	3.524e+05	3.615e+05	7.788e+05	1.488e+06	2.198e+06	2.908e+06	3.617e+06	4.285e+06	5.044e+06	3.164e+06	1.498e+06	-9.182e+05	-1.317e+06	-1.716e+06	-2.114e+06	-2.513e+06	-2.753e+06	-2.749e+06	-2.745e+06	-2.742e+06	-2.738e+06	-2.777e+06	-2.683e+06	-2.254e+06	-1.647e+06	-5.8e+05	-2.526e+05	7.484e+04	4.023e+05	7.297e+05	1.043e+06	1.303e+06	1.562e+06	1.821e+06	2.081e+06	2.34e+06	2.567e+06	2.496e+06	2.048e+06	1.024e+06	6.939e+05	3.634e+05	3.295e+04	-2.975e+05	-6.223e+05	-5.933e+05	-5.644e+05
-5.249e-05	9.844e+05	9.934e+05	1.002e+06	1.011e+06	1.429e+06	2.138e+06	2.848e+06	3.447e+06	4.206e+06	4.964e+06	5.723e+06	3.787e+06	2.121e+06	4.547e+05	-1.211e+06	-2.189e+06	-2.588e+06	-2.987e+06	-3.227e+06	-3.223e+06	-3.219e+06	-3.215e+06	-3.244e+06	-3.149e+06	-3.055e+06	-2.641e+06	-2.034e+06	-1.427e+06	-8.206e+05	1.675e+05	4.949e+05	8.223e+05	1.136e+06	1.395e+06	1.655e+06	1.914e+06	2.074e+06	2.364e+06	2.654e+06	2.313e+06	1.865e+06	1.417e+06	9.685e+05	2.416e+05	-8.892e+04	-4.194e+05	-7.442e+05	-7.152e+05	-6.862e+05
-5.225e-05	-5.115e+05	1.198e+06	1.652e+06	1.661e+06	2.079e+06	2.788e+06	3.368e+06	4.126e+06	4.885e+06	5.644e+06	6.403e+06	4.41e+06	2.744e+06	1.078e+06	-5.882e+05	-2.254e+06	-3.062e+06	-3.46e+06	-3.701e+06	-3.697e+06	-3.805e+06	-3.71e+06	-3.616e+06	-3.521e+06	-3.426e+06	-3.027e+06	-2.42e+06	-1.814e+06	-1.207e+06	-6.004e+05	6324	9.149e+05	1.228e+06	1.488e+06	1.581e+06	1.871e+06	2.161e+06	2.451e+06	2.741e+06	2.13e+06	1.682e+06	1.234e+06	7.855e+05	3.374e+05	-1.107e+05	-5.413e+05	-8.66e+05	-8.371e+05	-6.721e+05
-5.2e-05	-2.672e+06	-9.621e+05	7.479e+05	2.458e+06	2.53e+06	3.288e+06	4.047e+06	4.806e+06	5.565e+06	6.323e+06	7.082e+06	5.033e+06	3.367e+06	1.701e+06	3.494e+04	-1.631e+06	-3.297e+06	-4.963e+06	-4.366e+06	-4.272e+06	-4.177e+06	-4.082e+06	-3.987e+06	-3.893e+06	-3.798e+06	-3.414e+06	-2.807e+06	-2.2e+06	-1.594e+06	-9.869e+05	-3.802e+05	2.265e+05	1.088e+06	1.378e+06	1.668e+06	1.958e+06	2.248e+06	2.538e+06	2.829e+06	1.947e+06	1.499e+06	1.051e+06	6.026e+05	1.545e+05	-2.937e+05	-7.418e+05	-9.288e+05	-7.437e+05	-5.918e+05
-5.176e-05	-4.833e+06	-3.123e+06	-1.229e+06	1.6e+06	3.483e+06	4.698e+06	4.726e+06	5.485e+06	6.244e+06	7.003e+06	7.761e+06	5.656e+06	3.99e+06	2.324e+06	6.581e+05	-1.008e+06	-2.414e+06	-4.121e+06	-5.298e+06	-5.672e+06	-4.549e+06	-4.454e+06	-4.359e+06	-4.265e+06	-4.17e+06	-3.8e+06	-3.193e+06	-2.587e+06	-1.98e+06	-1.373e+06	-7.667e+05	1.935e+04	6.412e+05	1.121e+06	1.755e+06	2.045e+06	2.336e+06	2.626e+06	2.916e+06	1.764e+06	1.316e+06	8.678e+05	4.197e+05	-2.846e+04	-4.766e+05	-1.122e+05	-1.091e+05	-1.773e+05	-5.114e+05
-5.151e-05	-7.255e+06	-4.426e+06	-1.597e+06	1.232e+06	3.115e+06	4.331e+06	5.547e+06	6.165e+06	6.923e+06	7.682e+06	8.441e+06	6.28e+06	4.613e+06	2.947e+06	1.281e+06	1.139e+05	-1.593e+06	-3.3e+06	-4.478e+06	-4.852e+06	-5.226e+06	-5.6e+06	-4.731e+06	-4.636e+06	-4.542e+06	-4.187e+06	-3.58e+06	-2.973e+06	-2.367e+06	-1.461e+06	-8.021e+05	-1.427e+05	4.793e+05	9.593e+05	1.439e+06	1.919e+06	2.423e+06	2.713e+06	3.003e+06	1.581e+06	1.133e+06	6.849e+05	2.368e+05	3.279e+05	2.188e+05	1.097e+05	2.258e+05	1.576e+05	8.948e+04
-5.127e-05	-7.624e+06	-4.795e+06	-1.966e+06	8.633e+05	2.748e+06	3.964e+06	5.18e+06	6.396e+06	7.612e+06	8.362e+06	9.12e+06	6.903e+06	5.237e+06	4.349e+06	2.642e+06	9.345e+05	-7.727e+05	-2.48e+06	-3.659e+06	-4.032e+06	-4.406e+06	-4.78e+06	-5.154e+06	-5.008e+06	-4.914e+06	-4.573e+06	-3.966e+06	-2.942e+06	-2.283e+06	-1.624e+06	-9.642e+05	-3.048e+05	3.174e+05	7.974e+05	1.277e+06	1.757e+06	2.237e+06	2.8e+06	3.09e+06	1.398e+06	9.501e+05	7.68e+05	6.589e+05	5.499e+05	4.408e+05	3.317e+05	5.607e+05	4.926e+05	4.244e+05
-5.103e-05	-7.992e+06	-5.163e+06	-2.334e+06	4.948e+05	2.381e+06	3.597e+06	4.813e+06	6.028e+06	7.244e+06	8.46e+06	9.676e+06	8.584e+06	6.877e+06	5.169e+06	3.462e+06	1.755e+06	4.798e+04	-1.659e+06	-2.839e+06	-3.213e+06	-3.587e+06	-3.961e+06	-4.334e+06	-4.708e+06	-5.082e+06	-4.423e+06	-3.764e+06	-3.104e+06	-2.445e+06	-1.786e+06	-1.126e+06	-4.669e+05	1.555e+05	6.355e+05	1.115e+06	1.595e+06	2.075e+06	2.555e+06	3.035e+06	1.215e+06	1.099e+06	9.9e+05	8.809e+05	7.718e+05	6.627e+05	5.536e+05	8.957e+05	8.275e+05	7.593e+05
-5.078e-05	-8.361e+06	-5.532e+06	-2.703e+06	1.263e+05	2.014e+06	3.229e+06	4.445e+06	5.661e+06	6.877e+06	7.535e+06	7.133e+06	7.346e+06	8.208e+06	5.99e+06	4.283e+06	2.576e+06	8.686e+05	-8.386e+05	-2.019e+06	-2.393e+06	-2.767e+06	-3.141e+06	-3.515e+06	-3.889e+06	-3.603e+06	-3.707e+06	-4.11e+06	-3.266e+06	-2.607e+06	-1.948e+06	-1.288e+06	-6.289e+05	-6458	4.735e+05	9.535e+05	1.434e+06	1.914e+06	2.393e+06	1.055e+06	3.453e+05	8.397e+05	1.212e+06	1.103e+06	9.938e+05	8.847e+05	7.756e+05	1.231e+06	1.162e+06	1.094e+06
-5.054e-05	-8.729e+06	-5.9e+06	-3.071e+06	-2.422e+05	1.646e+06	2.862e+06	4.078e+06	5.294e+06	5.053e+06	4.651e+06	4.249e+06	4.462e+06	5.324e+06	6.186e+06	5.104e+06	3.396e+06	1.689e+06	-1.793e+04	-1.2e+06	-1.574e+06	-1.948e+06	-2.321e+06	-2.471e+06	-2.449e+06	-2.428e+06	-2.532e+06	-2.935e+06	-3.337e+06	-2.769e+06	-2.11e+06	-1.45e+06	-7.91e+05	-1.684e+05	3.116e+05	7.916e+05	1.272e+06	1.923e+06	1.067e+06	2.103e+05	-4.998e+05	-5388	4.89e+05	9.834e+05	1.216e+06	1.107e+06	9.975e+05	1.566e+06	1.497e+06	1.429e+06
-5.029e-05	-1.061e+07	-1.127e+07	-3.44e+06	-6.107e+05	1.279e+06	2.495e+06	2.972e+06	2.57e+06	2.168e+06	1.767e+06	1.365e+06	1.577e+06	2.44e+06	3.302e+06	4.164e+06	5.027e+06	2.51e+06	8.027e+05	-3.802e+05	-7.541e+05	-1.339e+06	-1.317e+06	-1.296e+06	-1.274e+06	-1.253e+06	-1.357e+06	-1.76e+06	-2.162e+06	-2.564e+06	-2.967e+06	-1.612e+06	-9.531e+05	-3.303e+05	1.497e+05	2.79e+06	1.934e+06	1.078e+06	2.214e+05	-6.348e+05	-1.345e+06	-8.505e+05	-3.561e+05	1.383e+05	6.327e+05	1.329e+06	1.219e+06	1.9e+06	1.832e+06	1.764e+06
-5.005e-05	-7.069e+06	-7.729e+06	-8.39e+06	-9.05e+06	8.92e+05	4.9e+05	8.8e+04	-3.14e+05	-7.159e+05	-1.118e+06	-1.52e+06	-1.307e+06	-4.449e+05	4.174e+05	1.28e+06	2.142e+06	3.004e+06	3.867e+06	-2.067e+05	-1.852e+05	-1.638e+05	-1.424e+05	-1.209e+05	-9.948e+04	-7.804e+04	-1.825e+05	-5.848e+05	-9.871e+05	-1.389e+06	-1.792e+06	-2.194e+06	-2.596e+06	-4.922e+05	2.801e+06	1.945e+06	1.089e+06	2.325e+05	-6.237e+05	-1.48e+06	-2.19e+06	-1.696e+06	-1.201e+06	-7.068e+05	-2.124e+05	2.82e+05	7.764e+05	2.235e+06	2.123e+06	1.988e+06
-4.98e-05	-3.527e+06	-4.188e+06	-4.848e+06	-3.903e+06	-7.901e+06	-2.394e+06	-2.796e+06	-3.198e+06	-3.6e+06	-4.002e+06	-4.404e+06	-4.192e+06	-3.329e+06	-2.467e+06	-1.605e+06	-7.423e+05	1.2e+05	2.159e+06	3.856e+06	1.802e+06	1.011e+06	1.033e+06	1.054e+06	1.075e+06	1.097e+06	9.924e+05	5.901e+05	1.878e+05	-2.145e+05	-6.168e+05	-1.019e+06	1.485e+06	1.849e+06	-1.072e+06	1.1e+06	2.437e+05	-6.125e+05	-1.469e+06	-2.325e+06	-3.035e+06	-2.541e+06	-2.046e+06	-1.552e+06	-1.057e+06	-5.63e+05	-2.303e+05	5.118e+05	1.304e+06	2.207e+06
-4.956e-05	1.455e+04	-3.751e+05	1.665e+06	3.706e+06	-2.429e+06	-7.857e+06	-1.329e+07	-6.083e+06	-6.485e+06	-6.887e+06	-7.289e+06	-7.076e+06	-6.214e+06	-5.351e+06	-4.489e+06	-1.919e+06	-2.113e+06	-2.307e+06	2.898e+05	3.095e+06	5.901e+06	2.207e+06	2.229e+06	2.25e+06	2.272e+06	2.167e+06	1.765e+06	1.363e+06	9.604e+05	7.558e+05	2.59e+06	4.425e+06	4.153e+06	1.231e+06	-1.69e+06	-6.014e+05	-1.458e+06	-2.314e+06	-3.17e+06	-3.88e+06	-3.386e+06	-2.891e+06	-2.397e+06	-1.34e+06	-1.398e+06	-1.457e+06	2.772e+05	1.07e+06	1.862e+06
-4.932e-05	5.193e+06	7.234e+06	9.274e+06	1.131e+07	3.043e+06	-2.385e+06	-7.813e+06	-1.324e+07	-1.867e+07	-9.771e+06	-1.017e+07	-9.961e+06	-9.098e+06	-5.998e+06	-6.192e+06	-6.385e+06	-6.579e+06	-6.773e+06	-3.277e+06	-4.71e+05	2.335e+06	5.14e+06	7.946e+06	3.425e+06	3.447e+06	3.342e+06	2.94e+06	2.615e+04	1.861e+06	3.695e+06	5.53e+06	7.364e+06	6.456e+06	3.535e+06	6.14e+05	-2.307e+06	-5.228e+06	-3.159e+06	-4.015e+06	-4.725e+06	-4.231e+06	-3.736e+06	-2.508e+06	-2.567e+06	-2.625e+06	-2.684e+06	4.268e+04	8.353e+05	1.628e+06
-4.907e-05	1.28e+07	1.484e+07	1.688e+07	1.892e+07	8.515e+06	3.087e+06	-2.341e+06	-7.769e+06	-1.32e+07	-1.863e+07	-1.907e+07	-1.285e+07	-1.027e+07	-1.046e+07	-1.066e+07	-1.085e+07	-1.105e+07	-1.124e+07	-6.843e+06	-4.037e+06	-1.232e+06	1.574e+06	4.38e+06	7.185e+06	9.991e+06	4.517e+06	1.131e+06	2.965e+06	4.8e+06	6.634e+06	8.469e+06	1.03e+07	8.76e+06	5.839e+06	2.918e+06	-3405	-2.925e+06	-5.846e+06	-8.767e+06	-5.57e+06	-3.617e+06	-3.676e+06	-3.735e+06	-3.794e+06	-3.852e+06	-3.911e+06	-1.919e+05	6.008e+05	1.393e+06
-4.883e-05	2.041e+07	2.245e+07	2.449e+07	2.653e+07	1.399e+07	8.558e+06	3.13e+06	-2.298e+06	-7.726e+06	-1.315e+07	-1.859e+07	-1.061e+07	-1.474e+07	-1.493e+07	-1.512e+07	-1.532e+07	-1.551e+07	-1.571e+07	-1.041e+07	-7.604e+06	-4.798e+06	-1.992e+06	8.133e+05	3.619e+06	8.505e+06	-1.799e+06	4.07e+06	5.905e+06	7.739e+06	9.574e+06	1.141e+07	1.324e+07	1.106e+07	8.143e+06	5.222e+06	2.3e+06	-6.208e+05	-3.542e+06	-7.566e+06	-2.11e+06	-4.571e+06	-4.903e+06	-4.962e+06	-5.02e+06	-5.079e+06	-5.138e+06	-4.264e+05	3.662e+05	1.159e+06
-4.858e-05	2.802e+07	3.006e+07	3.21e+07	3.414e+07	1.946e+07	1.403e+07	8.602e+06	3.174e+06	-2.753e+06	-5.335e+06	-7.916e+06	-5.843e+06	-1.138e+07	-1.692e+07	-1.959e+07	-1.978e+07	-1.998e+07	-2.017e+07	-1.398e+07	-1.117e+07	-8.364e+06	-5.559e+06	-1.769e+06	-6.686e+05	4.318e+05	-6.403e+06	-2.042e+05	5.995e+06	1.068e+07	1.251e+07	1.435e+07	1.618e+07	1.337e+07	1.045e+07	7.525e+06	4.604e+06	-1.41e+06	-1.655e+06	-1.899e+06	8.154e+05	-1.646e+06	-4.107e+06	-6.189e+06	-6.247e+06	-6.306e+06	-6.365e+06	-6.61e+05	1.316e+05	9.243e+05
-4.834e-05	2.82e+07	3.764e+07	3.971e+07	4.175e+07	2.493e+07	1.95e+07	1.308e+07	1.05e+07	7.916e+06	5.335e+06	2.753e+06	-1.074e+06	-6.611e+06	-1.215e+07	-1.769e+07	-2.322e+07	-2.444e+07	-2.464e+07	-1.754e+07	-1.474e+07	-1.193e+07	-1.094e+07	-9.842e+06	-8.742e+06	-7.641e+06	-1.101e+07	-4.808e+06	1.391e+06	7.589e+06	1.379e+07	1.729e+07	1.912e+07	1.567e+07	1.275e+07	9.829e+06	4.501e+06	4.256e+06	4.011e+06	3.767e+06	3.741e+06	1.28e+06	-1.182e+06	-3.643e+06	-6.104e+06	-7.533e+06	-7.592e+06	-8.955e+05	-1.029e+05	6.897e+05
-4.81e-05	2.301e+07	3.245e+07	4.19e+07	4.936e+07	3.04e+07	2.633e+07	2.375e+07	2.117e+07	1.859e+07	1.6e+07	1.342e+07	3.694e+06	-1.843e+06	-7.38e+06	-1.292e+07	-1.845e+07	-2.399e+07	-2.91e+07	-2.111e+07	-2.122e+07	-2.012e+07	-1.902e+07	-1.792e+07	-1.681e+07	-1.571e+07	-1.561e+07	-9.412e+06	-3.213e+06	2.986e+06	9.184e+06	1.538e+07	2.158e+07	1.798e+07	1.066e+07	1.041e+07	1.017e+07	9.922e+06	9.677e+06	9.433e+06	6.666e+06	4.205e+06	1.744e+06	-7.176e+05	-3.179e+06	-5.64e+06	-8.102e+06	-1.13e+06	7.221e+05	-7.153e+05
-4.785e-05	1.782e+07	2.726e+07	3.671e+07	4.45e+07	3.44e+07	3.7e+07	3.442e+07	3.184e+07	2.925e+07	2.667e+07	2.409e+07	8.463e+06	2.926e+06	-2.611e+06	-8.148e+06	-1.368e+07	-1.922e+07	-2.372e+07	-2.422e+07	-2.929e+07	-2.819e+07	-2.709e+07	-2.599e+07	-2.489e+07	-2.379e+07	-2.021e+07	-1.402e+07	-7.817e+06	-1.618e+06	4.58e+06	1.078e+07	1.892e+07	1.021e+07	1.632e+07	1.608e+07	1.583e+07	1.559e+07	1.534e+07	1.51e+07	9.592e+06	7.131e+06	4.669e+06	2.208e+06	-2.534e+05	-2.715e+06	-4.163e+06	3.86e+06	-2.005e+06	-3.626e+06
-4.761e-05	1.263e+07	2.276e+07	2.839e+07	3.401e+07	2.62e+07	3.453e+07	4.287e+07	4.251e+07	3.992e+07	3.734e+07	3.476e+07	1.323e+07	7.695e+06	2.158e+06	-3.379e+06	-8.367e+06	-1.173e+07	-1.509e+07	-1.623e+07	-2.442e+07	-3.262e+07	-3.516e+07	-3.406e+07	-3.296e+07	-3.186e+07	-2.482e+07	-1.862e+07	-1.242e+07	-6.222e+06	-2.349e+04	9.659e+06	1.027e+07	2.97e+06	1.019e+07	1.741e+07	2.15e+07	2.125e+07	2.101e+07	2.077e+07	1.252e+07	1.006e+07	7.595e+06	5.133e+06	2.672e+06	3.43e+06	1.857e+06	8.604e+06	2.739e+06	-3.126e+06
-4.736e-05	6.653e+06	1.228e+07	1.79e+07	2.353e+07	1.8e+07	2.633e+07	3.467e+07	4.3e+07	5.059e+07	4.801e+07	4.543e+07	1.8e+07	1.246e+07	6.927e+06	3.621e+06	2.582e+05	-3.104e+06	-6.467e+06	-8.231e+06	-1.643e+07	-2.462e+07	-3.282e+07	-4.101e+07	-4.103e+07	-3.993e+07	-2.942e+07	-2.322e+07	-1.702e+07	-2.149e+05	3.992e+05	1.013e+06	1.627e+06	-4.266e+06	2.953e+06	1.017e+07	1.739e+07	2.461e+07	2.668e+07	2.643e+07	1.544e+07	1.298e+07	1.052e+07	1.26e+07	1.102e+07	9.45e+06	7.877e+06	1.335e+07	7.483e+06	1.617e+06
-4.712e-05	-3.833e+06	1.792e+06	7.417e+06	1.304e+07	9.792e+06	1.813e+07	2.646e+07	3.48e+07	4.314e+07	5.147e+07	5.61e+07	2.277e+07	1.897e+07	1.561e+07	1.225e+07	8.883e+06	5.521e+06	2.158e+06	-2.352e+05	-8.431e+06	-1.663e+07	-2.482e+07	-3.302e+07	-4.121e+07	-4.801e+07	-3.403e+07	-1.009e+07	-9.475e+06	-8.861e+06	-8.247e+06	-7.633e+06	-7.019e+06	-1.15e+07	-4.283e+06	2.936e+06	1.015e+07	1.737e+07	2.459e+07	3.181e+07	1.837e+07	2.176e+07	2.019e+07	1.862e+07	1.704e+07	1.547e+07	1.39e+07	1.809e+07	1.223e+07	6.361e+06
-4.688e-05	-1.432e+07	-8.694e+06	-3.069e+06	2.556e+06	1.59e+06	9.925e+06	1.826e+07	2.66e+07	3.493e+07	4.327e+07	5.507e+07	4.859e+07	2.76e+07	2.423e+07	2.087e+07	1.751e+07	1.415e+07	1.078e+07	7.761e+06	-4.346e+05	-8.63e+06	-1.683e+07	-2.502e+07	-3.322e+07	-4.406e+07	-2.732e+07	-1.874e+07	-1.812e+07	-1.751e+07	-1.689e+07	-1.628e+07	-1.567e+07	-1.874e+07	-1.152e+07	-4.3e+06	2.919e+06	1.014e+07	1.736e+07	2.786e+07	2.053e+07	2.778e+07	2.621e+07	2.464e+07	2.306e+07	2.149e+07	1.992e+07	2.284e+07	1.697e+07	1.111e+07
-4.663e-05	-2.481e+07	-1.918e+07	-1.356e+07	-7.93e+06	-6.613e+06	1.723e+06	1.006e+07	1.839e+07	2.488e+07	3.306e+07	4.123e+07	3.832e+07	5.223e+07	6.614e+07	2.95e+07	2.613e+07	2.277e+07	1.941e+07	1.576e+07	7.561e+06	-6.339e+05	-8.829e+06	-1.702e+07	-2.263e+07	-2.975e+07	-1.73e+07	-3.131e+07	-4.532e+07	-2.615e+07	-2.554e+07	-2.493e+07	-2.431e+07	-2.597e+07	-1.875e+07	-1.154e+07	-4.316e+06	2.903e+06	8.631e+06	1.489e+07	1.267e+07	2.403e+07	3.538e+07	3.066e+07	2.908e+07	2.751e+07	2.594e+07	2.758e+07	2.171e+07	1.585e+07
-4.639e-05	-8.363e+07	-2.967e+07	-2.404e+07	-1.842e+07	-1.482e+07	-6.48e+06	1.855e+06	2.869e+06	1.104e+07	1.922e+07	2.739e+07	2.806e+07	4.197e+07	5.588e+07	6.979e+07	3.476e+07	3.14e+07	2.803e+07	2.375e+07	1.556e+07	7.362e+06	5.903e+06	-1.213e+06	-8.329e+06	-1.544e+07	-7.273e+06	-2.129e+07	-3.53e+07	-4.931e+07	-6.332e+07	-3.357e+07	-3.296e+07	-3.321e+07	-2.599e+07	-1.877e+07	-1.65e+07	-1.023e+07	-3.974e+06	2.287e+06	4.816e+06	1.617e+07	2.753e+07	3.888e+07	5.024e+07	3.353e+07	3.196e+07	3.232e+07	2.646e+07	2.059e+07
-4.614e-05	-7.616e+07	-8.947e+07	-1.028e+08	-2.89e+07	-2.302e+07	-2.732e+07	-1.915e+07	-1.097e+07	-2.795e+06	5.38e+06	1.355e+07	1.779e+07	3.17e+07	4.561e+07	5.952e+07	7.343e+07	8.734e+07	3.666e+07	3.175e+07	3.444e+07	2.732e+07	2.021e+07	1.309e+07	5.976e+06	-1.14e+06	2.752e+06	-1.126e+07	-2.527e+07	-3.929e+07	-5.33e+07	-6.731e+07	-4.16e+07	-4.044e+07	-4.162e+07	-3.536e+07	-2.91e+07	-2.284e+07	-1.658e+07	-1.032e+07	-3.04e+06	8.316e+06	1.967e+07	3.103e+07	4.238e+07	5.374e+07	3.798e+07	3.707e+07	3.514e+07	2.982e+07
-4.59e-05	-6.868e+07	-8.199e+07	-9.53e+07	-1.063e+08	-1.15e+08	-4.116e+07	-3.298e+07	-2.481e+07	-1.663e+07	-8.459e+06	-2.844e+05	7.527e+06	2.144e+07	3.535e+07	4.926e+07	6.317e+07	7.708e+07	8.978e+07	9.906e+07	4.875e+07	4.163e+07	3.451e+07	2.74e+07	2.028e+07	1.317e+07	1.278e+07	-1.236e+06	-1.525e+07	-2.926e+07	-4.327e+07	-5.729e+07	-7.13e+07	-8.047e+07	-5.423e+07	-4.797e+07	-4.171e+07	-3.545e+07	-2.918e+07	-2.292e+07	-1.09e+07	4.592e+05	1.181e+07	2.317e+07	3.453e+07	4.588e+07	5.724e+07	6.258e+07	4.268e+07	3.736e+07
-4.565e-05	-6.121e+07	-7.429e+07	-7.998e+07	-8.566e+07	-1.023e+08	-1.075e+08	-4.682e+07	-3.865e+07	-3.047e+07	-2.23e+07	-1.412e+07	-2.738e+06	1.117e+07	2.508e+07	3.899e+07	5.29e+07	5.752e+07	6.039e+07	7.679e+07	8.843e+07	1.001e+08	4.882e+07	4.17e+07	3.459e+07	2.747e+07	2.28e+07	8.789e+06	-5.224e+06	-1.924e+07	-3.325e+07	-4.107e+07	-4.559e+07	-5.808e+07	-7.329e+07	-8.851e+07	-5.431e+07	-4.805e+07	-4.179e+07	-3.553e+07	-1.875e+07	-7.397e+06	3.958e+06	1.531e+07	2.667e+07	3.371e+07	3.574e+07	4.006e+07	5.271e+07	6.535e+07
-4.541e-05	-4.792e+07	-5.361e+07	-5.93e+07	-6.499e+07	-8.967e+07	-9.483e+07	-9.999e+07	-1.051e+08	-4.431e+07	-3.614e+07	-2.796e+07	-1.3e+07	9.059e+05	1.482e+07	2.24e+07	2.527e+07	2.813e+07	3.1e+07	5.452e+07	6.616e+07	7.78e+07	8.943e+07	5.601e+07	4.889e+07	4.178e+07	3.283e+07	1.881e+07	4.801e+06	-5.564e+06	-1.008e+07	-1.46e+07	-1.912e+07	-3.568e+07	-5.09e+07	-6.612e+07	-8.133e+07	-6.066e+07	-5.439e+07	-4.813e+07	-2.661e+07	-1.525e+07	-3.898e+06	5.638e+06	7.67e+06	9.703e+06	1.174e+07	1.754e+07	3.019e+07	4.283e+07
-4.517e-05	-2.725e+07	-3.294e+07	-3.863e+07	-4.431e+07	-7.701e+07	-8.216e+07	-8.732e+07	-9.248e+07	-9.764e+07	-1.028e+08	-4.18e+07	-2.327e+07	-1.273e+07	-9.861e+06	-6.992e+06	-4.123e+06	-1.254e+06	1.614e+06	3.225e+07	4.389e+07	5.553e+07	6.716e+07	7.88e+07	9.044e+07	5.608e+07	4.285e+07	2.994e+07	2.542e+07	2.091e+07	1.639e+07	1.187e+07	7.351e+06	-1.329e+07	-2.85e+07	-4.372e+07	-5.894e+07	-7.415e+07	-8.937e+07	-6.074e+07	-3.447e+07	-2.311e+07	-2.04e+07	-1.837e+07	-1.633e+07	-1.43e+07	-1.227e+07	-4.977e+06	7.668e+06	2.031e+07
-4.492e-05	-6.574e+06	-1.226e+07	-1.795e+07	-2.364e+07	-6.434e+07	-6.949e+07	-7.465e+07	-7.981e+07	-8.497e+07	-9.013e+07	-9.538e+07	-4.376e+07	-4.212e+07	-3.925e+07	-3.638e+07	-3.351e+07	-3.064e+07	-2.777e+07	9.986e+06	2.162e+07	3.326e+07	4.49e+07	5.653e+07	6.817e+07	7.981e+07	5.536e+07	5.641e+07	5.189e+07	4.738e+07	4.286e+07	3.834e+07	3.382e+07	9.106e+06	-6.11e+06	-2.133e+07	-3.654e+07	-5.176e+07	-6.697e+07	-8.219e+07	-3.754e+07	-4.644e+07	-4.44e+07	-4.237e+07	-4.034e+07	-3.83e+07	-3.627e+07	-2.75e+07	-1.485e+07	-2.208e+06
-4.468e-05	1.41e+07	8.414e+06	2.726e+06	-2.962e+06	-5.167e+07	-5.683e+07	-6.198e+07	-6.714e+07	-7.23e+07	-7.889e+07	-8.589e+07	-4.222e+07	-5.723e+07	-6.864e+07	-6.577e+07	-6.29e+07	-6.003e+07	-5.716e+07	-1.228e+07	-6.455e+05	1.099e+07	2.263e+07	3.427e+07	4.805e+07	6.333e+07	4.444e+07	6.154e+07	7.836e+07	7.385e+07	6.933e+07	6.481e+07	6.029e+07	3.15e+07	1.629e+07	1.069e+06	-1.415e+07	-2.936e+07	-4.376e+07	-5.695e+07	-1.92e+07	-4.165e+07	-6.41e+07	-6.637e+07	-6.434e+07	-6.231e+07	-6.027e+07	-5.002e+07	-3.737e+07	-2.473e+07
-4.443e-05	3.561e+07	2.909e+07	2.34e+07	1.771e+07	-3.9e+07	-4.416e+07	-4.932e+07	-5.541e+07	-6.24e+07	-6.94e+07	-7.64e+07	-4.068e+07	-5.569e+07	-7.071e+07	-8.572e+07	-9.229e+07	-8.942e+07	-8.655e+07	-3.455e+07	-2.291e+07	-1.128e+07	1.522e+06	1.68e+07	3.208e+07	4.736e+07	3.352e+07	5.063e+07	6.773e+07	8.483e+07	9.58e+07	9.128e+07	8.676e+07	5.39e+07	3.868e+07	2.346e+07	8.512e+06	-4.675e+06	-1.786e+07	-3.105e+07	-8.685e+05	-2.332e+07	-4.576e+07	-6.821e+07	-8.834e+07	-8.631e+07	-8.428e+07	-7.254e+07	-5.989e+07	-4.725e+07
-4.419e-05	6.053e+07	5.238e+07	4.424e+07	3.839e+07	-2.633e+07	-3.192e+07	-3.892e+07	-4.592e+07	-5.291e+07	-5.991e+07	-6.691e+07	-3.914e+07	-5.415e+07	-6.917e+07	-8.418e+07	-9.92e+07	-1.142e+08	-1.159e+08	-5.682e+07	-4.501e+07	-2.973e+07	-1.445e+07	8.268e+05	1.61e+07	3.138e+07	2.261e+07	3.971e+07	5.681e+07	7.391e+07	9.101e+07	1.081e+08	1.132e+08	7.629e+07	6.108e+07	4.76e+07	3.441e+07	2.123e+07	8.039e+06	-5.148e+06	1.747e+07	-4.982e+06	-2.743e+07	-4.988e+07	-7.232e+07	-9.477e+07	-1.083e+08	-9.506e+07	-8.241e+07	-6.88e+07
-4.395e-05	8.544e+07	7.73e+07	6.916e+07	6.102e+07	-1.544e+07	-2.243e+07	-2.943e+07	-3.643e+07	-4.342e+07	-5.042e+07	-5.741e+07	-3.759e+07	-5.261e+07	-6.763e+07	-8.264e+07	-9.766e+07	-1.127e+08	-1.277e+08	-8.621e+07	-6.098e+07	-4.57e+07	-3.042e+07	-1.515e+07	1.316e+05	1.541e+07	1.169e+07	2.879e+07	4.589e+07	6.299e+07	8.009e+07	9.719e+07	1.143e+08	1.858e+08	8.669e+07	7.35e+07	6.032e+07	4.713e+07	3.394e+07	2.075e+07	3.58e+07	1.335e+07	-9.096e+06	-3.154e+07	-5.399e+07	-7.644e+07	-9.889e+07	-1.734e+08	-1.029e+08	-8.882e+07
-4.37e-05	1.104e+08	1.022e+08	1.256e+08	1.256e+08	1.127e+08	9.056e+07	-1.994e+07	-2.693e+07	-3.393e+07	-4.093e+07	-4.792e+07	-3.605e+07	-5.107e+07	-6.608e+07	-8.11e+07	-9.612e+07	-1.435e+08	-1.652e+08	-1.781e+08	-1.776e+08	-6.168e+07	-4.64e+07	-3.112e+07	-1.584e+07	-5.637e+05	7.695e+05	1.787e+07	3.497e+07	5.207e+07	6.917e+07	1.166e+08	1.313e+08	1.485e+08	1.76e+08	9.941e+07	8.622e+07	7.303e+07	5.984e+07	4.666e+07	5.413e+07	3.169e+07	9.238e+06	-1.321e+07	-3.566e+07	-9.772e+07	-1.105e+08	-1.236e+08	-1.569e+08	-1.902e+08
-4.346e-05	1.666e+08	1.666e+08	1.666e+08	1.666e+08	1.537e+08	1.316e+08	1.095e+08	8.733e+07	-2.444e+07	-3.144e+07	-3.843e+07	-3.451e+07	-4.953e+07	-6.454e+07	-9.28e+07	-1.145e+08	-1.363e+08	-1.58e+08	-1.71e+08	-1.704e+08	-1.698e+08	-1.692e+08	-4.709e+07	-3.181e+07	-1.654e+07	-1.015e+07	6.951e+06	2.405e+07	5.007e+07	6.472e+07	7.937e+07	9.401e+07	1.113e+08	1.388e+08	1.663e+08	1.937e+08	9.893e+07	8.575e+07	7.256e+07	7.247e+07	5.002e+07	2.757e+07	5.125e+06	-3.511e+07	-4.786e+07	-6.062e+07	-7.37e+07	-1.07e+08	-1.403e+08
-4.321e-05	2.076e+08	2.076e+08	2.076e+08	2.077e+08	1.948e+08	1.726e+08	1.505e+08	1.284e+08	1.062e+08	4.385e+07	-2.894e+07	-3.297e+07	-4.799e+07	-6.389e+07	-8.562e+07	-1.074e+08	-1.291e+08	-1.508e+08	-1.638e+08	-1.632e+08	-1.626e+08	-1.62e+08	-1.615e+08	-1.609e+08	-3.251e+07	-2.107e+07	-3.967e+06	-1.815e+06	1.283e+07	2.748e+07	4.213e+07	5.678e+07	7.406e+07	1.015e+08	1.29e+08	1.565e+08	1.84e+08	2.115e+08	9.846e+07	9.08e+07	6.835e+07	4.025e+07	2.75e+07	1.475e+07	1.996e+06	-1.076e+07	-2.384e+07	-5.715e+07	-9.047e+07
-4.297e-05	2.486e+08	2.487e+08	2.487e+08	2.487e+08	2.358e+08	2.137e+08	1.915e+08	1.694e+08	1.473e+08	1.251e+08	1.03e+08	-1.324e+07	-3.497e+07	-5.67e+07	-7.844e+07	-1.002e+08	-1.219e+08	-1.436e+08	-1.566e+08	-1.56e+08	-1.554e+08	-1.549e+08	-1.543e+08	-1.537e+08	-1.531e+08	-6.835e+07	-5.37e+07	-3.905e+07	-2.44e+07	-9.755e+06	4.894e+06	1.954e+07	3.682e+07	6.43e+07	9.179e+07	1.193e+08	1.468e+08	1.742e+08	2.017e+08	2.607e+08	1.029e+08	9.011e+07	7.736e+07	6.461e+07	5.185e+07	3.91e+07	2.602e+07	-7.295e+06	-4.061e+07
-4.272e-05	2.897e+08	2.897e+08	2.897e+08	2.897e+08	2.768e+08	2.547e+08	2.326e+08	2.104e+08	1.883e+08	2.289e+08	2.115e+08	1.617e+08	1.247e+08	-4.952e+07	-7.126e+07	-9.299e+07	-1.147e+08	-1.365e+08	-1.494e+08	-1.488e+08	-1.483e+08	-1.477e+08	-1.471e+08	-1.983e+08	-2.117e+08	-2.192e+08	-2.308e+08	-7.629e+07	-6.164e+07	-4.699e+07	-3.234e+07	-1.769e+07	-4.167e+05	2.707e+07	5.455e+07	8.203e+07	1.095e+08	1.759e+08	2.16e+08	2.183e+08	2.614e+08	1.4e+08	1.272e+08	1.145e+08	1.017e+08	8.896e+07	7.588e+07	4.256e+07	9.246e+06
-4.248e-05	2.154e+08	3.307e+08	3.307e+08	3.308e+08	3.179e+08	2.957e+08	2.736e+08	2.914e+08	2.74e+08	2.566e+08	2.393e+08	1.986e+08	1.616e+08	1.245e+08	8.752e+07	-8.581e+07	-1.075e+08	-1.293e+08	-1.422e+08	-1.417e+08	-1.411e+08	-1.405e+08	-1.657e+08	-1.79e+08	-1.924e+08	-2.146e+08	-2.261e+08	-2.377e+08	-2.492e+08	-8.423e+07	-6.958e+07	-5.493e+07	-3.765e+07	-1.017e+07	1.731e+07	4.48e+07	7.384e+07	1.139e+08	1.54e+08	1.759e+08	2.19e+08	2.621e+08	3.051e+08	1.643e+08	1.516e+08	1.388e+08	1.257e+08	9.242e+07	5.91e+07
-4.224e-05	1.063e+08	1.948e+08	3.718e+08	3.718e+08	3.589e+08	3.368e+08	3.365e+08	3.192e+08	3.018e+08	2.844e+08	2.671e+08	2.354e+08	1.984e+08	1.614e+08	1.244e+08	8.738e+07	-1.004e+08	-1.221e+08	-1.35e+08	-1.345e+08	-1.196e+08	-1.33e+08	-1.464e+08	-1.597e+08	-1.731e+08	-2.099e+08	-2.215e+08	-2.33e+08	-2.446e+08	-2.561e+08	-2.677e+08	-9.217e+07	-7.489e+07	-4.741e+07	-6.835e+07	-2.826e+07	1.183e+07	5.192e+07	9.201e+07	1.336e+08	1.766e+08	2.197e+08	2.628e+08	3.058e+08	3.489e+08	1.887e+08	1.756e+08	1.423e+08	1.766e+08
-4.199e-05	-2.692e+06	8.575e+07	1.742e+08	2.626e+08	3.99e+08	3.817e+08	3.643e+08	3.47e+08	3.296e+08	3.122e+08	2.949e+08	2.723e+08	2.353e+08	1.983e+08	1.613e+08	1.243e+08	8.724e+07	5.022e+07	-7.364e+07	-8.701e+07	-1.004e+08	-1.137e+08	-1.271e+08	-1.405e+08	-1.538e+08	-2.052e+08	-2.168e+08	-2.284e+08	-2.399e+08	-2.515e+08	-2.63e+08	-2.746e+08	-2.105e+08	-1.705e+08	-1.304e+08	-9.028e+07	-5.019e+07	-1.01e+07	2.999e+07	9.116e+07	1.342e+08	1.773e+08	2.204e+08	2.634e+08	3.065e+08	3.496e+08	3.377e+08	2.917e+08	2.431e+08
-4.175e-05	-1.117e+08	-2.328e+07	5.704e+07	1.235e+08	2.901e+08	3.859e+08	3.921e+08	3.747e+08	3.574e+08	3.4e+08	3.227e+08	3.092e+08	2.722e+08	2.352e+08	1.981e+08	1.611e+08	1.285e+08	1.16e+08	2.374e+07	-4.552e+07	-8.109e+07	-9.445e+07	-1.078e+08	-1.212e+08	-1.345e+08	-2.006e+08	-2.121e+08	-2.237e+08	-2.352e+08	-2.468e+08	-2.584e+08	-2.679e+08	-2.293e+08	-2.165e+08	-1.924e+08	-1.523e+08	-1.122e+08	-7.211e+07	-3.202e+07	4.878e+07	9.184e+07	1.349e+08	1.78e+08	2.21e+08	2.641e+08	3.03e+08	3.046e+08	3.136e+08	3.096e+08
-4.15e-05	-2.23e+08	-1.565e+08	-9.003e+07	-2.355e+07	1.22e+08	2.178e+08	3.135e+08	4.025e+08	3.852e+08	3.678e+08	3.505e+08	3.461e+08	3.09e+08	2.72e+08	2.35e+08	2.204e+08	2.078e+08	1.953e+08	1.398e+08	7.058e+07	1.314e+06	-6.795e+07	-8.853e+07	-1.019e+08	-1.153e+08	-1.959e+08	-2.075e+08	-2.19e+08	-2.306e+08	-2.406e+08	-2.501e+08	-2.596e+08	-2.44e+08	-2.312e+08	-2.184e+08	-2.056e+08	-1.742e+08	-1.341e+08	-9.404e+07	6.388e+06	4.945e+07	9.252e+07	1.356e+08	1.759e+08	2.137e+08	2.516e+08	2.714e+08	2.804e+08	2.894e+08
-4.126e-05	-3.701e+08	-3.036e+08	-2.371e+08	-1.706e+08	-4.616e+07	4.961e+07	1.454e+08	2.411e+08	3.369e+08	3.956e+08	3.782e+08	3.829e+08	3.459e+08	3.247e+08	3.122e+08	2.996e+08	2.871e+08	2.746e+08	2.559e+08	1.867e+08	1.174e+08	4.815e+07	-2.111e+07	-8.262e+07	-9.598e+07	-1.912e+08	-2.028e+08	-2.134e+08	-2.229e+08	-2.324e+08	-2.419e+08	-2.514e+08	-2.587e+08	-2.459e+08	-2.331e+08	-2.204e+08	-2.076e+08	-1.948e+08	-1.561e+08	-3.6e+07	7.066e+06	4.874e+07	8.661e+07	1.245e+08	1.623e+08	2.002e+08	2.383e+08	2.473e+08	2.563e+08
-4.102e-05	-5.171e+08	-4.507e+08	-3.842e+08	-3.177e+08	-2.143e+08	-1.186e+08	-2.278e+07	7.299e+07	1.688e+08	2.645e+08	3.603e+08	4.29e+08	4.165e+08	4.04e+08	3.914e+08	3.789e+08	3.664e+08	3.538e+08	3.72e+08	3.028e+08	2.335e+08	1.643e+08	9.499e+07	2.573e+07	-4.353e+07	-1.862e+08	-1.957e+08	-2.052e+08	-2.147e+08	-2.242e+08	-2.337e+08	-2.432e+08	-2.735e+08	-2.607e+08	-2.479e+08	-2.351e+08	-2.223e+08	-2.095e+08	-1.967e+08	-7.839e+07	-4.052e+07	-2.653e+06	3.521e+07	7.308e+07	1.109e+08	1.488e+08	2.052e+08	2.141e+08	2.231e+08
-4.077e-05	-6.642e+08	-5.977e+08	-5.312e+08	-4.648e+08	-3.825e+08	-2.867e+08	-1.909e+08	-9.517e+07	5.993e+05	-1.23e+08	-7.919e+07	1.682e+08	2.969e+08	4.832e+08	4.707e+08	4.582e+08	4.456e+08	4.331e+08	4.881e+08	4.189e+08	3.496e+08	2.804e+08	2.111e+08	1.418e+08	2.917e+08	1.083e+08	3.583e+07	-1.969e+08	-2.064e+08	-2.159e+08	-2.254e+08	-2.349e+08	-2.882e+08	-2.754e+08	-2.626e+08	-2.498e+08	-2.37e+08	-2.242e+08	-2.714e+08	-3.1e+08	-2.97e+08	-5.405e+07	-1.618e+07	2.168e+07	5.955e+07	9.742e+07	1.72e+08	1.81e+08	1.9e+08
-4.053e-05	-8.113e+08	-7.448e+08	-6.783e+08	-6.118e+08	-5.506e+08	-4.549e+08	-3.591e+08	-2.633e+08	-3.29e+08	-2.852e+08	-2.413e+08	-1.626e+07	1.125e+08	2.412e+08	5.5e+08	5.374e+08	5.249e+08	5.124e+08	6.042e+08	5.35e+08	4.657e+08	3.965e+08	4.083e+08	3.963e+08	3.842e+08	2.22e+08	1.495e+08	7.705e+07	4.57e+06	-2.077e+08	-2.172e+08	-2.267e+08	-3.029e+08	-2.901e+08	-2.774e+08	-2.646e+08	-2.438e+08	-2.647e+08	-2.855e+08	-3.212e+08	-3.081e+08	-2.951e+08	-2.821e+08	-2.971e+07	8.154e+06	4.602e+07	1.389e+08	1.479e+08	1.569e+08
-4.028e-05	-6.098e+08	-7.484e+08	-8.254e+08	-7.589e+08	-7.188e+08	-6.23e+08	-5.788e+08	-5.35e+08	-4.911e+08	-4.473e+08	-4.035e+08	-2.007e+08	-7.201e+07	5.672e+07	1.854e+08	3.142e+08	6.042e+08	5.916e+08	7.203e+08	6.511e+08	5.25e+08	5.13e+08	5.009e+08	4.889e+08	4.768e+08	3.357e+08	2.632e+08	1.907e+08	1.183e+08	4.579e+07	-2.09e+08	-2.185e+08	-3.177e+08	-3.049e+08	-2.163e+08	-2.371e+08	-2.58e+08	-2.788e+08	-2.996e+08	-3.323e+08	-3.193e+08	-3.063e+08	-2.932e+08	-2.802e+08	-4.324e+07	-5.375e+06	1.057e+08	1.147e+08	-2.55e+07
-4.004e-05	-4.068e+08	-5.454e+08	-6.84e+08	-8.226e+08	-8.286e+08	-7.848e+08	-7.41e+08	-6.971e+08	-6.533e+08	-6.094e+08	-5.656e+08	-3.852e+08	-2.565e+08	-1.278e+08	9.656e+05	1.297e+08	2.584e+08	3.871e+08	6.417e+08	6.296e+08	6.176e+08	6.055e+08	5.935e+08	5.814e+08	5.694e+08	4.494e+08	3.769e+08	3.044e+08	2.32e+08	1.595e+08	8.701e+07	1.454e+07	-3.324e+08	-2.096e+08	-2.304e+08	-2.513e+08	-2.721e+08	-2.929e+08	-3.138e+08	-3.435e+08	-3.305e+08	-3.174e+08	-3.044e+08	-2.913e+08	-2.783e+08	-2.653e+08	7.259e+07	-9.812e+07	-6.395e+07
-3.979e-05	-2.037e+08	-3.423e+08	-5.255e+08	-6.307e+08	-7.992e+08	-9.469e+08	-9.031e+08	-8.592e+08	-8.154e+08	-7.716e+08	-7.277e+08	-5.697e+08	-4.41e+08	-3.122e+08	-1.835e+08	-5.479e+07	7.394e+07	1.909e+08	3.164e+08	5.137e+08	7.101e+08	6.981e+08	6.861e+08	6.74e+08	6.62e+08	5.631e+08	4.906e+08	4.181e+08	3.457e+08	2.732e+08	2.007e+08	1.668e+08	1.197e+08	-1.679e+06	-2.445e+08	-2.654e+08	-2.862e+08	-3.071e+08	-3.279e+08	-3.547e+08	-3.416e+08	-3.286e+08	-3.156e+08	-3.025e+08	-2.895e+08	-3.707e+08	-4.128e+08	-3.598e+08	-1.024e+08
-3.955e-05	-6.765e+05	-1.412e+08	-2.464e+08	-3.516e+08	-5.391e+08	-7.255e+08	-9.118e+08	-1.021e+09	-9.775e+08	-9.337e+08	-8.898e+08	-7.542e+08	-6.254e+08	-4.967e+08	-3.68e+08	-2.457e+08	-1.683e+08	-9.085e+07	3.578e+07	2.331e+08	4.304e+08	7.907e+08	7.786e+08	7.666e+08	7.545e+08	6.768e+08	6.043e+08	5.318e+08	4.594e+08	4.127e+08	3.791e+08	3.455e+08	3.036e+08	1.822e+08	6.091e+07	-2.795e+08	-3.004e+08	-3.212e+08	-3.42e+08	-3.658e+08	-3.528e+08	-3.398e+08	-3.267e+08	-3.797e+08	-4.034e+08	-4.272e+08	-4.926e+08	-4.396e+08	-3.866e+08
-3.931e-05	2.431e+08	1.379e+08	3.273e+07	-7.247e+07	-2.791e+08	-4.654e+08	-6.518e+08	-8.381e+08	-1.024e+09	-1.096e+09	-1.052e+09	-9.387e+08	-8.099e+08	-6.823e+08	-6.049e+08	-5.274e+08	-4.5e+08	-3.726e+08	-2.448e+08	-4.754e+07	1.498e+08	3.47e+08	5.443e+08	8.592e+08	8.471e+08	7.905e+08	7.18e+08	6.586e+08	6.25e+08	5.913e+08	5.577e+08	5.241e+08	4.875e+08	3.662e+08	2.448e+08	1.235e+08	2.154e+06	-3.353e+08	-3.562e+08	-3.77e+08	-3.64e+08	-3.509e+08	-4.125e+08	-4.362e+08	-4.599e+08	-4.837e+08	-5.724e+08	-5.194e+08	-4.664e+08
-3.906e-05	5.223e+08	4.171e+08	3.119e+08	2.067e+08	-1.9e+07	-2.054e+08	-3.917e+08	-5.781e+08	-7.644e+08	-9.508e+08	-1.137e+09	-1.119e+09	-1.041e+09	-9.64e+08	-8.866e+08	-8.091e+08	-7.317e+08	-6.543e+08	-5.255e+08	-3.282e+08	-1.309e+08	6.643e+07	2.637e+08	4.61e+08	6.583e+08	9.042e+08	8.709e+08	8.372e+08	8.036e+08	7.7e+08	7.363e+08	7.027e+08	6.714e+08	5.501e+08	4.288e+08	3.074e+08	1.861e+08	6.474e+07	-5.66e+07	-3.882e+08	-4.216e+08	-4.453e+08	-4.69e+08	-4.927e+08	-5.164e+08	-5.401e+08	-6.522e+08	-5.992e+08	-5.462e+08
-3.882e-05	8.014e+08	6.962e+08	5.91e+08	4.858e+08	2.411e+08	5.471e+07	-1.316e+08	-3.18e+08	-5.043e+08	-6.907e+08	-8.818e+08	-1.235e+09	-1.323e+09	-1.246e+09	-1.168e+09	-1.091e+09	-1.013e+09	-9.36e+08	-8.061e+08	-6.088e+08	-4.115e+08	-2.142e+08	-1.69e+07	1.804e+08	2.249e+08	5.932e+08	1.05e+09	1.016e+09	9.822e+08	9.486e+08	9.15e+08	8.813e+08	8.553e+08	7.34e+08	6.127e+08	4.913e+08	3.7e+08	2.487e+08	4.065e+08	2.92e+08	9.235e+07	-5.018e+08	-5.255e+08	-5.492e+08	-5.729e+08	-5.966e+08	-7.32e+08	-6.79e+08	-6.26e+08
-3.857e-05	1.081e+09	9.753e+08	8.701e+08	7.649e+08	5.011e+08	3.148e+08	1.284e+08	-5.792e+07	-1.495e+08	-3.628e+08	-5.761e+08	-9.318e+08	-1.19e+09	-1.449e+09	-1.45e+09	-1.373e+09	-1.295e+09	-1.218e+09	-1.087e+09	-8.894e+08	-6.921e+08	-4.948e+08	-4.874e+08	-3.267e+08	-1.66e+08	1.775e+08	4.807e+08	7.839e+08	1.161e+09	1.127e+09	1.094e+09	1.06e+09	1.039e+09	9.179e+08	7.966e+08	6.753e+08	7.76e+08	7.164e+08	6.568e+08	5.5e+08	3.504e+08	1.508e+08	-5.82e+08	-6.057e+08	-6.294e+08	-6.531e+08	-8.118e+08	-7.588e+08	-7.057e+08
-3.833e-05	1.76e+09	1.859e+09	1.149e+09	1.044e+09	7.612e+08	5.748e+08	5.827e+08	3.695e+08	1.562e+08	-5.708e+07	-2.704e+08	-6.285e+08	-8.87e+08	-1.145e+09	-1.404e+09	-1.662e+09	-1.577e+09	-1.499e+09	-1.367e+09	-1.17e+09	-1.2e+09	-1.039e+09	-8.783e+08	-7.176e+08	-5.568e+08	-2.381e+08	6.503e+07	3.682e+08	6.714e+08	9.745e+08	1.272e+09	1.239e+09	1.223e+09	1.102e+09	9.805e+08	1.086e+09	1.026e+09	9.667e+08	9.071e+08	8.081e+08	6.085e+08	4.089e+08	2.093e+08	9.649e+06	-6.859e+08	-7.096e+08	-8.916e+08	-8.385e+08	-7.855e+08
-3.809e-05	1.699e+09	1.797e+09	1.895e+09	1.323e+09	1.021e+09	1.102e+09	8.884e+08	6.752e+08	4.619e+08	2.486e+08	3.534e+07	-3.252e+08	-5.837e+08	-8.421e+08	-1.101e+09	-1.359e+09	-1.617e+09	-1.781e+09	-1.648e+09	-1.751e+09	-1.591e+09	-1.43e+09	-1.269e+09	-1.108e+09	-9.477e+08	-6.538e+08	-3.507e+08	-4.748e+07	2.557e+08	5.589e+08	8.62e+08	1.165e+09	1.407e+09	1.455e+09	1.396e+09	1.336e+09	1.277e+09	1.217e+09	1.157e+09	1.066e+09	8.666e+08	6.67e+08	4.673e+08	2.677e+08	6.811e+07	-1.315e+08	-9.714e+08	-9.328e+08	-9.155e+08
-3.784e-05	1.637e+09	1.735e+09	1.833e+09	1.896e+09	1.536e+09	1.407e+09	1.194e+09	9.809e+08	7.676e+08	5.543e+08	3.41e+08	-2.194e+07	-2.804e+08	-5.389e+08	-7.973e+08	-1.056e+09	-1.314e+09	-1.546e+09	-1.994e+09	-2.142e+09	-1.981e+09	-1.821e+09	-1.66e+09	-1.499e+09	-1.339e+09	-1.07e+09	-7.663e+08	-4.632e+08	-1.6e+08	1.432e+08	4.464e+08	7.317e+08	1.374e+09	1.706e+09	1.646e+09	1.587e+09	1.527e+09	1.467e+09	1.408e+09	1.324e+09	1.125e+09	9.25e+08	7.254e+08	5.258e+08	3.262e+08	1.369e+08	-1.617e+08	-4.622e+08	-1.057e+09
-3.76e-05	1.575e+09	1.652e+09	1.7e+09	1.748e+09	1.572e+09	1.514e+09	1.457e+09	1.287e+09	1.073e+09	8.6e+08	6.467e+08	2.813e+08	2.288e+07	-2.356e+08	-4.94e+08	-7.398e+08	-9.464e+08	-1.153e+09	-1.65e+09	-1.914e+09	-2.177e+09	-2.212e+09	-2.051e+09	-1.89e+09	-1.729e+09	-1.485e+09	-1.182e+09	-8.788e+08	-5.757e+08	-2.756e+08	-2.762e+07	2.203e+08	8.852e+08	1.252e+09	1.619e+09	1.837e+09	1.777e+09	1.718e+09	1.658e+09	1.582e+09	1.383e+09	1.183e+09	9.835e+08	7.839e+08	6.507e+08	5.278e+08	2.751e+08	-2.535e+07	-3.258e+08
-3.735e-05	1.455e+09	1.504e+09	1.552e+09	1.6e+09	1.607e+09	1.55e+09	1.493e+09	1.435e+09	1.378e+09	1.166e+09	9.524e+08	5.846e+08	3.262e+08	6.77e+07	-1.401e+08	-3.467e+08	-5.533e+08	-7.599e+08	-1.307e+09	-1.57e+09	-1.833e+09	-2.097e+09	-2.36e+09	-2.281e+09	-2.12e+09	-1.901e+09	-1.598e+09	-1.295e+09	-1.035e+09	-7.869e+08	-5.389e+08	-2.91e+08	3.966e+08	7.636e+08	1.131e+09	1.498e+09	1.865e+09	1.968e+09	1.908e+09	1.84e+09	1.641e+09	1.441e+09	1.287e+09	1.165e+09	1.042e+09	9.186e+08	7.12e+08	4.115e+08	1.11e+08
-3.711e-05	1.307e+09	1.355e+09	1.404e+09	1.452e+09	1.642e+09	1.585e+09	1.528e+09	1.471e+09	1.414e+09	1.356e+09	1.258e+09	8.879e+08	6.662e+08	4.596e+08	2.53e+08	4.643e+07	-1.602e+08	-3.667e+08	-9.631e+08	-1.226e+09	-1.49e+09	-1.753e+09	-2.016e+09	-2.28e+09	-2.511e+09	-2.317e+09	-2.042e+09	-1.794e+09	-1.546e+09	-1.298e+09	-1.05e+09	-8.023e+08	-9.209e+07	2.75e+08	6.42e+08	1.009e+09	1.376e+09	1.743e+09	2.11e+09	2.099e+09	1.924e+09	1.801e+09	1.678e+09	1.555e+09	1.432e+09	1.309e+09	1.149e+09	8.483e+08	5.478e+08
-3.687e-05	1.159e+09	1.207e+09	1.255e+09	1.304e+09	1.677e+09	1.62e+09	1.563e+09	1.506e+09	1.449e+09	1.392e+09	2.343e+09	2.433e+09	1.059e+09	8.527e+08	6.461e+08	4.395e+08	2.33e+08	2.636e+07	-6.195e+08	-8.828e+08	-1.146e+09	-1.409e+09	-1.673e+09	-1.936e+09	-2.693e+09	-3.002e+09	-2.553e+09	-2.305e+09	-2.057e+09	-1.81e+09	-1.562e+09	-1.314e+09	-5.807e+08	-2.137e+08	1.534e+08	5.204e+08	8.875e+08	1.255e+09	1.571e+09	1.911e+09	2.315e+09	2.192e+09	2.069e+09	1.946e+09	1.823e+09	1.7e+09	1.586e+09	1.285e+09	9.846e+08
-3.662e-05	1.011e+09	1.059e+09	1.107e+09	1.155e+09	1.712e+09	1.655e+09	1.598e+09	1.541e+09	2.035e+09	2.168e+09	2.301e+09	2.391e+09	2.435e+09	2.479e+09	1.039e+09	8.327e+08	6.261e+08	4.195e+08	-2.758e+08	-5.392e+08	-8.025e+08	-1.066e+09	-1.329e+09	-1.779e+09	-2.073e+09	-2.382e+09	-2.727e+09	-3.071e+09	-2.569e+09	-2.321e+09	-2.073e+09	-1.825e+09	-1.069e+09	-7.023e+08	-3.353e+08	3.179e+07	3.988e+08	5.279e+08	8.03e+08	1.213e+09	1.73e+09	2.247e+09	2.46e+09	2.337e+09	2.214e+09	2.091e+09	2.022e+09	1.722e+09	1.421e+09
-3.638e-05	-7.095e+08	9.107e+08	9.589e+08	1.007e+09	1.747e+09	1.69e+09	1.633e+09	1.86e+09	1.993e+09	2.126e+09	2.259e+09	2.349e+09	2.393e+09	2.437e+09	2.481e+09	1.226e+09	1.019e+09	8.126e+08	6.777e+07	-1.956e+08	-4.589e+08	-5.709e+08	-8.649e+08	-1.159e+09	-1.453e+09	-1.762e+09	-2.107e+09	-2.451e+09	-2.796e+09	-3.141e+09	-2.584e+09	-2.336e+09	-1.558e+09	-1.191e+09	-8.239e+08	-7.903e+08	-5.152e+08	-2.401e+08	3.492e+07	5.147e+08	1.032e+09	1.548e+09	2.065e+09	2.582e+09	2.605e+09	2.482e+09	2.459e+09	2.159e+09	1.858e+09
-3.613e-05	-1.345e+09	-1.062e+09	-7.796e+08	8.589e+08	1.782e+09	1.552e+09	1.685e+09	1.818e+09	1.951e+09	2.084e+09	2.217e+09	2.307e+09	2.351e+09	2.395e+09	2.439e+09	2.484e+09	2.528e+09	1.206e+09	4.114e+08	6.369e+08	3.43e+08	4.896e+07	-2.45e+08	-5.39e+08	-8.33e+08	-1.142e+09	-1.487e+09	-1.832e+09	-2.176e+09	-2.521e+09	-2.866e+09	-2.848e+09	-2.047e+09	-2.108e+09	-1.833e+09	-1.558e+09	-1.283e+09	-1.008e+09	-7.331e+08	-1.835e+08	3.334e+08	8.502e+08	1.367e+09	1.884e+09	2.401e+09	2.918e+09	2.896e+09	2.603e+09	2.397e+09
-3.589e-05	-1.981e+09	-1.698e+09	-1.415e+09	-2.012e+09	-6.518e+08	1.51e+09	1.643e+09	1.776e+09	1.909e+09	2.042e+09	2.175e+09	2.265e+09	2.309e+09	2.353e+09	2.397e+09	2.442e+09	2.486e+09	3.499e+09	2.926e+09	1.257e+09	9.628e+08	6.688e+08	3.748e+08	8.079e+07	-2.132e+08	-5.224e+08	-8.671e+08	-1.212e+09	-1.557e+09	-1.901e+09	-2.246e+09	-2.477e+09	-3.252e+09	-2.877e+09	-2.601e+09	-2.326e+09	-2.051e+09	-1.776e+09	-1.501e+09	-8.817e+08	-3.648e+08	1.521e+08	6.689e+08	1.186e+09	1.703e+09	2.22e+09	2.801e+09	3.205e+09	2.999e+09
-3.564e-05	-2.616e+09	-2.655e+09	-2.609e+09	-2.563e+09	-1.427e+09	-8.754e+08	1.601e+09	1.734e+09	1.867e+09	2e+09	2.133e+09	2.223e+09	2.267e+09	2.311e+09	2.355e+09	2.4e+09	2.923e+09	3.266e+09	2.959e+09	3.005e+09	3.051e+09	1.289e+09	9.946e+08	7.006e+08	4.066e+08	9.744e+07	-2.473e+08	-5.92e+08	-9.367e+08	-1.281e+09	-1.466e+09	-1.953e+09	-2.66e+09	-3.215e+09	-3.771e+09	-3.094e+09	-2.819e+09	-2.544e+09	-2.269e+09	-1.58e+09	-1.063e+09	-5.461e+08	-2.926e+07	4.876e+08	9.559e+08	1.383e+09	1.93e+09	2.494e+09	3.058e+09
-3.54e-05	-3.251e+09	-3.206e+09	-3.16e+09	-3.114e+09	-2.203e+09	-1.651e+09	-1.099e+09	-5.47e+08	1.825e+09	1.958e+09	2.091e+09	2.181e+09	2.225e+09	2.269e+09	2.003e+09	2.347e+09	2.69e+09	3.033e+09	2.992e+09	3.038e+09	3.084e+09	3.13e+09	1.614e+09	1.32e+09	1.026e+09	7.173e+08	3.725e+08	2.782e+07	2.003e+08	-2.869e+08	-7.741e+08	-1.261e+09	-2.067e+09	-2.623e+09	-3.178e+09	-3.734e+09	-4.289e+09	-3.312e+09	-3.037e+09	-2.278e+09	-1.761e+09	-1.244e+09	-7.517e+08	-3.246e+08	1.024e+08	5.295e+08	1.059e+09	1.623e+09	2.187e+09
-3.516e-05	-3.802e+09	-3.757e+09	-3.711e+09	-3.665e+09	-2.979e+09	-2.427e+09	-1.875e+09	-1.323e+09	-7.706e+08	-2.186e+08	2.049e+09	2.139e+09	1.084e+09	1.427e+09	1.77e+09	2.114e+09	2.457e+09	2.8e+09	3.025e+09	3.071e+09	3.117e+09	3.163e+09	3.209e+09	3.255e+09	1.646e+09	1.337e+09	1.867e+09	1.38e+09	8.924e+08	4.052e+08	-8.197e+07	-5.692e+08	-1.475e+09	-2.03e+09	-2.585e+09	-3.141e+09	-3.696e+09	-4.252e+09	-3.805e+09	-2.976e+09	-2.459e+09	-2.032e+09	-1.605e+09	-1.178e+09	-7.511e+08	-3.241e+08	1.877e+08	7.518e+08	1.316e+09
-3.491e-05	-4.353e+09	-4.308e+09	-4.262e+09	-4.216e+09	-3.754e+09	-3.202e+09	-2.65e+09	-2.098e+09	-1.546e+09	-9.943e+08	-1.689e+09	-1.295e+09	8.509e+08	1.194e+09	1.537e+09	1.88e+09	2.224e+09	2.567e+09	3.058e+09	3.104e+09	3.15e+09	3.196e+09	3.242e+09	3.288e+09	3.334e+09	4.371e+09	2.559e+09	2.072e+09	1.584e+09	1.097e+09	6.101e+08	1.23e+08	-8.82e+08	-1.437e+09	-1.993e+09	-2.548e+09	-3.104e+09	-3.659e+09	-4.215e+09	-4.741e+09	-3.313e+09	-2.886e+09	-2.459e+09	-2.032e+09	-1.605e+09	-1.178e+09	-6.833e+08	-1.192e+08	4.449e+08
-3.467e-05	-4.904e+09	-4.858e+09	-4.813e+09	-4.767e+09	-4.53e+09	-3.978e+09	-3.426e+09	-2.874e+09	-2.322e+09	-2.768e+09	-2.628e+09	-2.235e+09	-1.578e+09	9.61e+08	1.304e+09	1.647e+09	1.991e+09	2.334e+09	3.091e+09	3.137e+09	3.183e+09	3.229e+09	3.275e+09	3.878e+09	4.362e+09	4.649e+09	4.477e+09	4.304e+09	2.277e+09	1.789e+09	1.302e+09	8.151e+08	-2.894e+08	-8.449e+08	-1.4e+09	-1.956e+09	-2.511e+09	-3.043e+09	-3.547e+09	-4.114e+09	-4.531e+09	-4.948e+09	-3.312e+09	-2.885e+09	-2.458e+09	-2.031e+09	-1.554e+09	-9.902e+08	-4.261e+08
-3.442e-05	-3.262e+09	-5.409e+09	-5.364e+09	-5.318e+09	-5.306e+09	-4.754e+09	-4.202e+09	-3.988e+09	-3.848e+09	-3.708e+09	-3.567e+09	-3.174e+09	-2.518e+09	-1.861e+09	-1.204e+09	1.414e+09	1.758e+09	2.101e+09	3.124e+09	3.17e+09	3.216e+09	3.187e+09	3.672e+09	4.156e+09	4.64e+09	4.927e+09	4.755e+09	4.582e+09	4.41e+09	2.482e+09	1.994e+09	1.507e+09	3.032e+08	-2.523e+08	-8.078e+08	-1.353e+09	-1.857e+09	-2.361e+09	-2.865e+09	-3.488e+09	-3.905e+09	-4.322e+09	-4.738e+09	-3.739e+09	-3.312e+09	-2.885e+09	-2.425e+09	-1.861e+09	-1.297e+09
-3.418e-05	-2.273e+09	-3.119e+09	-3.966e+09	-5.869e+09	-6.081e+09	-5.209e+09	-5.068e+09	-4.928e+09	-4.787e+09	-4.647e+09	-4.506e+09	-4.114e+09	-3.457e+09	-2.801e+09	-2.144e+09	-1.487e+09	-8.307e+08	1.868e+09	3.157e+09	2.497e+09	2.981e+09	3.465e+09	3.949e+09	4.433e+09	4.917e+09	5.205e+09	5.033e+09	4.86e+09	4.688e+09	4.515e+09	4.343e+09	2.199e+09	8.957e+08	3.403e+08	-1.672e+08	-6.713e+08	-1.175e+09	-1.679e+09	-2.183e+09	-2.862e+09	-3.278e+09	-3.695e+09	-4.112e+09	-4.529e+09	-4.946e+09	-3.738e+09	-3.296e+09	-2.732e+09	-2.977e+09
-3.394e-05	-1.284e+09	-2.13e+09	-2.977e+09	-3.643e+09	-6.288e+09	-6.148e+09	-6.007e+09	-5.867e+09	-5.727e+09	-5.586e+09	-5.446e+09	-5.054e+09	-4.397e+09	-3.74e+09	-3.084e+09	-2.427e+09	-1.77e+09	-1.114e+09	2.008e+09	2.775e+09	3.259e+09	3.743e+09	4.227e+09	4.711e+09	5.195e+09	5.483e+09	5.311e+09	5.138e+09	4.966e+09	4.793e+09	4.621e+09	4.449e+09	3.061e+09	1.018e+09	5.144e+08	1.033e+07	-4.937e+08	-9.978e+08	-1.502e+09	-2.235e+09	-2.652e+09	-3.069e+09	-3.486e+09	-3.903e+09	-4.319e+09	-4.736e+09	-6.054e+09	-4.606e+09	-4.049e+09
-3.369e-05	-2.948e+08	-1.141e+09	-1.272e+09	-2.381e+09	-5.004e+09	-6.042e+09	-6.947e+09	-6.806e+09	-6.666e+09	-6.525e+09	-6.385e+09	-5.993e+09	-5.336e+09	-4.68e+09	-4.023e+09	-3.366e+09	-2.474e+09	-2.18e+09	4.375e+08	1.434e+09	3.536e+09	4.02e+09	4.504e+09	4.989e+09	5.473e+09	5.761e+09	5.588e+09	5.416e+09	5.244e+09	5.071e+09	4.747e+09	4.192e+09	3.712e+09	3.001e+09	1.196e+09	6.919e+08	1.878e+08	-3.162e+08	-8.203e+08	-1.609e+09	-2.026e+09	-2.443e+09	-2.859e+09	-3.276e+09	-4.064e+09	-4.267e+09	-5.348e+09	-5.93e+09	-6.512e+09
-3.345e-05	2.207e+09	1.098e+09	-1.073e+07	-1.119e+09	-3.64e+09	-4.677e+09	-5.715e+09	-6.753e+09	-7.605e+09	-7.465e+09	-7.324e+09	-6.933e+09	-6.276e+09	-5.619e+09	-4.277e+09	-3.982e+09	-3.687e+09	-3.392e+09	-1.133e+09	-1.36e+08	8.606e+08	1.857e+09	4.782e+09	5.266e+09	5.75e+09	6.039e+09	5.866e+09	5.694e+09	5.472e+09	4.916e+09	4.361e+09	3.805e+09	4.364e+09	3.653e+09	2.942e+09	2.231e+09	8.694e+08	3.653e+08	-1.387e+08	-9.826e+08	-1.399e+09	-1.816e+09	-2.233e+09	-2.46e+09	-2.663e+09	-2.866e+09	-4.642e+09	-5.224e+09	-5.806e+09
-3.32e-05	3.468e+09	2.36e+09	1.251e+09	1.423e+08	-2.275e+09	-3.313e+09	-4.35e+09	-5.388e+09	-6.426e+09	-7.463e+09	-8.264e+09	-7.872e+09	-6.08e+09	-5.785e+09	-5.49e+09	-5.195e+09	-4.9e+09	-4.605e+09	-2.703e+09	-1.706e+09	-7.095e+08	2.871e+08	1.284e+09	2.28e+09	6.028e+09	6.317e+09	6.144e+09	5.641e+09	5.086e+09	4.53e+09	3.974e+09	3.418e+09	5.016e+09	4.305e+09	3.594e+09	2.883e+09	2.172e+09	1.461e+09	5.429e+08	-3.562e+08	-7.73e+08	-6.521e+08	-8.554e+08	-1.059e+09	-1.262e+09	-1.465e+09	-3.936e+09	-4.518e+09	-5.1e+09
-3.296e-05	4.73e+09	3.621e+09	2.513e+09	1.404e+09	-9.104e+08	-1.948e+09	-2.986e+09	-4.023e+09	-5.061e+09	-6.099e+09	-7.136e+09	-7.587e+09	-7.292e+09	-6.998e+09	-6.703e+09	-6.408e+09	-6.113e+09	-5.818e+09	-4.273e+09	-3.276e+09	-2.28e+09	-1.283e+09	-2.864e+08	7.102e+08	1.707e+09	6.343e+09	5.81e+09	5.255e+09	4.699e+09	4.143e+09	3.587e+09	3.031e+09	5.667e+09	4.956e+09	4.245e+09	3.535e+09	2.824e+09	2.113e+09	1.402e+09	3.374e+09	9.521e+08	7.487e+08	5.454e+08	3.42e+08	1.387e+08	-6.47e+07	-3.23e+09	-3.812e+09	-4.394e+09
-3.271e-05	5.992e+09	4.883e+09	3.774e+09	2.666e+09	4.541e+08	-5.835e+08	-1.621e+09	-2.659e+09	-3.697e+09	-4.342e+09	-5.282e+09	-6.216e+09	-7.658e+09	-8.21e+09	-7.915e+09	-7.621e+09	-7.326e+09	-7.031e+09	-5.843e+09	-4.846e+09	-3.85e+09	-2.853e+09	-1.856e+09	-1.069e+09	-2.469e+08	6.089e+08	1.543e+09	4.868e+09	4.312e+09	3.756e+09	3.2e+09	2.644e+09	6.319e+09	5.608e+09	4.897e+09	4.186e+09	3.475e+09	4.711e+09	4.877e+09	4.954e+09	4.331e+09	2.149e+09	1.946e+09	1.743e+09	1.539e+09	1.336e+09	-2.524e+09	-3.106e+09	-3.688e+09
-3.247e-05	8.55e+09	6.145e+09	5.036e+09	3.927e+09	1.819e+09	7.81e+08	-2.566e+08	-6.338e+08	-1.574e+09	-2.514e+09	-3.454e+09	-4.475e+09	-5.917e+09	-7.36e+09	-8.802e+09	-8.833e+09	-8.538e+09	-8.244e+09	-7.413e+09	-6.416e+09	-5.42e+09	-4.718e+09	-3.896e+09	-3.074e+09	-2.252e+09	-1.396e+09	-4.619e+08	4.72e+08	1.406e+09	3.369e+09	2.813e+09	2.258e+09	6.97e+09	6.26e+09	5.549e+09	4.838e+09	6.125e+09	6.291e+09	6.457e+09	6.533e+09	5.911e+09	5.289e+09	4.667e+09	3.144e+09	2.94e+09	2.737e+09	-1.818e+09	-2.4e+09	-2.982e+09
-3.223e-05	8.563e+09	8.541e+09	6.298e+09	5.189e+09	3.183e+09	2.146e+09	2.134e+09	1.195e+09	2.546e+08	-6.853e+08	-1.625e+09	-2.734e+09	-4.176e+09	-5.618e+09	-7.061e+09	-8.503e+09	-9.751e+09	-9.456e+09	-8.983e+09	-7.986e+09	-7.544e+09	-6.722e+09	-5.9e+09	-5.078e+09	-4.256e+09	-3.4e+09	-2.467e+09	-1.533e+09	-5.987e+08	3.352e+08	1.269e+09	1.871e+09	7.622e+09	6.911e+09	7.373e+09	7.539e+09	7.705e+09	7.87e+09	8.036e+09	8.113e+09	7.491e+09	6.869e+09	6.246e+09	5.624e+09	5.002e+09	4.138e+09	-1.112e+09	-1.694e+09	-2.255e+09
-3.198e-05	8.577e+09	8.555e+09	8.533e+09	8.511e+09	5.843e+09	4.903e+09	3.963e+09	3.023e+09	2.083e+09	1.143e+09	2.031e+08	-9.928e+08	-2.435e+09	-3.877e+09	-5.32e+09	-6.762e+09	-8.204e+09	-9.646e+09	-1.119e+10	-1.037e+10	-9.549e+09	-8.727e+09	-7.905e+09	-7.083e+09	-6.261e+09	-5.405e+09	-4.471e+09	-3.537e+09	-2.603e+09	-1.669e+09	-7.355e+08	1.984e+08	8.621e+09	8.787e+09	8.952e+09	9.118e+09	9.284e+09	9.45e+09	9.616e+09	9.693e+09	9.071e+09	8.448e+09	7.826e+09	7.204e+09	6.582e+09	5.959e+09	3.969e+09	-9.272e+08	-1.456e+09
-3.174e-05	8.59e+09	8.568e+09	8.742e+09	9.172e+09	7.118e+09	6.611e+09	5.791e+09	4.851e+09	3.911e+09	2.971e+09	2.031e+09	7.483e+08	-6.94e+08	-2.136e+09	-3.578e+09	-5.021e+09	-6.459e+09	-7.885e+09	-1.013e+10	-1.14e+10	-1.155e+10	-1.073e+10	-9.91e+09	-9.088e+09	-8.266e+09	-7.41e+09	-6.476e+09	-5.542e+09	-4.608e+09	-3.674e+09	-2.892e+09	-2.256e+09	9.786e+08	4.461e+09	1.053e+10	1.07e+10	1.086e+10	1.103e+10	1.12e+10	1.127e+10	1.065e+10	1.003e+10	9.406e+09	8.784e+09	8.161e+09	6.749e+09	5.775e+09	4.056e+09	-6.574e+08
-3.149e-05	8.678e+09	9.108e+09	9.538e+09	9.967e+09	8.197e+09	7.69e+09	7.183e+09	6.676e+09	5.74e+09	4.8e+09	3.86e+09	2.489e+09	1.047e+09	-3.951e+08	-1.837e+09	-3.264e+09	-4.69e+09	-6.116e+09	-8.51e+09	-9.78e+09	-1.105e+10	-1.232e+10	-1.191e+10	-1.109e+10	-1.027e+10	-9.414e+09	-8.48e+09	-7.547e+09	-6.613e+09	-6.171e+09	-5.535e+09	-4.9e+09	-1.95e+09	1.532e+09	5.014e+09	8.496e+09	1.244e+10	1.261e+10	1.278e+10	1.285e+10	1.223e+10	1.161e+10	1.099e+10	1.048e+10	9.516e+09	8.555e+09	7.581e+09	5.862e+09	4.144e+09
-3.125e-05	9.473e+09	9.903e+09	1.033e+10	1.076e+10	9.276e+09	8.769e+09	8.261e+09	7.754e+09	7.247e+09	6.628e+09	5.688e+09	4.231e+09	2.788e+09	1.358e+09	-6.838e+07	-1.494e+09	-2.92e+09	-4.346e+09	-6.891e+09	-8.161e+09	-9.431e+09	-1.07e+10	-1.197e+10	-1.31e+10	-1.227e+10	-1.142e+10	-1.049e+10	-1.008e+10	-9.45e+09	-8.814e+09	-8.179e+09	-7.543e+09	-4.879e+09	-1.397e+09	2.086e+09	5.568e+09	9.05e+09	1.253e+10	1.436e+10	1.443e+10	1.381e+10	1.421e+10	1.324e+10	1.228e+10	1.132e+10	1.036e+10	9.387e+09	7.668e+09	5.95e+09
-3.101e-05	1.027e+10	1.07e+10	1.113e+10	1.156e+10	1.035e+10	9.847e+09	9.34e+09	8.833e+09	8.326e+09	7.819e+09	7.312e+09	5.979e+09	4.553e+09	3.127e+09	1.701e+09	2.75e+08	-1.151e+09	-2.577e+09	-5.272e+09	-6.542e+09	-7.812e+09	-9.082e+09	-1.035e+10	-1.162e+10	-1.289e+10	-1.4e+10	-1.336e+10	-1.273e+10	-1.209e+10	-1.146e+10	-1.082e+10	-1.019e+10	-7.808e+09	-4.325e+09	-8.432e+08	2.639e+09	6.121e+09	9.603e+09	1.309e+10	1.793e+10	1.697e+10	1.601e+10	1.505e+10	1.409e+10	1.313e+10	1.217e+10	1.119e+10	9.475e+09	7.756e+09
-3.076e-05	1.106e+10	1.149e+10	1.192e+10	1.235e+10	1.143e+10	1.093e+10	1.042e+10	9.912e+09	9.405e+09	1.014e+10	1.015e+10	9.729e+09	8.865e+09	4.896e+09	3.47e+09	2.044e+09	6.184e+08	-8.075e+08	-3.652e+09	-4.923e+09	-6.193e+09	-7.463e+09	-8.733e+09	-1e+10	-1.195e+10	-1.347e+10	-1.481e+10	-1.537e+10	-1.474e+10	-1.41e+10	-1.347e+10	-1.283e+10	-1.074e+10	-7.254e+09	-3.772e+09	-2.898e+08	3.192e+09	6.675e+09	7.186e+09	9.063e+09	1.145e+10	1.782e+10	1.686e+10	1.589e+10	1.493e+10	1.397e+10	1.3e+10	1.128e+10	9.562e+09
-3.052e-05	1.186e+10	1.229e+10	1.272e+10	1.315e+10	1.251e+10	1.2e+10	1.15e+10	1.099e+10	1.183e+10	1.183e+10	1.184e+10	1.142e+10	1.056e+10	9.695e+09	5.24e+09	3.814e+09	2.388e+09	9.618e+08	-2.033e+09	-3.303e+09	-4.574e+09	-5.844e+09	-7.342e+09	-8.931e+09	-1.052e+10	-1.203e+10	-1.337e+10	-1.471e+10	-1.605e+10	-1.674e+10	-1.611e+10	-1.547e+10	-1.367e+10	-1.018e+10	-6.701e+09	-3.219e+09	-1.067e+09	1.079e+09	3.225e+09	4.797e+09	7.187e+09	9.577e+09	1.197e+10	1.77e+10	1.674e+10	1.578e+10	1.481e+10	1.309e+10	1.137e+10
-3.027e-05	4.509e+09	6.908e+09	1.351e+10	1.394e+10	1.359e+10	1.308e+10	1.35e+10	1.351e+10	1.352e+10	1.353e+10	1.353e+10	1.311e+10	1.225e+10	1.139e+10	1.052e+10	9.661e+09	4.157e+09	2.731e+09	-4.14e+08	-1.684e+09	-2.73e+09	-4.319e+09	-5.908e+09	-7.497e+09	-9.086e+09	-1.06e+10	-1.194e+10	-1.328e+10	-1.462e+10	-1.596e+10	-1.875e+10	-1.812e+10	-1.659e+10	-1.311e+10	-9.32e+09	-7.174e+09	-5.028e+09	-2.883e+09	-7.371e+08	5.304e+08	2.92e+09	5.31e+09	7.7e+09	1.009e+10	1.248e+10	1.758e+10	1.661e+10	1.489e+10	1.474e+10
-3.003e-05	9.115e+08	3.31e+09	5.709e+09	8.107e+09	1.518e+10	1.519e+10	1.52e+10	1.52e+10	1.521e+10	1.522e+10	1.523e+10	1.481e+10	1.394e+10	1.308e+10	1.222e+10	1.135e+10	1.049e+10	9.627e+09	1.881e+09	2.922e+08	-1.297e+09	-2.886e+09	-4.474e+09	-6.063e+09	-7.652e+09	-9.166e+09	-1.051e+10	-1.185e+10	-1.319e+10	-1.453e+10	-1.587e+10	-1.721e+10	-1.89e+10	-1.543e+10	-1.328e+10	-1.114e+10	-8.99e+09	-6.844e+09	-4.699e+09	-3.736e+09	-1.346e+09	1.044e+09	3.434e+09	5.824e+09	8.214e+09	1.06e+10	1.842e+10	1.821e+10	1.709e+10
-2.979e-05	-2.686e+09	-2.875e+08	5.246e+08	2.267e+09	1.311e+10	1.688e+10	1.689e+10	1.69e+10	1.69e+10	1.691e+10	1.692e+10	1.65e+10	1.564e+10	1.477e+10	1.391e+10	1.305e+10	1.218e+10	1.303e+10	1.212e+10	9.441e+09	1.37e+08	-1.452e+09	-3.041e+09	-4.629e+09	-6.218e+09	-7.733e+09	-9.073e+09	-1.041e+10	-1.175e+10	-1.309e+10	-1.443e+10	-1.658e+10	-1.8e+10	-1.905e+10	-1.724e+10	-1.51e+10	-1.295e+10	-1.081e+10	-8.66e+09	-8.002e+09	-5.612e+09	-3.222e+09	-8.324e+08	1.558e+09	3.948e+09	6.393e+09	1.527e+10	1.839e+10	1.945e+10
-2.954e-05	-6.284e+09	-5.267e+09	-3.525e+09	-1.783e+09	7.894e+09	1.189e+10	1.588e+10	1.859e+10	1.86e+10	1.86e+10	1.861e+10	1.819e+10	1.733e+10	1.647e+10	1.56e+10	1.566e+10	1.537e+10	1.508e+10	1.453e+10	1.186e+10	9.181e+09	-1.811e+07	-1.607e+09	-3.196e+09	-4.785e+09	-6.299e+09	-7.639e+09	-8.979e+09	-1.032e+10	-1.144e+10	-1.302e+10	-1.461e+10	-1.663e+10	-1.768e+10	-1.874e+10	-1.979e+10	-1.691e+10	-1.477e+10	-1.262e+10	-1.227e+10	-9.879e+09	-7.489e+09	-5.099e+09	-2.681e+09	-1.898e+08	2.301e+09	1.031e+10	1.343e+10	1.654e+10
-2.93e-05	-1.106e+10	-9.317e+09	-7.575e+09	-5.833e+09	2.681e+09	6.676e+09	1.067e+10	1.466e+10	1.866e+10	2.03e+10	2.031e+10	1.989e+10	1.902e+10	1.829e+10	1.8e+10	1.771e+10	1.741e+10	1.712e+10	1.695e+10	1.427e+10	1.16e+10	8.92e+09	6.245e+09	-1.762e+09	-3.351e+09	-4.865e+09	-6.205e+09	-6.287e+09	-7.873e+09	-9.459e+09	-1.105e+10	-1.263e+10	-1.526e+10	-1.631e+10	-1.736e+10	-1.842e+10	-1.947e+10	-1.873e+10	-1.658e+10	-1.654e+10	-1.415e+10	-1.176e+10	-9.264e+09	-6.772e+09	-4.281e+09	-1.79e+09	5.343e+09	8.462e+09	1.158e+10
-2.905e-05	-1.511e+10	-1.337e+10	-1.163e+10	-9.883e+09	-2.531e+09	1.464e+09	5.458e+09	9.452e+09	1.345e+10	1.744e+10	2.144e+10	2.092e+10	2.063e+10	2.034e+10	2.004e+10	1.975e+10	1.946e+10	1.916e+10	1.936e+10	1.669e+10	1.401e+10	1.134e+10	8.66e+09	5.985e+09	3.31e+09	-3.432e+09	-2.724e+09	-4.311e+09	-5.897e+09	-7.483e+09	-9.07e+09	-1.066e+10	-1.388e+10	-1.494e+10	-1.599e+10	-1.704e+10	-1.81e+10	-1.915e+10	-2.02e+10	-2.08e+10	-1.834e+10	-1.585e+10	-1.336e+10	-1.086e+10	-8.372e+09	-5.881e+09	3.789e+08	3.497e+09	6.616e+09
-2.881e-05	-1.916e+10	-1.742e+10	-1.568e+10	-1.393e+10	-7.743e+09	-3.749e+09	2.457e+08	4.24e+09	8.235e+09	1.223e+10	1.286e+10	1.918e+10	2.267e+10	2.238e+10	2.209e+10	2.18e+10	2.15e+10	2.121e+10	2.178e+10	1.91e+10	1.643e+10	1.375e+10	1.107e+10	8.4e+09	9.555e+09	2.49e+09	-6.571e+08	-2.335e+09	-3.921e+09	-5.507e+09	-7.094e+09	-8.68e+09	-1.251e+10	-1.357e+10	-1.462e+10	-1.567e+10	-1.673e+10	-1.778e+10	-2.06e+10	-2.296e+10	-2.419e+10	-1.994e+10	-1.745e+10	-1.496e+10	-1.246e+10	-9.973e+09	-4.585e+09	-1.467e+09	1.651e+09
-2.856e-05	-2.321e+10	-2.147e+10	-1.973e+10	-1.798e+10	-1.296e+10	-8.961e+09	-4.967e+09	-9.721e+08	9.748e+08	4.08e+09	7.186e+09	1.369e+10	1.775e+10	2.181e+10	2.413e+10	2.384e+10	2.355e+10	2.325e+10	2.419e+10	2.152e+10	1.884e+10	1.616e+10	1.593e+10	1.439e+10	1.285e+10	7.17e+09	4.022e+09	8.752e+08	-1.945e+09	-3.531e+09	-5.118e+09	-6.704e+09	-1.114e+10	-1.219e+10	-1.325e+10	-1.43e+10	-1.578e+10	-1.628e+10	-1.679e+10	-2.144e+10	-2.268e+10	-2.391e+10	-2.154e+10	-1.905e+10	-1.656e+10	-1.406e+10	-9.55e+09	-6.431e+09	-3.313e+09
-2.832e-05	-2.356e+10	-2.505e+10	-2.378e+10	-2.203e+10	-1.817e+10	-1.417e+10	-1.091e+10	-7.806e+09	-4.701e+09	-1.595e+09	1.51e+09	8.197e+09	1.226e+10	1.631e+10	2.037e+10	2.443e+10	2.559e+10	2.53e+10	2.661e+10	2.393e+10	2.23e+10	2.076e+10	1.922e+10	1.768e+10	1.614e+10	1.185e+10	8.702e+09	5.555e+09	2.408e+09	-7.397e+08	-3.142e+09	-4.728e+09	-9.769e+09	-1.082e+10	-1.188e+10	-1.147e+10	-1.197e+10	-1.248e+10	-1.298e+10	-1.993e+10	-2.116e+10	-2.239e+10	-2.362e+10	-2.485e+10	-2.065e+10	-1.816e+10	-1.451e+10	-1.14e+10	-8.277e+09
-2.808e-05	-2.2e+10	-2.35e+10	-2.499e+10	-2.608e+10	-2.28e+10	-1.969e+10	-1.659e+10	-1.348e+10	-1.038e+10	-7.271e+09	-4.166e+09	2.703e+09	6.762e+09	1.082e+10	1.488e+10	1.894e+10	2.3e+10	2.705e+10	2.902e+10	2.713e+10	2.559e+10	2.405e+10	2.251e+10	2.097e+10	1.943e+10	1.653e+10	1.338e+10	1.023e+10	7.087e+09	3.94e+09	7.926e+08	-2.355e+09	-8.398e+09	-6.655e+09	-7.158e+09	-7.66e+09	-8.163e+09	-8.666e+09	-9.169e+09	-1.841e+10	-1.964e+10	-2.087e+10	-2.21e+10	-2.333e+10	-2.456e+10	-2.579e+10	-1.948e+10	-1.747e+10	-1.529e+10
-2.783e-05	-2.045e+10	-2.195e+10	-2.344e+10	-2.816e+10	-3.01e+10	-2.537e+10	-2.226e+10	-1.916e+10	-1.605e+10	-1.295e+10	-9.841e+09	-2.79e+09	1.268e+09	5.327e+09	9.385e+09	1.344e+10	1.75e+10	1.956e+10	2.345e+10	3.043e+10	2.889e+10	2.735e+10	2.581e+10	2.427e+10	2.273e+10	2.121e+10	1.806e+10	1.491e+10	1.177e+10	8.619e+09	5.472e+09	7.259e+09	-1.259e+09	-2.846e+09	-3.348e+09	-3.851e+09	-4.354e+09	-4.857e+09	-5.36e+09	-1.689e+10	-1.812e+10	-1.935e+10	-2.058e+10	-2.182e+10	-2.305e+10	-2.777e+10	-2.176e+10	-2.396e+10	-2.256e+10
-2.759e-05	-1.89e+10	-2.059e+10	-2.314e+10	-2.57e+10	-2.763e+10	-2.912e+10	-3.062e+10	-2.483e+10	-2.173e+10	-1.862e+10	-1.552e+10	-8.284e+09	-4.225e+09	-1.668e+08	3.892e+09	5.607e+09	9.291e+09	1.297e+10	1.686e+10	2.107e+10	2.527e+10	3.064e+10	2.91e+10	2.756e+10	2.602e+10	2.589e+10	2.274e+10	1.959e+10	1.645e+10	1.575e+10	1.391e+10	1.206e+10	4.441e+09	2.844e+09	1.247e+09	-4.219e+07	-5.45e+08	-1.048e+09	-1.551e+09	-1.537e+10	-1.66e+10	-1.784e+10	-1.907e+10	-2.03e+10	-2.412e+10	-2.638e+10	-2.146e+10	-2.366e+10	-2.586e+10
-2.734e-05	-1.557e+10	-1.813e+10	-2.068e+10	-2.324e+10	-2.517e+10	-2.666e+10	-2.815e+10	-2.964e+10	-3.114e+10	-2.43e+10	-2.119e+10	-1.378e+10	-9.719e+09	-8.347e+09	-4.664e+09	-9.8e+08	2.704e+09	6.387e+09	1.028e+10	1.448e+10	1.868e+10	2.288e+10	2.709e+10	3.085e+10	2.931e+10	3.057e+10	2.742e+10	2.427e+10	2.24e+10	2.055e+10	1.871e+10	1.686e+10	1.014e+10	8.543e+09	6.947e+09	5.35e+09	3.754e+09	2.761e+09	2.258e+09	-1.386e+10	-1.509e+10	-1.632e+10	-1.822e+10	-2.047e+10	-2.273e+10	-2.498e+10	-2.117e+10	-2.337e+10	-2.557e+10
-2.71e-05	-1.311e+10	-1.566e+10	-1.822e+10	-2.078e+10	-2.271e+10	-2.42e+10	-2.569e+10	-2.718e+10	-2.867e+10	-3.016e+10	-2.687e+10	-1.927e+10	-1.862e+10	-1.493e+10	-1.125e+10	-7.567e+09	-3.884e+09	-1.999e+08	3.69e+09	7.892e+09	1.21e+10	1.63e+10	2.05e+10	2.47e+10	3.236e+10	3.525e+10	3.089e+10	2.904e+10	2.72e+10	2.536e+10	2.351e+10	2.167e+10	1.584e+10	1.424e+10	1.265e+10	1.105e+10	9.453e+09	7.856e+09	6.26e+09	-1.234e+10	-1.232e+10	-1.457e+10	-1.683e+10	-1.908e+10	-2.133e+10	-2.358e+10	-2.088e+10	-2.307e+10	-2.527e+10
-2.686e-05	-1.065e+10	-1.32e+10	-1.576e+10	-1.831e+10	-2.025e+10	-2.174e+10	-2.323e+10	-2.472e+10	-2.621e+10	-2.77e+10	-3.081e+10	-3.258e+10	-2.521e+10	-2.152e+10	-1.784e+10	-1.415e+10	-1.047e+10	-6.787e+09	-2.898e+09	1.305e+09	5.508e+09	9.711e+09	1.391e+10	1.812e+10	2.249e+10	2.731e+10	3.569e+10	3.385e+10	3.2e+10	3.016e+10	2.831e+10	2.647e+10	2.154e+10	1.994e+10	1.835e+10	1.675e+10	1.515e+10	1.356e+10	1.255e+10	5.748e+09	-1.092e+10	-1.318e+10	-1.543e+10	-1.768e+10	-1.993e+10	-2.219e+10	-2.058e+10	-2.278e+10	-2.498e+10
-2.661e-05	-8.183e+09	-1.074e+10	-1.329e+10	-1.585e+10	-1.778e+10	-1.927e+10	-2.077e+10	-2.226e+10	-2.488e+10	-2.749e+10	-3.009e+10	-3.2e+10	-3.273e+10	-3.346e+10	-2.442e+10	-2.074e+10	-1.706e+10	-1.337e+10	-9.485e+09	-5.282e+09	-1.079e+09	3.124e+09	6.554e+09	1.122e+10	1.588e+10	2.083e+10	2.577e+10	3.071e+10	3.681e+10	3.496e+10	3.312e+10	3.127e+10	2.724e+10	2.564e+10	2.405e+10	2.245e+10	2.085e+10	2.075e+10	1.896e+10	1.276e+10	6.92e+09	1.078e+09	-1.403e+10	-1.629e+10	-1.854e+10	-2.079e+10	-2.029e+10	-2.248e+10	-2.468e+10
-2.637e-05	-4.651e+09	-8.276e+09	-1.083e+10	-1.339e+10	-1.532e+10	-1.681e+10	-1.83e+10	-2.157e+10	-2.417e+10	-2.677e+10	-2.937e+10	-3.143e+10	-3.216e+10	-3.289e+10	-3.361e+10	-3.078e+10	-2.364e+10	-1.996e+10	-1.607e+10	-1.187e+10	-7.666e+09	-4.722e+09	-5.83e+07	4.605e+09	9.268e+09	1.435e+10	1.929e+10	2.423e+10	2.917e+10	3.411e+10	3.792e+10	3.608e+10	3.294e+10	3.134e+10	2.974e+10	3.073e+10	2.894e+10	2.716e+10	2.538e+10	1.978e+10	1.393e+10	8.092e+09	2.25e+09	-3.593e+09	-1.714e+10	-1.939e+10	-1.999e+10	-2.219e+10	-2.439e+10
-2.612e-05	7.771e+07	-3.786e+09	-7.65e+09	-1.093e+10	-1.286e+10	-1.565e+10	-1.825e+10	-2.085e+10	-2.345e+10	-2.605e+10	-2.866e+10	-3.086e+10	-3.159e+10	-3.232e+10	-3.304e+10	-3.377e+10	-3.449e+10	-2.655e+10	-2.266e+10	-2.066e+10	-1.6e+10	-1.133e+10	-6.67e+09	-2.007e+09	2.657e+09	7.872e+09	1.281e+10	1.775e+10	2.269e+10	2.763e+10	3.256e+10	4.088e+10	3.864e+10	4.071e+10	3.893e+10	3.714e+10	3.536e+10	3.357e+10	3.179e+10	2.679e+10	2.095e+10	1.511e+10	9.265e+09	3.422e+09	-2.42e+09	-8.263e+09	-1.97e+10	-2.052e+10	-2.316e+10
-2.588e-05	4.806e+09	9.421e+08	-2.922e+09	-3.202e+09	-7.623e+09	-1.493e+10	-1.753e+10	-2.013e+10	-2.274e+10	-2.534e+10	-2.794e+10	-3.029e+10	-3.102e+10	-3.174e+10	-3.247e+10	-3.32e+10	-3.392e+10	-3.49e+10	-3.54e+10	-2.727e+10	-2.261e+10	-1.795e+10	-1.328e+10	-8.619e+09	-3.955e+09	1.391e+09	6.33e+09	1.127e+10	1.621e+10	2.114e+10	2.608e+10	3.105e+10	4.239e+10	4.713e+10	4.534e+10	4.356e+10	4.177e+10	3.999e+10	3.82e+10	3.381e+10	2.796e+10	2.212e+10	1.628e+10	1.044e+10	4.594e+09	-1.248e+09	-5.352e+09	-2.06e+10	-2.324e+10
-2.563e-05	9.535e+09	8.002e+09	5.931e+09	3.86e+09	-1.116e+09	-6.779e+09	-1.244e+10	-1.942e+10	-2.202e+10	-2.462e+10	-2.722e+10	-2.972e+10	-3.045e+10	-3.117e+10	-3.19e+10	-3.263e+10	-3.431e+10	-3.601e+10	-3.708e+10	-3.619e+10	-3.529e+10	-2.456e+10	-1.989e+10	-1.523e+10	-1.057e+10	-5.09e+09	-1.514e+08	4.787e+09	9.725e+09	1.466e+10	1.994e+10	2.531e+10	3.598e+10	4.202e+10	4.807e+10	4.997e+10	4.819e+10	4.64e+10	4.462e+10	4.082e+10	3.498e+10	2.914e+10	2.329e+10	1.745e+10	1.222e+10	8.315e+09	5e+09	-3.2e+09	-1.14e+10
-2.539e-05	1.714e+10	1.506e+10	1.299e+10	1.092e+10	5.391e+09	-2.718e+08	-5.934e+09	-1.16e+10	-2.13e+10	-2.39e+10	-2.651e+10	-2.915e+10	-2.988e+10	-3.06e+10	-3.203e+10	-3.373e+10	-3.543e+10	-3.713e+10	-3.876e+10	-3.787e+10	-3.697e+10	-3.608e+10	-2.651e+10	-2.184e+10	-1.718e+10	-1.157e+10	-6.632e+09	-1.694e+09	3.469e+09	8.833e+09	1.42e+10	1.956e+10	2.957e+10	3.562e+10	4.166e+10	4.771e+10	5.375e+10	5.281e+10	5.103e+10	4.784e+10	4.199e+10	3.615e+10	3.002e+10	2.611e+10	2.221e+10	1.83e+10	1.535e+10	7.152e+09	-1.048e+09
-2.515e-05	2.42e+10	2.213e+10	2.006e+10	1.798e+10	1.19e+10	6.235e+09	5.728e+08	-5.09e+09	-1.075e+10	-1.641e+10	-2.579e+10	-2.858e+10	-2.974e+10	-3.144e+10	-3.315e+10	-3.485e+10	-3.655e+10	-3.825e+10	-4.045e+10	-3.955e+10	-3.865e+10	-3.776e+10	-3.686e+10	-3.597e+10	-2.379e+10	-1.805e+10	-1.3e+10	-7.64e+09	-2.275e+09	3.089e+09	8.453e+09	1.382e+10	2.316e+10	2.921e+10	3.526e+10	4.13e+10	4.735e+10	5.339e+10	5.744e+10	5.485e+10	4.781e+10	4.391e+10	4e+10	3.61e+10	3.22e+10	2.829e+10	2.571e+10	1.75e+10	9.304e+09
-2.49e-05	3.126e+10	2.919e+10	2.712e+10	2.505e+10	1.841e+10	1.274e+10	7.08e+09	1.417e+09	-4.245e+09	-9.908e+09	-1.321e+10	-1.923e+10	-3.086e+10	-3.256e+10	-3.426e+10	-3.597e+10	-3.767e+10	-3.937e+10	-4.213e+10	-4.123e+10	-4.034e+10	-3.944e+10	-3.854e+10	-3.765e+10	-3.675e+10	-3.518e+10	-1.875e+10	-1.338e+10	-8.02e+09	-2.656e+09	2.708e+09	8.072e+09	1.676e+10	2.28e+10	2.885e+10	3.489e+10	4.094e+10	4.698e+10	5.303e+10	5.625e+10	5.78e+10	5.39e+10	4.999e+10	4.609e+10	4.218e+10	3.828e+10	3.606e+10	2.786e+10	1.966e+10
-2.466e-05	3.832e+10	3.625e+10	3.418e+10	3.211e+10	2.491e+10	1.925e+10	1.359e+10	7.924e+09	2.262e+09	-3.602e+08	-4.329e+09	-1.035e+10	-1.854e+10	-3.368e+10	-3.538e+10	-3.708e+10	-3.878e+10	-4.049e+10	-4.381e+10	-4.291e+10	-4.202e+10	-4.112e+10	-4.023e+10	-3.96e+10	-3.988e+10	-3.911e+10	-3.584e+10	-3.258e+10	-1.376e+10	-8.4e+09	-3.036e+09	2.328e+09	1.035e+10	1.64e+10	2.244e+10	2.849e+10	3.453e+10	3.836e+10	4.362e+10	4.915e+10	5.693e+10	6.472e+10	5.998e+10	5.608e+10	5.217e+10	4.827e+10	4.641e+10	3.821e+10	3.001e+10
-2.441e-05	4.558e+10	4.331e+10	4.124e+10	3.917e+10	3.142e+10	2.576e+10	2.009e+10	1.646e+10	1.249e+10	8.524e+09	4.555e+09	-1.467e+09	-9.655e+09	-1.784e+10	-2.603e+10	-3.82e+10	-3.99e+10	-4.16e+10	-4.549e+10	-4.46e+10	-4.37e+10	-4.298e+10	-4.326e+10	-4.354e+10	-4.382e+10	-4.304e+10	-3.977e+10	-3.651e+10	-3.324e+10	-1.414e+10	-8.78e+09	-3.416e+09	3.944e+09	9.989e+09	1.603e+10	2.074e+10	2.6e+10	3.125e+10	3.651e+10	4.204e+10	4.982e+10	5.761e+10	6.539e+10	7.318e+10	6.216e+10	5.826e+10	5.676e+10	4.856e+10	4.036e+10
-2.417e-05	4.227e+10	4.53e+10	4.833e+10	4.623e+10	3.793e+10	3.329e+10	2.932e+10	2.535e+10	2.138e+10	1.741e+10	1.344e+10	7.413e+09	-7.739e+08	-8.961e+09	-1.715e+10	-2.534e+10	-3.352e+10	-4.272e+10	-4.717e+10	-4.635e+10	-4.663e+10	-4.691e+10	-4.719e+10	-4.747e+10	-4.775e+10	-4.697e+10	-4.371e+10	-4.044e+10	-3.717e+10	-3.39e+10	-3.064e+10	-9.16e+09	-2.463e+09	3.582e+09	8.378e+09	1.363e+10	1.889e+10	2.414e+10	2.94e+10	3.493e+10	4.272e+10	5.05e+10	5.829e+10	6.607e+10	7.385e+10	6.825e+10	6.711e+10	5.891e+10	5.219e+10
-2.393e-05	3.896e+10	4.199e+10	4.502e+10	4.665e+10	4.614e+10	4.217e+10	3.82e+10	3.423e+10	3.026e+10	2.629e+10	2.232e+10	1.629e+10	8.107e+09	-8.029e+07	-8.268e+09	-1.645e+10	-2.464e+10	-3.283e+10	-4.793e+10	-5.028e+10	-5.056e+10	-5.084e+10	-5.112e+10	-5.14e+10	-5.168e+10	-5.09e+10	-4.764e+10	-4.437e+10	-4.11e+10	-3.784e+10	-3.457e+10	-3.13e+10	-2.233e+10	-3.987e+09	1.268e+09	6.524e+09	1.178e+10	1.704e+10	2.229e+10	2.783e+10	3.561e+10	4.339e+10	5.118e+10	5.896e+10	6.675e+10	7.453e+10	8.615e+10	7.154e+10	6.488e+10
-2.368e-05	3.566e+10	3.869e+10	4.069e+10	4.456e+10	4.814e+10	5.079e+10	4.708e+10	4.312e+10	3.915e+10	3.518e+10	3.121e+10	2.518e+10	1.699e+10	8.801e+09	6.133e+08	-7.574e+09	-1.478e+10	-2.148e+10	-3.659e+10	-4.523e+10	-5.45e+10	-5.478e+10	-5.506e+10	-5.534e+10	-5.562e+10	-5.483e+10	-5.157e+10	-4.83e+10	-4.503e+10	-4.177e+10	-3.953e+10	-3.801e+10	-3.026e+10	-2.374e+10	-1.723e+10	-5.855e+08	4.67e+09	9.926e+09	1.518e+10	2.072e+10	2.85e+10	3.629e+10	4.407e+10	5.186e+10	5.935e+10	6.648e+10	7.904e+10	8.298e+10	8.691e+10
-2.344e-05	3.084e+10	3.472e+10	3.86e+10	4.247e+10	4.638e+10	4.902e+10	5.167e+10	5.432e+10	4.803e+10	4.406e+10	4.009e+10	3.406e+10	2.587e+10	1.768e+10	1.01e+10	3.392e+09	-3.313e+09	-1.002e+10	-2.526e+10	-3.39e+10	-4.254e+10	-5.118e+10	-5.899e+10	-5.927e+10	-5.955e+10	-5.877e+10	-5.55e+10	-5.223e+10	-4.97e+10	-4.818e+10	-4.666e+10	-4.513e+10	-3.819e+10	-3.168e+10	-2.516e+10	-1.865e+10	-2.439e+09	2.816e+09	8.072e+09	1.361e+10	2.14e+10	2.918e+10	3.677e+10	4.39e+10	5.103e+10	5.815e+10	7.194e+10	7.587e+10	7.981e+10
-2.319e-05	2.876e+10	3.263e+10	3.651e+10	4.039e+10	4.461e+10	4.726e+10	4.991e+10	5.255e+10	5.52e+10	5.785e+10	4.898e+10	4.294e+10	3.497e+10	2.827e+10	2.156e+10	1.486e+10	8.153e+09	1.449e+09	-1.393e+10	-2.257e+10	-3.12e+10	-3.984e+10	-4.848e+10	-5.712e+10	-6.349e+10	-6.27e+10	-5.943e+10	-5.835e+10	-5.683e+10	-5.531e+10	-5.378e+10	-5.226e+10	-4.612e+10	-3.961e+10	-3.31e+10	-2.658e+10	-2.007e+10	-1.356e+10	9.627e+08	6.504e+09	1.429e+10	2.131e+10	2.844e+10	3.557e+10	4.27e+10	4.983e+10	6.483e+10	6.876e+10	7.27e+10
-2.295e-05	2.667e+10	3.054e+10	3.442e+10	3.83e+10	4.285e+10	4.549e+10	4.814e+10	5.079e+10	5.344e+10	5.608e+10	5.873e+10	5.314e+10	4.644e+10	3.973e+10	3.303e+10	2.632e+10	1.962e+10	1.291e+10	-2.595e+09	-1.123e+10	-1.987e+10	-2.851e+10	-3.715e+10	-4.579e+10	-5.442e+10	-6.476e+10	-6.7e+10	-6.548e+10	-6.396e+10	-6.243e+10	-6.091e+10	-5.939e+10	-5.405e+10	-4.754e+10	-4.103e+10	-3.451e+10	-2.8e+10	-2.149e+10	-1.498e+10	-1.458e+10	5.858e+09	1.299e+10	2.011e+10	2.724e+10	3.437e+10	4.15e+10	5.772e+10	6.166e+10	6.559e+10
-2.271e-05	2.458e+10	2.845e+10	3.233e+10	3.621e+10	4.108e+10	4.373e+10	4.638e+10	4.902e+10	5.167e+10	5.51e+10	5.91e+10	5.916e+10	5.887e+10	5.12e+10	4.449e+10	3.779e+10	3.108e+10	2.438e+10	8.738e+09	9.945e+07	-8.539e+09	-1.718e+10	-2.582e+10	-3.544e+10	-4.344e+10	-5.183e+10	-6.115e+10	-7.261e+10	-7.108e+10	-6.956e+10	-6.804e+10	-6.652e+10	-6.198e+10	-5.547e+10	-4.896e+10	-4.245e+10	-3.593e+10	-3.29e+10	-3.036e+10	-2.709e+10	-1.786e+10	4.658e+09	1.179e+10	1.891e+10	2.604e+10	3.317e+10	5.062e+10	5.455e+10	5.849e+10
-2.246e-05	2.181e+10	2.637e+10	3.024e+10	3.412e+10	3.932e+10	4.196e+10	4.461e+10	4.768e+10	5.167e+10	5.567e+10	5.966e+10	5.999e+10	5.97e+10	5.94e+10	5.911e+10	4.925e+10	4.255e+10	3.585e+10	2.007e+10	1.143e+10	2.794e+09	-6.518e+09	-1.452e+10	-2.251e+10	-3.051e+10	-3.891e+10	-4.823e+10	-5.755e+10	-6.687e+10	-7.669e+10	-7.517e+10	-7.364e+10	-6.992e+10	-6.34e+10	-5.689e+10	-5.038e+10	-4.794e+10	-4.541e+10	-4.288e+10	-3.961e+10	-3.038e+10	-2.115e+10	-1.192e+10	1.059e+10	1.772e+10	2.484e+10	4.351e+10	4.744e+10	5.138e+10
-2.222e-05	1.19e+10	2.029e+10	2.815e+10	3.203e+10	3.755e+10	4.025e+10	4.425e+10	4.824e+10	5.223e+10	5.623e+10	6.022e+10	6.081e+10	6.052e+10	6.023e+10	5.993e+10	5.964e+10	5.934e+10	4.731e+10	3.14e+10	2.276e+10	1.441e+10	6.408e+09	-1.591e+09	-9.589e+09	-1.759e+10	-2.598e+10	-3.53e+10	-4.462e+10	-5.394e+10	-6.326e+10	-7.258e+10	-8.077e+10	-7.785e+10	-7.133e+10	-6.552e+10	-6.299e+10	-6.046e+10	-5.793e+10	-5.539e+10	-5.212e+10	-4.289e+10	-3.367e+10	-2.444e+10	-1.521e+10	-5.978e+09	1.652e+10	3.64e+10	4.034e+10	4.665e+10
-2.197e-05	1.981e+09	1.038e+10	1.877e+10	2.717e+10	3.682e+10	4.081e+10	4.481e+10	4.88e+10	5.279e+10	5.679e+10	6.078e+10	6.164e+10	6.134e+10	6.105e+10	6.076e+10	6.046e+10	6.017e+10	5.987e+10	4.333e+10	3.533e+10	2.733e+10	1.933e+10	1.134e+10	3.337e+09	-4.662e+09	-1.306e+10	-2.238e+10	-3.17e+10	-4.102e+10	-5.034e+10	-5.966e+10	-6.898e+10	-8.31e+10	-8.057e+10	-7.803e+10	-7.55e+10	-7.297e+10	-7.044e+10	-6.791e+10	-6.464e+10	-5.541e+10	-4.618e+10	-3.695e+10	-2.772e+10	-1.849e+10	-9.264e+09	1.037e+09	3.661e+10	4.33e+10
-2.173e-05	-7.934e+09	4.609e+08	4.135e+09	9.814e+09	2.012e+10	3.208e+10	4.537e+10	4.936e+10	5.336e+10	5.735e+10	6.134e+10	6.246e+10	6.217e+10	6.187e+10	6.158e+10	6.129e+10	6.014e+10	6.159e+10	6.187e+10	5.841e+10	4.026e+10	3.226e+10	2.426e+10	1.626e+10	8.264e+09	-1.298e+08	-9.45e+09	-1.877e+10	-2.809e+10	-3.741e+10	-4.499e+10	-5.601e+10	-6.721e+10	-7.948e+10	-9.055e+10	-8.802e+10	-8.549e+10	-8.296e+10	-8.042e+10	-7.715e+10	-6.792e+10	-5.87e+10	-4.947e+10	-4.024e+10	-3.101e+10	-2.289e+10	-1.574e+10	-5.007e+08	3.996e+10
-2.148e-05	-2.073e+10	-1.505e+10	-9.369e+09	-3.69e+09	7.507e+09	1.947e+10	3.143e+10	4.339e+10	5.392e+10	5.791e+10	6.19e+10	6.328e+10	6.299e+10	6.27e+10	6.202e+10	6.347e+10	6.491e+10	6.636e+10	6.733e+10	6.387e+10	6.041e+10	5.695e+10	3.719e+10	2.919e+10	2.119e+10	1.28e+10	3.475e+09	-5.845e+09	-1.517e+10	-2.374e+10	-3.476e+10	-4.578e+10	-5.692e+10	-6.919e+10	-8.146e+10	-9.373e+10	-9.8e+10	-9.547e+10	-9.294e+10	-8.967e+10	-8.044e+10	-7.121e+10	-6.198e+10	-5.428e+10	-4.674e+10	-3.921e+10	-3.252e+10	-1.728e+10	-2.038e+09
-2.124e-05	-3.423e+10	-2.855e+10	-2.287e+10	-1.719e+10	-5.101e+09	6.86e+09	1.882e+10	3.078e+10	4.275e+10	5.847e+10	6.246e+10	6.411e+10	6.381e+10	6.534e+10	6.679e+10	6.824e+10	6.968e+10	7.113e+10	7.28e+10	6.934e+10	6.588e+10	6.242e+10	5.896e+10	4.488e+10	3.412e+10	2.572e+10	1.64e+10	8.524e+09	-2.495e+09	-1.351e+10	-2.453e+10	-3.555e+10	-4.662e+10	-5.889e+10	-7.116e+10	-8.343e+10	-9.57e+10	-1.08e+11	-1.055e+11	-1.022e+11	-9.296e+10	-8.567e+10	-7.813e+10	-7.059e+10	-6.305e+10	-5.552e+10	-4.929e+10	-3.405e+10	-1.882e+10
-2.1e-05	-4.774e+10	-4.206e+10	-3.638e+10	-3.07e+10	-1.771e+10	-5.748e+09	6.213e+09	1.818e+10	3.014e+10	4.21e+10	5.406e+10	6.722e+10	6.867e+10	7.011e+10	7.156e+10	7.301e+10	7.445e+10	7.59e+10	7.827e+10	7.481e+10	7.135e+10	6.789e+10	6.443e+10	6.096e+10	5.75e+10	4.079e+10	2.977e+10	1.875e+10	7.734e+09	-3.286e+09	-1.43e+10	-2.532e+10	-3.632e+10	-4.859e+10	-6.087e+10	-7.314e+10	-8.541e+10	-9.768e+10	-1.099e+11	-1.171e+11	-1.095e+11	-1.02e+11	-9.444e+10	-8.69e+10	-7.937e+10	-7.183e+10	-6.607e+10	-5.083e+10	-3.559e+10
-2.075e-05	-6.124e+10	-5.556e+10	-4.988e+10	-4.42e+10	-3.032e+10	-1.836e+10	-6.395e+09	5.566e+09	1.753e+10	3.124e+10	4.187e+10	5.363e+10	6.659e+10	7.488e+10	7.633e+10	7.778e+10	7.922e+10	8.067e+10	8.374e+10	8.028e+10	7.681e+10	7.335e+10	6.989e+10	6.232e+10	5.963e+10	5.531e+10	4.711e+10	2.898e+10	1.796e+10	6.943e+09	-4.076e+09	-1.51e+10	-2.603e+10	-3.83e+10	-5.057e+10	-6.284e+10	-7.511e+10	-8.738e+10	-9.986e+10	-1.106e+11	-1.209e+11	-1.183e+11	-1.108e+11	-1.032e+11	-9.568e+10	-8.814e+10	-8.285e+10	-6.761e+10	-5.237e+10
-2.051e-05	-7.474e+10	-6.906e+10	-6.339e+10	-5.771e+10	-4.293e+10	-3.097e+10	-1.9e+10	-7.042e+09	5.02e+09	1.565e+10	2.628e+10	3.804e+10	5.1e+10	6.396e+10	7.927e+10	8.255e+10	8.399e+10	8.544e+10	8.92e+10	8.574e+10	8.228e+10	7.882e+10	7.316e+10	7.047e+10	6.778e+10	6.346e+10	5.526e+10	4.707e+10	3.888e+10	1.717e+10	6.153e+09	-4.866e+09	-1.573e+10	-2.8e+10	-4.027e+10	-5.254e+10	-6.493e+10	-7.578e+10	-8.663e+10	-9.741e+10	-1.077e+11	-1.179e+11	-1.281e+11	-1.195e+11	-1.12e+11	-1.044e+11	-9.962e+10	-8.438e+10	-6.915e+10
-2.026e-05	-7.862e+10	-8.079e+10	-7.689e+10	-7.121e+10	-5.554e+10	-4.357e+10	-3.183e+10	-2.12e+10	-1.057e+10	6.005e+07	1.069e+10	2.245e+10	3.541e+10	4.837e+10	6.133e+10	7.428e+10	8.877e+10	9.021e+10	9.467e+10	9.121e+10	8.669e+10	8.4e+10	8.132e+10	7.863e+10	7.594e+10	7.161e+10	6.341e+10	5.522e+10	4.703e+10	3.883e+10	1.638e+10	5.363e+09	-5.435e+09	-1.771e+10	-3.001e+10	-4.086e+10	-5.171e+10	-6.256e+10	-7.341e+10	-8.419e+10	-9.443e+10	-1.047e+11	-1.149e+11	-1.251e+11	-1.354e+11	-1.208e+11	-1.164e+11	-1.012e+11	-8.561e+10
-2.002e-05	-7.623e+10	-7.84e+10	-8.057e+10	-8.273e+10	-6.868e+10	-5.805e+10	-4.742e+10	-3.679e+10	-2.616e+10	-1.553e+10	-4.9e+09	6.865e+09	1.982e+10	3.278e+10	4.574e+10	5.87e+10	7.165e+10	8.461e+10	1.002e+11	9.754e+10	9.485e+10	9.216e+10	8.947e+10	8.678e+10	8.409e+10	7.976e+10	7.156e+10	6.337e+10	5.518e+10	4.698e+10	3.879e+10	3.06e+10	4.914e+09	-5.935e+09	-1.678e+10	-2.763e+10	-3.848e+10	-4.933e+10	-6.018e+10	-7.096e+10	-8.12e+10	-9.144e+10	-1.017e+11	-1.119e+11	-1.222e+11	-1.324e+11	-1.332e+11	-1.196e+11	-1.062e+11
-1.978e-05	-7.384e+10	-7.601e+10	-7.935e+10	-8.375e+10	-7.673e+10	-7.462e+10	-6.301e+10	-5.238e+10	-4.175e+10	-3.112e+10	-2.049e+10	-8.723e+09	4.234e+09	1.719e+10	3.015e+10	4.311e+10	5.606e+10	7.054e+10	9.133e+10	9.992e+10	1.03e+11	1.003e+11	9.762e+10	9.494e+10	9.225e+10	8.791e+10	7.971e+10	7.152e+10	6.333e+10	5.513e+10	4.694e+10	4.199e+10	2.069e+10	1.074e+10	-3.56e+09	-1.441e+10	-2.526e+10	-3.611e+10	-4.696e+10	-5.774e+10	-6.798e+10	-7.822e+10	-8.846e+10	-9.87e+10	-1.089e+11	-1.22e+11	-1.299e+11	-1.322e+11	-1.269e+11
-1.953e-05	-7.145e+10	-7.489e+10	-7.929e+10	-8.369e+10	-7.878e+10	-7.667e+10	-7.456e+10	-6.797e+10	-5.734e+10	-4.671e+10	-3.608e+10	-2.431e+10	-1.135e+10	1.604e+09	1.456e+10	3.06e+10	4.362e+10	5.664e+10	7.62e+10	8.479e+10	9.337e+10	1.085e+11	1.058e+11	1.031e+11	1.004e+11	9.606e+10	8.786e+10	7.967e+10	7.148e+10	6.715e+10	6.153e+10	5.592e+10	3.65e+10	2.654e+10	1.659e+10	6.632e+09	-1.203e+10	-2.288e+10	-3.373e+10	-4.451e+10	-5.475e+10	-6.499e+10	-7.523e+10	-8.923e+10	-1.018e+11	-1.144e+11	-1.246e+11	-1.269e+11	-1.292e+11
-1.929e-05	-7.044e+10	-7.484e+10	-7.924e+10	-8.364e+10	-8.083e+10	-7.872e+10	-7.661e+10	-7.45e+10	-7.239e+10	-6.23e+10	-5.167e+10	-3.99e+10	-2.694e+10	-9.332e+09	3.688e+09	1.671e+10	2.973e+10	4.275e+10	6.107e+10	6.965e+10	7.824e+10	8.683e+10	9.541e+10	1.112e+11	1.086e+11	1.042e+11	9.601e+10	9.23e+10	8.669e+10	8.107e+10	7.545e+10	6.984e+10	5.23e+10	4.235e+10	3.239e+10	2.244e+10	1.248e+10	-9.659e+09	-2.051e+10	-3.129e+10	-4.153e+10	-5.646e+10	-6.902e+10	-8.159e+10	-9.415e+10	-1.067e+11	-1.194e+11	-1.217e+11	-1.239e+11
-1.904e-05	-7.038e+10	-7.478e+10	-7.918e+10	-8.358e+10	-8.289e+10	-8.077e+10	-7.866e+10	-7.655e+10	-7.444e+10	-7.233e+10	-7.021e+10	-4.927e+10	-3.625e+10	-2.323e+10	-1.021e+10	2.815e+09	1.584e+10	2.886e+10	4.593e+10	5.452e+10	6.311e+10	7.169e+10	8.028e+10	8.887e+10	9.745e+10	1.141e+11	1.118e+11	1.062e+11	1.006e+11	9.499e+10	8.938e+10	8.376e+10	6.811e+10	5.815e+10	4.82e+10	3.824e+10	2.829e+10	1.833e+10	8.375e+09	-1.806e+10	-3.625e+10	-4.882e+10	-6.138e+10	-7.394e+10	-8.651e+10	-9.907e+10	-1.142e+11	-1.164e+11	-1.187e+11
-1.88e-05	-7.032e+10	-7.472e+10	-7.912e+10	-8.352e+10	-8.494e+10	-8.282e+10	-8.071e+10	-7.86e+10	-7.649e+10	-7.438e+10	-7.583e+10	-7.306e+10	-5.014e+10	-3.712e+10	-2.41e+10	-1.108e+10	1.941e+09	1.496e+10	3.08e+10	3.938e+10	4.797e+10	5.656e+10	6.515e+10	7.373e+10	9.636e+10	1.15e+11	1.239e+11	1.201e+11	1.145e+11	1.089e+11	1.033e+11	9.768e+10	8.391e+10	7.396e+10	6.4e+10	5.405e+10	4.409e+10	3.414e+10	2.049e+10	-7.673e+09	-2.658e+10	-4.117e+10	-5.374e+10	-6.63e+10	-7.887e+10	-9.143e+10	-1.089e+11	-1.112e+11	-1.135e+11
-1.855e-05	-7.026e+10	-7.466e+10	-7.906e+10	-8.346e+10	-8.699e+10	-8.488e+10	-8.276e+10	-8.065e+10	-7.974e+10	-8.082e+10	-8.189e+10	-8.081e+10	-7.114e+10	-6.148e+10	-3.799e+10	-2.497e+10	-1.195e+10	1.068e+09	1.566e+10	2.425e+10	3.284e+10	4.142e+10	5.955e+10	7.286e+10	8.617e+10	1.039e+11	1.128e+11	1.216e+11	1.285e+11	1.228e+11	1.172e+11	1.116e+11	9.972e+10	8.976e+10	7.981e+10	6.985e+10	5.737e+10	4.709e+10	3.681e+10	1.095e+10	-7.954e+09	-2.686e+10	-4.576e+10	-5.866e+10	-7.122e+10	-8.379e+10	-1.037e+11	-1.06e+11	-1.082e+11
-1.831e-05	-5.616e+10	-6.816e+10	-7.901e+10	-8.341e+10	-8.904e+10	-8.693e+10	-8.366e+10	-8.473e+10	-8.58e+10	-8.688e+10	-8.795e+10	-8.855e+10	-7.889e+10	-6.922e+10	-5.956e+10	-4.99e+10	-2.585e+10	-1.283e+10	5.295e+08	9.117e+09	2.274e+10	3.605e+10	4.936e+10	6.267e+10	7.598e+10	9.284e+10	1.017e+11	1.105e+11	1.193e+11	1.282e+11	1.311e+11	1.255e+11	1.155e+11	1.056e+11	9.425e+10	8.397e+10	7.369e+10	6.341e+10	5.313e+10	2.957e+10	1.067e+10	-8.234e+09	-2.714e+10	-4.604e+10	-6.358e+10	-7.614e+10	-9.844e+10	-1.007e+11	-1.03e+11
-1.807e-05	-4.243e+10	-5.442e+10	-6.642e+10	-8.335e+10	-8.757e+10	-8.865e+10	-8.972e+10	-9.079e+10	-9.187e+10	-9.294e+10	-9.401e+10	-9.629e+10	-8.663e+10	-7.697e+10	-6.73e+10	-5.764e+10	-4.798e+10	-3.832e+10	-1.46e+10	-7.575e+08	1.255e+10	2.586e+10	3.917e+10	5.248e+10	6.579e+10	8.175e+10	9.057e+10	9.94e+10	1.082e+11	1.171e+11	1.259e+11	1.347e+11	1.313e+11	1.208e+11	1.106e+11	1.003e+11	9.001e+10	7.972e+10	6.944e+10	4.82e+10	2.929e+10	1.039e+10	-8.514e+09	-2.742e+10	-4.632e+10	-6.522e+10	-9.32e+10	-9.923e+10	-1.073e+11
-1.782e-05	-2.869e+10	-4.069e+10	-5.269e+10	-6.562e+10	-8.511e+10	-9.471e+10	-9.578e+10	-9.686e+10	-9.793e+10	-9.9e+10	-1.001e+11	-1.04e+11	-9.437e+10	-8.471e+10	-7.505e+10	-6.538e+10	-5.572e+10	-5.251e+10	-4.363e+10	-1.095e+10	2.365e+09	1.567e+10	2.898e+10	4.229e+10	5.56e+10	7.065e+10	7.948e+10	8.831e+10	9.713e+10	1.06e+11	1.148e+11	1.268e+11	1.367e+11	1.446e+11	1.269e+11	1.166e+11	1.063e+11	9.604e+10	8.576e+10	6.682e+10	4.792e+10	2.901e+10	1.011e+10	-8.794e+09	-2.77e+10	-2.751e+10	-4.407e+10	-6.587e+10	-1.1e+11
-1.758e-05	-1.496e+10	-2.734e+10	-3.811e+10	-4.889e+10	-6.964e+10	-8.317e+10	-9.67e+10	-1.029e+11	-1.04e+11	-1.051e+11	-1.061e+11	-1.118e+11	-1.021e+11	-9.245e+10	-8.279e+10	-7.987e+10	-7.305e+10	-6.623e+10	-5.77e+10	-4.503e+10	-3.237e+10	5.487e+09	1.88e+10	3.211e+10	4.542e+10	5.955e+10	6.838e+10	7.721e+10	8.604e+10	9.688e+10	1.073e+11	1.177e+11	1.276e+11	1.356e+11	1.435e+11	1.329e+11	1.226e+11	1.124e+11	1.021e+11	8.544e+10	6.654e+10	4.763e+10	2.873e+10	2.515e+10	1.164e+10	-4.857e+09	-2.143e+10	-4.323e+10	-6.503e+10
-1.733e-05	1.67e+08	-1.061e+10	-2.138e+10	-3.216e+10	-5.417e+10	-6.77e+10	-8.123e+10	-9.476e+10	-1.083e+11	-1.111e+11	-1.122e+11	-1.195e+11	-1.099e+11	-1.072e+11	-1.004e+11	-9.359e+10	-8.677e+10	-7.996e+10	-7.177e+10	-5.91e+10	-4.644e+10	-3.377e+10	-2.111e+10	2.192e+10	3.523e+10	4.845e+10	5.728e+10	6.611e+10	7.741e+10	8.783e+10	9.826e+10	1.087e+11	1.186e+11	1.265e+11	1.345e+11	1.424e+11	1.503e+11	1.287e+11	1.184e+11	1.041e+11	8.516e+10	6.626e+10	6.727e+10	5.078e+10	3.428e+10	1.779e+10	1.218e+09	-2.058e+10	-4.238e+10
-1.709e-05	1.69e+10	6.12e+09	-4.656e+09	-1.543e+10	-3.87e+10	-5.223e+10	-6.576e+10	-7.929e+10	-9.283e+10	-1.064e+11	-1.183e+11	-1.273e+11	-1.278e+11	-1.209e+11	-1.141e+11	-1.073e+11	-1.005e+11	-9.368e+10	-8.584e+10	-7.317e+10	-6.05e+10	-4.784e+10	-3.517e+10	-2.251e+10	-9.841e+09	3.735e+10	4.751e+10	5.794e+10	6.836e+10	7.879e+10	8.921e+10	9.963e+10	1.095e+11	1.175e+11	1.254e+11	1.333e+11	1.413e+11	1.492e+11	1.571e+11	1.227e+11	1.229e+11	1.064e+11	8.992e+10	7.342e+10	5.693e+10	4.044e+10	2.386e+10	2.065e+09	-1.974e+10
-1.685e-05	3.363e+10	2.285e+10	1.207e+10	1.298e+09	-2.323e+10	-3.676e+10	-5.029e+10	-6.382e+10	-7.735e+10	-9.089e+10	-1.145e+11	-1.379e+11	-1.415e+11	-1.347e+11	-1.279e+11	-1.21e+11	-1.142e+11	-1.074e+11	-9.99e+10	-8.724e+10	-7.457e+10	-6.191e+10	-4.924e+10	-3.657e+10	-2.599e+10	-8.154e+09	3.846e+10	4.889e+10	5.931e+10	6.974e+10	8.016e+10	9.059e+10	1.005e+11	1.084e+11	1.164e+11	1.243e+11	1.322e+11	1.402e+11	1.491e+11	1.5e+11	1.455e+11	1.291e+11	1.126e+11	9.607e+10	7.958e+10	6.309e+10	4.651e+10	2.471e+10	2.911e+09
-1.66e-05	5.035e+10	3.958e+10	2.88e+10	1.803e+10	-7.756e+09	-2.129e+10	-3.482e+10	-4.835e+10	-6.899e+10	-8.446e+10	-9.992e+10	-1.219e+11	-1.323e+11	-1.426e+11	-1.416e+11	-1.348e+11	-1.279e+11	-1.211e+11	-1.14e+11	-1.013e+11	-8.864e+10	-7.597e+10	-6.62e+10	-5.594e+10	-4.569e+10	-2.858e+10	-1.16e+10	5.378e+09	5.026e+10	6.069e+10	7.111e+10	8.154e+10	9.145e+10	9.938e+10	1.073e+11	1.152e+11	1.232e+11	1.351e+11	1.463e+11	1.507e+11	1.503e+11	1.498e+11	1.352e+11	1.187e+11	1.022e+11	8.573e+10	6.916e+10	4.736e+10	2.556e+10
-1.636e-05	6.313e+10	5.631e+10	4.553e+10	3.476e+10	7.714e+09	-5.818e+09	-2.349e+10	-3.896e+10	-5.443e+10	-6.99e+10	-8.536e+10	-1.06e+11	-1.163e+11	-1.267e+11	-1.37e+11	-1.473e+11	-1.417e+11	-1.349e+11	-1.28e+11	-1.154e+11	-1.027e+11	-9.615e+10	-8.589e+10	-7.564e+10	-6.538e+10	-4.901e+10	-3.203e+10	-1.505e+10	1.931e+09	1.891e+10	6.206e+10	7.249e+10	8.24e+10	9.033e+10	9.826e+10	1.098e+11	1.211e+11	1.323e+11	1.436e+11	1.514e+11	1.51e+11	1.505e+11	1.501e+11	1.497e+11	1.249e+11	1.084e+11	9.18e+10	7e+10	4.82e+10
-1.611e-05	7.21e+10	6.581e+10	5.953e+10	5.149e+10	2.318e+10	6.531e+09	-8.936e+09	-2.44e+10	-3.987e+10	-5.534e+10	-7.08e+10	-9.004e+10	-1.004e+11	-1.107e+11	-1.211e+11	-1.314e+11	-1.417e+11	-1.486e+11	-1.421e+11	-1.363e+11	-1.261e+11	-1.158e+11	-1.056e+11	-9.533e+10	-8.507e+10	-6.944e+10	-5.246e+10	-3.548e+10	-1.85e+10	-1.517e+09	1.546e+10	6.344e+10	7.335e+10	8.457e+10	9.582e+10	1.071e+11	1.183e+11	1.296e+11	1.408e+11	1.521e+11	1.516e+11	1.512e+11	1.508e+11	1.504e+11	1.499e+11	1.495e+11	1.144e+11	9.756e+10	7.991e+10
-1.587e-05	8.106e+10	7.478e+10	6.849e+10	6.304e+10	3.799e+10	2.109e+10	5.623e+09	-9.844e+09	-2.531e+10	-4.078e+10	-5.624e+10	-7.41e+10	-8.444e+10	-9.478e+10	-1.051e+11	-1.155e+11	-1.258e+11	-1.35e+11	-1.477e+11	-1.56e+11	-1.458e+11	-1.355e+11	-1.253e+11	-1.15e+11	-1.048e+11	-8.987e+10	-7.289e+10	-5.591e+10	-3.893e+10	-2.194e+10	-4.965e+09	1.249e+10	3.218e+10	8.181e+10	9.307e+10	1.043e+11	1.156e+11	1.268e+11	1.381e+11	1.527e+11	1.523e+11	1.519e+11	1.515e+11	1.511e+11	1.506e+11	1.502e+11	1.539e+11	1.285e+11	1.109e+11
-1.563e-05	9.002e+10	8.414e+10	7.945e+10	7.477e+10	5.18e+10	3.951e+10	2.723e+10	4.715e+09	-1.075e+10	-2.622e+10	-4.169e+10	-5.816e+10	-6.85e+10	-7.884e+10	-8.918e+10	-9.451e+10	-1.105e+11	-1.265e+11	-1.391e+11	-1.467e+11	-1.542e+11	-1.552e+11	-1.45e+11	-1.347e+11	-1.245e+11	-1.103e+11	-9.331e+10	-7.633e+10	-5.935e+10	-4.237e+10	-2.599e+10	-7.924e+09	1.177e+10	3.772e+10	6.366e+10	1.016e+11	1.128e+11	1.241e+11	1.353e+11	1.534e+11	1.53e+11	1.526e+11	1.522e+11	1.517e+11	1.544e+11	1.585e+11	1.625e+11	1.55e+11	1.475e+11
-1.538e-05	1.006e+11	9.587e+10	9.118e+10	8.65e+10	6.561e+10	5.332e+10	4.104e+10	2.875e+10	3.807e+09	-1.166e+10	-2.713e+10	-4.222e+10	-5.256e+10	-6.29e+10	-6.997e+10	-8.596e+10	-1.02e+11	-1.179e+11	-1.306e+11	-1.381e+11	-1.456e+11	-1.532e+11	-1.635e+11	-1.544e+11	-1.442e+11	-1.307e+11	-1.137e+11	-9.676e+10	-8.254e+10	-6.447e+10	-4.64e+10	-2.834e+10	-8.647e+09	1.73e+10	4.325e+10	6.92e+10	9.515e+10	1.213e+11	1.326e+11	1.541e+11	1.537e+11	1.533e+11	1.547e+11	1.589e+11	1.63e+11	1.672e+11	1.711e+11	1.636e+11	1.561e+11
-1.514e-05	1.123e+11	1.076e+11	1.029e+11	9.822e+10	7.942e+10	6.713e+10	5.485e+10	4.256e+10	3.027e+10	1.798e+10	-1.257e+10	-2.629e+10	-2.943e+10	-4.542e+10	-6.142e+10	-7.741e+10	-9.34e+10	-1.094e+11	-1.22e+11	-1.296e+11	-1.371e+11	-1.446e+11	-1.521e+11	-1.597e+11	-1.638e+11	-1.511e+11	-1.391e+11	-1.21e+11	-1.029e+11	-8.488e+10	-6.681e+10	-4.875e+10	-2.906e+10	-3.113e+09	2.284e+10	4.879e+10	7.473e+10	1.007e+11	1.298e+11	1.548e+11	1.55e+11	1.592e+11	1.633e+11	1.675e+11	1.716e+11	1.758e+11	1.797e+11	1.722e+11	1.647e+11
-1.489e-05	1.24e+11	1.193e+11	1.146e+11	1.099e+11	9.323e+10	8.094e+10	6.866e+10	5.637e+10	4.408e+10	3.179e+10	2.595e+10	-2.135e+09	-2.088e+10	-3.687e+10	-5.287e+10	-6.886e+10	-8.485e+10	-1.008e+11	-1.135e+11	-1.21e+11	-1.285e+11	-1.361e+11	-1.436e+11	-1.511e+11	-1.705e+11	-1.727e+11	-1.595e+11	-1.414e+11	-1.234e+11	-1.053e+11	-8.722e+10	-6.916e+10	-4.948e+10	-2.353e+10	2.422e+09	2.837e+10	5.432e+10	8.027e+10	1.062e+11	1.344e+11	1.636e+11	1.678e+11	1.719e+11	1.761e+11	1.802e+11	1.844e+11	1.883e+11	1.808e+11	1.734e+11
-1.465e-05	1.357e+11	1.31e+11	1.264e+11	1.217e+11	1.07e+11	9.476e+10	8.247e+10	7.018e+10	5.789e+10	5.426e+10	4.585e+10	1.828e+10	-2.642e+09	-2.529e+10	-4.432e+10	-6.031e+10	-7.63e+10	-9.229e+10	-1.05e+11	-1.125e+11	-1.2e+11	-1.275e+11	-1.35e+11	-1.546e+11	-1.658e+11	-1.712e+11	-1.687e+11	-1.663e+11	-1.438e+11	-1.257e+11	-1.076e+11	-8.957e+10	-6.989e+10	-4.394e+10	-1.799e+10	7.957e+09	3.391e+10	4.1e+10	5.965e+10	1.05e+11	1.317e+11	1.585e+11	1.805e+11	1.847e+11	1.888e+11	1.93e+11	1.969e+11	1.895e+11	1.82e+11
-1.44e-05	1.345e+11	1.428e+11	1.381e+11	1.334e+11	1.209e+11	1.086e+11	9.628e+10	9.097e+10	8.257e+10	7.416e+10	6.576e+10	3.869e+10	1.777e+10	-3.148e+09	-2.407e+10	-5.176e+10	-6.775e+10	-8.374e+10	-9.641e+10	-1.039e+11	-1.114e+11	-1.274e+11	-1.386e+11	-1.499e+11	-1.611e+11	-1.697e+11	-1.672e+11	-1.648e+11	-1.624e+11	-1.461e+11	-1.28e+11	-1.1e+11	-9.03e+10	-6.436e+10	-3.841e+10	-2.848e+10	-9.826e+09	8.826e+09	2.748e+10	7.548e+10	1.023e+11	1.291e+11	1.558e+11	1.826e+11	1.975e+11	2.016e+11	2.056e+11	1.981e+11	1.906e+11
-1.416e-05	1.245e+11	1.345e+11	1.445e+11	1.451e+11	1.347e+11	1.277e+11	1.193e+11	1.109e+11	1.025e+11	9.407e+10	8.567e+10	5.91e+10	3.818e+10	1.726e+10	-3.655e+09	-2.457e+10	-4.549e+10	-7.519e+10	-8.786e+10	-1.002e+11	-1.114e+11	-1.227e+11	-1.339e+11	-1.452e+11	-1.565e+11	-1.681e+11	-1.657e+11	-1.633e+11	-1.609e+11	-1.585e+11	-1.56e+11	-1.304e+11	-1.107e+11	-9.795e+10	-7.93e+10	-6.065e+10	-4.2e+10	-2.334e+10	-4.692e+09	4.601e+10	7.279e+10	9.958e+10	1.264e+11	1.532e+11	1.799e+11	2.102e+11	2.142e+11	2.067e+11	2.056e+11
-1.392e-05	1.145e+11	1.245e+11	1.345e+11	1.449e+11	1.558e+11	1.476e+11	1.392e+11	1.308e+11	1.224e+11	1.14e+11	1.056e+11	7.951e+10	5.86e+10	3.768e+10	1.676e+10	-4.162e+09	-2.508e+10	-4.6e+10	-8.157e+10	-9.548e+10	-1.067e+11	-1.18e+11	-1.293e+11	-1.405e+11	-1.518e+11	-1.666e+11	-1.642e+11	-1.618e+11	-1.594e+11	-1.57e+11	-1.545e+11	-1.521e+11	-1.439e+11	-1.301e+11	-1.115e+11	-9.282e+10	-7.417e+10	-5.551e+10	-3.686e+10	1.653e+10	4.332e+10	7.011e+10	9.689e+10	1.237e+11	1.505e+11	1.772e+11	2.11e+11	2.241e+11	2.223e+11
-1.367e-05	1.045e+11	1.145e+11	1.267e+11	1.391e+11	1.498e+11	1.563e+11	1.591e+11	1.507e+11	1.423e+11	1.339e+11	1.255e+11	9.993e+10	7.901e+10	5.809e+10	3.717e+10	1.625e+10	-2.637e+09	-2.073e+10	-5.435e+10	-7.864e+10	-1.021e+11	-1.133e+11	-1.246e+11	-1.358e+11	-1.471e+11	-1.651e+11	-1.627e+11	-1.603e+11	-1.579e+11	-1.554e+11	-1.564e+11	-1.604e+11	-1.546e+11	-1.484e+11	-1.421e+11	-1.25e+11	-1.063e+11	-8.768e+10	-6.903e+10	-1.294e+10	1.385e+10	4.063e+10	6.742e+10	9.42e+10	1.215e+11	1.497e+11	1.832e+11	2.071e+11	2.31e+11
-1.343e-05	9.603e+10	1.085e+11	1.209e+11	1.333e+11	1.437e+11	1.503e+11	1.569e+11	1.635e+11	1.622e+11	1.538e+11	1.454e+11	1.203e+11	9.942e+10	7.85e+10	5.886e+10	4.076e+10	2.267e+10	4.583e+09	-2.713e+10	-5.142e+10	-7.571e+10	-1e+11	-1.199e+11	-1.312e+11	-1.424e+11	-1.636e+11	-1.612e+11	-1.588e+11	-1.58e+11	-1.62e+11	-1.66e+11	-1.7e+11	-1.653e+11	-1.591e+11	-1.528e+11	-1.466e+11	-1.385e+11	-1.199e+11	-1.012e+11	-4.241e+10	-1.563e+10	1.116e+10	3.805e+10	6.626e+10	9.448e+10	1.227e+11	1.554e+11	1.793e+11	2.032e+11
-1.318e-05	9.025e+10	1.027e+11	1.151e+11	1.276e+11	1.377e+11	1.443e+11	1.509e+11	1.575e+11	1.641e+11	1.706e+11	1.653e+11	1.408e+11	1.203e+11	1.023e+11	8.417e+10	6.608e+10	4.798e+10	2.989e+10	9.235e+07	-2.42e+10	-4.849e+10	-7.278e+10	-9.707e+10	-1.214e+11	-1.377e+11	-1.621e+11	-1.597e+11	-1.636e+11	-1.676e+11	-1.716e+11	-1.756e+11	-1.796e+11	-1.76e+11	-1.698e+11	-1.635e+11	-1.573e+11	-1.511e+11	-1.448e+11	-1.334e+11	-7.188e+10	-4.51e+10	-1.716e+10	1.105e+10	3.926e+10	6.748e+10	9.569e+10	1.276e+11	1.515e+11	1.754e+11
-1.294e-05	8.447e+10	9.69e+10	1.093e+11	1.218e+11	1.317e+11	1.383e+11	1.449e+11	1.515e+11	1.58e+11	1.646e+11	1.712e+11	1.637e+11	1.457e+11	1.276e+11	1.095e+11	9.139e+10	7.33e+10	5.52e+10	2.731e+10	3.024e+09	-2.127e+10	-4.556e+10	-6.985e+10	-9.414e+10	-1.184e+11	-1.489e+11	-1.692e+11	-1.732e+11	-1.772e+11	-1.812e+11	-1.852e+11	-1.892e+11	-1.867e+11	-1.805e+11	-1.742e+11	-1.68e+11	-1.618e+11	-1.555e+11	-1.493e+11	-1.314e+11	-7.238e+10	-4.416e+10	-1.595e+10	1.227e+10	4.048e+10	6.869e+10	9.983e+10	1.237e+11	1.476e+11
-1.27e-05	7.868e+10	9.112e+10	1.036e+11	1.16e+11	1.257e+11	1.323e+11	1.388e+11	1.454e+11	1.52e+11	1.638e+11	1.743e+11	1.807e+11	1.778e+11	1.529e+11	1.348e+11	1.167e+11	9.861e+10	8.051e+10	5.454e+10	3.025e+10	5.956e+09	-1.833e+10	-4.262e+10	-6.888e+10	-9.328e+10	-1.218e+11	-1.477e+11	-1.828e+11	-1.868e+11	-1.908e+11	-1.948e+11	-1.988e+11	-1.974e+11	-1.912e+11	-1.85e+11	-1.787e+11	-1.725e+11	-1.618e+11	-1.593e+11	-1.503e+11	-1.284e+11	-1.064e+11	-4.295e+10	-1.473e+10	1.348e+10	4.17e+10	7.205e+10	9.596e+10	1.199e+11
-1.245e-05	4.801e+10	8.533e+10	9.777e+10	1.102e+11	1.197e+11	1.262e+11	1.328e+11	1.428e+11	1.534e+11	1.64e+11	1.746e+11	1.807e+11	1.778e+11	1.75e+11	1.721e+11	1.42e+11	1.239e+11	1.058e+11	8.176e+10	5.747e+10	3.318e+10	8.551e+09	-1.585e+10	-4.025e+10	-6.465e+10	-9.472e+10	-1.206e+11	-1.464e+11	-1.723e+11	-2.004e+11	-2.044e+11	-2.083e+11	-2.082e+11	-2.019e+11	-1.957e+11	-1.875e+11	-1.836e+11	-1.811e+11	-1.786e+11	-1.692e+11	-1.473e+11	-1.253e+11	-1.033e+11	-4.173e+10	-1.352e+10	1.47e+10	4.427e+10	6.818e+10	9.209e+10
-1.221e-05	2.846e+10	4.953e+10	9.198e+10	1.044e+11	1.136e+11	1.219e+11	1.325e+11	1.43e+11	1.536e+11	1.642e+11	1.748e+11	1.808e+11	1.779e+11	1.75e+11	1.721e+11	1.692e+11	1.664e+11	1.311e+11	1.09e+11	8.469e+10	6.159e+10	3.719e+10	1.279e+10	-1.161e+10	-3.601e+10	-6.764e+10	-9.35e+10	-1.194e+11	-1.452e+11	-1.711e+11	-1.969e+11	-2.179e+11	-2.189e+11	-2.126e+11	-2.079e+11	-2.054e+11	-2.029e+11	-2.004e+11	-1.979e+11	-1.881e+11	-1.662e+11	-1.442e+11	-1.222e+11	-1.002e+11	-7.827e+10	-1.23e+10	1.649e+10	4.04e+10	6.599e+10
-1.196e-05	8.908e+09	2.998e+10	5.106e+10	7.213e+10	1.115e+11	1.221e+11	1.327e+11	1.433e+11	1.538e+11	1.644e+11	1.75e+11	1.808e+11	1.779e+11	1.75e+11	1.722e+11	1.693e+11	1.664e+11	1.635e+11	1.39e+11	1.146e+11	9.022e+10	6.582e+10	4.143e+10	1.703e+10	-7.372e+09	-4.056e+10	-6.642e+10	-9.228e+10	-1.181e+11	-1.44e+11	-1.699e+11	-1.957e+11	-2.246e+11	-2.298e+11	-2.273e+11	-2.248e+11	-2.222e+11	-2.197e+11	-2.172e+11	-2.07e+11	-1.85e+11	-1.631e+11	-1.411e+11	-1.191e+11	-9.716e+10	-7.519e+10	-4.337e+10	1.596e+10	4.495e+10
-1.172e-05	-1.064e+10	1.043e+10	3.024e+10	4.914e+10	7.462e+10	9.866e+10	1.329e+11	1.435e+11	1.541e+11	1.646e+11	1.752e+11	1.808e+11	1.779e+11	1.751e+11	1.722e+11	1.693e+11	1.681e+11	1.694e+11	1.628e+11	1.502e+11	1.189e+11	9.446e+10	7.006e+10	4.566e+10	2.127e+10	-1.348e+10	-3.934e+10	-6.52e+10	-9.107e+10	-1.169e+11	-1.432e+11	-1.711e+11	-2.021e+11	-2.243e+11	-2.466e+11	-2.441e+11	-2.416e+11	-2.391e+11	-2.366e+11	-2.259e+11	-2.039e+11	-1.82e+11	-1.6e+11	-1.38e+11	-1.161e+11	-9.998e+10	-7.374e+10	-3.97e+10	2.392e+10
-1.147e-05	-3.087e+10	-1.198e+10	6.914e+09	2.581e+10	5.164e+10	7.569e+10	9.973e+10	1.238e+11	1.543e+11	1.649e+11	1.754e+11	1.809e+11	1.78e+11	1.751e+11	1.727e+11	1.74e+11	1.754e+11	1.767e+11	1.718e+11	1.592e+11	1.467e+11	1.341e+11	9.87e+10	7.43e+10	4.99e+10	1.36e+10	-1.226e+10	-3.812e+10	-6.399e+10	-9.174e+10	-1.196e+11	-1.475e+11	-1.796e+11	-2.018e+11	-2.24e+11	-2.462e+11	-2.609e+11	-2.584e+11	-2.559e+11	-2.448e+11	-2.228e+11	-2.009e+11	-1.789e+11	-1.613e+11	-1.451e+11	-1.29e+11	-1.041e+11	-7.008e+10	-3.604e+10
-1.123e-05	-5.42e+10	-3.531e+10	-1.642e+10	2.477e+09	2.867e+10	5.271e+10	7.675e+10	1.008e+11	1.248e+11	1.651e+11	1.757e+11	1.809e+11	1.78e+11	1.787e+11	1.8e+11	1.813e+11	1.827e+11	1.84e+11	1.808e+11	1.683e+11	1.557e+11	1.432e+11	1.306e+11	1.181e+11	7.854e+10	4.068e+10	1.482e+10	-1.239e+10	-4.028e+10	-6.818e+10	-9.607e+10	-1.24e+11	-1.57e+11	-1.793e+11	-2.015e+11	-2.237e+11	-2.459e+11	-2.682e+11	-2.752e+11	-2.637e+11	-2.417e+11	-2.225e+11	-2.064e+11	-1.902e+11	-1.741e+11	-1.579e+11	-1.345e+11	-1.005e+11	-6.641e+10
-1.099e-05	-7.753e+10	-5.864e+10	-3.975e+10	-2.085e+10	5.688e+09	2.973e+10	5.377e+10	7.782e+10	1.019e+11	1.259e+11	1.499e+11	1.834e+11	1.847e+11	1.86e+11	1.873e+11	1.886e+11	1.899e+11	1.913e+11	1.899e+11	1.773e+11	1.648e+11	1.522e+11	1.397e+11	1.271e+11	1.146e+11	6.696e+10	3.906e+10	1.117e+10	-1.672e+10	-4.461e+10	-7.25e+10	-1.004e+11	-1.345e+11	-1.568e+11	-1.79e+11	-2.012e+11	-2.234e+11	-2.457e+11	-2.679e+11	-2.838e+11	-2.677e+11	-2.515e+11	-2.354e+11	-2.192e+11	-2.031e+11	-1.869e+11	-1.649e+11	-1.308e+11	-9.679e+10
-1.074e-05	-1.009e+11	-8.197e+10	-6.308e+10	-4.418e+10	-1.729e+10	6.754e+09	3.08e+10	5.484e+10	7.888e+10	1.031e+11	1.276e+11	1.517e+11	1.725e+11	1.933e+11	1.946e+11	1.959e+11	1.972e+11	1.986e+11	1.989e+11	1.864e+11	1.738e+11	1.613e+11	1.487e+11	1.367e+11	1.287e+11	1.065e+11	7.874e+10	3.474e+10	6.844e+09	-2.105e+10	-4.894e+10	-7.683e+10	-1.12e+11	-1.343e+11	-1.565e+11	-1.787e+11	-2.009e+11	-2.231e+11	-2.48e+11	-2.662e+11	-2.767e+11	-2.805e+11	-2.644e+11	-2.482e+11	-2.321e+11	-2.159e+11	-1.952e+11	-1.612e+11	-1.272e+11
-1.05e-05	-1.242e+11	-1.053e+11	-8.641e+10	-6.751e+10	-4.027e+10	-1.622e+10	7.819e+09	3.189e+10	5.638e+10	8.088e+10	1.054e+11	1.293e+11	1.501e+11	1.71e+11	1.919e+11	2.032e+11	2.045e+11	2.058e+11	2.08e+11	1.954e+11	1.829e+11	1.703e+11	1.616e+11	1.536e+11	1.456e+11	1.245e+11	9.676e+10	6.899e+10	4.122e+10	2.516e+09	-2.538e+10	-5.327e+10	-8.952e+10	-1.117e+11	-1.34e+11	-1.562e+11	-1.803e+11	-2.053e+11	-2.303e+11	-2.493e+11	-2.598e+11	-2.702e+11	-2.807e+11	-2.772e+11	-2.61e+11	-2.449e+11	-2.256e+11	-1.916e+11	-1.575e+11
-1.025e-05	-1.304e+11	-1.228e+11	-1.097e+11	-9.084e+10	-6.324e+10	-3.92e+10	-1.48e+10	9.698e+09	3.42e+10	5.87e+10	8.32e+10	1.069e+11	1.278e+11	1.486e+11	1.695e+11	1.903e+11	2.118e+11	2.131e+11	2.17e+11	2.045e+11	1.946e+11	1.865e+11	1.785e+11	1.705e+11	1.624e+11	1.425e+11	1.148e+11	8.7e+10	5.924e+10	3.147e+10	3.61e+08	-2.97e+10	-6.701e+10	-8.924e+10	-1.126e+11	-1.376e+11	-1.626e+11	-1.876e+11	-2.127e+11	-2.323e+11	-2.428e+11	-2.533e+11	-2.638e+11	-2.743e+11	-2.848e+11	-2.739e+11	-2.56e+11	-2.22e+11	-1.888e+11
-1.001e-05	-1.33e+11	-1.254e+11	-1.178e+11	-1.102e+11	-8.599e+10	-6.149e+10	-3.699e+10	-1.249e+10	1.201e+10	3.651e+10	6.101e+10	8.452e+10	1.054e+11	1.262e+11	1.471e+11	1.679e+11	1.888e+11	2.097e+11	2.275e+11	2.195e+11	2.115e+11	2.034e+11	1.954e+11	1.873e+11	1.793e+11	1.606e+11	1.328e+11	1.05e+11	7.725e+10	4.948e+10	2.172e+10	-6.05e+09	-4.488e+10	-6.99e+10	-9.492e+10	-1.199e+11	-1.45e+11	-1.7e+11	-1.95e+11	-2.154e+11	-2.259e+11	-2.363e+11	-2.468e+11	-2.573e+11	-2.678e+11	-2.783e+11	-2.864e+11	-2.564e+11	-2.267e+11
-9.766e-06	-1.355e+11	-1.279e+11	-1.272e+11	-1.251e+11	-1.142e+11	-9.699e+10	-5.917e+10	-3.468e+10	-1.018e+10	1.432e+10	3.882e+10	6.214e+10	8.3e+10	1.039e+11	1.247e+11	1.456e+11	1.678e+11	1.909e+11	2.1e+11	2.229e+11	2.283e+11	2.203e+11	2.122e+11	2.042e+11	1.962e+11	1.786e+11	1.508e+11	1.23e+11	9.527e+10	6.75e+10	3.973e+10	4.025e+10	1.874e+10	-1.207e+10	-7.725e+10	-1.023e+11	-1.273e+11	-1.523e+11	-1.773e+11	-1.984e+11	-2.089e+11	-2.194e+11	-2.299e+11	-2.404e+11	-2.509e+11	-2.737e+11	-2.906e+11	-2.874e+11	-2.645e+11
-9.521e-06	-1.381e+11	-1.426e+11	-1.405e+11	-1.384e+11	-1.275e+11	-1.103e+11	-9.31e+10	-5.686e+10	-3.236e+10	-7.862e+09	1.664e+10	3.976e+10	6.062e+10	8.147e+10	1.023e+11	1.294e+11	1.525e+11	1.755e+11	1.946e+11	2.076e+11	2.205e+11	2.322e+11	2.291e+11	2.211e+11	2.13e+11	1.966e+11	1.688e+11	1.411e+11	1.133e+11	1.057e+11	8.659e+10	6.749e+10	4.598e+10	1.516e+10	-1.565e+10	-4.647e+10	-1.096e+11	-1.346e+11	-1.596e+11	-1.815e+11	-1.92e+11	-2.024e+11	-2.129e+11	-2.378e+11	-2.55e+11	-2.722e+11	-2.89e+11	-2.858e+11	-2.827e+11
-9.277e-06	-1.58e+11	-1.559e+11	-1.539e+11	-1.518e+11	-1.409e+11	-1.237e+11	-1.064e+11	-8.922e+10	-7.2e+10	-3.005e+10	-5.55e+09	1.738e+10	3.823e+10	6.799e+10	9.105e+10	1.141e+11	1.372e+11	1.602e+11	1.793e+11	1.922e+11	2.052e+11	2.181e+11	2.311e+11	2.379e+11	2.299e+11	2.146e+11	1.868e+11	1.712e+11	1.52e+11	1.329e+11	1.138e+11	9.472e+10	7.322e+10	4.24e+10	1.158e+10	-1.923e+10	-5.005e+10	-1.17e+11	-1.42e+11	-1.645e+11	-1.75e+11	-2.019e+11	-2.191e+11	-2.362e+11	-2.534e+11	-2.706e+11	-2.875e+11	-2.843e+11	-2.811e+11
-9.033e-06	-1.714e+11	-1.693e+11	-1.672e+11	-1.651e+11	-1.542e+11	-1.37e+11	-1.198e+11	-1.025e+11	-8.533e+10	-6.811e+10	-5.09e+10	6.546e+09	2.96e+10	5.265e+10	7.571e+10	9.876e+10	1.218e+11	1.449e+11	1.639e+11	1.769e+11	1.898e+11	2.028e+11	2.157e+11	2.287e+11	2.416e+11	2.366e+11	2.175e+11	1.984e+11	1.793e+11	1.602e+11	1.411e+11	1.22e+11	1.005e+11	6.964e+10	3.882e+10	8.003e+09	-2.281e+10	-5.363e+10	-8.445e+10	-1.476e+11	-1.832e+11	-2.003e+11	-2.175e+11	-2.347e+11	-2.519e+11	-2.691e+11	-2.859e+11	-2.827e+11	-2.796e+11
-8.789e-06	-1.847e+11	-1.826e+11	-1.805e+11	-1.784e+11	-1.675e+11	-1.503e+11	-1.331e+11	-1.159e+11	-9.866e+10	-8.144e+10	-8.014e+10	-3.735e+10	-1.026e+10	3.732e+10	6.037e+10	8.342e+10	1.065e+11	1.295e+11	1.486e+11	1.616e+11	1.745e+11	1.875e+11	2.004e+11	2.134e+11	2.341e+11	2.484e+11	2.493e+11	2.256e+11	2.065e+11	1.874e+11	1.683e+11	1.492e+11	1.277e+11	9.687e+10	6.605e+10	3.524e+10	4.422e+09	-2.639e+10	-5.548e+10	-1.122e+11	-1.49e+11	-1.988e+11	-2.16e+11	-2.331e+11	-2.503e+11	-2.675e+11	-2.844e+11	-2.812e+11	-2.78e+11
-8.545e-06	-1.98e+11	-1.959e+11	-1.939e+11	-1.918e+11	-1.809e+11	-1.636e+11	-1.464e+11	-1.292e+11	-1.228e+11	-1.114e+11	-1.001e+11	-6.062e+10	-3.353e+10	-6.446e+09	4.503e+10	6.809e+10	9.114e+10	1.142e+11	1.333e+11	1.462e+11	1.592e+11	1.721e+11	1.872e+11	2.076e+11	2.28e+11	2.444e+11	2.453e+11	2.462e+11	2.338e+11	2.146e+11	1.955e+11	1.764e+11	1.549e+11	1.241e+11	9.329e+10	6.247e+10	3.751e+10	7.393e+09	-2.272e+10	-7.855e+10	-1.154e+11	-1.522e+11	-1.89e+11	-2.316e+11	-2.488e+11	-2.66e+11	-2.828e+11	-2.796e+11	-2.765e+11
-8.301e-06	-1.845e+11	-1.997e+11	-2.072e+11	-2.051e+11	-1.942e+11	-1.77e+11	-1.654e+11	-1.541e+11	-1.427e+11	-1.314e+11	-1.201e+11	-8.39e+10	-5.681e+10	-2.972e+10	-2.634e+09	2.445e+10	7.58e+10	9.886e+10	1.179e+11	1.309e+11	1.403e+11	1.607e+11	1.811e+11	2.016e+11	2.22e+11	2.405e+11	2.414e+11	2.423e+11	2.432e+11	2.441e+11	2.228e+11	2.037e+11	1.822e+11	1.513e+11	1.305e+11	1.004e+11	7.027e+10	4.015e+10	1.004e+10	-4.487e+10	-8.168e+10	-1.185e+11	-1.553e+11	-1.921e+11	-2.472e+11	-2.644e+11	-2.813e+11	-2.781e+11	-2.749e+11
-8.057e-06	-1.713e+11	-1.865e+11	-2.018e+11	-2.17e+11	-2.081e+11	-1.967e+11	-1.854e+11	-1.74e+11	-1.627e+11	-1.514e+11	-1.4e+11	-1.072e+11	-8.009e+10	-5.3e+10	-2.591e+10	1.178e+09	2.827e+10	5.535e+10	1.026e+11	1.138e+11	1.343e+11	1.547e+11	1.751e+11	1.955e+11	2.159e+11	2.365e+11	2.374e+11	2.383e+11	2.392e+11	2.401e+11	2.41e+11	2.419e+11	2.094e+11	1.934e+11	1.633e+11	1.331e+11	1.03e+11	7.291e+10	4.28e+10	-1.12e+10	-4.8e+10	-8.481e+10	-1.216e+11	-1.584e+11	-1.952e+11	-2.32e+11	-2.797e+11	-2.796e+11	-2.85e+11
-7.813e-06	-1.58e+11	-1.733e+11	-1.885e+11	-2.062e+11	-2.169e+11	-2.167e+11	-2.054e+11	-1.94e+11	-1.827e+11	-1.713e+11	-1.6e+11	-1.304e+11	-1.034e+11	-7.627e+10	-4.919e+10	-2.21e+10	4.99e+09	1.884e+10	7.536e+10	1.078e+11	1.282e+11	1.486e+11	1.69e+11	1.895e+11	2.099e+11	2.325e+11	2.334e+11	2.343e+11	2.352e+11	2.361e+11	2.37e+11	2.55e+11	2.426e+11	2.246e+11	1.96e+11	1.659e+11	1.358e+11	1.057e+11	7.556e+10	2.247e+10	-1.433e+10	-5.114e+10	-8.794e+10	-1.247e+11	-1.615e+11	-1.916e+11	-2.529e+11	-2.844e+11	-2.98e+11
-7.568e-06	-1.448e+11	-1.618e+11	-1.798e+11	-1.977e+11	-2.11e+11	-2.146e+11	-2.182e+11	-2.14e+11	-2.026e+11	-1.913e+11	-1.8e+11	-1.537e+11	-1.266e+11	-9.955e+10	-7.246e+10	-5.543e+10	-3.25e+10	-9.577e+09	4.712e+10	8.035e+10	1.136e+11	1.426e+11	1.63e+11	1.834e+11	2.038e+11	2.285e+11	2.294e+11	2.303e+11	2.312e+11	2.406e+11	2.511e+11	2.617e+11	2.544e+11	2.364e+11	2.184e+11	1.987e+11	1.685e+11	1.384e+11	1.083e+11	5.615e+10	1.934e+10	-1.746e+10	-5.427e+10	-8.409e+10	-1.21e+11	-1.579e+11	-2.207e+11	-2.522e+11	-2.837e+11
-7.324e-06	-1.353e+11	-1.533e+11	-1.712e+11	-1.892e+11	-2.051e+11	-2.087e+11	-2.123e+11	-2.159e+11	-2.195e+11	-2.113e+11	-1.999e+11	-1.77e+11	-1.499e+11	-1.297e+11	-1.068e+11	-8.385e+10	-6.092e+10	-3.799e+10	1.888e+10	5.211e+10	8.533e+10	1.186e+11	1.518e+11	1.773e+11	1.978e+11	2.245e+11	2.254e+11	2.29e+11	2.368e+11	2.473e+11	2.578e+11	2.684e+11	2.662e+11	2.482e+11	2.302e+11	2.122e+11	1.942e+11	1.712e+11	1.411e+11	8.982e+10	5.302e+10	1.621e+10	-1.345e+10	-5.035e+10	-8.724e+10	-1.241e+11	-1.885e+11	-2.2e+11	-2.515e+11
-7.08e-06	-1.268e+11	-1.447e+11	-1.627e+11	-1.806e+11	-1.993e+11	-2.028e+11	-2.064e+11	-2.1e+11	-2.136e+11	-2.172e+11	-2.199e+11	-2.003e+11	-1.81e+11	-1.581e+11	-1.352e+11	-1.123e+11	-8.933e+10	-6.64e+10	-9.362e+09	2.386e+10	5.709e+10	9.032e+10	1.235e+11	1.568e+11	1.9e+11	2.205e+11	2.225e+11	2.33e+11	2.435e+11	2.54e+11	2.645e+11	2.751e+11	2.78e+11	2.6e+11	2.42e+11	2.24e+11	2.06e+11	1.88e+11	1.699e+11	1.235e+11	9.407e+10	5.718e+10	2.029e+10	-1.661e+10	-5.35e+10	-9.039e+10	-1.563e+11	-1.878e+11	-2.193e+11
-6.836e-06	-1.182e+11	-1.362e+11	-1.541e+11	-1.721e+11	-1.934e+11	-1.97e+11	-2.005e+11	-2.041e+11	-2.077e+11	-2.113e+11	-2.304e+11	-2.241e+11	-2.095e+11	-1.865e+11	-1.636e+11	-1.407e+11	-1.177e+11	-9.482e+10	-3.76e+10	-4.378e+09	2.885e+10	6.208e+10	9.53e+10	1.285e+11	1.568e+11	2.005e+11	2.292e+11	2.397e+11	2.502e+11	2.607e+11	2.712e+11	2.818e+11	2.898e+11	2.718e+11	2.538e+11	2.358e+11	2.178e+11	1.997e+11	1.934e+11	1.598e+11	1.276e+11	9.092e+10	5.403e+10	1.713e+10	-1.976e+10	-5.665e+10	-1.24e+11	-1.556e+11	-1.871e+11
-6.592e-06	-1.097e+11	-1.276e+11	-1.456e+11	-1.635e+11	-1.875e+11	-1.911e+11	-1.947e+11	-1.983e+11	-2.081e+11	-2.195e+11	-2.31e+11	-2.279e+11	-2.219e+11	-2.16e+11	-1.92e+11	-1.691e+11	-1.462e+11	-1.232e+11	-6.585e+10	-3.262e+10	6.065e+08	3.383e+10	6.133e+10	9.298e+10	1.246e+11	1.709e+11	2.024e+11	2.339e+11	2.569e+11	2.674e+11	2.779e+11	2.885e+11	3.016e+11	2.836e+11	2.656e+11	2.476e+11	2.346e+11	2.256e+11	2.165e+11	1.855e+11	1.532e+11	1.21e+11	8.777e+10	5.087e+10	1.398e+10	-2.291e+10	-9.182e+10	-1.233e+11	-1.548e+11
-6.348e-06	-7.577e+10	-1.191e+11	-1.371e+11	-1.55e+11	-1.816e+11	-1.852e+11	-1.858e+11	-1.973e+11	-2.087e+11	-2.202e+11	-2.316e+11	-2.317e+11	-2.257e+11	-2.197e+11	-2.138e+11	-2.078e+11	-1.746e+11	-1.516e+11	-9.409e+10	-6.086e+10	-2.764e+10	-2.473e+09	2.917e+10	6.082e+10	9.247e+10	1.413e+11	1.728e+11	2.042e+11	2.357e+11	2.672e+11	2.846e+11	2.952e+11	3.134e+11	2.954e+11	2.774e+11	2.668e+11	2.578e+11	2.487e+11	2.396e+11	2.112e+11	1.789e+11	1.467e+11	1.144e+11	8.221e+10	4.772e+10	1.083e+10	-5.96e+10	-9.111e+10	-1.226e+11
-6.104e-06	-5.127e+10	-7.81e+10	-1.049e+11	-1.465e+11	-1.758e+11	-1.75e+11	-1.865e+11	-1.979e+11	-2.093e+11	-2.208e+11	-2.322e+11	-2.354e+11	-2.295e+11	-2.235e+11	-2.175e+11	-2.116e+11	-2.056e+11	-1.801e+11	-1.223e+11	-9.792e+10	-6.628e+10	-3.463e+10	-2.982e+09	2.867e+10	6.031e+10	1.116e+11	1.431e+11	1.746e+11	2.061e+11	2.376e+11	2.691e+11	3.006e+11	3.252e+11	3.081e+11	2.99e+11	2.9e+11	2.809e+11	2.718e+11	2.628e+11	2.369e+11	2.046e+11	1.724e+11	1.401e+11	1.079e+11	7.565e+10	4.341e+10	-2.738e+10	-5.365e+10	-9.229e+10
-5.859e-06	-2.677e+10	-5.36e+10	-8.043e+10	-1.064e+11	-1.352e+11	-1.756e+11	-1.871e+11	-1.985e+11	-2.1e+11	-2.214e+11	-2.328e+11	-2.392e+11	-2.332e+11	-2.273e+11	-2.213e+11	-2.154e+11	-2.094e+11	-2.051e+11	-1.782e+11	-1.301e+11	-9.843e+10	-6.679e+10	-3.514e+10	-3.491e+09	2.816e+10	8.2e+10	1.135e+11	1.45e+11	1.765e+11	2.08e+11	2.395e+11	2.638e+11	3.005e+11	3.312e+11	3.222e+11	3.131e+11	3.04e+11	2.95e+11	2.859e+11	2.626e+11	2.303e+11	1.981e+11	1.658e+11	1.336e+11	1.013e+11	8.539e+10	5.705e+10	-2.878e+10	-6.741e+10
-5.615e-06	-2.275e+09	-2.783e+10	-5.297e+10	-7.811e+10	-1.098e+11	-1.382e+11	-1.666e+11	-1.992e+11	-2.106e+11	-2.22e+11	-2.335e+11	-2.43e+11	-2.37e+11	-2.311e+11	-2.251e+11	-2.197e+11	-2.179e+11	-2.161e+11	-1.923e+11	-1.73e+11	-1.538e+11	-9.894e+10	-6.729e+10	-3.565e+10	-4e+09	5.236e+10	8.385e+10	1.153e+11	1.468e+11	1.783e+11	1.982e+11	2.375e+11	2.75e+11	2.997e+11	3.243e+11	3.362e+11	3.272e+11	3.181e+11	3.091e+11	2.882e+11	2.56e+11	2.238e+11	1.915e+11	1.593e+11	1.455e+11	1.186e+11	8.822e+10	4.6e+10	3.792e+09
-5.371e-06	2.563e+10	4.952e+08	-2.464e+10	-4.978e+10	-8.45e+10	-1.129e+11	-1.413e+11	-1.697e+11	-2.112e+11	-2.227e+11	-2.341e+11	-2.468e+11	-2.408e+11	-2.348e+11	-2.325e+11	-2.307e+11	-2.289e+11	-2.272e+11	-2.064e+11	-1.871e+11	-1.678e+11	-1.486e+11	-1.293e+11	-6.78e+10	-3.616e+10	2.273e+10	5.422e+10	8.571e+10	9.324e+10	1.326e+11	1.719e+11	2.112e+11	2.495e+11	2.742e+11	2.988e+11	3.235e+11	3.482e+11	3.413e+11	3.322e+11	3.139e+11	2.817e+11	2.494e+11	2.325e+11	2.056e+11	1.788e+11	1.519e+11	1.194e+11	7.717e+10	3.496e+10
-5.127e-06	5.396e+10	2.882e+10	3.686e+09	-2.145e+10	-5.916e+10	-8.754e+10	-1.159e+11	-1.443e+11	-1.727e+11	-2.011e+11	-2.347e+11	-2.505e+11	-2.471e+11	-2.453e+11	-2.435e+11	-2.417e+11	-2.4e+11	-2.382e+11	-2.204e+11	-2.012e+11	-1.819e+11	-1.627e+11	-1.434e+11	-1.241e+11	-6.831e+10	-6.907e+09	-1.168e+10	2.764e+10	6.696e+10	1.063e+11	1.456e+11	1.849e+11	2.24e+11	2.487e+11	2.733e+11	2.98e+11	3.227e+11	3.473e+11	3.553e+11	3.396e+11	3.195e+11	2.926e+11	2.658e+11	2.389e+11	2.12e+11	1.852e+11	1.505e+11	1.083e+11	6.612e+10
-4.883e-06	8.229e+10	5.715e+10	3.201e+10	6.876e+09	-3.382e+10	-6.221e+10	-9.059e+10	-1.19e+11	-1.474e+11	-1.757e+11	-2.046e+11	-2.339e+11	-2.581e+11	-2.563e+11	-2.546e+11	-2.528e+11	-2.51e+11	-2.492e+11	-2.345e+11	-2.152e+11	-1.96e+11	-1.767e+11	-1.575e+11	-1.382e+11	-9.96e+10	-7.744e+10	-3.796e+10	1.363e+09	4.068e+10	8e+10	1.193e+11	1.586e+11	1.985e+11	2.232e+11	2.478e+11	2.725e+11	2.972e+11	3.218e+11	3.465e+11	3.646e+11	3.528e+11	3.259e+11	2.99e+11	2.722e+11	2.453e+11	2.184e+11	1.817e+11	1.395e+11	9.729e+10
-4.639e-06	1.106e+11	8.548e+10	6.034e+10	3.52e+10	-8.487e+09	-3.687e+10	-6.526e+10	-9.364e+10	-1.221e+11	-1.518e+11	-1.815e+11	-2.103e+11	-2.314e+11	-2.525e+11	-2.656e+11	-2.638e+11	-2.62e+11	-2.603e+11	-2.486e+11	-2.293e+11	-2.1e+11	-1.908e+11	-1.715e+11	-1.407e+11	-1.246e+11	-1.007e+11	-6.681e+10	-3.297e+10	1.44e+10	5.372e+10	9.304e+10	1.324e+11	1.73e+11	1.977e+11	2.223e+11	2.47e+11	2.717e+11	2.938e+11	3.247e+11	3.527e+11	3.55e+11	3.573e+11	3.323e+11	3.054e+11	2.785e+11	2.517e+11	2.129e+11	1.707e+11	1.285e+11
-4.395e-06	1.324e+11	1.138e+11	8.867e+10	6.353e+10	1.685e+10	-1.154e+10	-3.992e+10	-6.935e+10	-9.907e+10	-1.288e+11	-1.585e+11	-1.868e+11	-2.079e+11	-2.29e+11	-2.5e+11	-2.749e+11	-2.731e+11	-2.713e+11	-2.626e+11	-2.434e+11	-2.241e+11	-1.979e+11	-1.818e+11	-1.657e+11	-1.496e+11	-1.239e+11	-9.003e+10	-5.619e+10	-2.235e+10	2.744e+10	6.676e+10	1.061e+11	1.475e+11	1.722e+11	1.968e+11	2.198e+11	2.508e+11	2.817e+11	3.126e+11	3.407e+11	3.43e+11	3.453e+11	3.476e+11	3.499e+11	3.118e+11	2.849e+11	2.44e+11	2.018e+11	1.596e+11
-4.15e-06	1.423e+11	1.278e+11	1.133e+11	9.186e+10	4.219e+10	1.311e+10	-1.66e+10	-4.632e+10	-7.603e+10	-1.057e+11	-1.355e+11	-1.633e+11	-1.843e+11	-2.054e+11	-2.265e+11	-2.476e+11	-2.687e+11	-2.823e+11	-2.767e+11	-2.551e+11	-2.39e+11	-2.229e+11	-2.068e+11	-1.907e+11	-1.746e+11	-1.471e+11	-1.133e+11	-7.941e+10	-4.557e+10	-1.172e+10	2.212e+10	7.98e+10	1.22e+11	1.459e+11	1.768e+11	2.078e+11	2.387e+11	2.696e+11	3.005e+11	3.288e+11	3.311e+11	3.334e+11	3.357e+11	3.38e+11	3.403e+11	3.182e+11	2.752e+11	2.33e+11	1.928e+11
-3.906e-06	1.522e+11	1.377e+11	1.232e+11	1.095e+11	8.661e+10	3.615e+10	6.432e+09	-2.328e+10	-5.3e+10	-8.271e+10	-1.124e+11	-1.397e+11	-1.608e+11	-1.819e+11	-2.03e+11	-2.24e+11	-2.451e+11	-2.734e+11	-2.918e+11	-2.801e+11	-2.64e+11	-2.479e+11	-2.318e+11	-2.158e+11	-1.997e+11	-1.703e+11	-1.365e+11	-1.026e+11	-6.879e+10	-3.494e+10	-1.099e+09	3.274e+10	6.953e+10	1.338e+11	1.648e+11	1.957e+11	2.266e+11	2.575e+11	2.885e+11	3.168e+11	3.191e+11	3.214e+11	3.237e+11	3.26e+11	3.283e+11	3.306e+11	3.253e+11	2.738e+11	2.363e+11
-3.662e-06	1.621e+11	1.476e+11	1.362e+11	1.261e+11	1.037e+11	7.825e+10	2.947e+10	-2.461e+08	-2.996e+10	-5.967e+10	-8.939e+10	-1.162e+11	-1.373e+11	-1.584e+11	-1.794e+11	-2.005e+11	-2.351e+11	-2.607e+11	-2.803e+11	-2.865e+11	-2.905e+11	-2.729e+11	-2.569e+11	-2.408e+11	-2.247e+11	-1.935e+11	-1.597e+11	-1.258e+11	-9.2e+10	-5.816e+10	-2.748e+10	1.089e+09	3.66e+10	8.007e+10	1.235e+11	1.836e+11	2.146e+11	2.455e+11	2.764e+11	3.049e+11	3.072e+11	3.095e+11	3.118e+11	3.141e+11	3.101e+11	3.204e+11	3.319e+11	3.174e+11	3.028e+11
-3.418e-06	1.73e+11	1.629e+11	1.528e+11	1.427e+11	1.208e+11	9.532e+10	6.989e+10	4.445e+10	-6.924e+09	-3.664e+10	-6.635e+10	-9.266e+10	-1.137e+11	-1.348e+11	-1.712e+11	-1.968e+11	-2.224e+11	-2.48e+11	-2.687e+11	-2.749e+11	-2.812e+11	-2.874e+11	-2.819e+11	-2.658e+11	-2.497e+11	-2.168e+11	-1.829e+11	-1.491e+11	-1.17e+11	-8.84e+10	-5.984e+10	-3.127e+10	3.672e+09	4.714e+10	9.061e+10	1.341e+11	2.025e+11	2.334e+11	2.643e+11	2.93e+11	2.953e+11	2.976e+11	2.95e+11	3.053e+11	3.156e+11	3.259e+11	3.385e+11	3.24e+11	3.095e+11
-3.174e-06	1.896e+11	1.795e+11	1.694e+11	1.593e+11	1.378e+11	1.124e+11	8.696e+10	6.152e+10	3.609e+10	1.065e+10	-4.332e+10	-6.912e+10	-1.072e+11	-1.328e+11	-1.584e+11	-1.84e+11	-2.097e+11	-2.353e+11	-2.572e+11	-2.634e+11	-2.696e+11	-2.758e+11	-2.82e+11	-2.883e+11	-2.747e+11	-2.4e+11	-2.065e+11	-1.779e+11	-1.493e+11	-1.208e+11	-9.22e+10	-6.363e+10	-2.926e+10	1.422e+10	5.769e+10	1.012e+11	1.446e+11	1.881e+11	2.523e+11	2.81e+11	2.833e+11	2.901e+11	3.005e+11	3.108e+11	3.211e+11	3.314e+11	3.451e+11	3.306e+11	3.161e+11
-2.93e-06	2.062e+11	1.961e+11	1.86e+11	1.758e+11	1.549e+11	1.295e+11	1.04e+11	7.86e+10	5.316e+10	2.772e+10	2.287e+09	-3.629e+10	-9.453e+10	-1.201e+11	-1.457e+11	-1.713e+11	-1.969e+11	-2.226e+11	-2.456e+11	-2.519e+11	-2.581e+11	-2.643e+11	-2.705e+11	-2.767e+11	-2.829e+11	-2.807e+11	-2.388e+11	-2.103e+11	-1.817e+11	-1.531e+11	-1.246e+11	-9.599e+10	-6.218e+10	-1.871e+10	2.476e+10	6.823e+10	1.117e+11	1.552e+11	1.986e+11	2.5e+11	2.853e+11	2.956e+11	3.059e+11	3.163e+11	3.266e+11	3.369e+11	3.518e+11	3.372e+11	3.227e+11
-2.686e-06	2.228e+11	2.127e+11	2.025e+11	1.924e+11	1.72e+11	1.466e+11	1.211e+11	9.568e+10	7.024e+10	3.879e+10	1.548e+10	-1.209e+10	-4.195e+10	-1.074e+11	-1.33e+11	-1.586e+11	-1.842e+11	-2.098e+11	-2.341e+11	-2.403e+11	-2.465e+11	-2.527e+11	-2.589e+11	-2.655e+11	-2.8e+11	-2.83e+11	-2.713e+11	-2.426e+11	-2.14e+11	-1.855e+11	-1.569e+11	-1.283e+11	-9.511e+10	-5.164e+10	-8.169e+09	3.53e+10	7.877e+10	1.241e+11	1.658e+11	2.172e+11	2.519e+11	2.867e+11	3.114e+11	3.218e+11	3.321e+11	3.424e+11	3.584e+11	3.438e+11	3.293e+11
-2.441e-06	2.337e+11	2.292e+11	2.191e+11	2.09e+11	1.891e+11	1.636e+11	1.382e+11	1.104e+11	8.712e+10	6.381e+10	4.051e+10	1.21e+10	-1.775e+10	-4.761e+10	-7.746e+10	-1.459e+11	-1.715e+11	-1.971e+11	-2.225e+11	-2.288e+11	-2.35e+11	-2.362e+11	-2.507e+11	-2.651e+11	-2.796e+11	-2.853e+11	-2.736e+11	-2.619e+11	-2.502e+11	-2.178e+11	-1.893e+11	-1.607e+11	-1.28e+11	-8.457e+10	-4.11e+10	6.543e+09	4.831e+10	9.009e+10	1.319e+11	1.843e+11	2.191e+11	2.539e+11	2.886e+11	3.273e+11	3.376e+11	3.479e+11	3.65e+11	3.505e+11	3.359e+11
-2.197e-06	2.225e+11	2.288e+11	2.352e+11	2.256e+11	2.061e+11	1.821e+11	1.588e+11	1.354e+11	1.121e+11	8.883e+10	6.553e+10	3.63e+10	6.442e+09	-2.341e+10	-5.327e+10	-8.312e+10	-1.13e+11	-1.844e+11	-2.11e+11	-2.172e+11	-2.214e+11	-2.358e+11	-2.503e+11	-2.647e+11	-2.791e+11	-2.875e+11	-2.758e+11	-2.641e+11	-2.525e+11	-2.408e+11	-2.291e+11	-1.931e+11	-1.61e+11	-1.175e+11	-6.922e+10	-2.745e+10	1.432e+10	5.61e+10	9.787e+10	1.515e+11	1.863e+11	2.211e+11	2.558e+11	2.906e+11	3.253e+11	3.534e+11	3.716e+11	3.571e+11	3.557e+11
-1.953e-06	2.112e+11	2.176e+11	2.239e+11	2.303e+11	2.304e+11	2.071e+11	1.838e+11	1.605e+11	1.372e+11	1.139e+11	9.055e+10	6.049e+10	3.064e+10	7.808e+08	-2.907e+10	-5.893e+10	-8.879e+10	-1.186e+11	-1.921e+11	-2.065e+11	-2.21e+11	-2.354e+11	-2.498e+11	-2.643e+11	-2.787e+11	-2.898e+11	-2.781e+11	-2.664e+11	-2.547e+11	-2.43e+11	-2.313e+11	-2.197e+11	-2.114e+11	-1.45e+11	-1.032e+11	-6.144e+10	-1.967e+10	2.211e+10	6.388e+10	1.187e+11	1.535e+11	1.883e+11	2.23e+11	2.578e+11	2.925e+11	3.273e+11	3.869e+11	3.863e+11	3.775e+11
-1.709e-06	2e+11	2.063e+11	2.152e+11	2.28e+11	2.282e+11	2.194e+11	2.088e+11	1.855e+11	1.622e+11	1.389e+11	1.156e+11	8.469e+10	5.483e+10	2.498e+10	-4.88e+09	-3.474e+10	-6.487e+10	-9.532e+10	-1.483e+11	-1.788e+11	-2.205e+11	-2.35e+11	-2.494e+11	-2.639e+11	-2.783e+11	-2.92e+11	-2.803e+11	-2.687e+11	-2.57e+11	-2.453e+11	-2.395e+11	-2.358e+11	-2.258e+11	-1.915e+11	-1.372e+11	-9.543e+10	-5.366e+10	-1.189e+10	2.989e+10	8.592e+10	1.207e+11	1.554e+11	1.902e+11	2.25e+11	2.507e+11	2.937e+11	3.654e+11	3.817e+11	3.98e+11
-1.465e-06	1.914e+11	2.042e+11	2.171e+11	2.299e+11	2.301e+11	2.213e+11	2.125e+11	2.037e+11	1.872e+11	1.639e+11	1.406e+11	1.089e+11	7.902e+10	4.917e+10	1.92e+10	-1.125e+10	-4.17e+10	-7.215e+10	-1.256e+11	-1.562e+11	-1.867e+11	-2.172e+11	-2.49e+11	-2.634e+11	-2.779e+11	-2.943e+11	-2.826e+11	-2.709e+11	-2.617e+11	-2.576e+11	-2.539e+11	-2.501e+11	-2.401e+11	-2.059e+11	-1.717e+11	-1.374e+11	-8.765e+10	-4.588e+10	-4.104e+09	5.311e+10	8.788e+10	1.226e+11	1.574e+11	1.903e+11	2.333e+11	2.763e+11	3.439e+11	3.602e+11	3.765e+11
-1.221e-06	1.932e+11	2.061e+11	2.189e+11	2.318e+11	2.32e+11	2.232e+11	2.144e+11	2.056e+11	1.967e+11	1.889e+11	1.656e+11	1.331e+11	1.032e+11	7.281e+10	4.236e+10	1.191e+10	-1.854e+10	-4.899e+10	-1.03e+11	-1.335e+11	-1.641e+11	-1.946e+11	-2.251e+11	-2.557e+11	-2.775e+11	-2.966e+11	-2.849e+11	-2.794e+11	-2.757e+11	-2.72e+11	-2.682e+11	-2.645e+11	-2.545e+11	-2.202e+11	-1.86e+11	-1.518e+11	-1.175e+11	-8.329e+10	-3.81e+10	2.031e+10	5.507e+10	8.691e+10	1.299e+11	1.729e+11	2.159e+11	2.589e+11	3.224e+11	3.387e+11	3.55e+11
-9.766e-07	1.951e+11	2.08e+11	2.208e+11	2.337e+11	2.339e+11	2.251e+11	2.163e+11	2.075e+11	1.986e+11	1.898e+11	1.81e+11	1.569e+11	1.264e+11	9.598e+10	6.553e+10	3.508e+10	4.625e+09	-2.583e+10	-8.038e+10	-1.109e+11	-1.414e+11	-1.72e+11	-2.025e+11	-2.33e+11	-2.636e+11	-3.012e+11	-2.975e+11	-2.938e+11	-2.9e+11	-2.863e+11	-2.826e+11	-2.788e+11	-2.688e+11	-2.346e+11	-2.004e+11	-1.661e+11	-1.319e+11	-9.764e+10	-6.34e+10	-4.976e+10	2.653e+10	6.954e+10	1.125e+11	1.555e+11	1.985e+11	2.415e+11	3.008e+11	3.171e+11	3.335e+11
-7.324e-07	1.97e+11	2.099e+11	2.227e+11	2.356e+11	2.358e+11	2.27e+11	2.182e+11	2.094e+11	2.005e+11	1.931e+11	1.918e+11	1.802e+11	1.577e+11	1.191e+11	8.869e+10	5.824e+10	2.779e+10	-2.663e+09	-5.775e+10	-8.828e+10	-1.188e+11	-1.493e+11	-1.799e+11	-2.023e+11	-2.387e+11	-2.7e+11	-2.889e+11	-3.081e+11	-3.044e+11	-3.006e+11	-2.969e+11	-2.932e+11	-2.832e+11	-2.489e+11	-2.147e+11	-1.805e+11	-1.462e+11	-1.252e+11	-1.057e+11	-7.803e+10	-3.831e+10	5.216e+10	9.516e+10	1.382e+11	1.812e+11	2.242e+11	2.793e+11	2.956e+11	3.119e+11
-4.883e-07	1.989e+11	2.117e+11	2.246e+11	2.375e+11	2.377e+11	2.289e+11	2.201e+11	2.072e+11	2.059e+11	2.047e+11	2.034e+11	1.918e+11	1.693e+11	1.468e+11	1.243e+11	8.14e+10	5.095e+10	2.05e+10	-3.512e+10	-6.565e+10	-9.618e+10	-1.267e+11	-1.452e+11	-1.817e+11	-2.181e+11	-2.494e+11	-2.683e+11	-2.872e+11	-3.062e+11	-3.15e+11	-3.112e+11	-3.075e+11	-2.975e+11	-2.633e+11	-2.29e+11	-1.948e+11	-1.784e+11	-1.589e+11	-1.393e+11	-1.063e+11	-6.658e+10	-2.686e+10	1.286e+10	1.208e+11	1.638e+11	2.068e+11	2.578e+11	2.741e+11	2.904e+11
-2.441e-07	1.726e+11	1.983e+11	2.265e+11	2.393e+11	2.396e+11	2.308e+11	2.2e+11	2.188e+11	2.175e+11	2.163e+11	2.151e+11	2.034e+11	1.809e+11	1.584e+11	1.359e+11	1.134e+11	7.411e+10	4.366e+10	-1.249e+10	-4.302e+10	-5.156e+10	-8.806e+10	-1.246e+11	-1.611e+11	-1.975e+11	-2.288e+11	-2.477e+11	-2.666e+11	-2.856e+11	-3.045e+11	-3.234e+11	-3.218e+11	-3.119e+11	-2.776e+11	-2.511e+11	-2.315e+11	-2.12e+11	-1.925e+11	-1.73e+11	-1.346e+11	-9.486e+10	-5.514e+10	-1.542e+10	2.431e+10	6.403e+10	1.894e+11	2.363e+11	2.526e+11	2.692e+11
0	1.503e+11	1.759e+11	2.015e+11	2.272e+11	2.341e+11	2.329e+11	2.317e+11	2.304e+11	2.292e+11	2.279e+11	2.267e+11	2.151e+11	1.926e+11	1.701e+11	1.476e+11	1.251e+11	1.025e+11	8.004e+10	4.203e+10	5.532e+09	-3.096e+10	-6.746e+10	-1.04e+11	-1.404e+11	-1.769e+11	-2.082e+11	-2.271e+11	-2.46e+11	-2.65e+11	-2.839e+11	-3.028e+11	-3.217e+11	-3.238e+11	-3.042e+11	-2.847e+11	-2.652e+11	-2.457e+11	-2.262e+11	-2.067e+11	-1.629e+11	-1.231e+11	-8.341e+10	-4.369e+10	-3.969e+09	3.575e+10	7.548e+10	2.096e+11	2.364e+11	2.579e+11
2.441e-07	1.279e+11	1.535e+11	1.775e+11	2.048e+11	2.264e+11	2.437e+11	2.433e+11	2.42e+11	2.408e+11	2.396e+11	2.383e+11	2.267e+11	2.042e+11	1.817e+11	1.592e+11	1.367e+11	1.078e+11	9.106e+10	6.659e+10	3.028e+10	-1.036e+10	-4.686e+10	-8.335e+10	-1.198e+11	-1.563e+11	-1.876e+11	-2.065e+11	-2.254e+11	-2.444e+11	-2.633e+11	-2.822e+11	-3.062e+11	-3.365e+11	-3.424e+11	-3.184e+11	-2.989e+11	-2.794e+11	-2.599e+11	-2.403e+11	-1.911e+11	-1.514e+11	-1.117e+11	-7.197e+10	-3.224e+10	7.478e+09	4.507e+10	1.488e+11	1.905e+11	2.467e+11
4.883e-07	1.041e+11	1.314e+11	1.588e+11	1.861e+11	2.077e+11	2.25e+11	2.424e+11	2.537e+11	2.524e+11	2.512e+11	2.499e+11	2.383e+11	2.158e+11	1.933e+11	1.708e+11	1.492e+11	1.324e+11	1.157e+11	9.112e+10	5.48e+10	1.849e+10	-1.783e+10	-6.275e+10	-9.925e+10	-1.357e+11	-1.67e+11	-1.859e+11	-2.048e+11	-2.238e+11	-2.433e+11	-2.699e+11	-2.965e+11	-3.257e+11	-3.316e+11	-3.376e+11	-3.435e+11	-3.13e+11	-2.935e+11	-2.74e+11	-2.194e+11	-1.797e+11	-1.4e+11	-1.002e+11	-6.189e+10	-2.503e+10	1.183e+10	1.094e+11	1.51e+11	1.926e+11
7.324e-07	8.537e+10	1.127e+11	1.401e+11	1.674e+11	1.89e+11	2.063e+11	2.236e+11	2.41e+11	2.583e+11	2.628e+11	2.616e+11	2.499e+11	2.274e+11	2.073e+11	1.906e+11	1.738e+11	1.571e+11	1.403e+11	1.156e+11	7.933e+10	4.301e+10	6.699e+09	-2.962e+10	-7.865e+10	-1.151e+11	-1.464e+11	-1.653e+11	-1.803e+11	-2.069e+11	-2.336e+11	-2.602e+11	-2.868e+11	-3.149e+11	-3.209e+11	-3.268e+11	-3.327e+11	-3.387e+11	-3.272e+11	-3.077e+11	-2.477e+11	-2.08e+11	-1.688e+11	-1.32e+11	-9.513e+10	-5.827e+10	-2.141e+10	6.993e+10	1.116e+11	1.532e+11
9.766e-07	6.667e+10	9.402e+10	1.214e+11	1.487e+11	1.703e+11	1.876e+11	2.049e+11	2.223e+11	2.396e+11	2.57e+11	2.743e+11	2.655e+11	2.487e+11	2.32e+11	2.152e+11	1.985e+11	1.817e+11	1.65e+11	1.402e+11	1.039e+11	6.754e+10	3.122e+10	-5.091e+09	-4.141e+10	-7.772e+10	-1.173e+11	-1.44e+11	-1.706e+11	-1.972e+11	-2.239e+11	-2.505e+11	-2.772e+11	-3.041e+11	-3.101e+11	-3.16e+11	-3.22e+11	-3.279e+11	-3.338e+11	-3.398e+11	-2.76e+11	-2.389e+11	-2.021e+11	-1.652e+11	-1.284e+11	-9.15e+10	-5.464e+10	3.049e+10	7.211e+10	1.137e+11
1.221e-06	4.796e+10	7.532e+10	1.027e+11	1.3e+11	1.516e+11	1.689e+11	1.862e+11	2.036e+11	2.209e+11	2.384e+11	2.612e+11	2.721e+11	2.761e+11	2.566e+11	2.398e+11	2.231e+11	2.063e+11	1.896e+11	1.647e+11	1.284e+11	9.207e+10	5.575e+10	1.944e+10	-1.688e+10	-4.968e+10	-9.232e+10	-1.308e+11	-1.609e+11	-1.875e+11	-2.142e+11	-2.408e+11	-2.675e+11	-2.934e+11	-2.993e+11	-3.052e+11	-3.112e+11	-3.171e+11	-3.231e+11	-3.338e+11	-3.427e+11	-3.152e+11	-2.353e+11	-1.985e+11	-1.616e+11	-1.247e+11	-8.788e+10	-8.963e+09	3.266e+10	7.428e+10
1.465e-06	2.926e+10	5.662e+10	8.397e+10	1.113e+11	1.329e+11	1.502e+11	1.675e+11	1.849e+11	2.063e+11	2.291e+11	2.519e+11	2.655e+11	2.695e+11	2.735e+11	2.645e+11	2.477e+11	2.31e+11	2.142e+11	1.892e+11	1.529e+11	1.166e+11	8.028e+10	4.638e+10	1.415e+10	-1.809e+10	-6.167e+10	-1.002e+11	-1.386e+11	-1.779e+11	-2.045e+11	-2.311e+11	-2.578e+11	-2.826e+11	-2.885e+11	-2.945e+11	-3.004e+11	-3.088e+11	-3.224e+11	-3.36e+11	-3.449e+11	-3.174e+11	-2.899e+11	-2.624e+11	-1.948e+11	-1.58e+11	-1.211e+11	-4.841e+10	-6.791e+09	3.483e+10
1.709e-06	-1.171e+10	1.441e+10	6.527e+10	9.263e+10	1.141e+11	1.315e+11	1.513e+11	1.742e+11	1.97e+11	2.198e+11	2.426e+11	2.589e+11	2.629e+11	2.669e+11	2.709e+11	2.75e+11	2.556e+11	2.388e+11	2.137e+11	1.774e+11	1.424e+11	1.102e+11	7.797e+10	4.574e+10	1.35e+10	-3.103e+10	-6.951e+10	-1.08e+11	-1.465e+11	-1.849e+11	-2.214e+11	-2.481e+11	-2.718e+11	-2.777e+11	-2.837e+11	-2.973e+11	-3.11e+11	-3.246e+11	-3.382e+11	-3.472e+11	-3.196e+11	-2.921e+11	-2.646e+11	-2.371e+11	-1.912e+11	-1.544e+11	-8.786e+10	-4.624e+10	-4.619e+09
1.953e-06	-2.693e+10	-8.022e+08	2.533e+10	5.145e+10	9.64e+10	1.192e+11	1.42e+11	1.648e+11	1.876e+11	2.104e+11	2.332e+11	2.522e+11	2.563e+11	2.603e+11	2.643e+11	2.683e+11	2.724e+11	2.764e+11	2.385e+11	2.063e+11	1.74e+11	1.418e+11	1.096e+11	7.733e+10	4.509e+10	-3.832e+08	-3.886e+10	-7.734e+10	-1.158e+11	-1.543e+11	-1.928e+11	-2.313e+11	-2.61e+11	-2.723e+11	-2.859e+11	-2.995e+11	-3.131e+11	-3.267e+11	-3.404e+11	-3.494e+11	-3.219e+11	-2.944e+11	-2.669e+11	-2.393e+11	-2.118e+11	-1.843e+11	-1.273e+11	-8.111e+10	-3.382e+10
2.197e-06	-4.215e+10	-1.602e+10	1.011e+10	3.262e+10	6.527e+10	1.099e+11	1.327e+11	1.555e+11	1.783e+11	2.011e+11	2.239e+11	2.456e+11	2.497e+11	2.537e+11	2.577e+11	2.617e+11	2.658e+11	2.743e+11	2.746e+11	2.565e+11	2.056e+11	1.734e+11	1.412e+11	1.089e+11	7.668e+10	3.026e+10	-8.218e+09	-4.67e+10	-8.518e+10	-1.237e+11	-1.621e+11	-2.021e+11	-2.43e+11	-2.709e+11	-2.881e+11	-3.017e+11	-3.153e+11	-3.289e+11	-3.425e+11	-3.516e+11	-3.241e+11	-2.966e+11	-2.691e+11	-2.416e+11	-2.141e+11	-1.944e+11	-1.723e+11	-1.32e+11	-6.739e+10
2.441e-06	-5.736e+10	-3.502e+10	-1.303e+10	8.957e+09	4.217e+10	7.414e+10	1.061e+11	1.461e+11	1.689e+11	1.917e+11	2.145e+11	2.39e+11	2.43e+11	2.471e+11	2.511e+11	2.581e+11	2.678e+11	2.775e+11	2.787e+11	2.628e+11	2.47e+11	2.05e+11	1.727e+11	1.405e+11	1.083e+11	6.091e+10	2.243e+10	-1.605e+10	-5.453e+10	-9.381e+10	-1.347e+11	-1.755e+11	-2.193e+11	-2.473e+11	-2.752e+11	-3.039e+11	-3.175e+11	-3.311e+11	-3.447e+11	-3.538e+11	-3.263e+11	-2.988e+11	-2.713e+11	-2.474e+11	-2.35e+11	-2.226e+11	-1.988e+11	-1.584e+11	-1.181e+11
2.686e-06	-8.068e+10	-5.869e+10	-3.67e+10	-1.471e+10	1.907e+10	5.104e+10	8.302e+10	1.15e+11	1.47e+11	1.824e+11	2.052e+11	2.324e+11	2.364e+11	2.419e+11	2.516e+11	2.613e+11	2.71e+11	2.807e+11	2.828e+11	2.67e+11	2.511e+11	2.352e+11	2.194e+11	1.721e+11	1.399e+11	9.155e+10	5.307e+10	1.444e+10	-2.643e+10	-6.73e+10	-1.082e+11	-1.49e+11	-1.957e+11	-2.236e+11	-2.515e+11	-2.794e+11	-3.074e+11	-3.333e+11	-3.469e+11	-3.56e+11	-3.285e+11	-3.01e+11	-2.879e+11	-2.755e+11	-2.631e+11	-2.507e+11	-2.252e+11	-1.849e+11	-1.445e+11
2.93e-06	-1.043e+11	-8.236e+10	-6.037e+10	-3.838e+10	-4.028e+09	2.794e+10	5.992e+10	9.189e+10	1.239e+11	1.558e+11	1.878e+11	2.258e+11	2.354e+11	2.451e+11	2.548e+11	2.646e+11	2.743e+11	2.84e+11	2.87e+11	2.711e+11	2.552e+11	2.394e+11	2.235e+11	2.076e+11	1.918e+11	1.222e+11	8.181e+10	4.094e+10	7.186e+07	-4.08e+10	-8.167e+10	-1.225e+11	-1.72e+11	-1.999e+11	-2.279e+11	-2.558e+11	-2.837e+11	-3.116e+11	-3.395e+11	-3.582e+11	-3.409e+11	-3.284e+11	-3.16e+11	-3.036e+11	-2.912e+11	-2.788e+11	-2.516e+11	-2.113e+11	-1.71e+11
3.174e-06	-1.28e+11	-1.06e+11	-8.403e+10	-6.204e+10	-2.713e+10	4.846e+09	3.682e+10	6.879e+10	1.008e+11	1.327e+11	1.649e+11	2.029e+11	2.387e+11	2.484e+11	2.581e+11	2.678e+11	2.775e+11	2.872e+11	2.911e+11	2.752e+11	2.593e+11	2.435e+11	2.276e+11	2.118e+11	1.892e+11	1.712e+11	1.083e+11	6.745e+10	2.658e+10	-1.429e+10	-5.516e+10	-9.603e+10	-1.484e+11	-1.763e+11	-2.042e+11	-2.321e+11	-2.6e+11	-2.88e+11	-3.235e+11	-3.543e+11	-3.691e+11	-3.566e+11	-3.441e+11	-3.317e+11	-3.193e+11	-3.069e+11	-2.781e+11	-2.377e+11	-1.974e+11
3.418e-06	-1.517e+11	-1.297e+11	-1.077e+11	-8.571e+10	-5.022e+10	-1.825e+10	1.372e+10	4.569e+10	7.782e+10	1.101e+11	1.424e+11	1.805e+11	2.067e+11	2.329e+11	2.613e+11	2.71e+11	2.807e+11	2.905e+11	2.952e+11	2.793e+11	2.635e+11	2.476e+11	2.264e+11	2.158e+11	2.052e+11	1.872e+11	1.52e+11	1.168e+11	5.308e+10	1.221e+10	-2.866e+10	-6.953e+10	-1.247e+11	-1.526e+11	-1.805e+11	-2.085e+11	-2.407e+11	-2.735e+11	-3.063e+11	-3.371e+11	-3.518e+11	-3.666e+11	-3.723e+11	-3.599e+11	-3.474e+11	-3.35e+11	-3.045e+11	-2.642e+11	-2.238e+11
3.662e-06	-1.796e+11	-1.692e+11	-1.314e+11	-1.094e+11	-7.332e+10	-4.135e+10	-9.317e+09	2.299e+10	5.529e+10	8.76e+10	1.199e+11	1.581e+11	1.843e+11	2.105e+11	2.367e+11	2.63e+11	2.84e+11	2.937e+11	2.993e+11	2.835e+11	2.676e+11	2.531e+11	2.424e+11	2.318e+11	2.212e+11	2.032e+11	1.68e+11	1.328e+11	9.756e+10	6.234e+10	-2.15e+09	-4.302e+10	-1.011e+11	-1.29e+11	-1.569e+11	-1.907e+11	-2.235e+11	-2.563e+11	-2.89e+11	-3.199e+11	-3.346e+11	-3.493e+11	-3.641e+11	-3.788e+11	-3.756e+11	-3.631e+11	-3.309e+11	-2.906e+11	-2.503e+11
3.906e-06	-1.833e+11	-1.728e+11	-1.623e+11	-1.33e+11	-9.642e+10	-6.414e+10	-3.184e+10	4.666e+08	3.277e+10	6.508e+10	9.738e+10	1.357e+11	1.619e+11	1.881e+11	2.143e+11	2.405e+11	2.668e+11	2.969e+11	3.034e+11	2.903e+11	2.797e+11	2.691e+11	2.584e+11	2.478e+11	2.372e+11	2.192e+11	1.84e+11	1.488e+11	1.135e+11	7.832e+10	4.311e+10	7.892e+09	-7.74e+10	-1.08e+11	-1.407e+11	-1.735e+11	-2.063e+11	-2.39e+11	-2.718e+11	-3.026e+11	-3.174e+11	-3.321e+11	-3.468e+11	-3.616e+11	-3.763e+11	-3.911e+11	-3.574e+11	-3.114e+11	-2.751e+11
4.15e-06	-1.869e+11	-1.764e+11	-1.66e+11	-1.58e+11	-1.311e+11	-8.667e+10	-5.436e+10	-2.206e+10	1.025e+10	4.256e+10	7.486e+10	1.133e+11	1.395e+11	1.657e+11	1.919e+11	2.181e+11	2.443e+11	2.721e+11	3.045e+11	3.063e+11	2.957e+11	2.85e+11	2.744e+11	2.638e+11	2.532e+11	2.352e+11	2e+11	1.647e+11	1.295e+11	9.431e+10	5.909e+10	2.604e+10	-5.107e+10	-9.074e+10	-1.235e+11	-1.563e+11	-1.891e+11	-2.218e+11	-2.546e+11	-2.854e+11	-3.001e+11	-3.149e+11	-3.296e+11	-3.443e+11	-3.591e+11	-3.744e+11	-3.617e+11	-3.484e+11	-3.097e+11
4.395e-06	-1.906e+11	-1.816e+11	-1.751e+11	-1.685e+11	-1.429e+11	-1.171e+11	-9.134e+10	-4.458e+10	-1.227e+10	2.003e+10	5.234e+10	9.088e+10	1.171e+11	1.433e+11	1.695e+11	1.964e+11	2.259e+11	2.555e+11	2.886e+11	2.967e+11	3.047e+11	3.01e+11	2.904e+11	2.798e+11	2.692e+11	2.512e+11	2.159e+11	1.807e+11	1.455e+11	1.13e+11	8.194e+10	5.092e+10	-2.165e+10	-5.743e+10	-9.321e+10	-1.391e+11	-1.718e+11	-2.046e+11	-2.374e+11	-2.682e+11	-2.829e+11	-2.976e+11	-3.124e+11	-3.271e+11	-3.474e+11	-3.689e+11	-3.625e+11	-3.491e+11	-3.358e+11
4.639e-06	-1.986e+11	-1.921e+11	-1.855e+11	-1.79e+11	-1.548e+11	-1.29e+11	-1.032e+11	-7.741e+10	-3.479e+10	-2.489e+09	2.982e+10	6.848e+10	9.469e+10	1.209e+11	1.502e+11	1.798e+11	2.093e+11	2.389e+11	2.727e+11	2.808e+11	2.888e+11	2.969e+11	3.049e+11	2.958e+11	2.852e+11	2.671e+11	2.319e+11	1.967e+11	1.689e+11	1.378e+11	1.068e+11	7.579e+10	7.776e+09	-2.801e+10	-6.379e+10	-9.958e+10	-1.354e+11	-1.874e+11	-2.201e+11	-2.509e+11	-2.657e+11	-2.804e+11	-2.989e+11	-3.204e+11	-3.419e+11	-3.634e+11	-3.632e+11	-3.499e+11	-3.366e+11
4.883e-06	-2.091e+11	-2.026e+11	-1.96e+11	-1.895e+11	-1.666e+11	-1.408e+11	-1.151e+11	-8.927e+10	-6.349e+10	-3.77e+10	7.295e+09	4.607e+10	7.449e+10	1.04e+11	1.336e+11	1.632e+11	1.927e+11	2.223e+11	2.568e+11	2.649e+11	2.729e+11	2.81e+11	2.89e+11	2.971e+11	3.011e+11	2.831e+11	2.558e+11	2.248e+11	1.938e+11	1.627e+11	1.317e+11	1.007e+11	3.72e+10	1.413e+09	-3.437e+10	-7.016e+10	-1.059e+11	-1.417e+11	-1.775e+11	-2.337e+11	-2.504e+11	-2.719e+11	-2.934e+11	-3.149e+11	-3.364e+11	-3.579e+11	-3.64e+11	-3.506e+11	-3.373e+11
5.127e-06	-2.196e+11	-2.131e+11	-2.065e+11	-2e+11	-1.785e+11	-1.527e+11	-1.269e+11	-1.011e+11	-7.535e+10	-4.956e+10	-2.543e+10	1.253e+10	5.787e+10	8.743e+10	1.17e+11	1.465e+11	1.761e+11	2.057e+11	2.41e+11	2.49e+11	2.571e+11	2.651e+11	2.732e+11	2.812e+11	2.934e+11	3.006e+11	2.807e+11	2.497e+11	2.186e+11	1.876e+11	1.566e+11	1.255e+11	6.662e+10	3.083e+10	-4.95e+09	-4.073e+10	-7.652e+10	-1.123e+11	-1.551e+11	-1.969e+11	-2.448e+11	-2.663e+11	-2.878e+11	-3.093e+11	-3.308e+11	-3.523e+11	-3.647e+11	-3.514e+11	-3.381e+11
5.371e-06	-2.301e+11	-2.235e+11	-2.17e+11	-2.105e+11	-1.903e+11	-1.646e+11	-1.388e+11	-1.13e+11	-8.773e+10	-6.616e+10	-4.459e+10	-7.965e+09	2.608e+10	6.013e+10	1.004e+11	1.299e+11	1.595e+11	1.89e+11	2.251e+11	2.331e+11	2.412e+11	2.492e+11	2.573e+11	2.744e+11	2.912e+11	2.985e+11	2.833e+11	2.681e+11	2.435e+11	2.125e+11	1.815e+11	1.504e+11	9.604e+10	6.025e+10	2.447e+10	-1.131e+10	-4.71e+10	-8.583e+10	-1.283e+11	-1.701e+11	-2.063e+11	-2.425e+11	-2.823e+11	-3.038e+11	-3.253e+11	-3.468e+11	-3.655e+11	-3.522e+11	-3.388e+11
5.615e-06	-2.284e+11	-2.34e+11	-2.275e+11	-2.209e+11	-2.022e+11	-1.764e+11	-1.506e+11	-1.285e+11	-1.069e+11	-8.532e+10	-6.376e+10	-2.846e+10	5.586e+09	3.964e+10	7.368e+10	1.133e+11	1.429e+11	1.724e+11	2.092e+11	2.172e+11	2.253e+11	2.386e+11	2.554e+11	2.723e+11	2.891e+11	2.964e+11	2.812e+11	2.66e+11	2.508e+11	2.356e+11	2.063e+11	1.753e+11	1.255e+11	8.968e+10	5.389e+10	2.596e+10	-1.654e+10	-5.904e+10	-1.015e+11	-1.433e+11	-1.795e+11	-2.157e+11	-2.518e+11	-2.88e+11	-3.198e+11	-3.413e+11	-3.662e+11	-3.529e+11	-3.396e+11
5.859e-06	-2.171e+11	-2.242e+11	-2.312e+11	-2.314e+11	-2.141e+11	-1.908e+11	-1.692e+11	-1.476e+11	-1.261e+11	-1.045e+11	-8.292e+10	-4.896e+10	-1.491e+10	1.914e+10	5.319e+10	8.724e+10	1.213e+11	1.558e+11	1.933e+11	2.028e+11	2.196e+11	2.365e+11	2.533e+11	2.702e+11	2.87e+11	2.943e+11	2.791e+11	2.639e+11	2.487e+11	2.334e+11	2.182e+11	2.002e+11	1.549e+11	1.378e+11	9.526e+10	5.276e+10	1.026e+10	-3.224e+10	-7.474e+10	-1.165e+11	-1.527e+11	-1.889e+11	-2.25e+11	-2.612e+11	-2.974e+11	-3.358e+11	-3.67e+11	-3.384e+11	-3.35e+11
6.104e-06	-2.059e+11	-2.129e+11	-2.199e+11	-2.329e+11	-2.329e+11	-2.099e+11	-1.884e+11	-1.668e+11	-1.452e+11	-1.236e+11	-1.021e+11	-6.946e+10	-3.541e+10	-1.361e+09	3.269e+10	6.674e+10	1.008e+11	1.11e+11	1.599e+11	2.006e+11	2.175e+11	2.343e+11	2.512e+11	2.68e+11	2.849e+11	2.921e+11	2.769e+11	2.617e+11	2.465e+11	2.313e+11	2.161e+11	2.009e+11	2.042e+11	1.646e+11	1.221e+11	7.955e+10	3.705e+10	-5.449e+09	-4.795e+10	-8.975e+10	-1.259e+11	-1.621e+11	-1.982e+11	-2.344e+11	-2.706e+11	-3.067e+11	-3.427e+11	-3.518e+11	-3.484e+11
6.348e-06	-1.946e+11	-2.049e+11	-2.173e+11	-2.298e+11	-2.309e+11	-2.21e+11	-2.075e+11	-1.859e+11	-1.644e+11	-1.428e+11	-1.212e+11	-8.996e+10	-5.591e+10	-2.186e+10	1.219e+10	4.624e+10	6.091e+10	8.801e+10	1.388e+11	1.677e+11	1.966e+11	2.322e+11	2.491e+11	2.659e+11	2.828e+11	2.9e+11	2.748e+11	2.596e+11	2.444e+11	2.292e+11	2.289e+11	2.264e+11	2.191e+11	1.869e+11	1.547e+11	1.063e+11	6.385e+10	2.135e+10	-2.115e+10	-6.296e+10	-9.912e+10	-1.353e+11	-1.714e+11	-2.076e+11	-2.404e+11	-2.819e+11	-3.253e+11	-3.406e+11	-3.559e+11
6.592e-06	-1.893e+11	-2.018e+11	-2.142e+11	-2.267e+11	-2.29e+11	-2.191e+11	-2.092e+11	-1.993e+11	-1.835e+11	-1.62e+11	-1.404e+11	-1.105e+11	-7.641e+10	-4.236e+10	-1.631e+10	1.079e+10	3.789e+10	6.498e+10	1.177e+11	1.466e+11	1.755e+11	2.044e+11	2.469e+11	2.638e+11	2.806e+11	2.879e+11	2.727e+11	2.575e+11	2.481e+11	2.456e+11	2.43e+11	2.404e+11	2.34e+11	2.018e+11	1.696e+11	1.374e+11	9.064e+10	4.814e+10	5.64e+09	-3.616e+10	-7.233e+10	-1.085e+11	-1.386e+11	-1.8e+11	-2.215e+11	-2.63e+11	-3.079e+11	-3.232e+11	-3.385e+11
6.836e-06	-1.862e+11	-1.987e+11	-2.111e+11	-2.236e+11	-2.271e+11	-2.172e+11	-2.073e+11	-1.974e+11	-1.875e+11	-1.776e+11	-1.596e+11	-1.31e+11	-9.353e+10	-6.643e+10	-3.934e+10	-1.224e+10	1.486e+10	4.196e+10	9.665e+10	1.255e+11	1.544e+11	1.833e+11	2.122e+11	2.411e+11	2.785e+11	2.858e+11	2.673e+11	2.648e+11	2.622e+11	2.596e+11	2.57e+11	2.545e+11	2.489e+11	2.167e+11	1.845e+11	1.523e+11	1.201e+11	8.79e+10	3.243e+10	-9.366e+09	-4.553e+10	-7.817e+10	-1.196e+11	-1.611e+11	-2.026e+11	-2.441e+11	-2.905e+11	-3.058e+11	-3.211e+11
7.08e-06	-1.831e+11	-1.955e+11	-2.08e+11	-2.205e+11	-2.251e+11	-2.152e+11	-2.053e+11	-1.954e+11	-1.855e+11	-1.756e+11	-1.743e+11	-1.432e+11	-1.166e+11	-8.946e+10	-6.236e+10	-3.526e+10	-8.164e+09	1.893e+10	7.557e+10	1.045e+11	1.333e+11	1.622e+11	1.911e+11	2.2e+11	2.489e+11	2.799e+11	2.814e+11	2.788e+11	2.762e+11	2.737e+11	2.711e+11	2.685e+11	2.639e+11	2.317e+11	1.995e+11	1.672e+11	1.35e+11	1.028e+11	7.061e+10	2.615e+10	-1.778e+10	-5.925e+10	-1.007e+11	-1.422e+11	-1.837e+11	-2.252e+11	-2.732e+11	-2.885e+11	-3.038e+11
7.324e-06	-1.8e+11	-1.924e+11	-2.049e+11	-2.174e+11	-2.232e+11	-2.133e+11	-2.034e+11	-1.935e+11	-1.836e+11	-1.862e+11	-1.85e+11	-1.564e+11	-1.35e+11	-1.125e+11	-8.539e+10	-5.829e+10	-3.119e+10	-4.091e+09	5.449e+10	8.338e+10	1.123e+11	1.412e+11	1.7e+11	1.967e+11	2.28e+11	2.655e+11	2.8e+11	2.929e+11	2.903e+11	2.877e+11	2.851e+11	2.826e+11	2.788e+11	2.466e+11	2.144e+11	1.822e+11	1.5e+11	1.222e+11	9.554e+10	5.362e+10	9.311e+09	-3.5e+10	-8.181e+10	-1.233e+11	-1.648e+11	-2.062e+11	-2.558e+11	-2.711e+11	-2.864e+11
7.568e-06	-1.668e+11	-1.893e+11	-2.018e+11	-2.143e+11	-2.213e+11	-2.114e+11	-2.015e+11	-1.992e+11	-1.98e+11	-1.969e+11	-1.957e+11	-1.695e+11	-1.481e+11	-1.267e+11	-1.053e+11	-8.131e+10	-5.421e+10	-2.712e+10	3.341e+10	6.23e+10	9.119e+10	1.186e+11	1.498e+11	1.81e+11	2.122e+11	2.512e+11	2.656e+11	2.801e+11	2.946e+11	3.018e+11	2.992e+11	2.966e+11	2.937e+11	2.615e+11	2.293e+11	2.017e+11	1.751e+11	1.484e+11	1.217e+11	8.11e+10	3.679e+10	-7.527e+09	-5.184e+10	-1.044e+11	-1.458e+11	-1.873e+11	-2.384e+11	-2.537e+11	-2.69e+11
7.813e-06	-1.515e+11	-1.732e+11	-1.95e+11	-2.112e+11	-2.194e+11	-2.122e+11	-2.11e+11	-2.099e+11	-2.087e+11	-2.076e+11	-2.064e+11	-1.827e+11	-1.613e+11	-1.399e+11	-1.185e+11	-9.71e+10	-7.57e+10	-5.014e+10	1.233e+10	4.037e+10	7.158e+10	1.028e+11	1.34e+11	1.652e+11	1.965e+11	2.368e+11	2.513e+11	2.658e+11	2.802e+11	2.947e+11	3.091e+11	3.106e+11	3.086e+11	2.764e+11	2.546e+11	2.279e+11	2.013e+11	1.746e+11	1.479e+11	1.086e+11	6.426e+10	1.995e+10	-2.436e+10	-6.868e+10	-1.13e+11	-1.684e+11	-2.21e+11	-2.363e+11	-2.413e+11
8.057e-06	-1.361e+11	-1.579e+11	-1.796e+11	-2.014e+11	-2.24e+11	-2.229e+11	-2.217e+11	-2.206e+11	-2.194e+11	-2.183e+11	-2.171e+11	-1.959e+11	-1.745e+11	-1.531e+11	-1.317e+11	-1.103e+11	-8.886e+10	-6.746e+10	-3.013e+10	2.462e+10	5.583e+10	8.705e+10	1.183e+11	1.495e+11	1.807e+11	2.225e+11	2.37e+11	2.514e+11	2.659e+11	2.803e+11	2.948e+11	3.093e+11	3.307e+11	3.074e+11	2.808e+11	2.541e+11	2.275e+11	2.008e+11	1.741e+11	1.36e+11	9.173e+10	4.742e+10	3.11e+09	-4.12e+10	-8.551e+10	-1.298e+11	-1.793e+11	-2.114e+11	-2.379e+11
8.301e-06	-1.208e+11	-1.426e+11	-1.594e+11	-1.841e+11	-2.148e+11	-2.265e+11	-2.324e+11	-2.312e+11	-2.301e+11	-2.289e+11	-2.278e+11	-2.09e+11	-1.876e+11	-1.662e+11	-1.448e+11	-1.234e+11	-1.026e+11	-8.263e+10	-5.656e+10	-2.056e+10	4.008e+10	7.13e+10	1.025e+11	1.337e+11	1.65e+11	2.082e+11	2.226e+11	2.371e+11	2.515e+11	2.66e+11	2.823e+11	3.022e+11	3.263e+11	3.173e+11	3.07e+11	2.803e+11	2.536e+11	2.27e+11	2.003e+11	1.635e+11	1.192e+11	7.49e+10	3.058e+10	-1.373e+10	-5.78e+10	-1.005e+11	-1.507e+11	-1.918e+11	-2.329e+11
8.545e-06	-9.796e+10	-1.227e+11	-1.474e+11	-1.721e+11	-2.032e+11	-2.149e+11	-2.266e+11	-2.383e+11	-2.408e+11	-2.396e+11	-2.385e+11	-2.222e+11	-2.008e+11	-1.794e+11	-1.574e+11	-1.374e+11	-1.174e+11	-9.737e+10	-7.155e+10	-3.555e+10	4.489e+08	3.645e+10	8.677e+10	1.18e+11	1.492e+11	1.938e+11	2.083e+11	2.227e+11	2.376e+11	2.575e+11	2.775e+11	2.974e+11	3.219e+11	3.129e+11	3.038e+11	2.948e+11	2.798e+11	2.532e+11	2.265e+11	1.91e+11	1.467e+11	1.024e+11	5.806e+10	1.517e+10	-2.753e+10	-7.022e+10	-1.221e+11	-1.632e+11	-2.043e+11
8.789e-06	-8.596e+10	-1.107e+11	-1.354e+11	-1.601e+11	-1.916e+11	-2.033e+11	-2.15e+11	-2.267e+11	-2.384e+11	-2.501e+11	-2.492e+11	-2.354e+11	-2.14e+11	-1.922e+11	-1.722e+11	-1.522e+11	-1.321e+11	-1.121e+11	-8.654e+10	-5.054e+10	-1.454e+10	2.146e+10	5.746e+10	9.346e+10	1.335e+11	1.795e+11	1.939e+11	2.128e+11	2.327e+11	2.527e+11	2.726e+11	2.926e+11	3.174e+11	3.084e+11	2.994e+11	2.904e+11	2.814e+11	2.724e+11	2.527e+11	2.185e+11	1.742e+11	1.308e+11	8.814e+10	4.544e+10	2.745e+09	-3.995e+10	-9.349e+10	-1.346e+11	-1.757e+11
9.033e-06	-7.395e+10	-9.867e+10	-1.234e+11	-1.481e+11	-1.8e+11	-1.917e+11	-2.034e+11	-2.151e+11	-2.268e+11	-2.386e+11	-2.503e+11	-2.47e+11	-2.269e+11	-2.069e+11	-1.869e+11	-1.669e+11	-1.469e+11	-1.269e+11	-1.015e+11	-6.552e+10	-2.953e+10	6.474e+09	4.247e+10	7.847e+10	1.145e+11	1.68e+11	1.88e+11	2.079e+11	2.279e+11	2.478e+11	2.678e+11	2.877e+11	3.13e+11	3.04e+11	2.95e+11	2.86e+11	2.769e+11	2.679e+11	2.589e+11	2.539e+11	2.038e+11	1.611e+11	1.184e+11	7.572e+10	3.302e+10	-9.675e+09	-6.488e+10	-1.06e+11	-1.471e+11
9.277e-06	-6.194e+10	-8.666e+10	-1.114e+11	-1.361e+11	-1.684e+11	-1.802e+11	-1.919e+11	-2.036e+11	-2.153e+11	-2.299e+11	-2.453e+11	-2.477e+11	-2.393e+11	-2.217e+11	-2.017e+11	-1.816e+11	-1.616e+11	-1.416e+11	-1.165e+11	-8.051e+10	-4.451e+10	-8.513e+09	2.749e+10	5.871e+10	8.984e+10	1.328e+11	1.656e+11	2.031e+11	2.23e+11	2.43e+11	2.629e+11	2.829e+11	3.086e+11	2.995e+11	2.905e+11	2.815e+11	2.725e+11	2.662e+11	2.659e+11	2.632e+11	2.333e+11	1.914e+11	1.487e+11	1.06e+11	6.329e+10	2.06e+10	-3.626e+10	-7.736e+10	-1.185e+11
9.521e-06	-4.988e+10	-7.465e+10	-9.937e+10	-1.241e+11	-1.569e+11	-1.686e+11	-1.803e+11	-1.94e+11	-2.094e+11	-2.248e+11	-2.401e+11	-2.451e+11	-2.367e+11	-2.283e+11	-2.199e+11	-1.964e+11	-1.764e+11	-1.564e+11	-1.315e+11	-9.55e+10	-5.95e+10	-2.502e+10	3.478e+09	3.461e+10	6.574e+10	1.09e+11	1.417e+11	1.745e+11	2.072e+11	2.382e+11	2.581e+11	2.781e+11	3.041e+11	2.951e+11	2.861e+11	2.771e+11	2.765e+11	2.762e+11	2.76e+11	2.724e+11	2.425e+11	2.126e+11	1.827e+11	1.363e+11	9.357e+10	5.087e+10	-7.647e+09	-4.875e+10	-8.984e+10
9.766e-06	-3.349e+10	-6.074e+10	-8.736e+10	-1.121e+11	-1.453e+11	-1.57e+11	-1.735e+11	-1.889e+11	-2.043e+11	-2.196e+11	-2.35e+11	-2.426e+11	-2.342e+11	-2.258e+11	-2.173e+11	-2.089e+11	-1.911e+11	-1.711e+11	-1.465e+11	-1.105e+11	-8.288e+10	-5.175e+10	-2.062e+10	1.052e+10	4.165e+10	8.522e+10	1.179e+11	1.507e+11	1.834e+11	2.161e+11	2.489e+11	2.732e+11	2.997e+11	2.907e+11	2.87e+11	2.868e+11	2.865e+11	2.863e+11	2.861e+11	2.816e+11	2.517e+11	2.218e+11	1.919e+11	1.62e+11	1.321e+11	8.115e+10	2.097e+10	-2.013e+10	-5.989e+10
1.001e-05	-1.711e+10	-4.435e+10	-7.16e+10	-9.884e+10	-1.377e+11	-1.53e+11	-1.684e+11	-1.837e+11	-1.991e+11	-2.145e+11	-2.298e+11	-2.4e+11	-2.316e+11	-2.232e+11	-2.148e+11	-2.064e+11	-1.98e+11	-1.895e+11	-1.692e+11	-1.381e+11	-1.07e+11	-7.584e+10	-4.471e+10	-1.358e+10	1.755e+10	6.141e+10	9.414e+10	1.269e+11	1.596e+11	1.923e+11	2.251e+11	2.578e+11	2.976e+11	2.973e+11	2.971e+11	2.969e+11	2.966e+11	2.964e+11	2.961e+11	2.908e+11	2.609e+11	2.31e+11	2.011e+11	1.712e+11	1.413e+11	1.114e+11	6.92e+10	7.188e+09	-3.504e+10
1.025e-05	-7.236e+08	-2.797e+10	-5.266e+10	-7.823e+10	-1.043e+11	-1.279e+11	-1.632e+11	-1.786e+11	-1.94e+11	-2.093e+11	-2.247e+11	-2.375e+11	-2.291e+11	-2.206e+11	-2.122e+11	-2.038e+11	-2.006e+11	-1.992e+11	-1.903e+11	-1.698e+11	-1.311e+11	-9.994e+10	-6.881e+10	-3.767e+10	-6.543e+09	3.761e+10	7.034e+10	1.031e+11	1.358e+11	1.685e+11	2.013e+11	2.362e+11	2.679e+11	2.872e+11	3.072e+11	3.069e+11	3.067e+11	3.064e+11	3.062e+11	3e+11	2.701e+11	2.402e+11	2.103e+11	1.804e+11	1.505e+11	1.162e+11	8.944e+10	4.95e+10	-1.019e+10
1.05e-05	1.741e+10	-8.165e+09	-3.374e+10	-5.931e+10	-8.684e+10	-1.105e+11	-1.342e+11	-1.735e+11	-1.888e+11	-2.042e+11	-2.196e+11	-2.349e+11	-2.265e+11	-2.181e+11	-2.097e+11	-2.088e+11	-2.073e+11	-2.059e+11	-1.97e+11	-1.766e+11	-1.561e+11	-1.357e+11	-9.29e+10	-6.177e+10	-3.064e+10	1.38e+10	4.653e+10	7.926e+10	1.12e+11	1.463e+11	1.812e+11	2.161e+11	2.478e+11	2.672e+11	2.866e+11	3.06e+11	3.168e+11	3.165e+11	3.163e+11	3.092e+11	2.793e+11	2.494e+11	2.195e+11	1.896e+11	1.63e+11	1.365e+11	1.097e+11	6.974e+10	2.98e+10
1.074e-05	3.633e+10	1.076e+10	-1.481e+10	-4.039e+10	-6.942e+10	-9.31e+10	-1.168e+11	-1.405e+11	-1.641e+11	-1.991e+11	-2.144e+11	-2.323e+11	-2.239e+11	-2.183e+11	-2.169e+11	-2.155e+11	-2.14e+11	-2.126e+11	-2.037e+11	-1.833e+11	-1.628e+11	-1.424e+11	-1.219e+11	-8.586e+10	-5.473e+10	-1e+10	2.273e+10	5.647e+10	9.138e+10	1.263e+11	1.612e+11	1.961e+11	2.278e+11	2.472e+11	2.666e+11	2.859e+11	3.053e+11	3.247e+11	3.263e+11	3.184e+11	2.885e+11	2.63e+11	2.364e+11	2.098e+11	1.833e+11	1.567e+11	1.299e+11	8.998e+10	5.004e+10
1.099e-05	5.525e+10	2.968e+10	4.109e+09	-2.146e+10	-5.2e+10	-7.568e+10	-9.936e+10	-1.23e+11	-1.467e+11	-1.704e+11	-1.941e+11	-2.278e+11	-2.264e+11	-2.25e+11	-2.236e+11	-2.222e+11	-2.207e+11	-2.193e+11	-2.104e+11	-1.9e+11	-1.695e+11	-1.491e+11	-1.287e+11	-1.082e+11	-8.778e+10	-3.337e+10	1.535e+09	3.644e+10	7.135e+10	1.063e+11	1.412e+11	1.761e+11	2.078e+11	2.271e+11	2.465e+11	2.659e+11	2.853e+11	3.047e+11	3.24e+11	3.363e+11	3.098e+11	2.832e+11	2.566e+11	2.301e+11	2.035e+11	1.77e+11	1.502e+11	1.102e+11	7.028e+10
1.123e-05	7.418e+10	4.86e+10	2.303e+10	-2.539e+09	-3.458e+10	-5.826e+10	-8.194e+10	-1.056e+11	-1.293e+11	-1.532e+11	-1.786e+11	-2.082e+11	-2.203e+11	-2.317e+11	-2.303e+11	-2.289e+11	-2.275e+11	-2.26e+11	-2.171e+11	-1.967e+11	-1.762e+11	-1.558e+11	-1.354e+11	-1.149e+11	-9.068e+10	-6.853e+10	-3.778e+10	1.641e+10	5.132e+10	8.622e+10	1.211e+11	1.56e+11	1.877e+11	2.071e+11	2.265e+11	2.459e+11	2.653e+11	2.846e+11	3.09e+11	3.295e+11	3.238e+11	3.035e+11	2.769e+11	2.503e+11	2.238e+11	1.972e+11	1.704e+11	1.305e+11	9.052e+10
1.147e-05	9.31e+10	6.753e+10	4.195e+10	1.638e+10	-1.717e+10	-4.084e+10	-6.452e+10	-8.82e+10	-1.133e+11	-1.387e+11	-1.641e+11	-1.955e+11	-2.076e+11	-2.196e+11	-2.37e+11	-2.356e+11	-2.342e+11	-2.327e+11	-2.238e+11	-2.034e+11	-1.829e+11	-1.625e+11	-1.417e+11	-1.233e+11	-1.048e+11	-8.269e+10	-5.194e+10	-2.118e+10	9.578e+09	6.619e+10	1.011e+11	1.36e+11	1.677e+11	1.871e+11	2.065e+11	2.258e+11	2.505e+11	2.746e+11	2.987e+11	3.193e+11	3.135e+11	3.078e+11	3.02e+11	2.706e+11	2.44e+11	2.174e+11	1.906e+11	1.507e+11	1.108e+11
1.172e-05	1.106e+11	9.433e+10	6.088e+10	3.531e+10	2.536e+08	-2.343e+10	-4.811e+10	-7.348e+10	-9.885e+10	-1.242e+11	-1.496e+11	-1.828e+11	-1.948e+11	-2.069e+11	-2.19e+11	-2.31e+11	-2.409e+11	-2.394e+11	-2.305e+11	-2.101e+11	-1.928e+11	-1.743e+11	-1.559e+11	-1.374e+11	-1.19e+11	-9.685e+10	-6.61e+10	-3.534e+10	-4.583e+09	2.617e+10	8.107e+10	1.16e+11	1.477e+11	1.671e+11	1.92e+11	2.161e+11	2.402e+11	2.643e+11	2.884e+11	3.09e+11	3.032e+11	2.975e+11	2.917e+11	2.86e+11	2.642e+11	2.377e+11	2.109e+11	1.709e+11	1.275e+11
1.196e-05	1.152e+11	9.891e+10	8.26e+10	6.628e+10	1.712e+10	-8.249e+09	-3.362e+10	-5.899e+10	-8.437e+10	-1.097e+11	-1.351e+11	-1.701e+11	-1.821e+11	-1.942e+11	-2.062e+11	-2.183e+11	-2.304e+11	-2.424e+11	-2.438e+11	-2.254e+11	-2.069e+11	-1.885e+11	-1.701e+11	-1.516e+11	-1.332e+11	-1.11e+11	-8.026e+10	-4.95e+10	-1.874e+10	1.201e+10	4.277e+10	7.353e+10	1.276e+11	1.576e+11	1.817e+11	2.058e+11	2.299e+11	2.54e+11	2.781e+11	2.987e+11	2.929e+11	2.872e+11	2.814e+11	2.757e+11	2.7e+11	2.642e+11	2.311e+11	1.918e+11	1.527e+11
1.221e-05	1.198e+11	1.035e+11	8.734e+10	7.41e+10	3.72e+10	6.236e+09	-1.914e+10	-4.451e+10	-6.988e+10	-9.525e+10	-1.206e+11	-1.573e+11	-1.694e+11	-1.815e+11	-1.935e+11	-2.056e+11	-2.177e+11	-2.301e+11	-2.468e+11	-2.387e+11	-2.211e+11	-2.027e+11	-1.842e+11	-1.658e+11	-1.473e+11	-1.252e+11	-9.442e+10	-6.366e+10	-3.291e+10	-2.148e+09	2.861e+10	5.921e+10	1.003e+11	1.299e+11	1.714e+11	1.955e+11	2.196e+11	2.436e+11	2.677e+11	2.884e+11	2.826e+11	2.769e+11	2.711e+11	2.654e+11	2.597e+11	2.587e+11	2.406e+11	2.121e+11	1.779e+11
1.245e-05	1.244e+11	1.105e+11	9.725e+10	8.401e+10	4.861e+10	2.391e+10	-7.878e+08	-3.002e+10	-5.54e+10	-8.077e+10	-1.061e+11	-1.446e+11	-1.567e+11	-1.687e+11	-1.808e+11	-1.927e+11	-2.102e+11	-2.276e+11	-2.431e+11	-2.35e+11	-2.269e+11	-2.168e+11	-1.984e+11	-1.799e+11	-1.615e+11	-1.393e+11	-1.086e+11	-7.782e+10	-4.707e+10	-1.414e+10	1.428e+10	4.271e+10	8.21e+10	1.118e+11	1.414e+11	1.845e+11	2.092e+11	2.333e+11	2.574e+11	2.781e+11	2.723e+11	2.666e+11	2.608e+11	2.59e+11	2.608e+11	2.627e+11	2.473e+11	2.188e+11	1.903e+11
1.27e-05	1.337e+11	1.204e+11	1.072e+11	9.392e+10	6.001e+10	3.531e+10	1.061e+10	-1.408e+10	-3.878e+10	-6.629e+10	-9.166e+10	-1.319e+11	-1.44e+11	-1.553e+11	-1.727e+11	-1.902e+11	-2.077e+11	-2.251e+11	-2.393e+11	-2.312e+11	-2.231e+11	-2.15e+11	-2.069e+11	-1.941e+11	-1.756e+11	-1.535e+11	-1.227e+11	-8.75e+10	-5.907e+10	-3.064e+10	-2.217e+09	2.621e+10	6.391e+10	9.357e+10	1.232e+11	1.529e+11	1.825e+11	2.23e+11	2.471e+11	2.678e+11	2.62e+11	2.563e+11	2.612e+11	2.63e+11	2.649e+11	2.667e+11	2.54e+11	2.255e+11	1.97e+11
1.294e-05	1.436e+11	1.303e+11	1.171e+11	1.038e+11	7.141e+10	4.671e+10	2.202e+10	-2.682e+09	-2.738e+10	-5.208e+10	-7.677e+10	-1.178e+11	-1.353e+11	-1.528e+11	-1.702e+11	-1.877e+11	-2.052e+11	-2.226e+11	-2.356e+11	-2.275e+11	-2.194e+11	-2.113e+11	-2.032e+11	-1.951e+11	-1.87e+11	-1.677e+11	-1.324e+11	-1.04e+11	-7.557e+10	-4.715e+10	-1.872e+10	9.707e+09	4.572e+10	7.538e+10	1.05e+11	1.347e+11	1.643e+11	1.94e+11	2.237e+11	2.575e+11	2.615e+11	2.633e+11	2.652e+11	2.671e+11	2.689e+11	2.708e+11	2.607e+11	2.323e+11	2.038e+11
1.318e-05	1.535e+11	1.402e+11	1.27e+11	1.137e+11	8.281e+10	5.811e+10	3.342e+10	8.72e+09	-1.598e+10	-4.067e+10	-5.88e+10	-9.634e+10	-1.328e+11	-1.503e+11	-1.677e+11	-1.852e+11	-2.027e+11	-2.201e+11	-2.318e+11	-2.237e+11	-2.156e+11	-2.075e+11	-1.994e+11	-1.913e+11	-1.846e+11	-1.725e+11	-1.516e+11	-1.205e+11	-9.207e+10	-6.365e+10	-3.522e+10	-6.795e+09	2.753e+10	5.719e+10	8.684e+10	1.165e+11	1.462e+11	1.758e+11	2.004e+11	2.309e+11	2.472e+11	2.674e+11	2.692e+11	2.711e+11	2.73e+11	2.748e+11	2.675e+11	2.39e+11	2.105e+11
1.343e-05	1.634e+11	1.501e+11	1.369e+11	1.236e+11	9.421e+10	6.952e+10	4.482e+10	2.012e+10	5.196e+08	-2.277e+10	-4.607e+10	-8.296e+10	-1.059e+11	-1.288e+11	-1.652e+11	-1.827e+11	-2.002e+11	-2.176e+11	-2.281e+11	-2.2e+11	-2.119e+11	-2.038e+11	-1.962e+11	-1.937e+11	-1.912e+11	-1.795e+11	-1.587e+11	-1.378e+11	-1.086e+11	-8.015e+10	-5.172e+10	-2.33e+10	9.338e+09	3.9e+10	6.865e+10	9.831e+10	1.245e+11	1.554e+11	1.862e+11	2.168e+11	2.332e+11	2.495e+11	2.733e+11	2.751e+11	2.77e+11	2.789e+11	2.742e+11	2.457e+11	2.172e+11
1.367e-05	1.653e+11	1.594e+11	1.468e+11	1.336e+11	1.056e+11	8.092e+10	5.984e+10	3.655e+10	1.325e+10	-1.004e+10	-3.334e+10	-6.959e+10	-9.251e+10	-1.154e+11	-1.384e+11	-1.613e+11	-1.977e+11	-2.151e+11	-2.243e+11	-2.162e+11	-2.078e+11	-2.053e+11	-2.028e+11	-2.003e+11	-1.978e+11	-1.865e+11	-1.657e+11	-1.448e+11	-1.24e+11	-1.032e+11	-6.823e+10	-3.98e+10	-8.852e+09	2.081e+10	5.046e+10	7.951e+10	1.104e+11	1.412e+11	1.721e+11	2.028e+11	2.191e+11	2.355e+11	2.518e+11	2.682e+11	2.81e+11	2.829e+11	2.809e+11	2.524e+11	2.239e+11
1.392e-05	1.626e+11	1.567e+11	1.507e+11	1.435e+11	1.17e+11	9.587e+10	7.258e+10	4.928e+10	2.599e+10	2.692e+09	-2.06e+10	-5.621e+10	-7.913e+10	-1.021e+11	-1.25e+11	-1.479e+11	-1.708e+11	-1.937e+11	-2.206e+11	-2.168e+11	-2.143e+11	-2.118e+11	-2.094e+11	-2.069e+11	-2.044e+11	-1.935e+11	-1.727e+11	-1.519e+11	-1.31e+11	-1.102e+11	-8.935e+10	-6.851e+10	-2.704e+10	3.654e+09	3.45e+10	6.535e+10	9.62e+10	1.27e+11	1.579e+11	1.887e+11	2.051e+11	2.214e+11	2.378e+11	2.541e+11	2.705e+11	2.868e+11	2.876e+11	2.611e+11	2.382e+11
1.416e-05	1.599e+11	1.539e+11	1.48e+11	1.448e+11	1.348e+11	1.086e+11	8.531e+10	6.201e+10	3.872e+10	1.543e+10	-7.869e+09	-4.284e+10	-6.576e+10	-8.868e+10	-1.116e+11	-1.345e+11	-1.575e+11	-1.796e+11	-2.064e+11	-2.234e+11	-2.209e+11	-2.184e+11	-2.159e+11	-2.135e+11	-2.11e+11	-2.005e+11	-1.797e+11	-1.589e+11	-1.38e+11	-1.172e+11	-9.637e+10	-7.015e+10	-4.143e+10	-1.051e+10	2.034e+10	5.119e+10	8.203e+10	1.129e+11	1.437e+11	1.747e+11	1.91e+11	2.074e+11	2.237e+11	2.401e+11	2.564e+11	2.733e+11	2.863e+11	2.773e+11	2.559e+11
1.44e-05	1.571e+11	1.474e+11	1.488e+11	1.502e+11	1.402e+11	1.22e+11	1.037e+11	7.475e+10	5.145e+10	2.816e+10	4.865e+09	-2.946e+10	-5.238e+10	-7.531e+10	-9.823e+10	-1.164e+11	-1.419e+11	-1.673e+11	-1.945e+11	-2.044e+11	-2.143e+11	-2.25e+11	-2.225e+11	-2.2e+11	-2.175e+11	-2.076e+11	-1.867e+11	-1.659e+11	-1.451e+11	-1.156e+11	-1e+11	-8.441e+10	-5.574e+10	-2.481e+10	6.119e+09	3.702e+10	6.787e+10	9.872e+10	1.296e+11	1.607e+11	1.77e+11	1.933e+11	2.097e+11	2.26e+11	2.456e+11	2.656e+11	2.828e+11	2.739e+11	2.649e+11
1.465e-05	1.513e+11	1.527e+11	1.541e+11	1.555e+11	1.455e+11	1.273e+11	1.091e+11	9.085e+10	7.264e+10	4.089e+10	1.76e+10	-1.608e+10	-3.901e+10	-6.193e+10	-7.871e+10	-1.042e+11	-1.296e+11	-1.551e+11	-1.825e+11	-1.924e+11	-2.023e+11	-2.123e+11	-2.222e+11	-2.266e+11	-2.241e+11	-2.146e+11	-1.937e+11	-1.729e+11	-1.455e+11	-1.299e+11	-1.143e+11	-9.866e+10	-7.005e+10	-3.912e+10	-8.188e+09	2.274e+10	5.367e+10	8.455e+10	1.154e+11	1.466e+11	1.629e+11	1.793e+11	1.979e+11	2.179e+11	2.379e+11	2.579e+11	2.793e+11	2.704e+11	2.614e+11
1.489e-05	1.566e+11	1.58e+11	1.594e+11	1.608e+11	1.508e+11	1.326e+11	1.144e+11	9.618e+10	7.796e+10	5.975e+10	3.033e+10	-2.709e+09	-1.555e+10	-4.101e+10	-6.647e+10	-9.193e+10	-1.174e+11	-1.428e+11	-1.706e+11	-1.805e+11	-1.904e+11	-2.003e+11	-2.102e+11	-2.201e+11	-2.307e+11	-2.216e+11	-1.91e+11	-1.754e+11	-1.598e+11	-1.441e+11	-1.285e+11	-1.129e+11	-8.436e+10	-5.343e+10	-2.25e+10	8.435e+09	3.937e+10	7.03e+10	1.012e+11	1.326e+11	1.502e+11	1.702e+11	1.902e+11	2.102e+11	2.302e+11	2.503e+11	2.759e+11	2.669e+11	2.579e+11
1.514e-05	1.619e+11	1.634e+11	1.648e+11	1.662e+11	1.561e+11	1.379e+11	1.197e+11	1.015e+11	8.329e+10	6.507e+10	4.163e+10	2.253e+10	-3.303e+09	-2.876e+10	-5.422e+10	-7.968e+10	-1.051e+11	-1.306e+11	-1.586e+11	-1.686e+11	-1.785e+11	-1.884e+11	-1.983e+11	-2.082e+11	-2.078e+11	-2.153e+11	-2.052e+11	-1.896e+11	-1.74e+11	-1.584e+11	-1.428e+11	-1.272e+11	-9.866e+10	-6.773e+10	-3.68e+10	-5.872e+09	2.506e+10	5.599e+10	8.861e+10	1.182e+11	1.425e+11	1.625e+11	1.825e+11	2.025e+11	2.225e+11	2.426e+11	2.724e+11	2.634e+11	2.544e+11
1.538e-05	1.673e+11	1.687e+11	1.701e+11	1.715e+11	1.615e+11	1.432e+11	1.25e+11	1.068e+11	8.211e+10	6.778e+10	5.344e+10	3.382e+10	1.021e+10	-1.339e+10	-4.198e+10	-6.744e+10	-9.29e+10	-1.184e+11	-1.467e+11	-1.566e+11	-1.665e+11	-1.764e+11	-1.897e+11	-1.936e+11	-2.06e+11	-2.142e+11	-2.083e+11	-2.024e+11	-1.883e+11	-1.727e+11	-1.57e+11	-1.414e+11	-1.13e+11	-8.204e+10	-5.111e+10	-2.018e+10	1.075e+10	4.214e+10	7.229e+10	1.019e+11	1.269e+11	1.519e+11	1.748e+11	1.948e+11	2.149e+11	2.349e+11	2.689e+11	2.599e+11	2.509e+11
1.563e-05	1.653e+11	1.74e+11	1.754e+11	1.768e+11	1.668e+11	1.486e+11	1.304e+11	1.083e+11	9.392e+10	7.959e+10	6.525e+10	4.511e+10	2.151e+10	-2.101e+09	-2.571e+10	-5.52e+10	-8.066e+10	-1.061e+11	-1.348e+11	-1.447e+11	-1.546e+11	-1.67e+11	-1.794e+11	-1.918e+11	-2.042e+11	-2.132e+11	-2.073e+11	-2.014e+11	-1.954e+11	-1.895e+11	-1.713e+11	-1.557e+11	-1.273e+11	-9.635e+10	-6.542e+10	-3.447e+10	-4.323e+09	2.583e+10	5.598e+10	8.556e+10	1.106e+11	1.355e+11	1.605e+11	1.855e+11	2.072e+11	2.272e+11	2.654e+11	2.564e+11	2.475e+11
1.587e-05	1.579e+11	1.662e+11	1.745e+11	1.822e+11	1.721e+11	1.487e+11	1.344e+11	1.201e+11	1.057e+11	9.139e+10	7.706e+10	5.641e+10	3.28e+10	9.192e+09	-1.442e+10	-3.802e+10	-6.163e+10	-9.387e+10	-1.228e+11	-1.404e+11	-1.528e+11	-1.652e+11	-1.775e+11	-1.899e+11	-2.023e+11	-2.122e+11	-2.063e+11	-2.003e+11	-1.944e+11	-1.885e+11	-1.826e+11	-1.699e+11	-1.416e+11	-1.111e+11	-8.094e+10	-5.079e+10	-2.064e+10	9.513e+09	3.966e+10	6.924e+10	9.424e+10	1.192e+11	1.442e+11	1.692e+11	1.942e+11	2.192e+11	2.619e+11	2.521e+11	2.482e+11
1.611e-05	1.505e+11	1.588e+11	1.671e+11	1.724e+11	1.739e+11	1.605e+11	1.462e+11	1.319e+11	1.175e+11	1.032e+11	8.887e+10	6.77e+10	4.409e+10	2.048e+10	-3.123e+09	-2.673e+10	-5.034e+10	-7.983e+10	-1.023e+11	-1.385e+11	-1.509e+11	-1.633e+11	-1.757e+11	-1.881e+11	-2.005e+11	-2.112e+11	-2.052e+11	-1.993e+11	-1.934e+11	-1.875e+11	-1.815e+11	-1.756e+11	-1.62e+11	-1.274e+11	-9.725e+10	-6.71e+10	-3.695e+10	-6.803e+09	2.335e+10	5.293e+10	7.792e+10	1.029e+11	1.279e+11	1.529e+11	1.779e+11	2.029e+11	2.311e+11	2.598e+11	2.559e+11
1.636e-05	1.431e+11	1.488e+11	1.598e+11	1.708e+11	1.722e+11	1.668e+11	1.58e+11	1.437e+11	1.293e+11	1.15e+11	1.007e+11	7.899e+10	5.539e+10	3.178e+10	8.17e+09	-1.544e+10	-4.232e+10	-6.467e+10	-8.716e+10	-1.099e+11	-1.326e+11	-1.615e+11	-1.739e+11	-1.862e+11	-1.986e+11	-2.101e+11	-2.042e+11	-1.983e+11	-1.924e+11	-1.864e+11	-1.837e+11	-1.821e+11	-1.693e+11	-1.471e+11	-1.248e+11	-8.342e+10	-5.327e+10	-2.312e+10	7.033e+09	3.661e+10	6.161e+10	8.66e+10	1.116e+11	1.366e+11	1.626e+11	1.916e+11	2.203e+11	2.318e+11	2.434e+11
1.66e-05	1.362e+11	1.472e+11	1.582e+11	1.692e+11	1.706e+11	1.651e+11	1.596e+11	1.542e+11	1.412e+11	1.268e+11	1.125e+11	9.029e+10	6.668e+10	4.307e+10	1.754e+10	-4.814e+09	-2.716e+10	-4.951e+10	-7.2e+10	-9.471e+10	-1.174e+11	-1.401e+11	-1.72e+11	-1.844e+11	-1.968e+11	-2.091e+11	-2.032e+11	-1.973e+11	-1.934e+11	-1.917e+11	-1.901e+11	-1.885e+11	-1.767e+11	-1.544e+11	-1.322e+11	-1.099e+11	-8.767e+10	-3.943e+10	-9.282e+09	2.03e+10	4.529e+10	7.029e+10	9.379e+10	1.228e+11	1.518e+11	1.808e+11	2.095e+11	2.21e+11	2.325e+11
1.685e-05	1.346e+11	1.456e+11	1.566e+11	1.676e+11	1.69e+11	1.635e+11	1.58e+11	1.525e+11	1.47e+11	1.416e+11	1.243e+11	1.016e+11	7.74e+10	5.505e+10	3.27e+10	1.035e+10	-1.2e+10	-3.435e+10	-5.684e+10	-7.955e+10	-1.023e+11	-1.25e+11	-1.477e+11	-1.704e+11	-1.95e+11	-2.081e+11	-2.03e+11	-2.014e+11	-1.998e+11	-1.982e+11	-1.966e+11	-1.949e+11	-1.84e+11	-1.618e+11	-1.395e+11	-1.173e+11	-9.503e+10	-7.278e+10	-2.56e+10	3.984e+09	2.497e+10	5.397e+10	8.297e+10	1.12e+11	1.41e+11	1.7e+11	1.987e+11	2.102e+11	2.217e+11
1.709e-05	1.33e+11	1.44e+11	1.55e+11	1.66e+11	1.673e+11	1.619e+11	1.564e+11	1.509e+11	1.454e+11	1.399e+11	1.349e+11	1.181e+11	9.255e+10	7.02e+10	4.785e+10	2.55e+10	3.155e+09	-1.92e+10	-4.169e+10	-6.439e+10	-8.709e+10	-1.098e+11	-1.325e+11	-1.552e+11	-1.779e+11	-2.04e+11	-2.095e+11	-2.078e+11	-2.062e+11	-2.046e+11	-2.03e+11	-2.014e+11	-1.914e+11	-1.691e+11	-1.469e+11	-1.246e+11	-1.024e+11	-8.013e+10	-5.788e+10	-1.545e+10	1.415e+10	4.315e+10	7.216e+10	1.012e+11	1.302e+11	1.592e+11	1.878e+11	1.994e+11	2.109e+11
1.733e-05	1.314e+11	1.423e+11	1.533e+11	1.643e+11	1.657e+11	1.602e+11	1.547e+11	1.493e+11	1.438e+11	1.415e+11	1.395e+11	1.237e+11	1.067e+11	8.536e+10	6.301e+10	4.066e+10	1.831e+10	-4.036e+09	-2.653e+10	-4.923e+10	-7.193e+10	-9.464e+10	-1.173e+11	-1.426e+11	-1.666e+11	-1.928e+11	-2.021e+11	-2.114e+11	-2.127e+11	-2.11e+11	-2.094e+11	-2.078e+11	-1.987e+11	-1.765e+11	-1.542e+11	-1.32e+11	-1.097e+11	-8.901e+10	-6.995e+10	-2.824e+10	1.899e+09	3.204e+10	6.134e+10	9.034e+10	1.193e+11	1.483e+11	1.77e+11	1.886e+11	2.001e+11
1.758e-05	1.205e+11	1.407e+11	1.517e+11	1.627e+11	1.641e+11	1.586e+11	1.531e+11	1.501e+11	1.481e+11	1.461e+11	1.44e+11	1.293e+11	1.124e+11	9.542e+10	7.848e+10	5.582e+10	3.347e+10	1.112e+10	-1.137e+10	-3.407e+10	-5.678e+10	-8.287e+10	-1.069e+11	-1.309e+11	-1.549e+11	-1.816e+11	-1.909e+11	-2.002e+11	-2.096e+11	-2.175e+11	-2.159e+11	-2.142e+11	-2.061e+11	-1.838e+11	-1.616e+11	-1.4e+11	-1.21e+11	-1.019e+11	-8.284e+10	-4.103e+10	-1.089e+10	1.925e+10	4.939e+10	7.952e+10	1.085e+11	1.375e+11	1.662e+11	1.777e+11	1.893e+11
1.782e-05	1.096e+11	1.256e+11	1.416e+11	1.611e+11	1.624e+11	1.587e+11	1.567e+11	1.547e+11	1.527e+11	1.506e+11	1.486e+11	1.349e+11	1.18e+11	1.01e+11	8.41e+10	6.716e+10	5.022e+10	2.628e+10	3.792e+09	-2.316e+10	-4.717e+10	-7.117e+10	-9.518e+10	-1.192e+11	-1.432e+11	-1.704e+11	-1.797e+11	-1.891e+11	-1.984e+11	-2.077e+11	-2.17e+11	-2.207e+11	-2.135e+11	-1.912e+11	-1.72e+11	-1.529e+11	-1.338e+11	-1.148e+11	-9.573e+10	-5.382e+10	-2.368e+10	6.461e+09	3.66e+10	6.674e+10	9.688e+10	1.267e+11	1.554e+11	1.669e+11	1.847e+11
1.807e-05	9.875e+10	1.147e+11	1.307e+11	1.468e+11	1.653e+11	1.633e+11	1.613e+11	1.592e+11	1.572e+11	1.552e+11	1.531e+11	1.405e+11	1.236e+11	1.067e+11	8.972e+10	7.278e+10	5.584e+10	3.89e+10	2.017e+10	-1.147e+10	-3.548e+10	-5.948e+10	-8.349e+10	-1.075e+11	-1.315e+11	-1.592e+11	-1.685e+11	-1.779e+11	-1.872e+11	-1.965e+11	-2.058e+11	-2.152e+11	-2.202e+11	-2.039e+11	-1.848e+11	-1.658e+11	-1.467e+11	-1.277e+11	-1.086e+11	-6.66e+10	-3.647e+10	-6.328e+09	2.381e+10	5.395e+10	8.409e+10	1.142e+11	1.511e+11	1.693e+11	1.837e+11
1.831e-05	8.788e+10	1.039e+11	1.217e+11	1.4e+11	1.51e+11	1.568e+11	1.658e+11	1.638e+11	1.618e+11	1.597e+11	1.577e+11	1.462e+11	1.292e+11	1.123e+11	9.534e+10	7.84e+10	6.225e+10	4.665e+10	2.812e+10	5.111e+09	-2.378e+10	-4.779e+10	-7.179e+10	-9.58e+10	-1.198e+11	-1.48e+11	-1.574e+11	-1.667e+11	-1.76e+11	-1.853e+11	-1.962e+11	-2.093e+11	-2.156e+11	-2.066e+11	-1.977e+11	-1.787e+11	-1.596e+11	-1.406e+11	-1.215e+11	-7.939e+10	-4.925e+10	-1.912e+10	1.102e+10	4.116e+10	6.649e+10	9.471e+10	1.351e+11	1.581e+11	1.811e+11
1.855e-05	7.82e+10	9.651e+10	1.148e+11	1.331e+11	1.441e+11	1.499e+11	1.557e+11	1.616e+11	1.663e+11	1.643e+11	1.622e+11	1.518e+11	1.348e+11	1.179e+11	1.014e+11	8.579e+10	7.019e+10	5.459e+10	3.606e+10	1.306e+10	-9.952e+09	-3.296e+10	-6.01e+10	-8.411e+10	-1.081e+11	-1.369e+11	-1.462e+11	-1.555e+11	-1.653e+11	-1.785e+11	-1.916e+11	-2.047e+11	-2.109e+11	-2.02e+11	-1.93e+11	-1.841e+11	-1.725e+11	-1.534e+11	-1.344e+11	-9.218e+10	-6.204e+10	-3.19e+10	-1.766e+09	2.274e+10	5.096e+10	7.918e+10	1.192e+11	1.422e+11	1.651e+11
1.88e-05	7.138e+10	8.969e+10	1.08e+11	1.263e+11	1.373e+11	1.431e+11	1.489e+11	1.547e+11	1.605e+11	1.663e+11	1.668e+11	1.574e+11	1.405e+11	1.249e+11	1.093e+11	9.373e+10	7.813e+10	6.253e+10	4.401e+10	2.1e+10	-2.008e+09	-2.502e+10	-4.802e+10	-7.103e+10	-9.642e+10	-1.257e+11	-1.35e+11	-1.476e+11	-1.607e+11	-1.738e+11	-1.87e+11	-2.001e+11	-2.062e+11	-1.973e+11	-1.884e+11	-1.795e+11	-1.705e+11	-1.616e+11	-1.473e+11	-1.05e+11	-7.483e+10	-4.923e+10	-2.101e+10	7.212e+09	3.543e+10	6.365e+10	1.033e+11	1.262e+11	1.492e+11
1.904e-05	6.455e+10	8.286e+10	1.012e+11	1.195e+11	1.305e+11	1.363e+11	1.421e+11	1.479e+11	1.537e+11	1.595e+11	1.653e+11	1.641e+11	1.485e+11	1.329e+11	1.173e+11	1.017e+11	8.607e+10	7.047e+10	5.195e+10	2.895e+10	5.937e+09	-1.707e+10	-4.008e+10	-6.309e+10	-8.61e+10	-1.134e+11	-1.299e+11	-1.43e+11	-1.561e+11	-1.692e+11	-1.823e+11	-1.955e+11	-2.015e+11	-1.926e+11	-1.837e+11	-1.748e+11	-1.659e+11	-1.569e+11	-1.48e+11	-1.263e+11	-9.298e+10	-6.476e+10	-3.654e+10	-8.319e+09	1.99e+10	4.812e+10	8.734e+10	1.103e+11	1.333e+11
1.929e-05	5.772e+10	7.603e+10	9.434e+10	1.127e+11	1.237e+11	1.295e+11	1.353e+11	1.411e+11	1.469e+11	1.543e+11	1.629e+11	1.641e+11	1.576e+11	1.408e+11	1.252e+11	1.096e+11	9.401e+10	7.841e+10	5.99e+10	3.689e+10	1.388e+10	-9.127e+09	-3.214e+10	-5.24e+10	-7.532e+10	-1.027e+11	-1.196e+11	-1.384e+11	-1.515e+11	-1.646e+11	-1.777e+11	-1.908e+11	-1.969e+11	-1.879e+11	-1.79e+11	-1.701e+11	-1.612e+11	-1.5e+11	-1.445e+11	-1.334e+11	-1.099e+11	-8.029e+10	-5.207e+10	-2.385e+10	4.369e+09	3.259e+10	7.141e+10	9.437e+10	1.173e+11
1.953e-05	3.903e+10	6.921e+10	8.752e+10	1.058e+11	1.169e+11	1.227e+11	1.285e+11	1.345e+11	1.431e+11	1.517e+11	1.603e+11	1.615e+11	1.55e+11	1.484e+11	1.419e+11	1.175e+11	1.019e+11	8.634e+10	6.784e+10	4.483e+10	2.183e+10	3.814e+09	-1.911e+10	-4.203e+10	-6.496e+10	-9.247e+10	-1.094e+11	-1.263e+11	-1.432e+11	-1.6e+11	-1.731e+11	-1.862e+11	-1.922e+11	-1.833e+11	-1.744e+11	-1.654e+11	-1.628e+11	-1.573e+11	-1.517e+11	-1.406e+11	-1.17e+11	-9.345e+10	-6.99e+10	-3.938e+10	-1.116e+10	1.706e+10	5.548e+10	7.844e+10	1.014e+11
1.978e-05	3.027e+10	4.852e+10	8.069e+10	9.9e+10	1.101e+11	1.159e+11	1.233e+11	1.319e+11	1.405e+11	1.491e+11	1.576e+11	1.588e+11	1.523e+11	1.458e+11	1.393e+11	1.328e+11	1.262e+11	9.428e+10	7.579e+10	5.278e+10	3.71e+10	1.418e+10	-8.742e+09	-3.166e+10	-5.459e+10	-8.221e+10	-9.911e+10	-1.16e+11	-1.329e+11	-1.498e+11	-1.667e+11	-1.816e+11	-1.875e+11	-1.786e+11	-1.812e+11	-1.756e+11	-1.701e+11	-1.645e+11	-1.589e+11	-1.477e+11	-1.241e+11	-1.006e+11	-7.701e+10	-5.346e+10	-2.991e+10	1.526e+09	3.954e+10	6.251e+10	8.576e+10
2.002e-05	2.151e+10	3.976e+10	5.8e+10	7.625e+10	1.035e+11	1.121e+11	1.207e+11	1.293e+11	1.379e+11	1.464e+11	1.55e+11	1.562e+11	1.497e+11	1.432e+11	1.367e+11	1.301e+11	1.236e+11	1.171e+11	9.332e+10	7.04e+10	4.747e+10	2.455e+10	1.626e+09	-2.13e+10	-4.422e+10	-7.195e+10	-8.885e+10	-1.057e+11	-1.227e+11	-1.396e+11	-1.565e+11	-1.734e+11	-1.996e+11	-1.94e+11	-1.884e+11	-1.829e+11	-1.773e+11	-1.718e+11	-1.662e+11	-1.548e+11	-1.312e+11	-1.077e+11	-8.413e+10	-6.058e+10	-3.703e+10	-1.347e+10	1.84e+10	5.123e+10	7.539e+10
2.026e-05	1.275e+10	3.1e+10	5.109e+10	6.883e+10	8.865e+10	1.014e+11	1.181e+11	1.266e+11	1.352e+11	1.438e+11	1.524e+11	1.536e+11	1.471e+11	1.405e+11	1.34e+11	1.275e+11	1.171e+11	1.134e+11	9.894e+10	7.924e+10	5.784e+10	3.492e+10	1.199e+10	-1.093e+10	-3.385e+10	-6.169e+10	-7.859e+10	-9.549e+10	-1.124e+11	-1.293e+11	-1.463e+11	-1.645e+11	-1.905e+11	-1.946e+11	-1.957e+11	-1.901e+11	-1.846e+11	-1.79e+11	-1.734e+11	-1.619e+11	-1.383e+11	-1.148e+11	-9.124e+10	-6.769e+10	-4.414e+10	-2.298e+10	7.421e+09	3.298e+10	6.502e+10
2.051e-05	6.452e+09	2.419e+10	4.194e+10	5.968e+10	8.028e+10	9.303e+10	1.058e+11	1.185e+11	1.326e+11	1.412e+11	1.497e+11	1.509e+11	1.444e+11	1.379e+11	1.325e+11	1.26e+11	1.224e+11	1.187e+11	1.037e+11	8.401e+10	6.432e+10	4.462e+10	2.236e+10	-5.611e+08	-2.348e+10	-5.143e+10	-6.833e+10	-8.523e+10	-1.021e+11	-1.201e+11	-1.382e+11	-1.564e+11	-1.82e+11	-1.861e+11	-1.902e+11	-1.943e+11	-1.918e+11	-1.863e+11	-1.807e+11	-1.69e+11	-1.454e+11	-1.219e+11	-9.835e+10	-7.646e+10	-5.562e+10	-3.478e+10	-3.561e+09	2.199e+10	4.755e+10
2.075e-05	-2.705e+09	1.504e+10	3.278e+10	5.052e+10	7.192e+10	8.467e+10	9.742e+10	1.102e+11	1.229e+11	1.385e+11	1.471e+11	1.483e+11	1.418e+11	1.387e+11	1.35e+11	1.314e+11	1.277e+11	1.241e+11	1.085e+11	8.879e+10	6.909e+10	4.939e+10	2.969e+10	9.807e+09	-1.312e+10	-4.117e+10	-5.807e+10	-7.565e+10	-9.382e+10	-1.12e+11	-1.302e+11	-1.483e+11	-1.736e+11	-1.777e+11	-1.817e+11	-1.858e+11	-1.899e+11	-1.94e+11	-1.879e+11	-1.761e+11	-1.526e+11	-1.299e+11	-1.091e+11	-8.826e+10	-6.742e+10	-4.657e+10	-1.454e+10	1.101e+10	3.657e+10
2.1e-05	-1.186e+10	5.879e+09	2.362e+10	4.136e+10	6.355e+10	7.63e+10	8.905e+10	1.018e+11	1.146e+11	1.273e+11	1.401e+11	1.513e+11	1.477e+11	1.44e+11	1.404e+11	1.367e+11	1.33e+11	1.294e+11	1.133e+11	9.356e+10	7.387e+10	5.417e+10	3.447e+10	1.477e+10	-4.929e+09	-3.125e+10	-4.942e+10	-6.758e+10	-8.575e+10	-1.039e+11	-1.221e+11	-1.402e+11	-1.651e+11	-1.692e+11	-1.733e+11	-1.774e+11	-1.815e+11	-1.856e+11	-1.896e+11	-1.834e+11	-1.626e+11	-1.417e+11	-1.209e+11	-1.001e+11	-7.922e+10	-5.837e+10	-2.553e+10	2.921e+07	2.558e+10
2.124e-05	-2.102e+10	-3.279e+09	1.446e+10	3.22e+10	5.519e+10	6.794e+10	8.069e+10	9.344e+10	1.062e+11	1.194e+11	1.344e+11	1.484e+11	1.515e+11	1.493e+11	1.457e+11	1.42e+11	1.384e+11	1.347e+11	1.18e+11	9.834e+10	7.864e+10	5.894e+10	3.924e+10	2.431e+10	7.59e+09	-9.906e+09	-2.92e+10	-5.951e+10	-7.768e+10	-9.585e+10	-1.14e+11	-1.322e+11	-1.567e+11	-1.608e+11	-1.648e+11	-1.689e+11	-1.73e+11	-1.771e+11	-1.832e+11	-1.832e+11	-1.701e+11	-1.535e+11	-1.327e+11	-1.119e+11	-9.102e+10	-7.017e+10	-3.651e+10	-1.095e+10	1.46e+10
2.148e-05	-3.018e+10	-1.244e+10	5.306e+09	2.305e+10	4.682e+10	5.957e+10	7.232e+10	8.507e+10	9.878e+10	1.138e+11	1.287e+11	1.421e+11	1.452e+11	1.483e+11	1.51e+11	1.474e+11	1.437e+11	1.401e+11	1.228e+11	1.031e+11	8.342e+10	6.372e+10	4.943e+10	3.271e+10	1.599e+10	-1.506e+09	-2.08e+10	-4.009e+10	-5.939e+10	-8.778e+10	-1.059e+11	-1.241e+11	-1.482e+11	-1.523e+11	-1.564e+11	-1.605e+11	-1.638e+11	-1.722e+11	-1.806e+11	-1.82e+11	-1.689e+11	-1.558e+11	-1.427e+11	-1.237e+11	-1.028e+11	-8.197e+10	-4.749e+10	-2.193e+10	3.62e+09
2.173e-05	-4.235e+10	-2.974e+10	-3.852e+09	1.389e+10	3.846e+10	5.121e+10	6.314e+10	7.812e+10	9.311e+10	1.081e+11	1.231e+11	1.358e+11	1.388e+11	1.419e+11	1.45e+11	1.481e+11	1.49e+11	1.454e+11	1.276e+11	1.079e+11	9.128e+10	7.456e+10	5.783e+10	4.111e+10	2.439e+10	6.894e+09	-1.24e+10	-3.169e+10	-5.099e+10	-7.028e+10	-9.787e+10	-1.16e+11	-1.398e+11	-1.439e+11	-1.444e+11	-1.528e+11	-1.612e+11	-1.697e+11	-1.781e+11	-1.807e+11	-1.676e+11	-1.545e+11	-1.414e+11	-1.283e+11	-1.153e+11	-9.377e+10	-5.847e+10	-3.292e+10	-1.3e+10
2.197e-05	-4.593e+10	-3.332e+10	-2.07e+10	-8.083e+09	2.75e+10	4.248e+10	5.747e+10	7.245e+10	8.744e+10	1.024e+11	1.174e+11	1.294e+11	1.325e+11	1.356e+11	1.387e+11	1.418e+11	1.449e+11	1.48e+11	1.331e+11	1.164e+11	9.968e+10	8.296e+10	6.623e+10	4.951e+10	3.279e+10	1.529e+10	-4e+09	-2.329e+10	-4.259e+10	-6.188e+10	-8.118e+10	-1.005e+11	-1.257e+11	-1.335e+11	-1.419e+11	-1.503e+11	-1.587e+11	-1.671e+11	-1.755e+11	-1.795e+11	-1.664e+11	-1.533e+11	-1.402e+11	-1.271e+11	-1.14e+11	-1.009e+11	-6.945e+10	-5.048e+10	-2.358e+10
2.222e-05	-4.951e+10	-3.689e+10	-2.275e+10	-9.902e+09	5.423e+09	3.681e+10	5.18e+10	6.678e+10	8.177e+10	9.676e+10	1.117e+11	1.231e+11	1.262e+11	1.293e+11	1.324e+11	1.354e+11	1.385e+11	1.429e+11	1.314e+11	1.197e+11	1.081e+11	9.136e+10	7.463e+10	5.791e+10	4.119e+10	2.369e+10	4.4e+09	-1.489e+10	-3.419e+10	-5.348e+10	-7.278e+10	-9.298e+10	-1.194e+11	-1.301e+11	-1.393e+11	-1.477e+11	-1.561e+11	-1.645e+11	-1.73e+11	-1.782e+11	-1.651e+11	-1.52e+11	-1.389e+11	-1.258e+11	-1.127e+11	-1.003e+11	-8.358e+10	-5.956e+10	-3.417e+10
2.246e-05	-5.309e+10	-4.04e+10	-2.755e+10	-1.47e+10	6.252e+08	1.77e+10	3.478e+10	6.112e+10	7.61e+10	9.109e+10	1.061e+11	1.167e+11	1.198e+11	1.229e+11	1.26e+11	1.305e+11	1.361e+11	1.417e+11	1.325e+11	1.208e+11	1.091e+11	9.976e+10	8.303e+10	6.631e+10	4.959e+10	3.209e+10	1.28e+10	-6.494e+09	-2.579e+10	-4.696e+10	-6.63e+10	-8.563e+10	-1.128e+11	-1.236e+11	-1.343e+11	-1.45e+11	-1.536e+11	-1.62e+11	-1.704e+11	-1.77e+11	-1.639e+11	-1.508e+11	-1.377e+11	-1.248e+11	-1.146e+11	-1.044e+11	-8.917e+10	-6.515e+10	-4.113e+10
2.271e-05	-5.805e+10	-4.519e+10	-3.234e+10	-1.949e+10	-4.173e+09	1.29e+10	2.998e+10	4.706e+10	6.414e+10	8.542e+10	1.004e+11	1.104e+11	1.135e+11	1.18e+11	1.237e+11	1.293e+11	1.349e+11	1.406e+11	1.336e+11	1.219e+11	1.102e+11	9.845e+10	8.673e+10	7.471e+10	5.799e+10	4.049e+10	2.12e+10	-9.492e+08	-2.028e+10	-3.961e+10	-5.895e+10	-7.828e+10	-1.062e+11	-1.17e+11	-1.277e+11	-1.384e+11	-1.492e+11	-1.594e+11	-1.678e+11	-1.757e+11	-1.626e+11	-1.492e+11	-1.39e+11	-1.288e+11	-1.187e+11	-1.085e+11	-9.477e+10	-7.075e+10	-4.673e+10
2.295e-05	-6.284e+10	-4.999e+10	-3.714e+10	-2.428e+10	-8.971e+09	8.106e+09	2.518e+10	4.226e+10	5.934e+10	7.641e+10	9.349e+10	1.056e+11	1.112e+11	1.169e+11	1.225e+11	1.281e+11	1.338e+11	1.394e+11	1.347e+11	1.23e+11	1.113e+11	9.955e+10	8.783e+10	7.61e+10	6.438e+10	4.889e+10	2.573e+10	6.4e+09	-1.293e+10	-3.226e+10	-5.16e+10	-7.093e+10	-9.965e+10	-1.104e+11	-1.211e+11	-1.319e+11	-1.426e+11	-1.533e+11	-1.641e+11	-1.744e+11	-1.635e+11	-1.533e+11	-1.431e+11	-1.329e+11	-1.227e+11	-1.126e+11	-1.004e+11	-7.634e+10	-5.232e+10
2.319e-05	-6.764e+10	-5.478e+10	-4.193e+10	-2.908e+10	-1.377e+10	3.308e+09	2.039e+10	3.746e+10	5.454e+10	7.162e+10	8.807e+10	1.013e+11	1.101e+11	1.157e+11	1.213e+11	1.269e+11	1.326e+11	1.382e+11	1.358e+11	1.241e+11	1.124e+11	1.007e+11	8.893e+10	7.72e+10	6.669e+10	5.488e+10	3.686e+10	1.375e+10	-5.583e+09	-2.492e+10	-4.425e+10	-6.358e+10	-9.307e+10	-1.038e+11	-1.145e+11	-1.253e+11	-1.36e+11	-1.467e+11	-1.591e+11	-1.696e+11	-1.651e+11	-1.574e+11	-1.472e+11	-1.37e+11	-1.268e+11	-1.166e+11	-1.06e+11	-8.193e+10	-5.792e+10
2.344e-05	-7.243e+10	-5.958e+10	-4.672e+10	-3.387e+10	-1.857e+10	-1.49e+09	1.559e+10	3.266e+10	4.953e+10	6.444e+10	7.935e+10	9.437e+10	1.031e+11	1.117e+11	1.201e+11	1.258e+11	1.314e+11	1.37e+11	1.369e+11	1.252e+11	1.135e+11	1.018e+11	9.071e+10	8.154e+10	7.237e+10	6.056e+10	4.253e+10	2.451e+10	1.766e+09	-1.757e+10	-3.69e+10	-5.623e+10	-8.648e+10	-9.721e+10	-1.079e+11	-1.187e+11	-1.303e+11	-1.427e+11	-1.552e+11	-1.657e+11	-1.612e+11	-1.566e+11	-1.508e+11	-1.411e+11	-1.309e+11	-1.207e+11	-1.115e+11	-8.753e+10	-6.351e+10
2.368e-05	-7.914e+10	-7.025e+10	-5.152e+10	-3.867e+10	-2.337e+10	-6.288e+09	1.1e+10	2.591e+10	4.081e+10	5.572e+10	7.063e+10	8.741e+10	9.61e+10	1.048e+11	1.135e+11	1.221e+11	1.302e+11	1.359e+11	1.38e+11	1.263e+11	1.147e+11	1.056e+11	9.638e+10	8.721e+10	7.804e+10	6.623e+10	4.821e+10	3.018e+10	1.216e+10	-5.86e+09	-2.955e+10	-4.888e+10	-7.989e+10	-9.062e+10	-1.014e+11	-1.14e+11	-1.264e+11	-1.388e+11	-1.513e+11	-1.618e+11	-1.573e+11	-1.527e+11	-1.482e+11	-1.436e+11	-1.35e+11	-1.248e+11	-1.171e+11	-9.312e+10	-6.91e+10
2.393e-05	-7.941e+10	-7.052e+10	-6.163e+10	-4.346e+10	-2.753e+10	-1.262e+10	2.281e+09	1.719e+10	3.209e+10	4.7e+10	6.19e+10	8.045e+10	8.913e+10	9.782e+10	1.065e+11	1.152e+11	1.239e+11	1.326e+11	1.391e+11	1.296e+11	1.204e+11	1.112e+11	1.021e+11	9.289e+10	8.372e+10	7.19e+10	5.388e+10	3.586e+10	1.783e+10	-1.88e+08	-1.821e+10	-3.623e+10	-7.33e+10	-8.525e+10	-9.767e+10	-1.101e+11	-1.225e+11	-1.349e+11	-1.474e+11	-1.579e+11	-1.534e+11	-1.488e+11	-1.443e+11	-1.397e+11	-1.352e+11	-1.306e+11	-1.227e+11	-1.002e+11	-7.873e+10
2.417e-05	-7.967e+10	-7.078e+10	-6.189e+10	-5.357e+10	-3.526e+10	-2.135e+10	-6.44e+09	8.466e+09	2.337e+10	3.828e+10	5.318e+10	7.348e+10	8.217e+10	9.085e+10	9.954e+10	1.082e+11	1.169e+11	1.282e+11	1.345e+11	1.352e+11	1.261e+11	1.169e+11	1.077e+11	9.856e+10	8.939e+10	7.757e+10	5.955e+10	4.153e+10	2.351e+10	5.484e+09	-1.254e+10	-3.154e+10	-4.927e+10	-7.308e+10	-9.377e+10	-1.062e+11	-1.186e+11	-1.31e+11	-1.434e+11	-1.54e+11	-1.495e+11	-1.449e+11	-1.404e+11	-1.358e+11	-1.312e+11	-1.286e+11	-1.272e+11	-1.11e+11	-8.785e+10
2.441e-05	-7.994e+10	-7.2e+10	-6.564e+10	-5.928e+10	-4.124e+10	-2.792e+10	-1.46e+10	-2.548e+08	1.465e+10	2.956e+10	4.446e+10	6.652e+10	7.521e+10	8.389e+10	9.257e+10	1.033e+11	1.139e+11	1.246e+11	1.321e+11	1.299e+11	1.277e+11	1.226e+11	1.134e+11	1.042e+11	9.507e+10	8.324e+10	6.522e+10	4.72e+10	2.918e+10	1.114e+10	-5.674e+09	-2.249e+10	-4.168e+10	-5.801e+10	-7.435e+10	-1.023e+11	-1.147e+11	-1.271e+11	-1.395e+11	-1.501e+11	-1.456e+11	-1.41e+11	-1.365e+11	-1.319e+11	-1.334e+11	-1.327e+11	-1.304e+11	-1.143e+11	-9.81e+10
2.466e-05	-8.407e+10	-7.771e+10	-7.135e+10	-6.499e+10	-4.722e+10	-3.39e+10	-2.058e+10	-7.259e+09	6.063e+09	2.084e+10	3.574e+10	5.956e+10	6.824e+10	7.841e+10	8.907e+10	9.972e+10	1.104e+11	1.21e+11	1.297e+11	1.275e+11	1.253e+11	1.231e+11	1.209e+11	1.099e+11	1.007e+11	8.891e+10	7.089e+10	5.287e+10	3.701e+10	2.02e+10	3.38e+09	-1.344e+10	-3.409e+10	-5.042e+10	-6.676e+10	-8.309e+10	-9.943e+10	-1.232e+11	-1.356e+11	-1.462e+11	-1.417e+11	-1.371e+11	-1.388e+11	-1.381e+11	-1.374e+11	-1.368e+11	-1.337e+11	-1.175e+11	-1.014e+11
2.49e-05	-8.978e+10	-8.342e+10	-7.706e+10	-7.07e+10	-5.321e+10	-3.989e+10	-2.656e+10	-1.324e+10	7.916e+07	1.34e+10	2.702e+10	5.259e+10	6.42e+10	7.485e+10	8.55e+10	9.616e+10	1.068e+11	1.175e+11	1.273e+11	1.251e+11	1.229e+11	1.207e+11	1.185e+11	1.162e+11	1.142e+11	9.459e+10	7.97e+10	6.288e+10	4.606e+10	2.925e+10	1.243e+10	-4.382e+09	-2.649e+10	-4.283e+10	-5.916e+10	-7.55e+10	-9.184e+10	-1.082e+11	-1.245e+11	-1.423e+11	-1.442e+11	-1.435e+11	-1.428e+11	-1.422e+11	-1.415e+11	-1.408e+11	-1.37e+11	-1.208e+11	-1.047e+11
2.515e-05	-9.549e+10	-8.913e+10	-8.277e+10	-7.641e+10	-5.919e+10	-4.587e+10	-3.255e+10	-1.923e+10	-5.905e+09	7.417e+09	2.097e+10	4.882e+10	6.063e+10	7.129e+10	8.194e+10	9.259e+10	1.032e+11	1.139e+11	1.249e+11	1.227e+11	1.205e+11	1.182e+11	1.16e+11	1.138e+11	1.122e+11	1.022e+11	8.875e+10	7.193e+10	5.512e+10	3.83e+10	2.149e+10	4.672e+09	-1.89e+10	-3.524e+10	-5.157e+10	-6.791e+10	-8.424e+10	-1.006e+11	-1.169e+11	-1.421e+11	-1.482e+11	-1.476e+11	-1.469e+11	-1.462e+11	-1.456e+11	-1.449e+11	-1.403e+11	-1.241e+11	-1.079e+11
2.539e-05	-1.012e+11	-9.484e+10	-8.848e+10	-8.212e+10	-6.518e+10	-5.185e+10	-3.853e+10	-2.521e+10	-1.178e+10	1.972e+09	1.572e+10	4.165e+10	5.439e+10	6.713e+10	7.838e+10	8.903e+10	9.968e+10	1.103e+11	1.225e+11	1.202e+11	1.18e+11	1.158e+11	1.137e+11	1.132e+11	1.127e+11	1.035e+11	9.12e+10	7.887e+10	6.417e+10	4.736e+10	3.054e+10	1.373e+10	-1.131e+10	-2.764e+10	-4.398e+10	-6.031e+10	-7.665e+10	-9.315e+10	-1.097e+11	-1.335e+11	-1.402e+11	-1.468e+11	-1.51e+11	-1.503e+11	-1.497e+11	-1.49e+11	-1.436e+11	-1.274e+11	-1.112e+11
2.563e-05	-1.023e+11	-1.006e+11	-9.419e+10	-8.783e+10	-7.116e+10	-5.784e+10	-4.452e+10	-3.077e+10	-1.702e+10	-3.273e+09	1.048e+10	3.448e+10	4.722e+10	5.996e+10	7.27e+10	8.544e+10	9.612e+10	1.068e+11	1.2e+11	1.178e+11	1.156e+11	1.148e+11	1.143e+11	1.138e+11	1.132e+11	1.048e+11	9.25e+10	8.017e+10	6.784e+10	5.551e+10	3.96e+10	2.278e+10	-3.714e+09	-2.005e+10	-3.639e+10	-5.284e+10	-6.936e+10	-8.588e+10	-1.024e+11	-1.25e+11	-1.316e+11	-1.383e+11	-1.449e+11	-1.515e+11	-1.537e+11	-1.531e+11	-1.468e+11	-1.307e+11	-1.145e+11
2.588e-05	-9.843e+10	-9.763e+10	-9.683e+10	-9.354e+10	-7.714e+10	-6.351e+10	-4.976e+10	-3.602e+10	-2.227e+10	-8.518e+09	5.231e+09	2.731e+10	4.005e+10	5.279e+10	6.553e+10	7.827e+10	9.101e+10	1.032e+11	1.176e+11	1.163e+11	1.158e+11	1.153e+11	1.148e+11	1.143e+11	1.138e+11	1.061e+11	9.379e+10	8.147e+10	6.914e+10	5.681e+10	4.448e+10	3.183e+10	3.879e+09	-1.252e+10	-2.904e+10	-4.557e+10	-6.209e+10	-7.861e+10	-9.514e+10	-1.164e+11	-1.231e+11	-1.297e+11	-1.363e+11	-1.43e+11	-1.496e+11	-1.563e+11	-1.501e+11	-1.342e+11	-1.195e+11
2.612e-05	-9.453e+10	-9.373e+10	-9.293e+10	-8.957e+10	-8.42e+10	-6.876e+10	-5.501e+10	-4.126e+10	-2.751e+10	-1.376e+10	-1.406e+07	2.014e+10	3.288e+10	4.562e+10	5.836e+10	7.11e+10	8.384e+10	9.749e+10	1.075e+11	1.168e+11	1.163e+11	1.158e+11	1.153e+11	1.148e+11	1.143e+11	1.074e+11	9.509e+10	8.276e+10	7.043e+10	5.81e+10	4.577e+10	3.053e+10	1.873e+10	-5.253e+09	-2.178e+10	-3.83e+10	-5.482e+10	-7.135e+10	-8.787e+10	-1.079e+11	-1.145e+11	-1.212e+11	-1.278e+11	-1.344e+11	-1.411e+11	-1.477e+11	-1.498e+11	-1.4e+11	-1.254e+11
2.637e-05	-9.063e+10	-8.88e+10	-8.918e+10	-8.957e+10	-8.419e+10	-7.474e+10	-6.528e+10	-4.651e+10	-3.276e+10	-1.901e+10	-5.259e+09	1.297e+10	2.571e+10	3.845e+10	5.119e+10	6.505e+10	7.881e+10	9.24e+10	1.024e+11	1.069e+11	1.114e+11	1.163e+11	1.158e+11	1.153e+11	1.148e+11	1.087e+11	9.639e+10	8.406e+10	7.173e+10	5.94e+10	4.66e+10	3.594e+10	2.413e+10	7.942e+09	-8.25e+09	-3.103e+10	-4.755e+10	-6.408e+10	-8.06e+10	-9.934e+10	-1.06e+11	-1.126e+11	-1.192e+11	-1.259e+11	-1.311e+11	-1.394e+11	-1.474e+11	-1.394e+11	-1.314e+11
2.661e-05	-8.841e+10	-8.879e+10	-8.918e+10	-8.956e+10	-8.419e+10	-7.473e+10	-6.528e+10	-5.582e+10	-3.8e+10	-2.425e+10	-1.05e+10	5.804e+09	1.854e+10	3.128e+10	4.653e+10	6.012e+10	7.371e+10	8.731e+10	9.73e+10	1.018e+11	1.063e+11	1.108e+11	1.163e+11	1.158e+11	1.153e+11	1.1e+11	9.769e+10	8.536e+10	7.332e+10	6.266e+10	5.2e+10	4.135e+10	2.954e+10	1.335e+10	-2.842e+09	-1.903e+10	-3.523e+10	-5.681e+10	-7.333e+10	-9.078e+10	-9.742e+10	-1.041e+11	-1.12e+11	-1.203e+11	-1.286e+11	-1.369e+11	-1.449e+11	-1.369e+11	-1.289e+11
2.686e-05	-8.841e+10	-8.879e+10	-8.917e+10	-8.956e+10	-8.418e+10	-7.473e+10	-6.527e+10	-5.582e+10	-4.636e+10	-3.69e+10	-1.575e+10	-1.366e+09	1.425e+10	2.784e+10	4.144e+10	5.503e+10	6.862e+10	8.222e+10	9.221e+10	9.671e+10	1.012e+11	1.057e+11	1.102e+11	1.147e+11	1.158e+11	1.113e+11	1e+11	8.939e+10	7.873e+10	6.807e+10	5.741e+10	4.675e+10	3.495e+10	1.876e+10	2.566e+09	-1.363e+10	-2.982e+10	-4.601e+10	-6.606e+10	-8.223e+10	-9.29e+10	-1.012e+11	-1.095e+11	-1.178e+11	-1.261e+11	-1.344e+11	-1.425e+11	-1.344e+11	-1.264e+11
2.71e-05	-8.84e+10	-8.878e+10	-8.917e+10	-8.955e+10	-8.418e+10	-7.472e+10	-6.527e+10	-5.581e+10	-4.635e+10	-3.69e+10	-2.434e+10	-1.336e+10	9.156e+09	2.275e+10	3.634e+10	4.994e+10	6.353e+10	7.712e+10	8.712e+10	9.162e+10	9.612e+10	1.006e+11	1.051e+11	1.096e+11	1.089e+11	1.101e+11	1.055e+11	9.479e+10	8.414e+10	7.348e+10	6.282e+10	5.216e+10	4.036e+10	2.417e+10	7.974e+09	-8.218e+09	-2.441e+10	-4.06e+10	-5.68e+10	-7.334e+10	-9.044e+10	-9.875e+10	-1.071e+11	-1.154e+11	-1.237e+11	-1.32e+11	-1.4e+11	-1.32e+11	-1.24e+11
2.734e-05	-8.84e+10	-8.878e+10	-8.916e+10	-8.955e+10	-8.417e+10	-7.472e+10	-6.526e+10	-5.58e+10	-4.635e+10	-3.574e+10	-2.757e+10	-1.66e+10	-2.688e+09	1.766e+10	3.125e+10	4.485e+10	5.844e+10	7.203e+10	8.202e+10	8.652e+10	9.102e+10	9.552e+10	1e+11	1.021e+11	1.07e+11	1.087e+11	1.026e+11	9.658e+10	8.954e+10	7.889e+10	6.823e+10	5.757e+10	4.577e+10	2.957e+10	1.338e+10	-2.81e+09	-1.9e+10	-3.671e+10	-5.337e+10	-6.933e+10	-7.971e+10	-9.01e+10	-1.046e+11	-1.129e+11	-1.212e+11	-1.295e+11	-1.375e+11	-1.295e+11	-1.215e+11
2.759e-05	-8.497e+10	-8.877e+10	-8.916e+10	-8.954e+10	-8.417e+10	-7.471e+10	-6.526e+10	-5.531e+10	-4.714e+10	-3.897e+10	-3.08e+10	-1.983e+10	-5.921e+09	7.987e+09	2.189e+10	3.975e+10	5.335e+10	6.694e+10	7.693e+10	8.143e+10	8.593e+10	9.082e+10	9.573e+10	1.006e+11	1.056e+11	1.072e+11	1.011e+11	9.51e+10	8.906e+10	8.429e+10	7.364e+10	6.298e+10	5.117e+10	3.498e+10	1.879e+10	6.331e+08	-1.603e+10	-3.268e+10	-4.934e+10	-6.531e+10	-7.57e+10	-8.608e+10	-9.647e+10	-1.069e+11	-1.187e+11	-1.271e+11	-1.351e+11	-1.271e+11	-1.191e+11
2.783e-05	-8.217e+10	-8.493e+10	-8.77e+10	-8.954e+10	-8.416e+10	-7.488e+10	-6.671e+10	-5.854e+10	-5.037e+10	-4.22e+10	-3.403e+10	-2.306e+10	-9.155e+09	4.753e+09	1.866e+10	3.257e+10	4.648e+10	6.185e+10	7.184e+10	7.95e+10	8.442e+10	8.933e+10	9.425e+10	9.916e+10	1.041e+11	1.057e+11	9.967e+10	9.363e+10	8.758e+10	8.154e+10	7.549e+10	6.839e+10	5.658e+10	3.797e+10	2.131e+10	4.655e+09	-1.2e+10	-2.866e+10	-4.532e+10	-6.129e+10	-7.168e+10	-8.207e+10	-9.245e+10	-1.028e+11	-1.132e+11	-1.246e+11	-1.326e+11	-1.246e+11	-1.197e+11
2.808e-05	-7.936e+10	-8.213e+10	-8.489e+10	-8.786e+10	-8.628e+10	-7.811e+10	-6.994e+10	-6.177e+10	-5.36e+10	-4.543e+10	-3.726e+10	-2.63e+10	-1.239e+10	1.52e+09	1.543e+10	2.934e+10	4.324e+10	5.715e+10	7.288e+10	7.802e+10	8.293e+10	8.785e+10	9.276e+10	9.768e+10	1.026e+11	1.042e+11	9.82e+10	9.215e+10	8.611e+10	8.006e+10	7.401e+10	6.797e+10	5.854e+10	4.2e+10	2.534e+10	8.678e+09	-7.981e+09	-2.464e+10	-4.13e+10	-5.728e+10	-6.766e+10	-7.805e+10	-8.844e+10	-9.883e+10	-1.092e+11	-1.196e+11	-1.332e+11	-1.288e+11	-1.223e+11
2.832e-05	-7.656e+10	-7.933e+10	-8.296e+10	-8.708e+10	-8.61e+10	-8.055e+10	-7.317e+10	-6.5e+10	-5.683e+10	-4.866e+10	-4.049e+10	-2.953e+10	-1.562e+10	-1.713e+09	1.219e+10	2.61e+10	3.749e+10	5.001e+10	6.753e+10	7.495e+10	8.145e+10	8.637e+10	9.128e+10	9.619e+10	1.011e+11	1.028e+11	9.672e+10	9.068e+10	8.463e+10	7.859e+10	7.33e+10	6.808e+10	6.035e+10	4.656e+10	3.276e+10	1.27e+10	-3.959e+09	-2.062e+10	-3.728e+10	-5.326e+10	-6.365e+10	-7.403e+10	-8.442e+10	-9.481e+10	-1.021e+11	-1.129e+11	-1.294e+11	-1.27e+11	-1.246e+11
2.856e-05	-7.394e+10	-7.806e+10	-8.218e+10	-8.63e+10	-8.557e+10	-8.002e+10	-7.448e+10	-6.893e+10	-6.005e+10	-5.188e+10	-4.372e+10	-3.276e+10	-1.885e+10	-4.946e+09	7.926e+09	2.045e+10	3.297e+10	4.549e+10	6.218e+10	6.96e+10	7.701e+10	8.443e+10	8.98e+10	9.471e+10	9.963e+10	1.013e+11	9.525e+10	8.92e+10	8.585e+10	8.063e+10	7.54e+10	7.018e+10	6.217e+10	4.837e+10	3.457e+10	2.078e+10	6.34e+07	-1.66e+10	-3.325e+10	-4.924e+10	-5.963e+10	-7.002e+10	-7.763e+10	-8.84e+10	-9.916e+10	-1.099e+11	-1.256e+11	-1.232e+11	-1.208e+11
2.881e-05	-7.315e+10	-7.727e+10	-8.139e+10	-8.551e+10	-8.504e+10	-7.949e+10	-7.395e+10	-6.84e+10	-6.286e+10	-5.731e+10	-4.694e+10	-3.6e+10	-2.164e+10	-9.112e+09	3.411e+09	1.593e+10	2.846e+10	4.098e+10	5.683e+10	6.425e+10	7.166e+10	7.908e+10	8.65e+10	9.391e+10	9.814e+10	9.982e+10	9.377e+10	9.317e+10	8.795e+10	8.273e+10	7.75e+10	7.228e+10	6.398e+10	5.018e+10	3.639e+10	2.259e+10	8.792e+09	-5.005e+09	-2.923e+10	-4.522e+10	-5.561e+10	-6.394e+10	-7.47e+10	-8.547e+10	-9.623e+10	-1.07e+11	-1.217e+11	-1.194e+11	-1.17e+11
2.905e-05	-7.237e+10	-7.649e+10	-8.061e+10	-8.473e+10	-8.451e+10	-7.896e+10	-7.342e+10	-6.787e+10	-6.233e+10	-5.678e+10	-5.124e+10	-3.867e+10	-2.615e+10	-1.363e+10	-1.103e+09	1.142e+10	2.394e+10	3.647e+10	5.148e+10	5.89e+10	6.631e+10	7.373e+10	8.115e+10	8.856e+10	9.598e+10	1.04e+11	1.005e+11	9.528e+10	9.005e+10	8.483e+10	7.961e+10	7.438e+10	6.579e+10	5.2e+10	3.82e+10	2.44e+10	1.06e+10	-3.193e+09	-1.699e+10	-3.612e+10	-5.024e+10	-6.101e+10	-7.177e+10	-8.254e+10	-9.33e+10	-1.041e+11	-1.179e+11	-1.155e+11	-1.132e+11
2.93e-05	-7.159e+10	-7.571e+10	-7.983e+10	-8.395e+10	-8.398e+10	-7.843e+10	-7.289e+10	-6.734e+10	-6.18e+10	-5.307e+10	-4.862e+10	-4.102e+10	-3.029e+10	-1.814e+10	-5.618e+09	6.905e+09	1.943e+10	3.195e+10	4.613e+10	5.355e+10	6.097e+10	6.838e+10	7.58e+10	8.584e+10	9.495e+10	1.011e+11	9.93e+10	9.738e+10	9.216e+10	8.693e+10	8.171e+10	7.648e+10	6.761e+10	5.381e+10	4.001e+10	2.621e+10	1.242e+10	-5.528e+09	-1.836e+10	-3.138e+10	-4.296e+10	-5.808e+10	-6.884e+10	-7.961e+10	-9.037e+10	-1.011e+11	-1.141e+11	-1.117e+11	-1.093e+11
2.954e-05	-6.769e+10	-7.492e+10	-7.904e+10	-8.317e+10	-8.345e+10	-7.79e+10	-7.236e+10	-6.467e+10	-6.022e+10	-5.577e+10	-5.132e+10	-4.364e+10	-3.29e+10	-2.217e+10	-1.144e+10	2.391e+09	1.491e+10	2.744e+10	4.078e+10	4.82e+10	5.562e+10	6.454e+10	7.364e+10	8.275e+10	9.185e+10	9.832e+10	9.648e+10	9.463e+10	9.279e+10	8.903e+10	8.381e+10	7.859e+10	6.942e+10	5.562e+10	4.182e+10	2.803e+10	1.231e+10	-5.251e+08	-1.336e+10	-2.663e+10	-3.822e+10	-4.98e+10	-6.139e+10	-7.667e+10	-8.744e+10	-9.82e+10	-1.103e+11	-1.079e+11	-1.055e+11
2.979e-05	-6.336e+10	-6.955e+10	-7.826e+10	-8.238e+10	-8.292e+10	-7.628e+10	-7.182e+10	-6.737e+10	-6.292e+10	-5.847e+10	-5.402e+10	-4.625e+10	-3.552e+10	-2.479e+10	-1.406e+10	-3.324e+09	7.408e+09	2.292e+10	3.544e+10	4.285e+10	5.234e+10	6.144e+10	7.055e+10	7.965e+10	8.876e+10	9.549e+10	9.365e+10	9.181e+10	8.997e+10	8.813e+10	8.628e+10	8.069e+10	7.123e+10	5.743e+10	4.297e+10	3.014e+10	1.731e+10	4.478e+09	-8.354e+09	-2.189e+10	-3.348e+10	-4.506e+10	-5.665e+10	-6.823e+10	-7.982e+10	-9.527e+10	-1.064e+11	-1.041e+11	-1.02e+11
3.003e-05	-5.903e+10	-6.523e+10	-7.142e+10	-7.761e+10	-8.343e+10	-7.898e+10	-7.452e+10	-7.007e+10	-6.562e+10	-6.117e+10	-5.672e+10	-4.887e+10	-3.813e+10	-2.74e+10	-1.667e+10	-5.939e+09	4.793e+09	1.552e+10	3.103e+10	4.014e+10	4.924e+10	5.835e+10	6.745e+10	7.656e+10	8.566e+10	9.267e+10	9.083e+10	8.898e+10	8.714e+10	8.53e+10	8.346e+10	8.162e+10	7.585e+10	6.081e+10	4.798e+10	3.515e+10	2.231e+10	9.482e+09	-3.35e+09	-1.715e+10	-2.874e+10	-4.032e+10	-5.191e+10	-6.349e+10	-7.508e+10	-8.666e+10	-1.024e+11	-1.028e+11	-1.028e+11
3.027e-05	-5.471e+10	-6.09e+10	-6.765e+10	-7.492e+10	-7.803e+10	-7.778e+10	-7.722e+10	-7.277e+10	-6.832e+10	-6.387e+10	-5.941e+10	-5.148e+10	-4.075e+10	-3.002e+10	-1.929e+10	-8.554e+09	1.92e+09	1.187e+10	2.611e+10	3.534e+10	4.615e+10	5.525e+10	6.436e+10	7.346e+10	8.257e+10	8.984e+10	8.8e+10	8.616e+10	8.432e+10	8.248e+10	8.096e+10	8.147e+10	7.818e+10	6.764e+10	5.298e+10	4.015e+10	2.732e+10	1.448e+10	1.653e+09	-1.241e+10	-2.4e+10	-3.558e+10	-4.717e+10	-5.875e+10	-7.033e+10	-8.264e+10	-9.922e+10	-1.019e+11	-1.036e+11
3.052e-05	-5.065e+10	-5.792e+10	-6.519e+10	-7.247e+10	-7.564e+10	-7.538e+10	-7.513e+10	-7.488e+10	-7.102e+10	-6.657e+10	-6.211e+10	-5.41e+10	-4.337e+10	-3.263e+10	-2.195e+10	-1.2e+10	-2.049e+09	7.902e+09	2.186e+10	3.109e+10	4.031e+10	4.954e+10	6.126e+10	7.037e+10	7.948e+10	8.702e+10	8.518e+10	8.333e+10	8.149e+10	8.17e+10	8.22e+10	8.27e+10	7.968e+10	6.914e+10	5.859e+10	4.805e+10	3.232e+10	1.949e+10	6.656e+09	-7.671e+09	-1.926e+10	-3.084e+10	-4.242e+10	-5.453e+10	-6.687e+10	-7.92e+10	-9.603e+10	-9.87e+10	-1.014e+11
3.076e-05	-4.819e+10	-5.547e+10	-6.274e+10	-7.001e+10	-7.324e+10	-7.299e+10	-7.274e+10	-7.248e+10	-7.223e+10	-6.926e+10	-6.481e+10	-5.671e+10	-4.598e+10	-3.587e+10	-2.592e+10	-1.597e+10	-6.017e+09	3.934e+09	1.76e+10	2.683e+10	3.606e+10	4.528e+10	5.451e+10	6.374e+10	7.638e+10	8.419e+10	8.235e+10	8.193e+10	8.243e+10	8.293e+10	8.344e+10	8.394e+10	8.118e+10	7.063e+10	6.009e+10	4.955e+10	3.9e+10	2.846e+10	1.166e+10	-2.93e+09	-1.451e+10	-2.641e+10	-3.875e+10	-5.109e+10	-6.343e+10	-7.577e+10	-9.285e+10	-9.552e+10	-9.818e+10
3.101e-05	-4.574e+10	-5.301e+10	-6.028e+10	-6.756e+10	-7.085e+10	-7.06e+10	-7.034e+10	-7.009e+10	-6.984e+10	-6.958e+10	-6.933e+10	-5.974e+10	-4.979e+10	-3.984e+10	-2.989e+10	-1.994e+10	-9.985e+09	-3.458e+07	1.335e+10	2.257e+10	3.18e+10	4.103e+10	5.025e+10	5.948e+10	6.871e+10	8.216e+10	8.266e+10	8.316e+10	8.367e+10	8.417e+10	8.467e+10	8.517e+10	8.267e+10	7.213e+10	6.159e+10	5.104e+10	4.05e+10	2.996e+10	1.941e+10	1.699e+09	-1.064e+10	-2.298e+10	-3.532e+10	-4.766e+10	-6e+10	-7.234e+10	-8.967e+10	-9.233e+10	-9.5e+10
3.125e-05	-4.328e+10	-5.055e+10	-5.783e+10	-6.51e+10	-6.845e+10	-6.82e+10	-6.795e+10	-6.769e+10	-6.744e+10	-6.598e+10	-6.65e+10	-6.054e+10	-5.33e+10	-4.381e+10	-3.386e+10	-2.39e+10	-1.395e+10	-4.003e+09	9.091e+09	1.832e+10	2.754e+10	3.677e+10	4.6e+10	5.624e+10	6.65e+10	7.788e+10	8.097e+10	8.44e+10	8.49e+10	8.54e+10	8.591e+10	8.641e+10	8.417e+10	7.363e+10	6.309e+10	5.254e+10	4.2e+10	3.145e+10	2.173e+10	5.756e+09	-6.958e+09	-1.955e+10	-3.189e+10	-4.423e+10	-5.657e+10	-6.891e+10	-8.648e+10	-8.915e+10	-9.181e+10
3.149e-05	-4.082e+10	-4.81e+10	-5.537e+10	-6.264e+10	-6.606e+10	-6.581e+10	-6.555e+10	-6.53e+10	-6.56e+10	-6.613e+10	-6.665e+10	-6.088e+10	-5.364e+10	-4.639e+10	-3.915e+10	-2.787e+10	-1.792e+10	-7.971e+09	4.835e+09	1.406e+10	2.329e+10	3.251e+10	4.288e+10	5.315e+10	6.341e+10	7.481e+10	7.791e+10	8.1e+10	8.41e+10	8.664e+10	8.714e+10	8.764e+10	8.567e+10	7.513e+10	6.458e+10	5.404e+10	4.407e+10	3.445e+10	2.484e+10	9.837e+09	-2.877e+09	-1.559e+10	-2.83e+10	-4.079e+10	-5.313e+10	-6.547e+10	-8.33e+10	-8.596e+10	-8.863e+10
3.174e-05	-3.727e+10	-4.495e+10	-5.291e+10	-6.019e+10	-6.367e+10	-6.341e+10	-6.47e+10	-6.522e+10	-6.575e+10	-6.627e+10	-6.68e+10	-6.122e+10	-5.398e+10	-4.673e+10	-3.949e+10	-3.225e+10	-2.189e+10	-1.194e+10	5.79e+08	9.806e+09	1.926e+10	2.952e+10	3.979e+10	5.005e+10	6.031e+10	7.174e+10	7.484e+10	7.793e+10	8.103e+10	8.412e+10	8.838e+10	8.888e+10	8.717e+10	7.662e+10	6.64e+10	5.679e+10	4.718e+10	3.757e+10	2.795e+10	1.392e+10	1.204e+09	-1.151e+10	-2.422e+10	-3.694e+10	-4.965e+10	-6.204e+10	-8.011e+10	-8.278e+10	-8.559e+10
3.198e-05	-3.44e+10	-4.208e+10	-4.976e+10	-5.744e+10	-6.38e+10	-6.432e+10	-6.485e+10	-6.537e+10	-6.589e+10	-6.642e+10	-6.694e+10	-6.156e+10	-5.431e+10	-4.707e+10	-3.983e+10	-3.258e+10	-2.534e+10	-1.81e+10	-4.357e+09	5.904e+09	1.617e+10	2.643e+10	3.669e+10	4.695e+10	5.721e+10	6.868e+10	7.177e+10	7.487e+10	7.796e+10	8.106e+10	8.415e+10	8.725e+10	8.874e+10	7.913e+10	6.951e+10	5.99e+10	5.029e+10	4.068e+10	3.107e+10	1.8e+10	5.286e+09	-7.428e+09	-2.014e+10	-3.286e+10	-4.557e+10	-5.828e+10	-7.693e+10	-8.045e+10	-8.407e+10
3.223e-05	-3.154e+10	-3.922e+10	-4.693e+10	-5.48e+10	-6.243e+10	-6.443e+10	-6.499e+10	-6.552e+10	-6.604e+10	-6.656e+10	-6.709e+10	-6.19e+10	-5.465e+10	-4.741e+10	-4.017e+10	-3.292e+10	-2.568e+10	-1.933e+10	-6.793e+09	2.922e+09	1.307e+10	2.333e+10	3.359e+10	4.385e+10	5.411e+10	6.561e+10	6.87e+10	7.18e+10	7.489e+10	7.799e+10	8.108e+10	8.494e+10	8.727e+10	8.077e+10	7.263e+10	6.301e+10	5.34e+10	4.379e+10	3.418e+10	2.208e+10	9.367e+09	-3.347e+09	-1.606e+10	-2.877e+10	-4.149e+10	-5.285e+10	-6.483e+10	-7.088e+10	-8.254e+10
3.247e-05	-2.867e+10	-3.652e+10	-4.44e+10	-5.227e+10	-6.001e+10	-6.202e+10	-6.402e+10	-6.566e+10	-6.619e+10	-6.671e+10	-6.723e+10	-6.224e+10	-5.499e+10	-4.775e+10	-4.051e+10	-3.392e+10	-2.756e+10	-2.121e+10	-8.947e+09	7.684e+08	1.048e+10	2.023e+10	3.049e+10	4.075e+10	5.101e+10	6.254e+10	6.564e+10	6.873e+10	7.183e+10	7.543e+10	7.947e+10	8.35e+10	8.578e+10	7.928e+10	7.278e+10	6.628e+10	5.651e+10	4.69e+10	3.729e+10	2.616e+10	1.345e+10	7.342e+08	-1.198e+10	-2.493e+10	-3.701e+10	-4.909e+10	-6.107e+10	-6.713e+10	-7.318e+10
3.271e-05	-2.612e+10	-3.399e+10	-4.186e+10	-4.973e+10	-5.76e+10	-5.96e+10	-6.16e+10	-6.361e+10	-6.561e+10	-6.686e+10	-6.738e+10	-6.258e+10	-5.533e+10	-4.85e+10	-4.215e+10	-3.58e+10	-2.945e+10	-2.309e+10	-1.11e+10	-1.385e+09	8.33e+09	1.805e+10	2.776e+10	3.765e+10	4.791e+10	5.948e+10	6.257e+10	6.592e+10	6.996e+10	7.399e+10	7.803e+10	8.206e+10	8.429e+10	7.779e+10	7.129e+10	6.479e+10	5.829e+10	5.001e+10	4.04e+10	3.024e+10	1.753e+10	2.995e+09	-9.088e+09	-2.117e+10	-3.325e+10	-4.534e+10	-5.731e+10	-6.337e+10	-6.942e+10
3.296e-05	-2.358e+10	-3.146e+10	-3.933e+10	-4.72e+10	-5.518e+10	-5.718e+10	-5.919e+10	-6.119e+10	-6.319e+10	-6.52e+10	-6.72e+10	-6.309e+10	-5.674e+10	-5.039e+10	-4.403e+10	-3.768e+10	-3.133e+10	-2.498e+10	-1.325e+10	-3.539e+09	6.177e+09	1.589e+10	2.561e+10	3.532e+10	4.504e+10	5.642e+10	6.045e+10	6.449e+10	6.852e+10	7.255e+10	7.659e+10	8.062e+10	8.28e+10	7.63e+10	6.98e+10	6.33e+10	5.68e+10	5.029e+10	4.379e+10	3.432e+10	1.883e+10	6.751e+09	-5.333e+09	-1.742e+10	-2.95e+10	-4.158e+10	-5.356e+10	-5.961e+10	-6.567e+10
3.32e-05	-2.105e+10	-2.892e+10	-3.679e+10	-4.466e+10	-5.276e+10	-5.477e+10	-5.677e+10	-5.877e+10	-6.078e+10	-6.278e+10	-6.436e+10	-6.355e+10	-5.862e+10	-5.227e+10	-4.592e+10	-3.956e+10	-3.321e+10	-2.686e+10	-1.541e+10	-5.692e+09	4.023e+09	1.374e+10	2.345e+10	3.317e+10	4.128e+10	4.927e+10	5.494e+10	6.305e+10	6.708e+10	7.112e+10	7.515e+10	7.918e+10	8.131e+10	7.481e+10	6.831e+10	6.181e+10	5.531e+10	4.88e+10	4.066e+10	3.269e+10	2.191e+10	1.051e+10	-1.577e+09	-1.366e+10	-2.574e+10	-3.783e+10	-4.98e+10	-5.586e+10	-6.191e+10
3.345e-05	-1.851e+10	-2.639e+10	-3.426e+10	-4.213e+10	-5.035e+10	-5.235e+10	-5.435e+10	-5.636e+10	-5.888e+10	-6.137e+10	-6.386e+10	-6.305e+10	-5.878e+10	-5.451e+10	-4.78e+10	-4.145e+10	-3.509e+10	-2.874e+10	-1.756e+10	-7.846e+09	1.87e+09	1.158e+10	2.071e+10	2.969e+10	3.867e+10	4.665e+10	5.233e+10	5.8e+10	6.564e+10	6.968e+10	7.371e+10	7.775e+10	7.982e+10	7.332e+10	6.682e+10	6.032e+10	5.326e+10	4.796e+10	4.266e+10	3.469e+10	2.391e+10	1.313e+10	2.355e+09	-9.905e+09	-2.199e+10	-3.407e+10	-4.605e+10	-5.21e+10	-5.816e+10
3.369e-05	-1.158e+10	-1.897e+10	-3.172e+10	-3.959e+10	-4.793e+10	-4.994e+10	-5.341e+10	-5.59e+10	-5.839e+10	-6.088e+10	-6.337e+10	-6.256e+10	-5.829e+10	-5.402e+10	-4.975e+10	-4.548e+10	-3.697e+10	-3.062e+10	-1.971e+10	-9.999e+09	1.463e+08	9.125e+09	1.81e+10	2.708e+10	3.606e+10	4.404e+10	4.972e+10	5.539e+10	6.106e+10	6.674e+10	7.227e+10	7.631e+10	7.834e+10	7.183e+10	6.586e+10	6.056e+10	5.526e+10	4.996e+10	4.467e+10	3.669e+10	2.591e+10	1.513e+10	4.353e+09	-6.425e+09	-1.823e+10	-3.032e+10	-4.229e+10	-4.835e+10	-5.44e+10
3.394e-05	-9.777e+09	-1.716e+10	-2.455e+10	-3.706e+10	-4.794e+10	-5.042e+10	-5.291e+10	-5.54e+10	-5.789e+10	-6.038e+10	-6.287e+10	-6.206e+10	-5.779e+10	-5.353e+10	-4.926e+10	-4.499e+10	-4.072e+10	-3.645e+10	-2.187e+10	-1.144e+10	-2.465e+09	6.514e+09	1.549e+10	2.447e+10	3.345e+10	4.143e+10	4.711e+10	5.278e+10	5.845e+10	6.412e+10	6.98e+10	7.547e+10	7.685e+10	7.315e+10	6.786e+10	6.256e+10	5.726e+10	5.197e+10	4.667e+10	3.869e+10	2.791e+10	1.713e+10	6.352e+09	-4.427e+09	-1.521e+10	-2.598e+10	-3.854e+10	-4.983e+10	-5.607e+10
3.418e-05	-7.972e+09	-1.536e+10	-2.274e+10	-3.197e+10	-4.29e+10	-4.993e+10	-5.242e+10	-5.491e+10	-5.74e+10	-5.989e+10	-6.238e+10	-6.157e+10	-5.73e+10	-5.303e+10	-4.876e+10	-4.449e+10	-4.022e+10	-3.358e+10	-2.787e+10	-1.405e+10	-5.076e+09	3.903e+09	1.288e+10	2.186e+10	3.084e+10	3.882e+10	4.449e+10	5.017e+10	5.584e+10	6.151e+10	6.719e+10	7.151e+10	7.659e+10	7.366e+10	6.986e+10	6.456e+10	5.926e+10	5.397e+10	4.867e+10	4.069e+10	2.991e+10	1.913e+10	8.35e+09	-2.428e+09	-1.321e+10	-2.412e+10	-4.005e+10	-4.737e+10	-5.454e+10
3.442e-05	-6.166e+09	-1.519e+10	-2.259e+10	-2.998e+10	-4.034e+10	-4.439e+10	-4.843e+10	-5.441e+10	-5.69e+10	-5.939e+10	-6.188e+10	-6.107e+10	-5.68e+10	-5.254e+10	-4.827e+10	-4.301e+10	-3.906e+10	-3.512e+10	-2.937e+10	-2.1e+10	-1.263e+10	1.291e+09	1.027e+10	1.925e+10	2.823e+10	3.621e+10	4.188e+10	4.756e+10	5.323e+10	5.939e+10	6.467e+10	6.996e+10	7.487e+10	7.195e+10	6.902e+10	6.656e+10	6.127e+10	5.597e+10	5.067e+10	4.268e+10	3.191e+10	2.113e+10	1.035e+10	-5.734e+08	-1.085e+10	-2.113e+10	-3.701e+10	-4.433e+10	-5.165e+10
3.467e-05	-5.81e+09	-1.32e+10	-2.06e+10	-2.799e+10	-3.778e+10	-4.183e+10	-4.587e+10	-4.992e+10	-5.396e+10	-5.89e+10	-6.139e+10	-6.058e+10	-5.631e+10	-5.243e+10	-4.848e+10	-4.454e+10	-4.06e+10	-3.665e+10	-3.088e+10	-2.251e+10	-1.413e+10	-5.762e+09	2.61e+09	1.664e+10	2.562e+10	3.36e+10	3.927e+10	4.495e+10	5.256e+10	5.784e+10	6.312e+10	6.84e+10	7.315e+10	7.023e+10	6.73e+10	6.437e+10	6.144e+10	5.797e+10	5.267e+10	4.468e+10	3.39e+10	2.313e+10	1.27e+10	2.423e+09	-7.853e+09	-1.813e+10	-3.396e+10	-4.128e+10	-4.86e+10
3.491e-05	-3.821e+09	-1.121e+10	-1.861e+10	-2.6e+10	-3.523e+10	-3.927e+10	-4.332e+10	-4.736e+10	-5.141e+10	-5.545e+10	-6.089e+10	-6.008e+10	-5.791e+10	-5.396e+10	-5.002e+10	-4.608e+10	-4.213e+10	-3.819e+10	-3.238e+10	-2.401e+10	-1.564e+10	-7.267e+09	1.105e+09	9.477e+09	1.785e+10	3.099e+10	4.044e+10	4.573e+10	5.101e+10	5.629e+10	6.157e+10	6.685e+10	7.143e+10	6.851e+10	6.558e+10	6.265e+10	5.972e+10	5.679e+10	5.386e+10	4.668e+10	3.625e+10	2.597e+10	1.57e+10	5.42e+09	-4.856e+09	-1.513e+10	-3.092e+10	-3.824e+10	-4.556e+10
3.516e-05	-1.833e+09	-9.226e+09	-1.662e+10	-2.401e+10	-3.267e+10	-3.671e+10	-4.076e+10	-4.48e+10	-4.885e+10	-5.289e+10	-6.012e+10	-6.177e+10	-5.944e+10	-5.55e+10	-5.156e+10	-4.761e+10	-4.367e+10	-3.973e+10	-3.389e+10	-2.552e+10	-1.714e+10	-8.772e+09	-4.002e+08	7.972e+09	2.305e+10	3.098e+10	3.889e+10	4.417e+10	4.945e+10	5.474e+10	6.002e+10	6.53e+10	6.972e+10	6.679e+10	6.386e+10	6.093e+10	5.8e+10	5.507e+10	5.243e+10	4.806e+10	3.923e+10	2.897e+10	1.869e+10	8.417e+09	-1.86e+09	-1.214e+10	-2.788e+10	-3.52e+10	-4.252e+10
3.54e-05	1.558e+08	-7.238e+09	-1.463e+10	-2.202e+10	-3.011e+10	-3.416e+10	-3.82e+10	-4.225e+10	-4.845e+10	-5.356e+10	-5.866e+10	-6.031e+10	-5.829e+10	-5.627e+10	-5.309e+10	-4.915e+10	-4.52e+10	-4.126e+10	-3.539e+10	-2.702e+10	-1.865e+10	-1.028e+10	2.817e+09	1.145e+10	2.008e+10	2.802e+10	3.431e+10	4.06e+10	4.79e+10	5.318e+10	5.846e+10	6.375e+10	6.8e+10	6.507e+10	6.214e+10	5.921e+10	5.628e+10	5.46e+10	5.3e+10	4.854e+10	3.969e+10	3.084e+10	2.169e+10	1.141e+10	1.137e+09	-9.139e+09	-2.483e+10	-3.215e+10	-3.947e+10
3.564e-05	2.576e+09	-5.249e+09	-1.264e+10	-2.004e+10	-2.756e+10	-3.16e+10	-3.678e+10	-4.189e+10	-4.699e+10	-5.21e+10	-5.721e+10	-5.885e+10	-5.682e+10	-5.48e+10	-5.278e+10	-5.076e+10	-4.674e+10	-4.28e+10	-3.69e+10	-2.853e+10	-2.016e+10	-8.779e+09	-1.463e+08	8.486e+09	1.712e+10	2.505e+10	3.135e+10	3.764e+10	4.393e+10	5.022e+10	5.691e+10	6.219e+10	6.628e+10	6.335e+10	6.042e+10	5.839e+10	5.678e+10	5.517e+10	5.357e+10	4.902e+10	4.017e+10	3.132e+10	2.247e+10	1.362e+10	4.134e+09	-6.143e+09	-2.179e+10	-2.911e+10	-3.643e+10
3.589e-05	3.841e+09	-3.149e+09	-1.014e+10	-1.805e+10	-2.5e+10	-3.022e+10	-3.532e+10	-4.043e+10	-4.554e+10	-5.065e+10	-5.575e+10	-5.738e+10	-5.536e+10	-5.334e+10	-5.132e+10	-4.93e+10	-4.728e+10	-4.433e+10	-3.84e+10	-2.901e+10	-2.037e+10	-1.174e+10	-3.11e+09	5.523e+09	1.416e+10	2.209e+10	2.838e+10	3.467e+10	4.096e+10	4.726e+10	5.355e+10	6.005e+10	6.456e+10	6.217e+10	6.056e+10	5.896e+10	5.735e+10	5.574e+10	5.413e+10	4.95e+10	4.064e+10	3.179e+10	2.294e+10	1.409e+10	5.241e+09	-3.61e+09	-1.875e+10	-2.724e+10	-3.459e+10
3.613e-05	5.105e+09	-1.884e+09	-8.873e+09	-1.551e+10	-2.265e+10	-2.876e+10	-3.387e+10	-3.898e+10	-4.408e+10	-4.919e+10	-5.43e+10	-5.592e+10	-5.39e+10	-5.188e+10	-4.986e+10	-4.784e+10	-4.582e+10	-4.429e+10	-3.977e+10	-3.197e+10	-2.334e+10	-1.471e+10	-6.073e+09	2.56e+09	1.119e+10	1.912e+10	2.542e+10	3.171e+10	3.8e+10	4.429e+10	5.058e+10	5.714e+10	6.408e+10	6.274e+10	6.113e+10	5.953e+10	5.792e+10	5.631e+10	5.47e+10	4.997e+10	4.112e+10	3.227e+10	2.342e+10	1.457e+10	5.718e+09	-3.133e+09	-1.477e+10	-2.482e+10	-3.217e+10
3.638e-05	6.37e+09	-4.496e+08	-6.776e+09	-1.31e+10	-2.049e+10	-2.601e+10	-3.153e+10	-3.752e+10	-4.263e+10	-4.773e+10	-5.284e+10	-5.446e+10	-5.244e+10	-5.042e+10	-4.84e+10	-4.679e+10	-4.589e+10	-4.498e+10	-4.032e+10	-3.312e+10	-2.593e+10	-1.767e+10	-9.036e+09	-4.036e+08	8.229e+09	1.616e+10	2.245e+10	2.874e+10	3.503e+10	4.133e+10	4.846e+10	5.494e+10	6.208e+10	6.193e+10	6.177e+10	6.01e+10	5.849e+10	5.688e+10	5.527e+10	5.045e+10	4.16e+10	3.275e+10	2.39e+10	1.505e+10	6.96e+09	-7.824e+08	-1.243e+10	-2.004e+10	-2.764e+10
3.662e-05	8.289e+09	1.963e+09	-4.363e+09	-1.069e+10	-1.832e+10	-2.385e+10	-2.937e+10	-3.489e+10	-4.117e+10	-4.628e+10	-5.138e+10	-5.3e+10	-5.098e+10	-4.896e+10	-4.839e+10	-4.748e+10	-4.657e+10	-4.566e+10	-4.086e+10	-3.367e+10	-2.648e+10	-1.928e+10	-1.209e+10	-3.367e+09	5.266e+09	1.319e+10	1.949e+10	2.578e+10	3.329e+10	3.978e+10	4.626e+10	5.275e+10	6.007e+10	5.992e+10	5.977e+10	5.961e+10	5.946e+10	5.745e+10	5.584e+10	5.093e+10	4.207e+10	3.322e+10	2.485e+10	1.71e+10	9.36e+09	1.617e+09	-1.009e+10	-1.77e+10	-2.53e+10
3.687e-05	1.07e+10	4.376e+09	-1.951e+09	-8.277e+09	-1.616e+10	-2.168e+10	-2.72e+10	-3.273e+10	-3.825e+10	-4.377e+10	-4.993e+10	-5.154e+10	-5.09e+10	-4.999e+10	-4.908e+10	-4.817e+10	-4.726e+10	-4.635e+10	-4.141e+10	-3.422e+10	-2.702e+10	-1.983e+10	-1.264e+10	-5.443e+09	2.302e+09	1.023e+10	1.813e+10	2.461e+10	3.11e+10	3.758e+10	4.407e+10	5.055e+10	5.807e+10	5.792e+10	5.776e+10	5.761e+10	5.746e+10	5.73e+10	5.641e+10	5.14e+10	4.273e+10	3.499e+10	2.724e+10	1.95e+10	1.176e+10	4.016e+09	-7.755e+09	-1.536e+10	-2.296e+10
3.711e-05	1.311e+10	6.788e+09	4.621e+08	-5.864e+09	-1.4e+10	-1.952e+10	-2.504e+10	-3.056e+10	-3.608e+10	-4.16e+10	-4.771e+10	-5.102e+10	-5.159e+10	-5.068e+10	-4.977e+10	-4.886e+10	-4.795e+10	-4.704e+10	-4.196e+10	-3.476e+10	-2.757e+10	-2.038e+10	-1.318e+10	-5.989e+09	2.783e+09	9.267e+09	1.593e+10	2.242e+10	2.89e+10	3.539e+10	4.187e+10	4.836e+10	5.607e+10	5.591e+10	5.576e+10	5.56e+10	5.545e+10	5.53e+10	5.514e+10	5.277e+10	4.513e+10	3.739e+10	2.964e+10	2.19e+10	1.416e+10	6.415e+09	-5.417e+09	-1.302e+10	-2.062e+10
3.735e-05	1.553e+10	9.201e+09	2.875e+09	-3.452e+09	-1.183e+10	-1.735e+10	-2.287e+10	-2.84e+10	-3.392e+10	-3.995e+10	-4.559e+10	-4.889e+10	-4.973e+10	-5.058e+10	-5.046e+10	-4.955e+10	-4.864e+10	-4.773e+10	-4.25e+10	-3.531e+10	-2.812e+10	-2.092e+10	-1.373e+10	-5.9e+09	6.182e+08	7.103e+09	1.351e+10	1.991e+10	2.671e+10	3.32e+10	3.968e+10	4.617e+10	5.406e+10	5.391e+10	5.375e+10	5.36e+10	5.345e+10	5.219e+10	5.261e+10	5.232e+10	4.616e+10	4e+10	3.204e+10	2.43e+10	1.656e+10	8.815e+09	-3.078e+09	-1.068e+10	-1.829e+10
3.76e-05	1.755e+10	1.161e+10	5.287e+09	-1.039e+09	-9.666e+09	-1.519e+10	-2.071e+10	-2.656e+10	-3.22e+10	-3.783e+10	-4.346e+10	-4.675e+10	-4.76e+10	-4.844e+10	-4.929e+10	-5.023e+10	-4.932e+10	-4.842e+10	-4.305e+10	-3.586e+10	-2.866e+10	-2.11e+10	-1.458e+10	-8.064e+09	-1.546e+09	4.938e+09	1.134e+10	1.775e+10	2.416e+10	3.1e+10	3.749e+10	4.397e+10	5.206e+10	5.19e+10	5.175e+10	5.089e+10	5.131e+10	5.174e+10	5.216e+10	5.186e+10	4.57e+10	3.954e+10	3.338e+10	2.723e+10	1.896e+10	1.121e+10	-7.398e+08	-8.344e+09	-1.595e+10
3.784e-05	1.781e+10	1.286e+10	7.919e+09	1.374e+09	-7.502e+09	-1.317e+10	-1.88e+10	-2.444e+10	-3.007e+10	-3.57e+10	-4.133e+10	-4.462e+10	-4.547e+10	-4.631e+10	-4.716e+10	-4.8e+10	-4.884e+10	-4.91e+10	-4.36e+10	-3.63e+10	-2.978e+10	-2.326e+10	-1.675e+10	-1.023e+10	-3.711e+09	2.774e+09	9.179e+09	1.559e+10	2.199e+10	2.84e+10	3.48e+10	4.178e+10	5.005e+10	4.959e+10	5.001e+10	5.044e+10	5.086e+10	5.128e+10	5.171e+10	5.14e+10	4.524e+10	3.909e+10	3.293e+10	2.677e+10	2.061e+10	1.361e+10	1.599e+09	-6.005e+09	-1.398e+10
3.809e-05	1.806e+10	1.311e+10	8.171e+09	2.224e+09	-2.889e+09	-1.104e+10	-1.668e+10	-2.231e+10	-2.794e+10	-3.357e+10	-3.92e+10	-4.249e+10	-4.333e+10	-4.418e+10	-4.502e+10	-4.587e+10	-4.671e+10	-4.649e+10	-4.422e+10	-3.846e+10	-3.195e+10	-2.543e+10	-1.891e+10	-1.239e+10	-5.875e+09	6.09e+08	7.015e+09	1.342e+10	1.983e+10	2.623e+10	3.264e+10	3.904e+10	4.681e+10	4.914e+10	4.956e+10	4.999e+10	5.041e+10	5.083e+10	5.125e+10	5.095e+10	4.479e+10	3.863e+10	3.247e+10	2.631e+10	2.015e+10	1.4e+10	5.589e+09	-3.727e+09	-1.146e+10
3.833e-05	1.831e+10	1.337e+10	7.985e+09	3.254e+09	-1.858e+09	-7.241e+09	-1.455e+10	-2.018e+10	-2.581e+10	-3.144e+10	-3.707e+10	-4.036e+10	-4.12e+10	-4.205e+10	-4.289e+10	-4.374e+10	-4.461e+10	-4.535e+10	-4.363e+10	-3.917e+10	-3.411e+10	-2.759e+10	-2.108e+10	-1.456e+10	-8.04e+09	-1.556e+09	4.85e+09	1.126e+10	1.766e+10	2.407e+10	3.301e+10	3.919e+10	4.51e+10	4.658e+10	4.806e+10	4.953e+10	4.996e+10	5.038e+10	5.08e+10	5.049e+10	4.433e+10	3.817e+10	3.201e+10	2.586e+10	1.807e+10	1.295e+10	6.855e+09	-1.742e+08	-7.204e+09
3.857e-05	1.848e+10	1.375e+10	9.015e+09	4.285e+09	-8.273e+08	-6.21e+09	-1.159e+10	-1.698e+10	-2.368e+10	-2.931e+10	-3.494e+10	-3.823e+10	-3.907e+10	-3.991e+10	-4.284e+10	-4.358e+10	-4.432e+10	-4.506e+10	-4.303e+10	-3.857e+10	-3.412e+10	-2.966e+10	-2.324e+10	-1.672e+10	-1.02e+10	-3.72e+09	2.686e+09	9.092e+09	1.843e+10	2.461e+10	3.079e+10	3.696e+10	4.339e+10	4.487e+10	4.635e+10	4.783e+10	4.95e+10	4.993e+10	5.035e+10	5.003e+10	4.387e+10	3.771e+10	3.029e+10	2.516e+10	2.004e+10	1.492e+10	8.122e+09	1.092e+09	-5.938e+09
3.882e-05	1.951e+10	1.478e+10	1.005e+10	5.315e+09	2.033e+08	-5.18e+09	-1.056e+10	-1.595e+10	-2.133e+10	-2.671e+10	-3.281e+10	-3.609e+10	-4.107e+10	-4.181e+10	-4.255e+10	-4.329e+10	-4.404e+10	-4.478e+10	-4.243e+10	-3.798e+10	-3.352e+10	-2.906e+10	-2.461e+10	-2.015e+10	-1.237e+10	-5.885e+09	3.853e+09	1.003e+10	1.621e+10	2.239e+10	2.856e+10	3.474e+10	4.169e+10	4.316e+10	4.464e+10	4.612e+10	4.76e+10	4.908e+10	4.99e+10	4.957e+10	4.342e+10	3.737e+10	3.225e+10	2.713e+10	2.201e+10	1.689e+10	9.388e+09	2.358e+09	-4.671e+09
3.906e-05	2.054e+10	1.581e+10	1.108e+10	6.346e+09	1.234e+09	-4.149e+09	-9.532e+09	-1.492e+10	-2.03e+10	-2.568e+10	-3.106e+10	-4.004e+10	-4.078e+10	-4.153e+10	-4.227e+10	-4.301e+10	-4.375e+10	-4.449e+10	-4.184e+10	-3.738e+10	-3.292e+10	-2.847e+10	-2.401e+10	-1.955e+10	-1.509e+10	-4.423e+09	1.63e+09	7.808e+09	1.399e+10	2.016e+10	2.634e+10	3.252e+10	3.998e+10	4.146e+10	4.294e+10	4.442e+10	4.589e+10	4.737e+10	4.885e+10	4.911e+10	4.446e+10	3.934e+10	3.422e+10	2.91e+10	2.398e+10	1.886e+10	1.065e+10	3.624e+09	-3.405e+09
3.931e-05	2.157e+10	1.684e+10	1.211e+10	7.377e+09	2.265e+09	-3.119e+09	-8.502e+09	-1.388e+10	-1.927e+10	-2.481e+10	-2.984e+10	-3.853e+10	-4e+10	-4.124e+10	-4.198e+10	-4.272e+10	-4.347e+10	-4.421e+10	-4.124e+10	-3.678e+10	-3.233e+10	-2.787e+10	-2.341e+10	-1.723e+10	-1.296e+10	-5.232e+09	1.274e+08	5.585e+09	1.176e+10	1.794e+10	2.412e+10	3.03e+10	3.827e+10	3.975e+10	4.123e+10	4.271e+10	4.419e+10	4.483e+10	4.642e+10	4.867e+10	4.494e+10	4.122e+10	3.619e+10	3.107e+10	2.595e+10	2.083e+10	1.192e+10	4.891e+09	-2.139e+09
3.955e-05	2.402e+10	1.787e+10	1.314e+10	8.407e+09	3.295e+09	-2.088e+09	-7.471e+09	-1.354e+10	-1.857e+10	-2.36e+10	-2.863e+10	-3.699e+10	-3.846e+10	-3.993e+10	-4.139e+10	-4.244e+10	-4.318e+10	-4.392e+10	-4.064e+10	-3.619e+10	-3.173e+10	-2.663e+10	-2.236e+10	-1.809e+10	-1.381e+10	-6.041e+09	-6.814e+08	4.678e+09	1.004e+10	1.572e+10	2.19e+10	2.807e+10	3.657e+10	3.805e+10	3.952e+10	4.098e+10	4.257e+10	4.416e+10	4.575e+10	4.822e+10	4.45e+10	4.077e+10	3.705e+10	3.304e+10	2.792e+10	2.28e+10	1.319e+10	6.157e+09	-8.728e+08
3.979e-05	2.379e+10	2.034e+10	1.417e+10	9.438e+09	4.326e+09	-2.27e+09	-7.3e+09	-1.233e+10	-1.736e+10	-2.239e+10	-2.742e+10	-3.545e+10	-3.692e+10	-3.839e+10	-3.985e+10	-4.132e+10	-4.279e+10	-4.364e+10	-4.005e+10	-3.559e+10	-3.176e+10	-2.749e+10	-2.321e+10	-1.894e+10	-1.467e+10	-6.85e+09	-1.49e+09	3.869e+09	9.229e+09	1.459e+10	1.995e+10	2.585e+10	3.486e+10	3.634e+10	3.872e+10	4.031e+10	4.19e+10	4.349e+10	4.508e+10	4.778e+10	4.405e+10	4.033e+10	3.66e+10	3.288e+10	2.915e+10	2.477e+10	1.445e+10	7.423e+09	-8.003e+08
4.004e-05	2.357e+10	2.011e+10	1.665e+10	1.32e+10	3.972e+09	-1.058e+09	-6.088e+09	-1.112e+10	-1.615e+10	-2.118e+10	-2.621e+10	-3.391e+10	-3.538e+10	-3.685e+10	-3.831e+10	-3.978e+10	-4.125e+10	-4.272e+10	-4.116e+10	-3.689e+10	-3.262e+10	-2.834e+10	-2.407e+10	-1.98e+10	-1.553e+10	-7.659e+09	-2.299e+09	3.06e+09	8.42e+09	1.378e+10	1.914e+10	2.45e+10	3.483e+10	3.645e+10	3.805e+10	3.964e+10	4.123e+10	4.282e+10	4.442e+10	4.733e+10	4.361e+10	3.988e+10	3.616e+10	3.243e+10	2.871e+10	2.498e+10	1.483e+10	8.054e+09	1.082e+09
4.028e-05	2.335e+10	1.989e+10	1.663e+10	1.352e+10	5.195e+09	6.346e+08	-4.875e+09	-9.905e+09	-1.494e+10	-1.997e+10	-2.499e+10	-3.237e+10	-3.384e+10	-3.531e+10	-3.677e+10	-3.824e+10	-3.986e+10	-4.168e+10	-4.066e+10	-3.778e+10	-3.347e+10	-2.92e+10	-2.493e+10	-2.065e+10	-1.638e+10	-8.467e+09	-3.108e+09	2.252e+09	7.611e+09	1.297e+10	1.83e+10	2.35e+10	3.305e+10	3.535e+10	3.738e+10	3.897e+10	4.056e+10	4.216e+10	4.375e+10	4.689e+10	4.316e+10	3.944e+10	3.571e+10	3.199e+10	2.827e+10	2.465e+10	1.538e+10	1.002e+10	3.252e+09
4.053e-05	2.323e+10	2.012e+10	1.7e+10	1.389e+10	6.183e+09	1.623e+09	-2.938e+09	-7.498e+09	-1.372e+10	-1.875e+10	-2.378e+10	-3.083e+10	-3.23e+10	-3.377e+10	-3.528e+10	-3.711e+10	-3.894e+10	-4.077e+10	-3.988e+10	-3.7e+10	-3.412e+10	-3.124e+10	-2.578e+10	-2.151e+10	-1.724e+10	-9.276e+09	-3.917e+09	1.443e+09	6.802e+09	1.202e+10	1.722e+10	2.243e+10	3.127e+10	3.357e+10	3.587e+10	3.817e+10	3.989e+10	4.149e+10	4.308e+10	4.644e+10	4.272e+10	3.899e+10	3.527e+10	3.163e+10	2.801e+10	2.44e+10	1.593e+10	1.057e+10	5.22e+09
4.077e-05	2.36e+10	2.048e+10	1.737e+10	1.425e+10	7.172e+09	2.611e+09	-1.949e+09	-6.51e+09	-1.107e+10	-1.754e+10	-2.257e+10	-2.929e+10	-3.076e+10	-3.254e+10	-3.437e+10	-3.619e+10	-3.802e+10	-3.985e+10	-3.911e+10	-3.623e+10	-3.335e+10	-3.047e+10	-2.759e+10	-2.471e+10	-1.809e+10	-1.009e+10	-4.726e+09	5.301e+08	5.736e+09	1.094e+10	1.615e+10	2.136e+10	2.95e+10	3.18e+10	3.41e+10	3.64e+10	3.87e+10	4.1e+10	4.241e+10	4.6e+10	4.227e+10	3.86e+10	3.499e+10	3.138e+10	2.776e+10	2.415e+10	1.648e+10	1.112e+10	5.769e+09
4.102e-05	2.397e+10	2.085e+10	1.774e+10	1.462e+10	8.16e+09	3.599e+09	-9.612e+08	-5.522e+09	-1.008e+10	-1.464e+10	-1.92e+10	-2.797e+10	-2.979e+10	-3.162e+10	-3.345e+10	-3.527e+10	-3.71e+10	-3.893e+10	-3.833e+10	-3.545e+10	-3.257e+10	-2.969e+10	-2.681e+10	-2.393e+10	-2.105e+10	-1.096e+10	-5.75e+09	-5.437e+08	4.663e+09	9.869e+09	1.508e+10	2.028e+10	2.772e+10	3.002e+10	3.232e+10	3.462e+10	3.692e+10	3.922e+10	4.152e+10	4.426e+10	4.196e+10	3.835e+10	3.474e+10	3.112e+10	2.751e+10	2.39e+10	1.703e+10	1.167e+10	6.319e+09
4.126e-05	2.433e+10	2.122e+10	1.81e+10	1.499e+10	9.148e+09	4.588e+09	2.709e+07	-4.533e+09	-9.094e+09	-1.442e+10	-1.889e+10	-2.527e+10	-2.764e+10	-3.07e+10	-3.253e+10	-3.436e+10	-3.618e+10	-3.801e+10	-3.755e+10	-3.467e+10	-3.179e+10	-2.891e+10	-2.603e+10	-2.215e+10	-1.956e+10	-1.282e+10	-7.662e+09	-1.618e+09	3.589e+09	8.795e+09	1.4e+10	1.921e+10	2.594e+10	2.824e+10	3.054e+10	3.284e+10	3.514e+10	3.744e+10	3.997e+10	4.294e+10	4.026e+10	3.81e+10	3.448e+10	3.087e+10	2.726e+10	2.364e+10	1.758e+10	1.222e+10	6.868e+09
4.15e-05	2.47e+10	2.159e+10	1.847e+10	1.535e+10	1.014e+10	5.576e+09	1.015e+09	-4.318e+09	-8.787e+09	-1.325e+10	-1.772e+10	-2.394e+10	-2.632e+10	-2.869e+10	-3.107e+10	-3.344e+10	-3.526e+10	-3.709e+10	-3.678e+10	-3.39e+10	-3.102e+10	-2.813e+10	-2.528e+10	-2.269e+10	-2.01e+10	-1.372e+10	-8.568e+09	-3.413e+09	1.743e+09	7.721e+09	1.293e+10	1.813e+10	2.417e+10	2.647e+10	2.877e+10	3.107e+10	3.423e+10	3.676e+10	3.929e+10	4.23e+10	3.962e+10	3.695e+10	3.427e+10	3.062e+10	2.7e+10	2.339e+10	1.812e+10	1.277e+10	7.418e+09
4.175e-05	2.43e+10	2.215e+10	1.884e+10	1.572e+10	1.112e+10	6.564e+09	1.32e+09	-3.148e+09	-7.616e+09	-1.208e+10	-1.655e+10	-2.262e+10	-2.499e+10	-2.737e+10	-2.974e+10	-3.212e+10	-3.435e+10	-3.617e+10	-3.6e+10	-3.312e+10	-3.099e+10	-2.84e+10	-2.581e+10	-2.322e+10	-2.064e+10	-1.463e+10	-9.474e+09	-4.318e+09	8.367e+08	5.992e+09	1.115e+10	1.706e+10	2.239e+10	2.469e+10	2.849e+10	3.102e+10	3.355e+10	3.607e+10	3.86e+10	4.167e+10	3.899e+10	3.631e+10	3.363e+10	3.096e+10	2.828e+10	2.314e+10	1.867e+10	1.332e+10	6.89e+09
4.199e-05	2.387e+10	2.172e+10	1.956e+10	1.741e+10	1.143e+10	6.958e+09	2.49e+09	-1.978e+09	-6.446e+09	-1.091e+10	-1.538e+10	-2.129e+10	-2.367e+10	-2.604e+10	-2.842e+10	-3.08e+10	-3.317e+10	-3.555e+10	-3.67e+10	-3.411e+10	-3.153e+10	-2.894e+10	-2.635e+10	-2.376e+10	-2.117e+10	-1.553e+10	-1.038e+10	-5.224e+09	-6.918e+07	5.086e+09	1.024e+10	1.54e+10	2.275e+10	2.528e+10	2.781e+10	3.033e+10	3.286e+10	3.539e+10	3.792e+10	4.103e+10	3.835e+10	3.567e+10	3.3e+10	3.032e+10	2.764e+10	2.496e+10	1.922e+10	1.372e+10	7.97e+09
4.224e-05	2.343e+10	2.128e+10	1.806e+10	1.63e+10	1.311e+10	8.913e+09	3.66e+09	-8.082e+08	-5.276e+09	-9.745e+09	-1.421e+10	-1.997e+10	-2.235e+10	-2.472e+10	-2.71e+10	-2.947e+10	-3.187e+10	-3.453e+10	-3.611e+10	-3.448e+10	-3.206e+10	-2.948e+10	-2.689e+10	-2.43e+10	-2.171e+10	-1.644e+10	-1.129e+10	-6.13e+09	-9.751e+08	4.18e+09	9.335e+09	1.433e+10	2.014e+10	2.305e+10	2.712e+10	2.965e+10	3.218e+10	3.47e+10	3.723e+10	4.039e+10	3.771e+10	3.504e+10	3.236e+10	2.968e+10	2.7e+10	2.472e+10	2.155e+10	1.637e+10	9.051e+09
4.248e-05	2.3e+10	2.05e+10	1.873e+10	1.696e+10	1.378e+10	9.577e+09	5.376e+09	3.619e+08	-4.106e+09	-8.575e+09	-1.304e+10	-1.865e+10	-2.102e+10	-2.34e+10	-2.577e+10	-2.837e+10	-3.103e+10	-3.37e+10	-3.522e+10	-3.359e+10	-3.196e+10	-3.033e+10	-2.742e+10	-2.484e+10	-2.225e+10	-1.735e+10	-1.219e+10	-7.036e+09	-1.881e+09	3.164e+09	8.139e+09	1.311e+10	1.901e+10	2.191e+10	2.481e+10	2.772e+10	3.149e+10	3.402e+10	3.654e+10	3.975e+10	3.708e+10	3.44e+10	3.172e+10	2.928e+10	2.717e+10	2.506e+10	2.177e+10	1.659e+10	1.142e+10
4.272e-05	2.293e+10	2.116e+10	1.94e+10	1.763e+10	1.444e+10	1.024e+10	6.041e+09	1.839e+09	-2.362e+09	-7.405e+09	-1.187e+10	-1.732e+10	-1.97e+10	-2.222e+10	-2.488e+10	-2.754e+10	-3.02e+10	-3.286e+10	-3.433e+10	-3.27e+10	-3.107e+10	-2.944e+10	-2.781e+10	-2.537e+10	-2.279e+10	-1.825e+10	-1.31e+10	-8.004e+09	-3.029e+09	1.946e+09	6.921e+09	1.19e+10	1.787e+10	2.077e+10	2.367e+10	2.658e+10	2.948e+10	3.333e+10	3.586e+10	3.912e+10	3.644e+10	3.385e+10	3.174e+10	2.963e+10	2.752e+10	2.541e+10	2.199e+10	1.682e+10	1.164e+10
4.297e-05	2.36e+10	2.183e+10	2.006e+10	1.83e+10	1.511e+10	1.091e+10	6.705e+09	2.504e+09	-1.698e+09	-5.899e+09	-1.01e+10	-1.607e+10	-1.873e+10	-2.139e+10	-2.405e+10	-2.671e+10	-2.937e+10	-3.203e+10	-3.345e+10	-3.182e+10	-3.019e+10	-2.855e+10	-2.692e+10	-2.529e+10	-2.366e+10	-1.917e+10	-1.42e+10	-9.222e+09	-4.247e+09	7.276e+08	5.702e+09	1.068e+10	1.673e+10	1.963e+10	2.254e+10	2.544e+10	2.834e+10	3.125e+10	3.415e+10	3.848e+10	3.63e+10	3.42e+10	3.209e+10	2.998e+10	2.787e+10	2.576e+10	2.221e+10	1.704e+10	1.186e+10
4.321e-05	2.426e+10	2.25e+10	2.073e+10	1.896e+10	1.577e+10	1.157e+10	7.37e+09	3.169e+09	-1.033e+09	-5.474e+09	-9.292e+09	-1.404e+10	-1.679e+10	-2.056e+10	-2.322e+10	-2.588e+10	-2.854e+10	-3.12e+10	-3.256e+10	-3.093e+10	-2.93e+10	-2.767e+10	-2.604e+10	-2.441e+10	-2.314e+10	-2.03e+10	-1.608e+10	-1.044e+10	-5.466e+09	-4.908e+08	4.484e+09	9.459e+09	1.559e+10	1.849e+10	2.14e+10	2.43e+10	2.72e+10	3.011e+10	3.324e+10	3.587e+10	3.503e+10	3.454e+10	3.243e+10	3.032e+10	2.821e+10	2.61e+10	2.244e+10	1.726e+10	1.209e+10
4.346e-05	2.493e+10	2.316e+10	2.14e+10	1.963e+10	1.644e+10	1.224e+10	8.035e+09	3.833e+09	-6.029e+08	-4.421e+09	-8.238e+09	-1.314e+10	-1.589e+10	-1.863e+10	-2.239e+10	-2.505e+10	-2.771e+10	-3.037e+10	-3.167e+10	-3.004e+10	-2.841e+10	-2.678e+10	-2.528e+10	-2.419e+10	-2.31e+10	-2.036e+10	-1.615e+10	-1.194e+10	-6.684e+09	-1.709e+09	3.266e+09	8.241e+09	1.445e+10	1.735e+10	2.026e+10	2.316e+10	2.652e+10	2.947e+10	3.242e+10	3.523e+10	3.439e+10	3.355e+10	3.271e+10	3.067e+10	2.856e+10	2.645e+10	2.266e+10	1.748e+10	1.231e+10
4.37e-05	2.409e+10	2.317e+10	2.206e+10	2.029e+10	1.71e+10	1.29e+10	8.086e+09	4.268e+09	4.505e+08	-3.367e+09	-7.185e+09	-1.224e+10	-1.499e+10	-1.773e+10	-2.047e+10	-2.322e+10	-2.688e+10	-2.954e+10	-3.079e+10	-2.916e+10	-2.742e+10	-2.633e+10	-2.524e+10	-2.415e+10	-2.305e+10	-2.043e+10	-1.622e+10	-1.201e+10	-7.794e+09	-3.583e+09	2.047e+09	7.022e+09	1.331e+10	1.622e+10	1.979e+10	2.274e+10	2.569e+10	2.864e+10	3.159e+10	3.459e+10	3.375e+10	3.291e+10	3.207e+10	3.123e+10	2.891e+10	2.68e+10	2.288e+10	1.771e+10	1.253e+10
4.395e-05	2.348e+10	2.256e+10	2.164e+10	2.072e+10	1.677e+10	1.296e+10	9.139e+09	5.322e+09	1.504e+09	-2.314e+09	-6.131e+09	-1.134e+10	-1.409e+10	-1.683e+10	-1.957e+10	-2.232e+10	-2.506e+10	-2.78e+10	-3.013e+10	-2.847e+10	-2.738e+10	-2.629e+10	-2.52e+10	-2.41e+10	-2.301e+10	-2.05e+10	-1.628e+10	-1.207e+10	-7.861e+09	-3.649e+09	5.623e+08	4.774e+09	1.217e+10	1.602e+10	1.897e+10	2.192e+10	2.486e+10	2.781e+10	3.076e+10	3.395e+10	3.311e+10	3.227e+10	3.143e+10	3.059e+10	2.975e+10	2.891e+10	2.31e+10	1.813e+10	1.329e+10
4.419e-05	2.288e+10	2.196e+10	2.104e+10	2.04e+10	1.712e+10	1.401e+10	1.019e+10	6.375e+09	2.557e+09	-1.26e+09	-5.078e+09	-1.044e+10	-1.319e+10	-1.593e+10	-1.867e+10	-2.142e+10	-2.416e+10	-2.702e+10	-2.917e+10	-2.843e+10	-2.734e+10	-2.625e+10	-2.515e+10	-2.406e+10	-2.297e+10	-2.056e+10	-1.635e+10	-1.214e+10	-7.927e+09	-3.716e+09	4.959e+08	7.054e+09	1.104e+10	1.427e+10	1.814e+10	2.109e+10	2.404e+10	2.699e+10	2.994e+10	3.331e+10	3.247e+10	3.163e+10	3.079e+10	2.995e+10	2.911e+10	2.409e+10	2.287e+10	1.858e+10	1.409e+10
4.443e-05	2.228e+10	2.156e+10	2.094e+10	2.033e+10	1.72e+10	1.399e+10	1.077e+10	7.429e+09	3.611e+09	-2.068e+08	-4.025e+09	-9.545e+09	-1.229e+10	-1.503e+10	-1.777e+10	-2.083e+10	-2.353e+10	-2.623e+10	-2.843e+10	-2.781e+10	-2.719e+10	-2.62e+10	-2.511e+10	-2.402e+10	-2.293e+10	-2.063e+10	-1.642e+10	-1.221e+10	-7.994e+09	-2.121e+09	1.885e+09	5.891e+09	1.006e+10	1.329e+10	1.652e+10	2.026e+10	2.321e+10	2.616e+10	2.911e+10	3.267e+10	3.183e+10	3.099e+10	3.015e+10	2.643e+10	2.534e+10	2.424e+10	2.293e+10	1.864e+10	1.435e+10
4.468e-05	2.21e+10	2.149e+10	2.087e+10	2.026e+10	1.728e+10	1.407e+10	1.086e+10	7.642e+09	4.428e+09	8.466e+08	-2.971e+09	-8.645e+09	-1.139e+10	-1.465e+10	-1.735e+10	-2.005e+10	-2.275e+10	-2.545e+10	-2.77e+10	-2.707e+10	-2.645e+10	-2.583e+10	-2.521e+10	-2.398e+10	-2.289e+10	-2.069e+10	-1.648e+10	-1.13e+10	-7.29e+09	-3.284e+09	7.215e+08	4.727e+09	9.072e+09	1.231e+10	1.554e+10	1.877e+10	2.2e+10	2.534e+10	2.829e+10	3.203e+10	3.119e+10	3.036e+10	2.768e+10	2.659e+10	2.549e+10	2.44e+10	2.298e+10	1.869e+10	1.44e+10
4.492e-05	2.203e+10	2.141e+10	2.08e+10	2.018e+10	1.736e+10	1.415e+10	1.094e+10	7.723e+09	4.509e+09	1.295e+09	-1.918e+09	-7.745e+09	-1.116e+10	-1.386e+10	-1.656e+10	-1.926e+10	-2.196e+10	-2.467e+10	-2.696e+10	-2.634e+10	-2.572e+10	-2.509e+10	-2.447e+10	-2.385e+10	-2.323e+10	-2.076e+10	-1.647e+10	-1.246e+10	-8.454e+09	-4.448e+09	-4.417e+08	3.564e+09	8.088e+09	1.132e+10	1.455e+10	1.779e+10	2.102e+10	2.425e+10	2.749e+10	3.139e+10	3.002e+10	2.893e+10	2.783e+10	2.674e+10	2.565e+10	2.455e+10	2.304e+10	1.875e+10	1.446e+10
4.517e-05	2.195e+10	2.134e+10	2.072e+10	2.011e+10	1.745e+10	1.423e+10	1.102e+10	7.804e+09	4.59e+09	1.376e+09	-3.14e+09	-6.014e+09	-1.038e+10	-1.308e+10	-1.578e+10	-1.848e+10	-2.118e+10	-2.388e+10	-2.622e+10	-2.56e+10	-2.498e+10	-2.436e+10	-2.373e+10	-2.311e+10	-2.264e+10	-2.134e+10	-1.763e+10	-1.362e+10	-9.617e+09	-5.611e+09	-1.605e+09	2.401e+09	7.103e+09	1.034e+10	1.357e+10	1.68e+10	2.004e+10	2.327e+10	2.689e+10	2.99e+10	2.958e+10	2.908e+10	2.799e+10	2.689e+10	2.58e+10	2.471e+10	2.309e+10	1.88e+10	1.451e+10
4.541e-05	2.188e+10	2.127e+10	2.065e+10	2.004e+10	1.753e+10	1.431e+10	1.11e+10	7.885e+09	3.261e+09	3.681e+08	-2.525e+09	-5.488e+09	-8.218e+09	-1.095e+10	-1.499e+10	-1.769e+10	-2.04e+10	-2.31e+10	-2.548e+10	-2.486e+10	-2.424e+10	-2.362e+10	-2.306e+10	-2.275e+10	-2.244e+10	-2.11e+10	-1.794e+10	-1.478e+10	-1.078e+10	-6.774e+09	-2.768e+09	1.238e+09	6.119e+09	9.352e+09	1.259e+10	1.582e+10	1.935e+10	2.26e+10	2.585e+10	2.909e+10	2.877e+10	2.845e+10	2.814e+10	2.705e+10	2.596e+10	2.486e+10	2.314e+10	1.885e+10	1.457e+10
4.565e-05	2.159e+10	2.119e+10	2.058e+10	1.996e+10	1.761e+10	1.439e+10	9.663e+09	6.77e+09	3.876e+09	9.831e+08	-1.91e+09	-4.962e+09	-7.692e+09	-1.042e+10	-1.315e+10	-1.588e+10	-1.961e+10	-2.231e+10	-2.475e+10	-2.413e+10	-2.35e+10	-2.317e+10	-2.286e+10	-2.255e+10	-2.224e+10	-2.086e+10	-1.77e+10	-1.454e+10	-1.138e+10	-8.224e+09	-3.931e+09	7.458e+07	5.135e+09	8.368e+09	1.16e+10	1.507e+10	1.831e+10	2.156e+10	2.481e+10	2.827e+10	2.795e+10	2.764e+10	2.732e+10	2.7e+10	2.611e+10	2.502e+10	2.32e+10	1.891e+10	1.462e+10
4.59e-05	2.088e+10	2.099e+10	2.109e+10	1.989e+10	1.769e+10	1.317e+10	1.028e+10	7.385e+09	4.491e+09	1.598e+09	-1.295e+09	-4.435e+09	-7.166e+09	-9.896e+09	-1.263e+10	-1.536e+10	-1.809e+10	-2.153e+10	-2.401e+10	-2.36e+10	-2.328e+10	-2.297e+10	-2.266e+10	-2.235e+10	-2.204e+10	-2.062e+10	-1.746e+10	-1.43e+10	-1.114e+10	-7.985e+09	-4.826e+09	-1.667e+09	4.15e+09	7.53e+09	1.078e+10	1.403e+10	1.728e+10	2.053e+10	2.378e+10	2.746e+10	2.714e+10	2.682e+10	2.651e+10	2.619e+10	2.587e+10	2.555e+10	2.325e+10	1.91e+10	1.508e+10
4.614e-05	2.018e+10	2.028e+10	2.039e+10	2.06e+10	1.659e+10	1.379e+10	1.089e+10	8e+09	5.106e+09	2.213e+09	-6.802e+08	-3.909e+09	-6.639e+09	-9.37e+09	-1.21e+10	-1.483e+10	-1.756e+10	-2.059e+10	-2.319e+10	-2.34e+10	-2.308e+10	-2.277e+10	-2.246e+10	-2.215e+10	-2.184e+10	-2.038e+10	-1.722e+10	-1.407e+10	-1.091e+10	-7.747e+09	-4.588e+09	-6.786e+08	3.552e+09	6.494e+09	9.743e+09	1.299e+10	1.624e+10	1.949e+10	2.274e+10	2.665e+10	2.633e+10	2.601e+10	2.569e+10	2.537e+10	2.506e+10	2.382e+10	2.326e+10	2.013e+10	1.612e+10
4.639e-05	1.947e+10	1.963e+10	1.991e+10	2.019e+10	1.65e+10	1.416e+10	1.181e+10	8.615e+09	5.721e+09	2.828e+09	-6.516e+07	-3.383e+09	-6.113e+09	-8.843e+09	-1.157e+10	-1.452e+10	-1.721e+10	-1.991e+10	-2.256e+10	-2.255e+10	-2.255e+10	-2.257e+10	-2.226e+10	-2.195e+10	-2.164e+10	-2.014e+10	-1.699e+10	-1.383e+10	-1.067e+10	-7.509e+09	-4.193e+09	-1.515e+09	3.178e+09	6.045e+09	8.913e+09	1.196e+10	1.521e+10	1.846e+10	2.17e+10	2.583e+10	2.551e+10	2.52e+10	2.488e+10	2.456e+10	2.37e+10	2.353e+10	2.274e+10	1.962e+10	1.649e+10
4.663e-05	1.894e+10	1.922e+10	1.95e+10	1.978e+10	1.642e+10	1.407e+10	1.173e+10	9.382e+09	6.336e+09	3.443e+09	5.499e+08	-2.857e+09	-5.587e+09	-8.317e+09	-1.115e+10	-1.384e+10	-1.654e+10	-1.923e+10	-2.192e+10	-2.192e+10	-2.191e+10	-2.19e+10	-2.19e+10	-2.175e+10	-2.144e+10	-1.991e+10	-1.675e+10	-1.359e+10	-1.039e+10	-7.708e+09	-5.029e+09	-2.35e+09	2.803e+09	5.671e+09	8.539e+09	1.141e+10	1.427e+10	1.742e+10	2.067e+10	2.502e+10	2.47e+10	2.438e+10	2.374e+10	2.357e+10	2.341e+10	2.324e+10	2.222e+10	1.91e+10	1.597e+10
4.688e-05	1.853e+10	1.882e+10	1.91e+10	1.938e+10	1.633e+10	1.399e+10	1.164e+10	9.298e+09	6.952e+09	4.607e+09	1.165e+09	-2.33e+09	-5.084e+09	-7.778e+09	-1.047e+10	-1.317e+10	-1.586e+10	-1.855e+10	-2.129e+10	-2.128e+10	-2.127e+10	-2.127e+10	-2.126e+10	-2.126e+10	-2.124e+10	-1.967e+10	-1.658e+10	-1.39e+10	-1.122e+10	-8.544e+09	-5.865e+09	-3.186e+09	2.429e+09	5.297e+09	8.164e+09	1.103e+10	1.39e+10	1.677e+10	1.964e+10	2.421e+10	2.379e+10	2.362e+10	2.345e+10	2.329e+10	2.312e+10	2.295e+10	2.17e+10	1.858e+10	1.545e+10
4.712e-05	1.813e+10	1.841e+10	1.869e+10	1.897e+10	1.625e+10	1.39e+10	1.156e+10	9.214e+09	6.868e+09	4.523e+09	1.161e+09	-1.174e+09	-4.407e+09	-7.101e+09	-9.794e+09	-1.249e+10	-1.518e+10	-1.788e+10	-2.065e+10	-2.065e+10	-2.064e+10	-2.063e+10	-2.063e+10	-2.062e+10	-2.059e+10	-1.972e+10	-1.742e+10	-1.474e+10	-1.206e+10	-9.38e+09	-6.701e+09	-4.022e+09	2.055e+09	4.922e+09	7.79e+09	1.066e+10	1.353e+10	1.639e+10	1.926e+10	2.342e+10	2.35e+10	2.333e+10	2.317e+10	2.3e+10	2.283e+10	2.267e+10	2.118e+10	1.806e+10	1.493e+10
4.736e-05	1.772e+10	1.8e+10	1.828e+10	1.857e+10	1.617e+10	1.382e+10	1.147e+10	9.129e+09	6.027e+09	3.809e+09	1.59e+09	-7.452e+08	-3.203e+09	-5.661e+09	-9.117e+09	-1.181e+10	-1.45e+10	-1.72e+10	-2.002e+10	-2.001e+10	-2e+10	-2e+10	-1.999e+10	-2.008e+10	-2.021e+10	-1.939e+10	-1.739e+10	-1.538e+10	-1.289e+10	-1.022e+10	-7.537e+09	-4.858e+09	1.68e+09	4.548e+09	7.416e+09	1.028e+10	1.315e+10	1.602e+10	1.876e+10	2.257e+10	2.273e+10	2.289e+10	2.288e+10	2.271e+10	2.254e+10	2.238e+10	2.066e+10	1.753e+10	1.441e+10
4.761e-05	1.707e+10	1.76e+10	1.788e+10	1.816e+10	1.608e+10	1.374e+10	1.139e+10	8.675e+09	6.456e+09	4.238e+09	2.019e+09	-3.161e+08	-2.774e+09	-5.232e+09	-7.69e+09	-1.113e+10	-1.383e+10	-1.652e+10	-1.938e+10	-1.938e+10	-1.937e+10	-1.943e+10	-1.956e+10	-1.97e+10	-1.983e+10	-1.905e+10	-1.705e+10	-1.505e+10	-1.305e+10	-1.104e+10	-8.373e+09	-5.694e+09	1.306e+09	4.174e+09	7.042e+09	9.913e+09	1.265e+10	1.538e+10	1.811e+10	2.172e+10	2.188e+10	2.204e+10	2.22e+10	2.236e+10	2.226e+10	2.209e+10	2.014e+10	1.701e+10	1.389e+10
4.785e-05	1.653e+10	1.683e+10	1.714e+10	1.775e+10	1.6e+10	1.354e+10	1.132e+10	9.104e+09	6.885e+09	4.667e+09	2.448e+09	1.13e+08	-2.345e+09	-4.803e+09	-7.261e+09	-9.719e+09	-1.218e+10	-1.584e+10	-1.875e+10	-1.878e+10	-1.892e+10	-1.905e+10	-1.918e+10	-1.932e+10	-1.945e+10	-1.872e+10	-1.672e+10	-1.471e+10	-1.271e+10	-1.071e+10	-8.707e+09	-6.53e+09	9.317e+08	3.802e+09	6.534e+09	9.266e+09	1.2e+10	1.473e+10	1.746e+10	2.087e+10	2.103e+10	2.119e+10	2.135e+10	2.151e+10	2.167e+10	2.18e+10	1.962e+10	1.649e+10	1.371e+10
4.81e-05	1.598e+10	1.629e+10	1.659e+10	1.7e+10	1.618e+10	1.397e+10	1.175e+10	9.533e+09	7.314e+09	5.096e+09	2.877e+09	5.421e+08	-1.916e+09	-4.374e+09	-6.832e+09	-9.29e+09	-1.175e+10	-1.42e+10	-1.676e+10	-1.84e+10	-1.853e+10	-1.867e+10	-1.88e+10	-1.893e+10	-1.907e+10	-1.839e+10	-1.638e+10	-1.438e+10	-1.238e+10	-1.038e+10	-8.373e+09	-6.371e+09	-1.039e+09	3.156e+09	5.888e+09	8.62e+09	1.135e+10	1.409e+10	1.682e+10	2.002e+10	2.018e+10	2.034e+10	2.05e+10	2.066e+10	2.081e+10	2.097e+10	1.959e+10	1.667e+10	1.394e+10
4.834e-05	1.544e+10	1.575e+10	1.644e+10	1.684e+10	1.598e+10	1.431e+10	1.218e+10	9.962e+09	7.744e+09	5.525e+09	3.306e+09	9.712e+08	-1.487e+09	-3.945e+09	-6.403e+09	-8.861e+09	-1.13e+10	-1.375e+10	-1.628e+10	-1.681e+10	-1.733e+10	-1.829e+10	-1.842e+10	-1.855e+10	-1.869e+10	-1.805e+10	-1.605e+10	-1.405e+10	-1.204e+10	-1.004e+10	-6.52e+09	-4.471e+09	-1.2e+09	1.268e+09	3.737e+09	7.974e+09	1.071e+10	1.344e+10	1.617e+10	1.917e+10	1.933e+10	1.949e+10	1.965e+10	1.981e+10	1.897e+10	1.925e+10	1.928e+10	1.718e+10	1.509e+10
4.858e-05	1.547e+10	1.587e+10	1.627e+10	1.667e+10	1.579e+10	1.411e+10	1.244e+10	1.077e+10	8.173e+09	5.954e+09	3.736e+09	1.4e+09	-1.058e+09	-3.516e+09	-5.96e+09	-8.404e+09	-1.085e+10	-1.329e+10	-1.579e+10	-1.632e+10	-1.685e+10	-1.737e+10	-1.804e+10	-1.817e+10	-1.831e+10	-1.772e+10	-1.571e+10	-1.371e+10	-1.086e+10	-8.812e+09	-6.763e+09	-4.714e+09	-1.36e+09	1.108e+09	3.576e+09	6.044e+09	1.006e+10	1.279e+10	1.553e+10	1.832e+10	1.848e+10	1.864e+10	1.82e+10	1.848e+10	1.876e+10	1.903e+10	1.896e+10	1.687e+10	1.478e+10
4.883e-05	1.531e+10	1.571e+10	1.611e+10	1.651e+10	1.559e+10	1.392e+10	1.224e+10	1.057e+10	8.9e+09	7.228e+09	4.165e+09	1.829e+09	-6.165e+08	-3.06e+09	-5.504e+09	-7.948e+09	-1.039e+10	-1.284e+10	-1.531e+10	-1.584e+10	-1.636e+10	-1.689e+10	-1.741e+10	-1.794e+10	-1.792e+10	-1.738e+10	-1.52e+10	-1.315e+10	-1.11e+10	-9.055e+09	-7.006e+09	-4.957e+09	-1.521e+09	9.472e+08	3.415e+09	5.883e+09	8.351e+09	1.082e+10	1.488e+10	1.747e+10	1.763e+10	1.771e+10	1.798e+10	1.826e+10	1.854e+10	1.882e+10	1.865e+10	1.656e+10	1.446e+10
4.907e-05	1.514e+10	1.554e+10	1.594e+10	1.634e+10	1.539e+10	1.372e+10	1.205e+10	1.038e+10	8.704e+09	7.032e+09	5.36e+09	3.41e+09	-1.602e+08	-2.604e+09	-5.048e+09	-7.491e+09	-9.935e+09	-1.238e+10	-1.483e+10	-1.535e+10	-1.588e+10	-1.64e+10	-1.693e+10	-1.745e+10	-1.798e+10	-1.746e+10	-1.545e+10	-1.34e+10	-1.135e+10	-9.299e+09	-7.249e+09	-5.2e+09	-1.682e+09	7.865e+08	3.255e+09	5.723e+09	8.191e+09	1.066e+10	1.313e+10	1.58e+10	1.721e+10	1.749e+10	1.777e+10	1.805e+10	1.832e+10	1.86e+10	1.833e+10	1.624e+10	1.415e+10
4.932e-05	1.497e+10	1.537e+10	1.577e+10	1.617e+10	1.52e+10	1.352e+10	1.185e+10	1.018e+10	8.508e+09	7.014e+09	5.466e+09	3.498e+09	1.096e+09	-2.148e+09	-4.591e+09	-7.035e+09	-9.479e+09	-1.192e+10	-1.434e+10	-1.487e+10	-1.539e+10	-1.592e+10	-1.644e+10	-1.671e+10	-1.733e+10	-1.722e+10	-1.545e+10	-1.364e+10	-1.159e+10	-9.542e+09	-7.493e+09	-5.444e+09	-1.842e+09	6.258e+08	3.094e+09	5.562e+09	8.03e+09	1.082e+10	1.32e+10	1.537e+10	1.592e+10	1.648e+10	1.755e+10	1.783e+10	1.811e+10	1.838e+10	1.802e+10	1.593e+10	1.384e+10
4.956e-05	1.408e+10	1.521e+10	1.561e+10	1.601e+10	1.5e+10	1.333e+10	1.166e+10	1.02e+10	8.65e+09	7.101e+09	5.553e+09	3.586e+09	1.184e+09	-1.219e+09	-3.621e+09	-6.579e+09	-9.022e+09	-1.147e+10	-1.386e+10	-1.438e+10	-1.491e+10	-1.525e+10	-1.586e+10	-1.648e+10	-1.709e+10	-1.699e+10	-1.521e+10	-1.343e+10	-1.166e+10	-9.785e+09	-7.736e+09	-5.687e+09	-2.003e+09	4.652e+08	2.933e+09	5.631e+09	8.011e+09	1.039e+10	1.277e+10	1.494e+10	1.55e+10	1.605e+10	1.661e+10	1.761e+10	1.789e+10	1.817e+10	1.77e+10	1.561e+10	1.352e+10
4.98e-05	1.366e+10	1.441e+10	1.515e+10	1.584e+10	1.48e+10	1.338e+10	1.183e+10	1.029e+10	8.737e+09	7.189e+09	5.64e+09	3.674e+09	1.271e+09	-1.131e+09	-3.533e+09	-5.935e+09	-8.338e+09	-1.101e+10	-1.337e+10	-1.379e+10	-1.44e+10	-1.501e+10	-1.562e+10	-1.624e+10	-1.685e+10	-1.675e+10	-1.498e+10	-1.32e+10	-1.142e+10	-9.648e+09	-7.872e+09	-5.93e+09	-2.164e+09	3.045e+08	2.825e+09	5.205e+09	7.584e+09	9.964e+09	1.234e+10	1.452e+10	1.507e+10	1.563e+10	1.618e+10	1.674e+10	1.729e+10	1.795e+10	1.739e+10	1.53e+10	1.322e+10
5.005e-05	1.324e+10	1.399e+10	1.473e+10	1.548e+10	1.502e+10	1.347e+10	1.192e+10	1.037e+10	8.824e+09	7.276e+09	5.727e+09	3.762e+09	1.359e+09	-1.043e+09	-3.445e+09	-5.848e+09	-8.25e+09	-1.065e+10	-1.293e+10	-1.354e+10	-1.416e+10	-1.477e+10	-1.539e+10	-1.6e+10	-1.662e+10	-1.652e+10	-1.474e+10	-1.296e+10	-1.119e+10	-9.413e+09	-7.637e+09	-5.861e+09	-2.366e+09	1.882e+07	2.398e+09	4.778e+09	7.158e+09	9.537e+09	1.192e+10	1.409e+10	1.465e+10	1.52e+10	1.576e+10	1.631e+10	1.687e+10	1.742e+10	1.738e+10	1.527e+10	1.311e+10
5.029e-05	1.282e+10	1.357e+10	1.441e+10	1.517e+10	1.484e+10	1.363e+10	1.201e+10	1.046e+10	8.912e+09	7.363e+09	5.814e+09	3.849e+09	1.447e+09	-9.551e+08	-3.357e+09	-5.76e+09	-7.875e+09	-9.962e+09	-1.246e+10	-1.326e+10	-1.392e+10	-1.454e+10	-1.515e+10	-1.577e+10	-1.638e+10	-1.628e+10	-1.451e+10	-1.273e+10	-1.095e+10	-9.178e+09	-7.683e+09	-6.152e+09	-2.54e+09	-4.325e+08	1.972e+09	4.351e+09	6.731e+09	9.11e+09	1.149e+10	1.367e+10	1.422e+10	1.478e+10	1.533e+10	1.589e+10	1.645e+10	1.707e+10	1.703e+10	1.52e+10	1.337e+10
5.054e-05	1.26e+10	1.337e+10	1.413e+10	1.489e+10	1.455e+10	1.333e+10	1.212e+10	1.09e+10	8.999e+09	7.45e+09	5.902e+09	3.937e+09	1.535e+09	-8.673e+08	-3.135e+09	-5.222e+09	-7.309e+09	-9.396e+09	-1.197e+10	-1.276e+10	-1.356e+10	-1.436e+10	-1.491e+10	-1.553e+10	-1.614e+10	-1.605e+10	-1.427e+10	-1.249e+10	-1.082e+10	-9.29e+09	-7.759e+09	-6.228e+09	-2.714e+09	-6.067e+08	1.501e+09	3.609e+09	6.304e+09	8.684e+09	1.106e+10	1.324e+10	1.38e+10	1.435e+10	1.491e+10	1.552e+10	1.615e+10	1.677e+10	1.668e+10	1.485e+10	1.303e+10
5.078e-05	1.232e+10	1.308e+10	1.384e+10	1.461e+10	1.426e+10	1.304e+10	1.183e+10	1.061e+10	9.393e+09	7.537e+09	5.989e+09	4.025e+09	1.623e+09	-4.819e+08	-2.569e+09	-4.656e+09	-6.743e+09	-8.83e+09	-1.148e+10	-1.227e+10	-1.307e+10	-1.387e+10	-1.467e+10	-1.546e+10	-1.591e+10	-1.581e+10	-1.404e+10	-1.243e+10	-1.09e+10	-9.366e+09	-7.835e+09	-6.304e+09	-2.889e+09	-7.809e+08	1.327e+09	3.435e+09	5.542e+09	7.65e+09	1.064e+10	1.282e+10	1.337e+10	1.397e+10	1.459e+10	1.522e+10	1.585e+10	1.647e+10	1.634e+10	1.451e+10	1.268e+10
5.103e-05	1.204e+10	1.28e+10	1.356e+10	1.432e+10	1.396e+10	1.275e+10	1.153e+10	1.032e+10	9.1e+09	7.884e+09	6.667e+09	4.258e+09	2.171e+09	8.378e+07	-2.003e+09	-4.09e+09	-6.178e+09	-8.265e+09	-1.098e+10	-1.178e+10	-1.258e+10	-1.338e+10	-1.417e+10	-1.497e+10	-1.577e+10	-1.556e+10	-1.403e+10	-1.25e+10	-1.097e+10	-9.442e+09	-7.911e+09	-6.381e+09	-3.063e+09	-9.551e+08	1.153e+09	3.26e+09	5.368e+09	7.476e+09	9.584e+09	1.195e+10	1.304e+10	1.367e+10	1.429e+10	1.492e+10	1.555e+10	1.617e+10	1.599e+10	1.416e+10	1.233e+10
5.127e-05	1.175e+10	1.252e+10	1.328e+10	1.404e+10	1.367e+10	1.246e+10	1.124e+10	1.002e+10	8.807e+09	7.022e+09	5.95e+09	4.496e+09	2.64e+09	6.494e+08	-1.438e+09	-3.525e+09	-5.612e+09	-7.699e+09	-1.049e+10	-1.129e+10	-1.209e+10	-1.289e+10	-1.368e+10	-1.421e+10	-1.503e+10	-1.522e+10	-1.395e+10	-1.258e+10	-1.105e+10	-9.518e+09	-7.987e+09	-6.457e+09	-3.237e+09	-1.129e+09	9.785e+08	3.086e+09	5.194e+09	7.702e+09	9.685e+09	1.153e+10	1.224e+10	1.337e+10	1.399e+10	1.462e+10	1.524e+10	1.587e+10	1.564e+10	1.381e+10	1.198e+10
5.151e-05	1.147e+10	1.223e+10	1.299e+10	1.376e+10	1.338e+10	1.216e+10	1.095e+10	9.333e+09	8.261e+09	7.188e+09	6.116e+09	4.662e+09	2.806e+09	9.495e+08	-9.068e+08	-2.959e+09	-5.046e+09	-7.133e+09	-1e+10	-1.08e+10	-1.16e+10	-1.239e+10	-1.303e+10	-1.384e+10	-1.466e+10	-1.485e+10	-1.358e+10	-1.231e+10	-1.104e+10	-9.594e+09	-8.063e+09	-6.533e+09	-3.411e+09	-1.303e+09	8.043e+08	2.912e+09	5.301e+09	7.284e+09	9.267e+09	1.111e+10	1.182e+10	1.253e+10	1.323e+10	1.432e+10	1.494e+10	1.557e+10	1.529e+10	1.346e+10	1.163e+10
5.176e-05	1.104e+10	1.196e+10	1.271e+10	1.347e+10	1.309e+10	1.187e+10	1.057e+10	9.499e+09	8.427e+09	7.355e+09	6.283e+09	4.828e+09	2.972e+09	1.115e+09	-7.41e+08	-2.597e+09	-4.481e+09	-6.568e+09	-9.509e+09	-1.031e+10	-1.103e+10	-1.184e+10	-1.265e+10	-1.347e+10	-1.428e+10	-1.447e+10	-1.32e+10	-1.193e+10	-1.066e+10	-9.391e+09	-8.121e+09	-6.609e+09	-3.585e+09	-1.478e+09	9.172e+08	2.9e+09	4.883e+09	6.866e+09	8.849e+09	1.069e+10	1.14e+10	1.211e+10	1.282e+10	1.352e+10	1.423e+10	1.527e+10	1.494e+10	1.311e+10	1.111e+10
5.2e-05	1.071e+10	1.164e+10	1.257e+10	1.349e+10	1.288e+10	1.181e+10	1.074e+10	9.666e+09	8.593e+09	7.521e+09	6.449e+09	4.994e+09	3.137e+09	1.281e+09	-5.752e+08	-2.432e+09	-4.288e+09	-6.144e+09	-9.025e+09	-9.839e+09	-1.065e+10	-1.147e+10	-1.228e+10	-1.31e+10	-1.391e+10	-1.41e+10	-1.283e+10	-1.156e+10	-1.029e+10	-9.017e+09	-7.746e+09	-6.476e+09	-3.467e+09	-1.484e+09	4.988e+08	2.482e+09	4.465e+09	6.447e+09	8.43e+09	1.027e+10	1.098e+10	1.169e+10	1.24e+10	1.31e+10	1.381e+10	1.452e+10	1.449e+10	1.3e+10	1.151e+10
5.225e-05	1.039e+10	1.132e+10	1.224e+10	1.315e+10	1.266e+10	1.193e+10	1.09e+10	9.832e+09	8.76e+09	7.688e+09	6.615e+09	5.159e+09	3.303e+09	1.447e+09	-4.095e+08	-2.266e+09	-4.778e+09	-6.451e+09	-7.962e+09	-8.809e+09	-1.028e+10	-1.109e+10	-1.191e+10	-1.272e+10	-1.354e+10	-1.372e+10	-1.245e+10	-1.118e+10	-9.913e+09	-8.642e+09	-7.372e+09	-5.565e+09	-4.326e+09	-2.583e+09	8.05e+07	2.063e+09	4.046e+09	6.029e+09	8.012e+09	9.855e+09	1.056e+10	1.127e+10	1.198e+10	1.269e+10	1.339e+10	1.369e+10	1.418e+10	1.31e+10	1.191e+10
5.249e-05	1.007e+10	1.098e+10	1.188e+10	1.279e+10	1.244e+10	1.171e+10	1.099e+10	9.998e+09	8.926e+09	7.854e+09	6.782e+09	5.325e+09	3.469e+09	1.613e+09	-2.437e+08	-2.696e+09	-4.37e+09	-6.044e+09	-7.716e+09	-8.563e+09	-9.411e+09	-1.026e+10	-1.154e+10	-1.235e+10	-1.316e+10	-1.335e+10	-1.208e+10	-1.081e+10	-9.538e+09	-7.93e+09	-6.821e+09	-5.712e+09	-4.473e+09	-2.73e+09	-9.88e+08	7.542e+08	3.628e+09	5.611e+09	7.594e+09	9.436e+09	1.014e+10	1.085e+10	1.156e+10	1.224e+10	1.281e+10	1.338e+10	1.387e+10	1.279e+10	1.171e+10
5.273e-05	9.712e+09	1.062e+10	1.153e+10	1.243e+10	1.222e+10	1.149e+10	1.077e+10	1.004e+10	9.319e+09	8.02e+09	6.948e+09	5.491e+09	3.635e+09	1.06e+09	-6.139e+08	-2.288e+09	-3.962e+09	-5.636e+09	-7.47e+09	-8.318e+09	-9.165e+09	-1.001e+10	-1.086e+10	-1.198e+10	-1.279e+10	-1.298e+10	-1.17e+10	-1.03e+10	-9.187e+09	-8.078e+09	-6.969e+09	-5.859e+09	-4.62e+09	-2.877e+09	-1.135e+09	6.073e+08	2.35e+09	4.172e+09	7.175e+09	9.018e+09	9.726e+09	1.08e+10	1.136e+10	1.193e+10	1.25e+10	1.306e+10	1.356e+10	1.248e+10	1.14e+10
5.298e-05	9.355e+09	1.026e+10	1.117e+10	1.208e+10	1.199e+10	1.127e+10	1.055e+10	9.821e+09	9.097e+09	8.373e+09	7.649e+09	4.816e+09	3.142e+09	1.468e+09	-2.061e+08	-1.88e+09	-3.554e+09	-5.228e+09	-7.225e+09	-8.072e+09	-8.919e+09	-9.767e+09	-1.061e+10	-1.146e+10	-1.231e+10	-1.266e+10	-1.155e+10	-1.044e+10	-9.334e+09	-8.225e+09	-7.116e+09	-6.007e+09	-4.766e+09	-3.024e+09	-1.282e+09	4.603e+08	2.203e+09	3.945e+09	5.687e+09	8.6e+09	9.916e+09	1.048e+10	1.105e+10	1.161e+10	1.218e+10	1.275e+10	1.325e+10	1.217e+10	1.11e+10
5.322e-05	8.998e+09	9.905e+09	1.081e+10	1.172e+10	1.177e+10	1.105e+10	1.032e+10	9.6e+09	8.876e+09	8.155e+09	7.474e+09	4.996e+09	3.53e+09	1.876e+09	2.018e+08	-1.472e+09	-3.146e+09	-4.82e+09	-6.979e+09	-7.826e+09	-8.673e+09	-9.521e+09	-1.037e+10	-1.122e+10	-1.203e+10	-1.237e+10	-1.162e+10	-1.059e+10	-9.482e+09	-8.372e+09	-7.263e+09	-6.154e+09	-4.913e+09	-3.171e+09	-1.429e+09	3.134e+08	2.056e+09	3.798e+09	5.742e+09	7.275e+09	8.023e+09	1.017e+10	1.073e+10	1.13e+10	1.186e+10	1.243e+10	1.295e+10	1.187e+10	1.079e+10
5.347e-05	8.641e+09	9.548e+09	1.045e+10	1.136e+10	1.155e+10	1.083e+10	1.01e+10	9.378e+09	8.689e+09	8.008e+09	7.328e+09	5.044e+09	3.578e+09	2.112e+09	6.097e+08	-1.064e+09	-2.738e+09	-4.412e+09	-6.733e+09	-7.58e+09	-8.428e+09	-9.275e+09	-1.01e+10	-1.091e+10	-1.172e+10	-1.21e+10	-1.135e+10	-1.06e+10	-9.853e+09	-8.52e+09	-7.411e+09	-6.301e+09	-5.06e+09	-3.318e+09	-1.576e+09	1.664e+08	2.315e+09	3.947e+09	5.58e+09	7.114e+09	7.862e+09	8.61e+09	9.358e+09	1.098e+10	1.155e+10	1.212e+10	1.264e+10	1.156e+10	1.048e+10
5.371e-05	8.235e+09	9.145e+09	1.01e+10	1.1e+10	1.133e+10	1.061e+10	9.904e+09	9.223e+09	8.543e+09	7.862e+09	7.182e+09	5.092e+09	3.626e+09	2.16e+09	6.942e+08	-7.717e+08	-2.33e+09	-4.004e+09	-6.487e+09	-7.335e+09	-8.17e+09	-8.981e+09	-9.793e+09	-1.06e+10	-1.142e+10	-1.184e+10	-1.109e+10	-1.034e+10	-9.589e+09	-8.839e+09	-7.558e+09	-6.449e+09	-5.207e+09	-3.465e+09	-1.112e+09	5.2e+08	2.152e+09	3.785e+09	5.417e+09	6.952e+09	7.7e+09	8.448e+09	9.196e+09	9.944e+09	1.123e+10	1.18e+10	1.233e+10	1.125e+10	1.017e+10
5.396e-05	7.923e+09	8.832e+09	9.742e+09	1.065e+10	1.112e+10	1.044e+10	9.758e+09	9.077e+09	8.397e+09	7.716e+09	7.035e+09	5.14e+09	3.674e+09	2.208e+09	7.423e+08	-7.237e+08	-2.19e+09	-3.655e+09	-6.239e+09	-7.051e+09	-7.862e+09	-8.674e+09	-9.485e+09	-1.03e+10	-1.111e+10	-1.158e+10	-1.083e+10	-1.008e+10	-9.326e+09	-8.576e+09	-7.826e+09	-7.076e+09	-5.354e+09	-2.907e+09	-1.275e+09	3.574e+08	1.99e+09	3.622e+09	5.254e+09	6.79e+09	7.538e+09	8.286e+09	9.034e+09	9.782e+09	1.053e+10	1.128e+10	1.202e+10	1.092e+10	9.934e+09
5.42e-05	7.61e+09	8.519e+09	9.429e+09	1.056e+10	1.07e+10	1.029e+10	9.611e+09	8.931e+09	8.25e+09	7.57e+09	6.889e+09	5.188e+09	3.722e+09	2.256e+09	7.903e+08	-6.756e+08	-2.142e+09	-3.864e+09	-5.782e+09	-6.52e+09	-7.555e+09	-8.366e+09	-9.178e+09	-9.99e+09	-1.08e+10	-1.131e+10	-1.056e+10	-9.812e+09	-9.062e+09	-8.313e+09	-7.563e+09	-6.224e+09	-4.585e+09	-3.089e+09	-1.438e+09	1.947e+08	1.827e+09	3.459e+09	5.092e+09	6.628e+09	7.376e+09	8.125e+09	8.873e+09	9.621e+09	1.037e+10	1.107e+10	1.168e+10	1.074e+10	9.769e+09
5.444e-05	7.297e+09	8.316e+09	9.281e+09	1.025e+10	1.043e+10	9.903e+09	9.374e+09	8.785e+09	8.104e+09	7.423e+09	6.743e+09	5.236e+09	3.77e+09	2.304e+09	8.384e+08	-8.187e+08	-2.186e+09	-3.553e+09	-5.612e+09	-6.349e+09	-7.087e+09	-8.059e+09	-8.87e+09	-9.682e+09	-1.049e+10	-1.105e+10	-1.03e+10	-9.549e+09	-8.799e+09	-7.639e+09	-6.904e+09	-6.169e+09	-4.569e+09	-3.073e+09	-1.577e+09	3.209e+07	1.664e+09	3.297e+09	4.929e+09	6.467e+09	7.215e+09	7.963e+09	8.711e+09	9.588e+09	1.021e+10	1.084e+10	1.144e+10	1.05e+10	9.557e+09
5.469e-05	7.039e+09	8.003e+09	8.967e+09	9.932e+09	1.016e+10	9.636e+09	9.107e+09	8.578e+09	8.05e+09	7.277e+09	6.596e+09	5.284e+09	3.818e+09	2.227e+09	8.598e+08	-5.074e+08	-1.875e+09	-3.242e+09	-5.441e+09	-6.179e+09	-6.916e+09	-7.654e+09	-8.392e+09	-9.374e+09	-1.019e+10	-1.079e+10	-1.004e+10	-9.053e+09	-8.318e+09	-7.584e+09	-6.849e+09	-6.114e+09	-4.554e+09	-3.057e+09	-1.561e+09	-6.456e+07	1.432e+09	3.134e+09	4.767e+09	6.305e+09	7.053e+09	7.801e+09	8.729e+09	9.353e+09	9.977e+09	1.06e+10	1.12e+10	1.026e+10	9.32e+09
5.493e-05	6.725e+09	7.69e+09	8.654e+09	9.618e+09	9.898e+09	9.369e+09	8.84e+09	8.311e+09	7.783e+09	7.254e+09	6.725e+09	5.273e+09	3.905e+09	2.538e+09	1.171e+09	-1.96e+08	-1.563e+09	-2.93e+09	-5.27e+09	-6.008e+09	-6.746e+09	-7.483e+09	-8.221e+09	-8.959e+09	-9.696e+09	-1.052e+10	-9.733e+09	-8.998e+09	-8.263e+09	-7.529e+09	-6.794e+09	-6.059e+09	-4.538e+09	-3.042e+09	-1.545e+09	-4.885e+07	1.447e+09	2.944e+09	4.44e+09	6.143e+09	7.247e+09	7.871e+09	8.495e+09	9.119e+09	9.743e+09	1.037e+10	1.096e+10	1.002e+10	9.082e+09
5.518e-05	6.412e+09	7.376e+09	8.341e+09	9.305e+09	9.631e+09	9.102e+09	8.573e+09	8.045e+09	7.516e+09	6.987e+09	6.54e+09	5.742e+09	4.217e+09	2.85e+09	1.482e+09	1.153e+08	-1.252e+09	-2.619e+09	-5.1e+09	-5.837e+09	-6.575e+09	-7.313e+09	-8.05e+09	-8.788e+09	-9.492e+09	-9.877e+09	-9.678e+09	-8.943e+09	-8.208e+09	-7.473e+09	-6.739e+09	-6.004e+09	-4.522e+09	-3.026e+09	-1.529e+09	-3.315e+07	1.463e+09	2.96e+09	4.579e+09	6.367e+09	6.98e+09	7.636e+09	8.26e+09	8.884e+09	9.509e+09	1.013e+10	1.072e+10	9.784e+09	8.844e+09
5.542e-05	6.098e+09	7.063e+09	8.027e+09	8.992e+09	9.364e+09	8.835e+09	8.306e+09	7.778e+09	7.301e+09	6.883e+09	6.466e+09	5.668e+09	4.474e+09	3.28e+09	1.794e+09	4.267e+08	-9.405e+08	-2.308e+09	-4.929e+09	-5.667e+09	-6.404e+09	-7.142e+09	-7.86e+09	-8.563e+09	-9.266e+09	-9.707e+09	-9.212e+09	-8.717e+09	-8.153e+09	-7.418e+09	-6.684e+09	-5.949e+09	-4.506e+09	-3.01e+09	-1.514e+09	-1.744e+07	1.64e+09	2.957e+09	4.273e+09	6.104e+09	6.718e+09	7.331e+09	8.026e+09	8.65e+09	9.274e+09	9.898e+09	1.049e+10	9.546e+09	8.606e+09
5.566e-05	5.793e+09	6.667e+09	7.714e+09	8.678e+09	9.097e+09	8.568e+09	8.061e+09	7.644e+09	7.227e+09	6.81e+09	6.393e+09	5.595e+09	4.4e+09	3.206e+09	2.012e+09	8.18e+08	-6.291e+08	-1.996e+09	-4.759e+09	-5.496e+09	-6.228e+09	-6.931e+09	-7.633e+09	-8.336e+09	-9.039e+09	-9.537e+09	-9.042e+09	-8.547e+09	-8.052e+09	-7.557e+09	-6.629e+09	-5.894e+09	-4.491e+09	-2.994e+09	-1.498e+09	1.766e+07	1.334e+09	2.651e+09	3.967e+09	5.842e+09	6.455e+09	7.069e+09	7.682e+09	8.296e+09	9.04e+09	9.664e+09	1.025e+10	9.309e+09	8.369e+09
5.591e-05	5.604e+09	6.478e+09	7.353e+09	8.365e+09	8.83e+09	8.405e+09	7.988e+09	7.571e+09	7.153e+09	6.736e+09	6.319e+09	5.521e+09	4.327e+09	3.133e+09	1.939e+09	7.444e+08	-4.498e+08	-1.685e+09	-4.588e+09	-5.298e+09	-6.001e+09	-6.704e+09	-7.407e+09	-8.109e+09	-8.812e+09	-9.367e+09	-8.872e+09	-8.377e+09	-7.882e+09	-7.387e+09	-6.892e+09	-6.397e+09	-4.475e+09	-2.921e+09	-1.605e+09	-2.884e+08	1.028e+09	2.345e+09	3.661e+09	5.579e+09	6.193e+09	6.806e+09	7.42e+09	8.033e+09	8.647e+09	9.26e+09	1.001e+10	9.071e+09	8.237e+09
5.615e-05	5.415e+09	6.29e+09	7.164e+09	8.026e+09	8.283e+09	8.331e+09	7.914e+09	7.497e+09	7.08e+09	6.663e+09	6.245e+09	5.447e+09	4.253e+09	3.059e+09	1.865e+09	6.708e+08	-5.234e+08	-2.281e+09	-3.26e+09	-5.071e+09	-5.774e+09	-6.477e+09	-7.18e+09	-7.882e+09	-8.585e+09	-9.196e+09	-8.701e+09	-8.206e+09	-7.711e+09	-7.217e+09	-6.722e+09	-5.417e+09	-4.74e+09	-3.227e+09	-1.911e+09	-5.944e+08	7.221e+08	2.039e+09	3.355e+09	5.317e+09	5.93e+09	6.544e+09	7.157e+09	7.771e+09	8.384e+09	8.997e+09	9.582e+09	9.012e+09	8.284e+09
5.64e-05	5.226e+09	6.093e+09	6.949e+09	7.805e+09	8.061e+09	7.892e+09	7.723e+09	7.423e+09	7.006e+09	6.589e+09	6.172e+09	5.374e+09	4.18e+09	2.985e+09	1.791e+09	-5.766e+07	-1.089e+09	-2.121e+09	-3.165e+09	-3.963e+09	-4.761e+09	-6.25e+09	-6.953e+09	-7.656e+09	-8.358e+09	-9.026e+09	-8.531e+09	-8.036e+09	-7.541e+09	-6.482e+09	-5.921e+09	-5.36e+09	-4.683e+09	-3.561e+09	-2.44e+09	-9.004e+08	4.161e+08	1.733e+09	3.049e+09	5.054e+09	5.668e+09	6.281e+09	6.895e+09	7.508e+09	8.115e+09	8.721e+09	9.306e+09	8.737e+09	8.167e+09
5.664e-05	5.016e+09	5.872e+09	6.728e+09	7.583e+09	7.84e+09	7.671e+09	7.501e+09	7.332e+09	6.933e+09	6.515e+09	6.098e+09	5.3e+09	4.106e+09	2.912e+09	1.134e+09	1.022e+08	-9.294e+08	-1.961e+09	-3.07e+09	-3.868e+09	-4.666e+09	-5.464e+09	-6.263e+09	-7.429e+09	-8.132e+09	-8.856e+09	-8.361e+09	-7.866e+09	-6.986e+09	-6.425e+09	-5.864e+09	-5.303e+09	-4.626e+09	-3.505e+09	-2.383e+09	-1.262e+09	-1.4e+08	1.427e+09	2.743e+09	4.792e+09	5.405e+09	6.019e+09	6.628e+09	7.234e+09	7.84e+09	8.446e+09	9.031e+09	8.461e+09	7.891e+09
5.688e-05	4.795e+09	5.65e+09	6.506e+09	7.362e+09	7.618e+09	7.449e+09	7.28e+09	7.111e+09	6.941e+09	6.772e+09	6.025e+09	5.227e+09	3.357e+09	2.325e+09	1.294e+09	2.621e+08	-7.695e+08	-1.801e+09	-2.975e+09	-3.773e+09	-4.571e+09	-5.369e+09	-6.167e+09	-6.966e+09	-7.905e+09	-8.686e+09	-8.052e+09	-7.491e+09	-6.929e+09	-6.368e+09	-5.807e+09	-5.246e+09	-4.569e+09	-3.448e+09	-2.326e+09	-1.205e+09	-8.317e+07	1.038e+09	2.16e+09	4.529e+09	5.14e+09	5.746e+09	6.352e+09	6.958e+09	7.564e+09	8.17e+09	8.755e+09	8.186e+09	7.616e+09
5.713e-05	4.573e+09	5.429e+09	6.285e+09	7.14e+09	7.397e+09	7.228e+09	7.058e+09	6.889e+09	6.72e+09	6.55e+09	5.637e+09	4.507e+09	3.517e+09	2.485e+09	1.454e+09	4.22e+08	-6.096e+08	-1.641e+09	-2.88e+09	-3.678e+09	-4.476e+09	-5.274e+09	-6.072e+09	-6.87e+09	-7.581e+09	-8.003e+09	-7.995e+09	-7.434e+09	-6.873e+09	-6.311e+09	-5.75e+09	-5.189e+09	-4.512e+09	-3.391e+09	-2.269e+09	-1.148e+09	-2.631e+07	1.095e+09	2.568e+09	3.577e+09	4.865e+09	5.471e+09	6.077e+09	6.683e+09	7.289e+09	7.895e+09	8.48e+09	7.91e+09	7.34e+09
5.737e-05	4.352e+09	5.207e+09	6.063e+09	6.919e+09	7.175e+09	7.006e+09	6.837e+09	6.668e+09	6.088e+09	5.86e+09	5.632e+09	4.5e+09	3.565e+09	2.63e+09	1.614e+09	5.819e+08	-4.497e+08	-1.481e+09	-2.785e+09	-3.583e+09	-4.381e+09	-5.179e+09	-5.977e+09	-6.644e+09	-7.356e+09	-7.802e+09	-7.512e+09	-7.222e+09	-6.816e+09	-6.255e+09	-5.694e+09	-5.132e+09	-4.456e+09	-3.334e+09	-2.212e+09	-1.091e+09	3.055e+07	1.431e+09	2.422e+09	3.53e+09	4.224e+09	4.917e+09	5.801e+09	6.407e+09	7.013e+09	7.619e+09	8.204e+09	7.635e+09	7.065e+09
5.762e-05	4.023e+09	4.986e+09	5.842e+09	6.697e+09	6.954e+09	6.785e+09	6.615e+09	6.311e+09	6.083e+09	5.855e+09	5.628e+09	4.492e+09	3.558e+09	2.623e+09	1.688e+09	7.418e+08	-2.898e+08	-1.321e+09	-2.69e+09	-3.488e+09	-4.286e+09	-4.995e+09	-5.707e+09	-6.419e+09	-7.131e+09	-7.6e+09	-7.31e+09	-7.02e+09	-6.73e+09	-6.44e+09	-5.637e+09	-5.076e+09	-4.399e+09	-3.277e+09	-2.156e+09	-6.958e+08	2.951e+08	1.286e+09	2.277e+09	3.483e+09	4.177e+09	4.87e+09	5.564e+09	6.258e+09	6.738e+09	7.344e+09	7.929e+09	7.359e+09	6.789e+09
5.786e-05	3.963e+09	4.833e+09	5.703e+09	6.476e+09	6.732e+09	6.762e+09	6.534e+09	6.306e+09	6.078e+09	5.851e+09	5.623e+09	4.485e+09	3.55e+09	2.615e+09	1.68e+09	7.455e+08	-1.893e+08	-1.162e+09	-2.595e+09	-3.347e+09	-4.059e+09	-4.77e+09	-5.482e+09	-6.194e+09	-6.906e+09	-7.398e+09	-7.108e+09	-6.818e+09	-6.528e+09	-6.239e+09	-5.949e+09	-5.019e+09	-4.342e+09	-2.823e+09	-1.832e+09	-8.413e+08	1.496e+08	1.14e+09	2.131e+09	3.436e+09	4.13e+09	4.824e+09	5.517e+09	6.211e+09	6.905e+09	7.378e+09	7.653e+09	7.117e+09	6.573e+09
5.811e-05	3.902e+09	4.773e+09	5.643e+09	6.475e+09	6.959e+09	6.757e+09	6.529e+09	6.301e+09	6.073e+09	5.846e+09	5.618e+09	4.477e+09	3.543e+09	2.608e+09	1.673e+09	7.38e+08	-1.968e+08	-1.122e+09	-2.421e+09	-3.122e+09	-3.834e+09	-4.545e+09	-5.257e+09	-5.969e+09	-6.681e+09	-7.196e+09	-6.906e+09	-6.617e+09	-6.327e+09	-6.037e+09	-5.747e+09	-5.457e+09	-3.904e+09	-2.968e+09	-1.978e+09	-9.867e+08	4.122e+06	9.95e+08	1.986e+09	3.39e+09	4.083e+09	4.777e+09	5.47e+09	6.164e+09	6.858e+09	7.551e+09	7.546e+09	7.083e+09	6.539e+09
5.835e-05	3.842e+09	4.705e+09	5.461e+09	6.217e+09	6.691e+09	6.615e+09	6.524e+09	6.296e+09	6.069e+09	5.841e+09	5.613e+09	4.47e+09	3.535e+09	2.6e+09	1.665e+09	7.305e+08	-1.464e+08	-1.015e+09	-2.249e+09	-2.93e+09	-3.611e+09	-4.32e+09	-5.032e+09	-5.744e+09	-6.456e+09	-6.994e+09	-6.705e+09	-6.415e+09	-6.125e+09	-5.835e+09	-5.555e+09	-5.279e+09	-3.875e+09	-2.985e+09	-2.095e+09	-1.132e+09	-1.413e+08	8.495e+08	1.84e+09	3.343e+09	4.036e+09	4.73e+09	5.424e+09	6.117e+09	6.738e+09	7.286e+09	7.32e+09	6.887e+09	6.454e+09
5.859e-05	3.691e+09	4.447e+09	5.203e+09	5.959e+09	6.423e+09	6.348e+09	6.272e+09	6.196e+09	6.064e+09	5.836e+09	5.608e+09	4.462e+09	3.528e+09	2.593e+09	1.698e+09	8.291e+08	-3.975e+07	-9.086e+08	-2.078e+09	-2.759e+09	-3.44e+09	-4.121e+09	-4.807e+09	-5.519e+09	-6.231e+09	-6.793e+09	-6.503e+09	-6.213e+09	-5.929e+09	-5.653e+09	-5.377e+09	-5.101e+09	-3.845e+09	-2.955e+09	-2.066e+09	-1.176e+09	-2.863e+08	7.04e+08	1.695e+09	3.296e+09	3.99e+09	4.683e+09	5.344e+09	5.891e+09	6.439e+09	6.986e+09	7.094e+09	6.661e+09	6.228e+09
5.884e-05	3.433e+09	4.189e+09	4.945e+09	5.701e+09	6.156e+09	6.08e+09	6.004e+09	5.928e+09	5.853e+09	5.777e+09	5.604e+09	4.455e+09	3.542e+09	2.673e+09	1.805e+09	9.357e+08	6.69e+07	-8.019e+08	-1.906e+09	-2.587e+09	-3.268e+09	-3.949e+09	-4.63e+09	-5.311e+09	-6.006e+09	-6.591e+09	-6.303e+09	-6.027e+09	-5.751e+09	-5.475e+09	-5.199e+09	-4.923e+09	-3.815e+09	-2.926e+09	-2.036e+09	-1.146e+09	-2.568e+08	6.329e+08	1.549e+09	3.249e+09	3.943e+09	4.497e+09	5.044e+09	5.592e+09	6.14e+09	6.687e+09	6.869e+09	6.435e+09	6.002e+09
5.908e-05	3.175e+09	3.931e+09	4.687e+09	5.443e+09	5.888e+09	5.812e+09	5.736e+09	5.661e+09	5.585e+09	5.509e+09	5.446e+09	4.503e+09	3.649e+09	2.78e+09	1.911e+09	1.042e+09	1.736e+08	-6.953e+08	-1.734e+09	-2.415e+09	-3.096e+09	-3.777e+09	-4.458e+09	-5.139e+09	-5.82e+09	-6.402e+09	-6.125e+09	-5.849e+09	-5.573e+09	-5.297e+09	-5.021e+09	-4.745e+09	-3.786e+09	-2.896e+09	-2.007e+09	-1.117e+09	-2.273e+08	6.624e+08	1.552e+09	3.145e+09	3.65e+09	4.197e+09	4.745e+09	5.293e+09	5.84e+09	6.388e+09	6.643e+09	6.21e+09	5.777e+09
5.933e-05	2.917e+09	3.673e+09	4.429e+09	5.185e+09	5.62e+09	5.544e+09	5.469e+09	5.393e+09	5.317e+09	5.297e+09	5.231e+09	4.36e+09	3.635e+09	2.887e+09	2.018e+09	1.149e+09	2.802e+08	-5.886e+08	-1.562e+09	-2.243e+09	-2.924e+09	-3.605e+09	-4.286e+09	-5.05e+09	-5.697e+09	-6.227e+09	-5.949e+09	-5.671e+09	-5.395e+09	-5.119e+09	-4.843e+09	-4.567e+09	-3.756e+09	-2.867e+09	-1.977e+09	-1.087e+09	-1.978e+08	7.513e+08	1.566e+09	3.014e+09	3.429e+09	3.844e+09	4.446e+09	4.993e+09	5.541e+09	6.089e+09	6.417e+09	5.984e+09	5.551e+09
5.957e-05	2.693e+09	3.416e+09	4.172e+09	4.928e+09	5.352e+09	5.276e+09	5.201e+09	5.212e+09	5.147e+09	5.082e+09	5.017e+09	4.216e+09	3.492e+09	2.767e+09	2.043e+09	1.256e+09	3.869e+08	-4.82e+08	-1.391e+09	-2.072e+09	-2.753e+09	-3.603e+09	-4.25e+09	-4.897e+09	-5.545e+09	-6.052e+09	-5.774e+09	-5.497e+09	-5.219e+09	-4.942e+09	-4.666e+09	-4.39e+09	-3.727e+09	-2.837e+09	-1.948e+09	-9.095e+08	-9.522e+07	7.19e+08	1.533e+09	2.883e+09	3.298e+09	3.713e+09	4.127e+09	4.694e+09	5.242e+09	5.789e+09	6.191e+09	5.758e+09	5.325e+09
5.981e-05	2.594e+09	3.258e+09	3.923e+09	4.67e+09	5.084e+09	5.128e+09	5.063e+09	4.998e+09	4.932e+09	4.867e+09	4.802e+09	4.073e+09	3.348e+09	2.624e+09	1.899e+09	1.175e+09	4.506e+08	-3.753e+08	-1.219e+09	-2.155e+09	-2.803e+09	-3.45e+09	-4.098e+09	-4.745e+09	-5.392e+09	-5.877e+09	-5.6e+09	-5.322e+09	-5.044e+09	-4.766e+09	-4.489e+09	-4.212e+09	-3.697e+09	-2.808e+09	-1.756e+09	-9.417e+08	-1.275e+08	6.868e+08	1.501e+09	2.752e+09	3.167e+09	3.582e+09	3.996e+09	4.411e+09	4.826e+09	5.49e+09	5.966e+09	5.533e+09	5.135e+09
6.006e-05	2.494e+09	3.158e+09	3.823e+09	4.454e+09	4.979e+09	4.913e+09	4.848e+09	4.783e+09	4.718e+09	4.652e+09	4.587e+09	3.929e+09	3.205e+09	2.48e+09	1.756e+09	1.032e+09	3.072e+08	-4.172e+08	-1.122e+09	-2.003e+09	-2.65e+09	-3.298e+09	-3.945e+09	-4.593e+09	-5.24e+09	-5.702e+09	-5.425e+09	-5.147e+09	-4.869e+09	-4.591e+09	-4.314e+09	-4.036e+09	-3.465e+09	-2.602e+09	-1.788e+09	-9.739e+08	-1.597e+08	6.546e+08	1.469e+09	2.621e+09	3.036e+09	3.451e+09	3.865e+09	4.28e+09	4.695e+09	5.11e+09	5.509e+09	5.353e+09	4.92e+09
6.03e-05	2.394e+09	3.058e+09	3.866e+09	4.464e+09	4.712e+09	4.71e+09	4.633e+09	4.568e+09	4.503e+09	4.437e+09	4.372e+09	3.786e+09	3.061e+09	2.337e+09	1.613e+09	8.881e+08	1.764e+08	-3.884e+08	-1.076e+09	-1.595e+09	-2.498e+09	-3.145e+09	-3.793e+09	-4.44e+09	-5.088e+09	-5.528e+09	-5.25e+09	-4.972e+09	-4.694e+09	-4.417e+09	-4.002e+09	-3.808e+09	-3.38e+09	-2.73e+09	-1.82e+09	-1.006e+09	-1.919e+08	6.223e+08	1.437e+09	2.49e+09	2.905e+09	3.32e+09	3.734e+09	4.149e+09	4.563e+09	4.97e+09	5.369e+09	5.059e+09	4.749e+09
6.055e-05	2.513e+09	3.111e+09	3.709e+09	4.307e+09	4.555e+09	4.553e+09	4.55e+09	4.548e+09	4.288e+09	4.223e+09	4.157e+09	3.642e+09	2.918e+09	2.194e+09	1.465e+09	9.006e+08	3.358e+08	-2.29e+08	-1.03e+09	-1.549e+09	-2.068e+09	-2.587e+09	-3.64e+09	-4.288e+09	-4.935e+09	-5.353e+09	-5.075e+09	-4.797e+09	-4.419e+09	-4.225e+09	-4.031e+09	-3.837e+09	-3.295e+09	-2.646e+09	-1.996e+09	-1.346e+09	-2.242e+08	5.901e+08	1.404e+09	2.359e+09	2.774e+09	3.189e+09	3.604e+09	4.012e+09	4.419e+09	4.826e+09	5.229e+09	4.92e+09	4.61e+09
6.079e-05	2.356e+09	2.954e+09	3.552e+09	4.151e+09	4.399e+09	4.396e+09	4.394e+09	4.391e+09	4.388e+09	4.386e+09	3.942e+09	3.499e+09	2.754e+09	2.19e+09	1.625e+09	1.06e+09	4.952e+08	-6.965e+07	-9.837e+08	-1.503e+09	-2.022e+09	-2.541e+09	-3.06e+09	-3.579e+09	-4.783e+09	-5.178e+09	-4.9e+09	-4.642e+09	-4.448e+09	-4.254e+09	-4.06e+09	-3.866e+09	-3.21e+09	-2.561e+09	-1.911e+09	-1.262e+09	-6.121e+08	3.749e+07	1.372e+09	2.228e+09	2.643e+09	3.053e+09	3.46e+09	3.868e+09	4.275e+09	4.682e+09	5.09e+09	4.78e+09	4.47e+09
6.104e-05	2.199e+09	2.798e+09	3.396e+09	3.994e+09	4.242e+09	4.239e+09	4.237e+09	4.234e+09	4.232e+09	4.229e+09	4.226e+09	3.479e+09	2.914e+09	2.349e+09	1.784e+09	1.219e+09	6.546e+08	8.976e+07	-9.377e+08	-1.457e+09	-1.976e+09	-2.495e+09	-3.014e+09	-3.533e+09	-4.052e+09	-5.059e+09	-4.865e+09	-4.671e+09	-4.477e+09	-4.283e+09	-4.089e+09	-3.895e+09	-3.126e+09	-2.476e+09	-1.826e+09	-1.177e+09	-5.273e+08	1.223e+08	7.718e+08	1.783e+09	2.502e+09	2.909e+09	3.317e+09	3.724e+09	4.131e+09	4.539e+09	4.95e+09	4.64e+09	4.33e+09
6.128e-05	2.043e+09	2.641e+09	3.239e+09	3.837e+09	4.085e+09	4.083e+09	4.08e+09	4.077e+09	4.075e+09	3.86e+09	3.841e+09	3.616e+09	3.154e+09	2.508e+09	1.944e+09	1.379e+09	8.14e+08	2.492e+08	-8.918e+08	-1.411e+09	-1.93e+09	-2.449e+09	-2.968e+09	-3.513e+09	-3.976e+09	-4.292e+09	-4.269e+09	-4.7e+09	-4.506e+09	-4.312e+09	-4.118e+09	-3.924e+09	-3.041e+09	-2.391e+09	-1.742e+09	-1.092e+09	-4.426e+08	4.996e+08	1.134e+09	1.742e+09	2.136e+09	2.766e+09	3.173e+09	3.58e+09	3.988e+09	4.395e+09	4.81e+09	4.5e+09	4.19e+09
6.152e-05	1.554e+09	2.484e+09	3.082e+09	3.68e+09	3.928e+09	3.926e+09	3.923e+09	3.825e+09	3.806e+09	3.787e+09	3.768e+09	3.553e+09	3.091e+09	2.629e+09	2.167e+09	1.538e+09	9.734e+08	4.086e+08	-8.458e+08	-1.365e+09	-1.884e+09	-2.493e+09	-2.956e+09	-3.418e+09	-3.881e+09	-4.197e+09	-4.174e+09	-4.151e+09	-4.128e+09	-4.34e+09	-4.146e+09	-3.952e+09	-2.956e+09	-2.307e+09	-1.657e+09	-1.007e+09	-1.756e+08	4.591e+08	1.094e+09	1.702e+09	2.095e+09	2.489e+09	2.882e+09	3.436e+09	3.844e+09	4.251e+09	4.67e+09	4.361e+09	4.051e+09
6.177e-05	1.571e+09	2.104e+09	2.925e+09	3.524e+09	3.772e+09	3.769e+09	3.771e+09	3.752e+09	3.733e+09	3.714e+09	3.695e+09	3.491e+09	3.028e+09	2.566e+09	2.104e+09	1.642e+09	1.133e+09	5.68e+08	-7.998e+08	-1.319e+09	-1.936e+09	-2.398e+09	-2.861e+09	-3.323e+09	-3.786e+09	-4.102e+09	-4.079e+09	-4.056e+09	-4.033e+09	-4.011e+09	-3.988e+09	-3.981e+09	-2.871e+09	-2.222e+09	-1.486e+09	-8.508e+08	-2.161e+08	4.186e+08	1.053e+09	1.661e+09	2.055e+09	2.448e+09	2.842e+09	3.235e+09	3.629e+09	4.107e+09	4.531e+09	4.221e+09	3.819e+09
6.201e-05	1.589e+09	2.122e+09	2.655e+09	3.188e+09	3.737e+09	3.718e+09	3.699e+09	3.68e+09	3.661e+09	3.642e+09	3.623e+09	3.428e+09	2.966e+09	2.504e+09	2.042e+09	1.58e+09	1.118e+09	6.557e+08	-9.156e+08	-1.378e+09	-1.841e+09	-2.303e+09	-2.766e+09	-3.228e+09	-3.691e+09	-4.007e+09	-3.984e+09	-3.961e+09	-3.938e+09	-3.916e+09	-3.893e+09	-3.87e+09	-2.795e+09	-2.161e+09	-1.526e+09	-8.913e+08	-2.566e+08	3.781e+08	1.013e+09	1.621e+09	2.014e+09	2.408e+09	2.801e+09	3.195e+09	3.588e+09	3.982e+09	4.412e+09	4.082e+09	3.751e+09
6.226e-05	1.606e+09	2.139e+09	2.778e+09	3.29e+09	3.65e+09	3.642e+09	3.626e+09	3.607e+09	3.588e+09	3.569e+09	3.55e+09	3.365e+09	2.903e+09	2.441e+09	1.979e+09	1.517e+09	1.051e+09	5.703e+08	-4.99e+08	-9.601e+08	-1.746e+09	-2.208e+09	-2.671e+09	-3.133e+09	-3.596e+09	-3.912e+09	-3.889e+09	-3.866e+09	-3.843e+09	-3.821e+09	-3.496e+09	-3.39e+09	-2.782e+09	-2.206e+09	-1.567e+09	-9.318e+08	-2.971e+08	3.376e+08	9.723e+08	1.58e+09	1.974e+09	2.367e+09	2.761e+09	3.154e+09	3.548e+09	3.877e+09	4.31e+09	3.999e+09	3.684e+09
6.25e-05	1.683e+09	2.195e+09	2.706e+09	3.218e+09	3.557e+09	3.549e+09	3.542e+09	3.534e+09	3.515e+09	3.496e+09	3.477e+09	3.303e+09	2.841e+09	2.379e+09	1.917e+09	1.437e+09	9.561e+08	4.752e+08	-5.212e+08	-9.823e+08	-1.443e+09	-1.904e+09	-2.576e+09	-3.038e+09	-3.501e+09	-3.817e+09	-3.794e+09	-3.771e+09	-3.748e+09	-3.514e+09	-3.408e+09	-3.302e+09	-2.72e+09	-2.144e+09	-1.568e+09	-9.918e+08	-3.376e+08	2.971e+08	9.318e+08	1.54e+09	1.933e+09	2.327e+09	2.72e+09	3.133e+09	3.457e+09	3.78e+09	4.208e+09	3.897e+09	3.586e+09
6.274e-05	1.611e+09	2.123e+09	2.634e+09	3.146e+09	3.464e+09	3.457e+09	3.449e+09	3.442e+09	3.434e+09	3.424e+09	3.405e+09	3.24e+09	2.778e+09	2.304e+09	1.823e+09	1.342e+09	8.61e+08	3.801e+08	-5.434e+08	-1.005e+09	-1.466e+09	-1.927e+09	-2.388e+09	-2.943e+09	-3.406e+09	-3.722e+09	-3.699e+09	-3.639e+09	-3.532e+09	-3.426e+09	-3.32e+09	-3.214e+09	-2.659e+09	-2.083e+09	-1.506e+09	-9.303e+08	-3.541e+08	2.221e+08	8.914e+08	1.499e+09	1.893e+09	2.389e+09	2.713e+09	3.036e+09	3.36e+09	3.684e+09	4.106e+09	3.795e+09	3.484e+09
6.299e-05	1.539e+09	2.051e+09	2.562e+09	3.074e+09	3.371e+09	3.364e+09	3.357e+09	3.349e+09	3.342e+09	3.334e+09	3.327e+09	3.17e+09	2.689e+09	2.209e+09	1.728e+09	1.247e+09	7.659e+08	2.85e+08	-5.657e+08	-1.027e+09	-1.488e+09	-1.949e+09	-2.41e+09	-2.871e+09	-3.332e+09	-3.763e+09	-3.657e+09	-3.55e+09	-3.444e+09	-3.338e+09	-3.232e+09	-3.126e+09	-2.597e+09	-2.021e+09	-1.445e+09	-8.688e+08	-2.926e+08	2.836e+08	8.597e+08	1.645e+09	1.969e+09	2.293e+09	2.616e+09	2.94e+09	3.264e+09	3.587e+09	4.004e+09	3.693e+09	3.382e+09
6.323e-05	1.467e+09	1.979e+09	2.49e+09	3.002e+09	3.279e+09	3.271e+09	3.264e+09	3.256e+09	3.249e+09	3.224e+09	3.24e+09	2.998e+09	2.536e+09	2.113e+09	1.633e+09	1.152e+09	6.708e+08	1.9e+08	-5.879e+08	-1.049e+09	-1.51e+09	-1.971e+09	-2.432e+09	-2.893e+09	-3.29e+09	-3.499e+09	-3.422e+09	-3.462e+09	-3.356e+09	-3.25e+09	-3.144e+09	-3.037e+09	-2.536e+09	-1.96e+09	-1.383e+09	-8.072e+08	-2.311e+08	3.451e+08	8.606e+08	1.571e+09	1.88e+09	2.196e+09	2.52e+09	2.844e+09	3.167e+09	3.491e+09	3.902e+09	3.591e+09	3.279e+09
6.348e-05	1.395e+09	1.907e+09	2.418e+09	2.93e+09	3.186e+09	3.178e+09	3.171e+09	3.164e+09	3.145e+09	3.161e+09	3.177e+09	2.962e+09	2.5e+09	2.038e+09	1.537e+09	1.057e+09	5.758e+08	9.489e+07	-6.101e+08	-1.071e+09	-1.532e+09	-1.993e+09	-2.408e+09	-2.802e+09	-3.196e+09	-3.411e+09	-3.334e+09	-3.257e+09	-3.18e+09	-3.162e+09	-3.055e+09	-2.949e+09	-2.474e+09	-1.898e+09	-1.322e+09	-7.457e+08	-2.088e+08	2.874e+08	7.836e+08	1.5e+09	1.809e+09	2.118e+09	2.427e+09	2.747e+09	3.071e+09	3.395e+09	3.799e+09	3.488e+09	3.177e+09
6.372e-05	1.233e+09	1.679e+09	2.346e+09	2.858e+09	3.093e+09	3.086e+09	3.051e+09	3.067e+09	3.083e+09	3.099e+09	3.115e+09	2.926e+09	2.464e+09	2.002e+09	1.54e+09	1.077e+09	4.807e+08	-1.928e+05	-6.323e+08	-1.093e+09	-1.527e+09	-1.921e+09	-2.314e+09	-2.708e+09	-3.102e+09	-3.323e+09	-3.246e+09	-3.169e+09	-3.092e+09	-3.015e+09	-2.967e+09	-2.861e+09	-2.413e+09	-1.837e+09	-1.278e+09	-7.82e+08	-2.858e+08	2.105e+08	7.067e+08	1.429e+09	1.738e+09	2.047e+09	2.356e+09	2.665e+09	2.975e+09	3.298e+09	3.697e+09	3.386e+09	3.026e+09
6.396e-05	1.212e+09	1.658e+09	2.104e+09	2.55e+09	2.956e+09	2.972e+09	2.988e+09	3.005e+09	3.021e+09	3.037e+09	3.053e+09	2.89e+09	2.428e+09	1.966e+09	1.504e+09	1.041e+09	5.793e+08	1.171e+08	-6.452e+08	-1.039e+09	-1.433e+09	-1.826e+09	-2.22e+09	-2.614e+09	-3.008e+09	-3.235e+09	-3.158e+09	-3.081e+09	-3.004e+09	-2.927e+09	-2.85e+09	-2.774e+09	-2.351e+09	-1.851e+09	-1.355e+09	-8.589e+08	-3.627e+08	1.335e+08	6.298e+08	1.358e+09	1.667e+09	1.976e+09	2.285e+09	2.594e+09	2.903e+09	3.212e+09	3.595e+09	3.267e+09	2.989e+09
6.421e-05	1.191e+09	1.637e+09	2.081e+09	2.485e+09	2.874e+09	2.91e+09	2.926e+09	2.942e+09	2.958e+09	2.974e+09	2.99e+09	2.854e+09	2.392e+09	1.93e+09	1.467e+09	1.005e+09	5.432e+08	1.069e+08	-5.908e+08	-9.498e+08	-1.339e+09	-1.732e+09	-2.126e+09	-2.52e+09	-2.914e+09	-3.147e+09	-3.07e+09	-2.993e+09	-2.916e+09	-2.839e+09	-2.762e+09	-2.516e+09	-2.248e+09	-1.853e+09	-1.432e+09	-9.358e+08	-4.396e+08	5.663e+07	5.529e+08	1.287e+09	1.596e+09	1.905e+09	2.214e+09	2.523e+09	2.832e+09	3.036e+09	3.292e+09	3.123e+09	2.952e+09
6.445e-05	1.17e+09	1.583e+09	1.988e+09	2.392e+09	2.773e+09	2.811e+09	2.85e+09	2.88e+09	2.896e+09	2.912e+09	2.928e+09	2.818e+09	2.356e+09	1.894e+09	1.431e+09	9.871e+08	5.543e+08	1.216e+08	-5.361e+08	-8.951e+08	-1.254e+09	-1.638e+09	-2.032e+09	-2.426e+09	-2.819e+09	-3.059e+09	-2.982e+09	-2.905e+09	-2.828e+09	-2.652e+09	-2.557e+09	-2.462e+09	-2.184e+09	-1.789e+09	-1.393e+09	-9.971e+08	-5.165e+08	-2.03e+07	4.759e+08	1.215e+09	1.524e+09	1.834e+09	2.143e+09	2.41e+09	2.662e+09	2.914e+09	3.185e+09	3.015e+09	2.845e+09
6.47e-05	1.086e+09	1.49e+09	1.894e+09	2.299e+09	2.672e+09	2.71e+09	2.749e+09	2.787e+09	2.825e+09	2.849e+09	2.865e+09	2.782e+09	2.32e+09	1.867e+09	1.435e+09	1.002e+09	5.69e+08	1.362e+08	-4.813e+08	-8.404e+08	-1.199e+09	-1.559e+09	-1.918e+09	-2.331e+09	-2.725e+09	-2.971e+09	-2.894e+09	-2.787e+09	-2.692e+09	-2.597e+09	-2.503e+09	-2.408e+09	-2.121e+09	-1.725e+09	-1.329e+09	-9.333e+08	-5.375e+08	-9.722e+07	3.99e+08	1.144e+09	1.453e+09	1.762e+09	2.036e+09	2.288e+09	2.54e+09	2.792e+09	3.077e+09	2.907e+09	2.737e+09
6.494e-05	9.927e+08	1.397e+09	1.801e+09	2.206e+09	2.571e+09	2.61e+09	2.648e+09	2.686e+09	2.724e+09	2.763e+09	2.801e+09	2.748e+09	2.315e+09	1.882e+09	1.449e+09	1.016e+09	5.836e+08	1.508e+08	-4.266e+08	-7.857e+08	-1.145e+09	-1.504e+09	-1.863e+09	-2.222e+09	-2.581e+09	-2.882e+09	-2.828e+09	-2.733e+09	-2.638e+09	-2.543e+09	-2.448e+09	-2.353e+09	-2.057e+09	-1.661e+09	-1.265e+09	-8.694e+08	-4.736e+08	-7.788e+07	3.179e+08	1.073e+09	1.41e+09	1.662e+09	1.914e+09	2.166e+09	2.418e+09	2.67e+09	2.969e+09	2.799e+09	2.629e+09
6.519e-05	8.996e+08	1.304e+09	1.708e+09	2.112e+09	2.471e+09	2.509e+09	2.547e+09	2.585e+09	2.623e+09	2.662e+09	2.546e+09	2.408e+09	2.329e+09	1.897e+09	1.464e+09	1.031e+09	5.983e+08	1.655e+08	-3.719e+08	-7.31e+08	-1.09e+09	-1.449e+09	-1.808e+09	-2.167e+09	-2.55e+09	-2.844e+09	-2.773e+09	-2.679e+09	-2.584e+09	-2.489e+09	-2.394e+09	-2.299e+09	-1.993e+09	-1.597e+09	-1.201e+09	-8.055e+08	-4.098e+08	-1.402e+07	3.598e+08	1.1e+09	1.299e+09	1.54e+09	1.792e+09	2.044e+09	2.296e+09	2.548e+09	2.861e+09	2.691e+09	2.521e+09
6.543e-05	8.064e+08	1.211e+09	1.615e+09	2.019e+09	2.37e+09	2.408e+09	2.446e+09	2.484e+09	2.473e+09	2.48e+09	2.488e+09	2.349e+09	2.058e+09	1.767e+09	1.479e+09	1.046e+09	6.129e+08	1.801e+08	-3.172e+08	-6.763e+08	-1.035e+09	-1.394e+09	-1.771e+09	-2.113e+09	-2.455e+09	-2.746e+09	-2.676e+09	-2.606e+09	-2.53e+09	-2.435e+09	-2.34e+09	-2.245e+09	-1.929e+09	-1.533e+09	-1.137e+09	-7.417e+08	-3.518e+08	-9.899e+06	3.32e+08	1.069e+09	1.269e+09	1.468e+09	1.67e+09	1.922e+09	2.174e+09	2.426e+09	2.753e+09	2.583e+09	2.414e+09
6.567e-05	7.291e+08	1.069e+09	1.522e+09	1.926e+09	2.269e+09	2.307e+09	2.399e+09	2.407e+09	2.414e+09	2.422e+09	2.43e+09	2.291e+09	2e+09	1.709e+09	1.418e+09	1.127e+09	6.276e+08	1.948e+08	-2.625e+08	-6.215e+08	-9.928e+08	-1.335e+09	-1.677e+09	-2.018e+09	-2.36e+09	-2.649e+09	-2.579e+09	-2.509e+09	-2.439e+09	-2.369e+09	-2.286e+09	-2.191e+09	-1.865e+09	-1.469e+09	-1.074e+09	-7.215e+08	-3.796e+08	-3.776e+07	3.041e+08	1.039e+09	1.238e+09	1.437e+09	1.637e+09	1.836e+09	2.052e+09	2.304e+09	2.645e+09	2.475e+09	2.306e+09
6.592e-05	7.322e+08	1.072e+09	1.413e+09	1.833e+09	2.242e+09	2.334e+09	2.341e+09	2.349e+09	2.356e+09	2.364e+09	2.371e+09	2.233e+09	1.942e+09	1.651e+09	1.36e+09	1.069e+09	7.776e+08	4.865e+08	-2.078e+08	-5.561e+08	-8.979e+08	-1.24e+09	-1.582e+09	-1.923e+09	-2.265e+09	-2.552e+09	-2.482e+09	-2.412e+09	-2.342e+09	-2.272e+09	-2.202e+09	-2.131e+09	-1.801e+09	-1.433e+09	-1.091e+09	-7.494e+08	-4.075e+08	-6.563e+07	2.763e+08	1.009e+09	1.208e+09	1.407e+09	1.606e+09	1.806e+09	2.005e+09	2.204e+09	2.537e+09	2.369e+09	2.203e+09
6.616e-05	7.352e+08	1.076e+09	1.416e+09	1.737e+09	2.078e+09	2.276e+09	2.283e+09	2.291e+09	2.298e+09	2.306e+09	2.313e+09	2.175e+09	1.884e+09	1.593e+09	1.302e+09	1.011e+09	7.194e+08	3.039e+08	-1.664e+08	-4.611e+08	-8.03e+08	-1.145e+09	-1.487e+09	-1.829e+09	-2.17e+09	-2.455e+09	-2.385e+09	-2.315e+09	-2.245e+09	-2.175e+09	-2.104e+09	-1.889e+09	-1.751e+09	-1.461e+09	-1.119e+09	-7.773e+08	-4.354e+08	-9.349e+07	2.484e+08	9.783e+08	1.178e+09	1.377e+09	1.576e+09	1.775e+09	1.974e+09	2.058e+09	2.222e+09	2.12e+09	2.102e+09
6.641e-05	7.383e+08	1.066e+09	1.38e+09	1.693e+09	2.026e+09	2.072e+09	2.118e+09	2.232e+09	2.24e+09	2.248e+09	2.255e+09	2.117e+09	1.826e+09	1.535e+09	1.243e+09	8.489e+08	5.682e+08	2.874e+08	-1.791e+08	-4.591e+08	-7.391e+08	-1.05e+09	-1.392e+09	-1.734e+09	-2.075e+09	-2.358e+09	-2.288e+09	-2.218e+09	-2.148e+09	-1.973e+09	-1.909e+09	-1.844e+09	-1.689e+09	-1.385e+09	-1.081e+09	-8.051e+08	-4.632e+08	-1.214e+08	2.205e+08	9.479e+08	1.147e+09	1.346e+09	1.546e+09	1.745e+09	1.827e+09	1.995e+09	2.159e+09	2.057e+09	1.956e+09
6.665e-05	7.094e+08	1.023e+09	1.336e+09	1.65e+09	1.973e+09	2.019e+09	2.066e+09	2.112e+09	2.158e+09	2.189e+09	2.197e+09	2.059e+09	1.767e+09	1.394e+09	1.113e+09	8.324e+08	5.516e+08	2.709e+08	-1.918e+08	-4.718e+08	-7.518e+08	-1.032e+09	-1.312e+09	-1.639e+09	-1.981e+09	-2.261e+09	-2.191e+09	-2.121e+09	-1.993e+09	-1.929e+09	-1.864e+09	-1.799e+09	-1.627e+09	-1.323e+09	-1.019e+09	-7.151e+08	-4.112e+08	-1.492e+08	1.927e+08	9.176e+08	1.117e+09	1.316e+09	1.428e+09	1.596e+09	1.764e+09	1.933e+09	2.096e+09	1.995e+09	1.893e+09
6.689e-05	6.661e+08	9.796e+08	1.293e+09	1.607e+09	1.921e+09	1.967e+09	2.013e+09	2.059e+09	2.106e+09	2.152e+09	2.139e+09	2e+09	1.658e+09	1.377e+09	1.097e+09	8.159e+08	5.351e+08	2.543e+08	-2.045e+08	-4.845e+08	-7.645e+08	-1.045e+09	-1.325e+09	-1.605e+09	-1.886e+09	-2.164e+09	-2.078e+09	-2.014e+09	-1.949e+09	-1.884e+09	-1.819e+09	-1.755e+09	-1.564e+09	-1.26e+09	-9.566e+08	-6.528e+08	-3.489e+08	-4.506e+07	2.588e+08	8.872e+08	1.029e+09	1.197e+09	1.365e+09	1.533e+09	1.702e+09	1.87e+09	2.033e+09	1.932e+09	1.83e+09
6.714e-05	6.227e+08	9.362e+08	1.25e+09	1.563e+09	1.868e+09	1.914e+09	1.961e+09	2.007e+09	2.053e+09	2.099e+09	2.143e+09	1.926e+09	1.642e+09	1.361e+09	1.08e+09	7.994e+08	5.186e+08	2.378e+08	-2.172e+08	-4.973e+08	-7.773e+08	-1.057e+09	-1.337e+09	-1.617e+09	-1.884e+09	-2.087e+09	-2.034e+09	-1.969e+09	-1.904e+09	-1.839e+09	-1.775e+09	-1.71e+09	-1.502e+09	-1.198e+09	-8.943e+08	-5.905e+08	-2.866e+08	1.724e+07	4.485e+08	8.185e+08	9.661e+08	1.134e+09	1.303e+09	1.471e+09	1.639e+09	1.807e+09	1.971e+09	1.869e+09	1.767e+09
6.738e-05	5.794e+08	8.929e+08	1.206e+09	1.52e+09	1.816e+09	1.862e+09	1.908e+09	1.954e+09	1.999e+09	2.04e+09	2.08e+09	1.871e+09	1.63e+09	1.39e+09	1.064e+09	7.828e+08	5.021e+08	2.213e+08	-2.3e+08	-5.1e+08	-7.9e+08	-1.07e+09	-1.349e+09	-1.581e+09	-1.813e+09	-2.013e+09	-1.965e+09	-1.917e+09	-1.86e+09	-1.795e+09	-1.73e+09	-1.665e+09	-1.44e+09	-1.136e+09	-8.32e+08	-5.282e+08	-2.243e+08	1.472e+08	4.154e+08	7.963e+08	9.411e+08	1.086e+09	1.24e+09	1.408e+09	1.576e+09	1.744e+09	1.908e+09	1.806e+09	1.705e+09
6.763e-05	5.542e+08	8.496e+08	1.163e+09	1.477e+09	1.763e+09	1.809e+09	1.856e+09	1.897e+09	1.937e+09	1.978e+09	2.018e+09	1.816e+09	1.576e+09	1.335e+09	1.094e+09	7.663e+08	4.855e+08	2.048e+08	-2.427e+08	-5.227e+08	-8.027e+08	-1.047e+09	-1.279e+09	-1.511e+09	-1.743e+09	-1.94e+09	-1.892e+09	-1.844e+09	-1.796e+09	-1.748e+09	-1.686e+09	-1.621e+09	-1.377e+09	-1.074e+09	-7.697e+08	-4.221e+08	-1.54e+08	1.141e+08	3.822e+08	7.741e+08	9.189e+08	1.064e+09	1.208e+09	1.353e+09	1.513e+09	1.682e+09	1.845e+09	1.743e+09	1.642e+09
6.787e-05	5.513e+08	8.415e+08	1.132e+09	1.433e+09	1.711e+09	1.753e+09	1.794e+09	1.834e+09	1.875e+09	1.915e+09	1.956e+09	1.762e+09	1.521e+09	1.28e+09	1.04e+09	7.993e+08	5.587e+08	1.882e+08	-2.554e+08	-5.121e+08	-7.441e+08	-9.76e+08	-1.208e+09	-1.44e+09	-1.672e+09	-1.866e+09	-1.818e+09	-1.77e+09	-1.722e+09	-1.674e+09	-1.626e+09	-1.576e+09	-1.315e+09	-9.915e+08	-7.234e+08	-4.553e+08	-1.871e+08	8.1e+07	3.491e+08	7.52e+08	8.967e+08	1.041e+09	1.186e+09	1.331e+09	1.476e+09	1.62e+09	1.782e+09	1.721e+09	1.567e+09
6.812e-05	5.485e+08	8.386e+08	1.129e+09	1.429e+09	1.569e+09	1.691e+09	1.731e+09	1.772e+09	1.812e+09	1.853e+09	1.894e+09	1.707e+09	1.466e+09	1.226e+09	9.853e+08	7.447e+08	5.041e+08	1.555e+08	-6.869e+07	-4.415e+08	-6.735e+08	-9.055e+08	-1.137e+09	-1.369e+09	-1.601e+09	-1.793e+09	-1.745e+09	-1.697e+09	-1.649e+09	-1.601e+09	-1.553e+09	-1.44e+09	-1.349e+09	-1.025e+09	-7.565e+08	-4.884e+08	-2.203e+08	4.787e+07	3.16e+08	7.298e+08	8.746e+08	1.019e+09	1.164e+09	1.309e+09	1.454e+09	1.598e+09	1.725e+09	1.671e+09	1.517e+09
6.836e-05	5.457e+08	8.596e+08	1.116e+09	1.373e+09	1.514e+09	1.571e+09	1.669e+09	1.71e+09	1.75e+09	1.791e+09	1.831e+09	1.652e+09	1.412e+09	1.171e+09	9.306e+08	6.9e+08	3.801e+08	1.533e+08	-7.762e+07	-2.9e+08	-5.024e+08	-8.349e+08	-1.067e+09	-1.299e+09	-1.531e+09	-1.719e+09	-1.671e+09	-1.623e+09	-1.575e+09	-1.527e+09	-1.436e+09	-1.381e+09	-1.29e+09	-1.062e+09	-8.343e+08	-5.215e+08	-2.534e+08	1.474e+07	2.829e+08	7.076e+08	8.524e+08	9.971e+08	1.142e+09	1.287e+09	1.408e+09	1.539e+09	1.658e+09	1.558e+09	1.457e+09
6.86e-05	5.471e+08	8.039e+08	1.061e+09	1.318e+09	1.458e+09	1.516e+09	1.573e+09	1.631e+09	1.688e+09	1.728e+09	1.769e+09	1.598e+09	1.357e+09	1.117e+09	8.313e+08	6.046e+08	3.779e+08	1.512e+08	-8.654e+07	-2.989e+08	-5.113e+08	-7.237e+08	-9.964e+08	-1.228e+09	-1.46e+09	-1.646e+09	-1.598e+09	-1.55e+09	-1.488e+09	-1.433e+09	-1.377e+09	-1.322e+09	-1.231e+09	-1.003e+09	-7.752e+08	-5.474e+08	-3.196e+08	-1.838e+07	2.497e+08	6.855e+08	8.302e+08	9.75e+08	1.085e+09	1.216e+09	1.347e+09	1.478e+09	1.592e+09	1.491e+09	1.391e+09
6.885e-05	4.914e+08	7.483e+08	1.005e+09	1.262e+09	1.402e+09	1.46e+09	1.517e+09	1.575e+09	1.633e+09	1.69e+09	1.707e+09	1.543e+09	1.283e+09	1.056e+09	8.291e+08	6.024e+08	3.757e+08	1.49e+08	-9.547e+07	-3.079e+08	-5.203e+08	-7.327e+08	-9.451e+08	-1.157e+09	-1.39e+09	-1.572e+09	-1.54e+09	-1.484e+09	-1.429e+09	-1.373e+09	-1.318e+09	-1.262e+09	-1.172e+09	-9.44e+08	-7.161e+08	-4.883e+08	-2.605e+08	-3.267e+07	2.166e+08	6.633e+08	7.617e+08	8.927e+08	1.024e+09	1.155e+09	1.286e+09	1.417e+09	1.526e+09	1.425e+09	1.325e+09
6.909e-05	4.358e+08	6.926e+08	9.494e+08	1.206e+09	1.347e+09	1.404e+09	1.462e+09	1.519e+09	1.577e+09	1.634e+09	1.608e+09	1.502e+09	1.28e+09	1.054e+09	8.27e+08	6.003e+08	3.735e+08	1.468e+08	-1.044e+08	-3.168e+08	-5.292e+08	-7.416e+08	-9.54e+08	-1.166e+09	-1.379e+09	-1.542e+09	-1.48e+09	-1.425e+09	-1.37e+09	-1.314e+09	-1.259e+09	-1.203e+09	-1.113e+09	-8.849e+08	-6.571e+08	-4.292e+08	-2.014e+08	2.64e+07	2.542e+08	5.814e+08	7.006e+08	8.316e+08	9.626e+08	1.094e+09	1.225e+09	1.356e+09	1.459e+09	1.359e+09	1.258e+09
6.934e-05	3.801e+08	6.369e+08	8.938e+08	1.151e+09	1.291e+09	1.349e+09	1.406e+09	1.464e+09	1.521e+09	1.509e+09	1.545e+09	1.446e+09	1.25e+09	1.052e+09	8.248e+08	5.981e+08	3.714e+08	1.447e+08	-1.133e+08	-3.257e+08	-5.381e+08	-7.505e+08	-9.629e+08	-1.137e+09	-1.31e+09	-1.491e+09	-1.445e+09	-1.4e+09	-1.31e+09	-1.255e+09	-1.199e+09	-1.144e+09	-1.054e+09	-8.258e+08	-5.98e+08	-3.702e+08	-1.424e+08	1.01e+08	2.995e+08	5.582e+08	6.673e+08	7.765e+08	9.015e+08	1.033e+09	1.164e+09	1.295e+09	1.393e+09	1.292e+09	1.192e+09
6.958e-05	3.438e+08	5.813e+08	8.381e+08	1.095e+09	1.235e+09	1.293e+09	1.35e+09	1.374e+09	1.41e+09	1.446e+09	1.482e+09	1.39e+09	1.195e+09	9.988e+08	8.031e+08	5.959e+08	3.692e+08	1.425e+08	-1.223e+08	-3.347e+08	-5.471e+08	-7.363e+08	-9.089e+08	-1.082e+09	-1.254e+09	-1.439e+09	-1.394e+09	-1.348e+09	-1.303e+09	-1.196e+09	-1.14e+09	-1.085e+09	-9.946e+08	-7.668e+08	-5.389e+08	-3.089e+08	-1.104e+08	8.808e+07	2.866e+08	5.35e+08	6.441e+08	7.532e+08	8.624e+08	9.715e+08	1.102e+09	1.234e+09	1.327e+09	1.226e+09	1.126e+09
6.982e-05	3.643e+08	5.772e+08	7.901e+08	1.039e+09	1.18e+09	1.239e+09	1.275e+09	1.311e+09	1.347e+09	1.383e+09	1.419e+09	1.335e+09	1.139e+09	9.43e+08	7.473e+08	5.515e+08	3.558e+08	1.403e+08	-1.312e+08	-3.351e+08	-5.077e+08	-6.803e+08	-8.53e+08	-1.026e+09	-1.198e+09	-1.388e+09	-1.342e+09	-1.297e+09	-1.252e+09	-1.206e+09	-1.161e+09	-1.026e+09	-9.355e+08	-7.077e+08	-5.203e+08	-3.218e+08	-1.233e+08	7.516e+07	2.737e+08	5.117e+08	6.209e+08	7.3e+08	8.391e+08	9.483e+08	1.057e+09	1.172e+09	1.26e+09	1.16e+09	1.039e+09
7.007e-05	3.848e+08	5.976e+08	8.105e+08	9.984e+08	1.14e+09	1.176e+09	1.212e+09	1.248e+09	1.284e+09	1.32e+09	1.355e+09	1.279e+09	1.083e+09	8.872e+08	6.915e+08	4.957e+08	3e+08	1.042e+08	-1.101e+08	-2.792e+08	-4.518e+08	-6.244e+08	-7.97e+08	-9.696e+08	-1.142e+09	-1.336e+09	-1.291e+09	-1.246e+09	-1.2e+09	-1.155e+09	-1.11e+09	-1.064e+09	-9.209e+08	-7.317e+08	-5.332e+08	-3.347e+08	-1.362e+08	6.225e+07	2.607e+08	4.885e+08	5.976e+08	7.068e+08	8.159e+08	9.25e+08	1.034e+09	1.143e+09	1.169e+09	1.072e+09	9.81e+08
7.031e-05	4.052e+08	6.181e+08	7.933e+08	9.806e+08	1.114e+09	1.127e+09	1.149e+09	1.185e+09	1.221e+09	1.256e+09	1.292e+09	1.223e+09	1.027e+09	8.314e+08	6.357e+08	4.399e+08	2.622e+08	8.936e+07	-1.202e+08	-2.547e+08	-3.958e+08	-5.684e+08	-7.411e+08	-9.137e+08	-1.086e+09	-1.285e+09	-1.24e+09	-1.194e+09	-1.149e+09	-1.104e+09	-1.038e+09	-9.896e+08	-8.777e+08	-7.116e+08	-5.456e+08	-3.476e+08	-1.492e+08	4.933e+07	2.478e+08	4.653e+08	5.744e+08	6.835e+08	7.927e+08	9.018e+08	9.866e+08	1.06e+09	1.131e+09	1.038e+09	9.446e+08
7.056e-05	4.009e+08	5.882e+08	7.754e+08	9.627e+08	1.089e+09	1.103e+09	1.116e+09	1.13e+09	1.157e+09	1.193e+09	1.229e+09	1.167e+09	9.713e+08	7.756e+08	5.904e+08	4.175e+08	2.447e+08	7.186e+07	-1.302e+08	-2.647e+08	-3.992e+08	-5.338e+08	-6.851e+08	-8.577e+08	-1.03e+09	-1.234e+09	-1.188e+09	-1.143e+09	-1.085e+09	-1.037e+09	-9.886e+08	-9.405e+08	-8.344e+08	-6.684e+08	-5.023e+08	-3.363e+08	-1.621e+08	3.641e+07	2.349e+08	4.421e+08	5.512e+08	6.603e+08	7.694e+08	8.756e+08	9.492e+08	1.023e+09	1.093e+09	9.995e+08	9.064e+08
7.08e-05	3.831e+08	5.703e+08	7.576e+08	9.449e+08	1.065e+09	1.078e+09	1.092e+09	1.105e+09	1.119e+09	1.132e+09	1.166e+09	1.111e+09	9.185e+08	7.457e+08	5.729e+08	4e+08	2.272e+08	5.436e+07	-1.402e+08	-2.747e+08	-4.093e+08	-5.438e+08	-6.783e+08	-8.129e+08	-9.744e+08	-1.182e+09	-1.137e+09	-1.084e+09	-1.036e+09	-9.876e+08	-9.395e+08	-8.914e+08	-7.912e+08	-6.251e+08	-4.59e+08	-2.93e+08	-1.269e+08	3.911e+07	2.22e+08	4.188e+08	5.28e+08	6.909e+08	7.645e+08	8.381e+08	9.117e+08	9.853e+08	1.054e+09	9.613e+08	8.682e+08
7.104e-05	3.652e+08	5.525e+08	7.398e+08	9.271e+08	1.04e+09	1.054e+09	1.067e+09	1.081e+09	1.094e+09	1.108e+09	1.122e+09	1.074e+09	9.01e+08	7.282e+08	5.554e+08	3.825e+08	2.097e+08	3.686e+07	-1.502e+08	-2.848e+08	-4.193e+08	-5.538e+08	-6.884e+08	-8.229e+08	-9.574e+08	-1.023e+09	-1.083e+09	-1.035e+09	-9.865e+08	-9.384e+08	-8.904e+08	-8.423e+08	-7.479e+08	-5.818e+08	-4.158e+08	-2.497e+08	-8.368e+07	8.237e+07	2.484e+08	4.167e+08	5.799e+08	6.535e+08	7.271e+08	8.007e+08	8.742e+08	9.478e+08	1.016e+09	9.231e+08	8.3e+08
7.129e-05	3.474e+08	5.347e+08	7.22e+08	9.093e+08	1.016e+09	1.029e+09	1.043e+09	1.056e+09	1.07e+09	1.016e+09	1.018e+09	9.57e+08	8.233e+08	7.107e+08	5.379e+08	3.65e+08	1.922e+08	1.936e+07	-1.603e+08	-2.948e+08	-4.293e+08	-5.639e+08	-6.984e+08	-8.149e+08	-9.241e+08	-9.997e+08	-9.639e+08	-9.855e+08	-9.374e+08	-8.893e+08	-8.413e+08	-7.932e+08	-7.046e+08	-5.386e+08	-3.725e+08	-2.065e+08	-4.042e+07	1.369e+08	2.723e+08	4.011e+08	4.776e+08	6.16e+08	6.896e+08	7.632e+08	8.368e+08	9.104e+08	9.781e+08	8.849e+08	7.917e+08
7.153e-05	2.683e+08	5.169e+08	7.041e+08	8.914e+08	9.911e+08	1.005e+09	1.018e+09	9.881e+08	9.904e+08	9.927e+08	9.95e+08	9.365e+08	8.028e+08	6.691e+08	5.355e+08	3.475e+08	1.747e+08	1.859e+06	-1.703e+08	-3.048e+08	-4.394e+08	-5.657e+08	-6.75e+08	-7.842e+08	-8.935e+08	-9.767e+08	-9.409e+08	-9.051e+08	-8.693e+08	-8.402e+08	-7.922e+08	-7.441e+08	-6.614e+08	-4.953e+08	-3.293e+08	-1.632e+08	-1.403e+07	1.213e+08	2.567e+08	3.856e+08	4.621e+08	5.386e+08	6.15e+08	7.257e+08	7.993e+08	8.729e+08	9.398e+08	8.467e+08	7.535e+08
7.178e-05	2.717e+08	4.262e+08	6.863e+08	8.736e+08	9.665e+08	9.608e+08	9.631e+08	9.653e+08	9.676e+08	9.699e+08	9.722e+08	9.159e+08	7.822e+08	6.486e+08	5.149e+08	3.813e+08	2.476e+08	-1.564e+07	-1.803e+08	-3.149e+08	-4.258e+08	-5.351e+08	-6.443e+08	-7.535e+08	-8.628e+08	-9.536e+08	-9.179e+08	-8.821e+08	-8.463e+08	-8.105e+08	-7.747e+08	-6.95e+08	-6.181e+08	-4.521e+08	-3.003e+08	-1.65e+08	-2.958e+07	1.058e+08	2.412e+08	3.7e+08	4.465e+08	5.23e+08	5.995e+08	6.76e+08	7.524e+08	8.355e+08	9.016e+08	8.085e+08	7.213e+08
7.202e-05	2.751e+08	4.296e+08	5.841e+08	7.386e+08	9.357e+08	9.38e+08	9.403e+08	9.426e+08	9.449e+08	9.472e+08	9.494e+08	8.954e+08	7.617e+08	6.28e+08	4.944e+08	3.607e+08	2.27e+08	9.339e+07	-1.766e+08	-2.859e+08	-3.951e+08	-5.044e+08	-6.136e+08	-7.228e+08	-8.321e+08	-9.306e+08	-8.948e+08	-8.59e+08	-8.233e+08	-7.875e+08	-7.517e+08	-7.159e+08	-5.866e+08	-4.513e+08	-3.159e+08	-1.805e+08	-4.514e+07	9.023e+07	2.256e+08	3.545e+08	4.31e+08	5.074e+08	5.839e+08	6.604e+08	7.369e+08	8.134e+08	8.644e+08	7.863e+08	7.07e+08
7.227e-05	2.785e+08	4.33e+08	5.79e+08	7.151e+08	8.315e+08	8.461e+08	9.175e+08	9.198e+08	9.221e+08	9.244e+08	9.267e+08	8.748e+08	7.411e+08	6.075e+08	4.738e+08	3.402e+08	2.117e+08	9.682e+07	-1.311e+08	-2.271e+08	-3.644e+08	-4.737e+08	-5.829e+08	-6.922e+08	-8.014e+08	-9.076e+08	-8.718e+08	-8.36e+08	-8.002e+08	-7.644e+08	-7.295e+08	-7.037e+08	-5.613e+08	-4.517e+08	-3.314e+08	-1.961e+08	-6.07e+07	7.468e+07	2.1e+08	3.389e+08	4.154e+08	4.919e+08	5.684e+08	6.448e+08	7.213e+08	7.695e+08	8.344e+08	7.641e+08	6.927e+08
7.251e-05	2.783e+08	4.144e+08	5.505e+08	6.866e+08	8.105e+08	8.251e+08	8.396e+08	8.542e+08	8.993e+08	9.016e+08	9.039e+08	8.543e+08	7.206e+08	5.869e+08	4.534e+08	3.385e+08	2.237e+08	1.088e+08	-1.285e+08	-2.245e+08	-3.204e+08	-4.163e+08	-5.522e+08	-6.615e+08	-7.707e+08	-8.846e+08	-8.488e+08	-8.13e+08	-7.772e+08	-7.496e+08	-7.238e+08	-6.98e+08	-5.403e+08	-4.307e+08	-3.211e+08	-2.115e+08	-7.625e+07	5.912e+07	1.945e+08	3.234e+08	3.998e+08	4.763e+08	5.528e+08	6.252e+08	6.873e+08	7.494e+08	8.045e+08	7.342e+08	6.639e+08
7.275e-05	2.498e+08	3.859e+08	5.22e+08	6.581e+08	7.894e+08	8.04e+08	8.186e+08	8.332e+08	8.478e+08	8.788e+08	8.811e+08	8.337e+08	7e+08	5.803e+08	4.654e+08	3.506e+08	2.357e+08	1.209e+08	-1.259e+08	-2.219e+08	-3.178e+08	-4.137e+08	-5.097e+08	-6.308e+08	-7.4e+08	-8.616e+08	-8.258e+08	-7.955e+08	-7.697e+08	-7.439e+08	-7.181e+08	-6.923e+08	-5.193e+08	-4.097e+08	-3.001e+08	-1.905e+08	-8.092e+07	2.868e+07	1.789e+08	3.078e+08	3.843e+08	4.81e+08	5.431e+08	6.051e+08	6.672e+08	7.293e+08	7.745e+08	7.042e+08	6.339e+08
7.3e-05	2.213e+08	3.574e+08	4.935e+08	6.296e+08	7.684e+08	7.83e+08	7.975e+08	8.121e+08	8.267e+08	8.413e+08	8.559e+08	8.22e+08	7.072e+08	5.923e+08	4.775e+08	3.626e+08	2.478e+08	1.329e+08	-1.233e+08	-2.193e+08	-3.152e+08	-4.111e+08	-5.071e+08	-6.03e+08	-6.989e+08	-8.414e+08	-8.156e+08	-7.898e+08	-7.64e+08	-7.382e+08	-7.124e+08	-6.866e+08	-4.984e+08	-3.888e+08	-2.792e+08	-1.696e+08	-5.996e+07	4.965e+07	1.593e+08	3.368e+08	3.988e+08	4.609e+08	5.229e+08	5.85e+08	6.471e+08	7.091e+08	7.446e+08	6.743e+08	6.04e+08
7.324e-05	1.928e+08	3.289e+08	4.65e+08	6.011e+08	7.473e+08	7.619e+08	7.765e+08	7.911e+08	8.057e+08	8.196e+08	8.308e+08	8.049e+08	7.137e+08	6.043e+08	4.895e+08	3.746e+08	2.598e+08	1.449e+08	-1.207e+08	-2.166e+08	-3.126e+08	-4.085e+08	-5.044e+08	-6.002e+08	-6.844e+08	-8.132e+08	-8.032e+08	-7.841e+08	-7.583e+08	-7.325e+08	-7.067e+08	-6.809e+08	-4.774e+08	-3.678e+08	-2.582e+08	-1.486e+08	-3.899e+07	7.061e+07	1.673e+08	3.215e+08	3.805e+08	4.408e+08	5.028e+08	5.649e+08	6.27e+08	6.89e+08	7.146e+08	6.443e+08	5.74e+08
7.349e-05	1.643e+08	3.004e+08	4.365e+08	5.726e+08	7.263e+08	7.409e+08	7.554e+08	7.7e+08	7.814e+08	7.926e+08	8.038e+08	7.762e+08	6.849e+08	5.937e+08	5.015e+08	3.867e+08	2.718e+08	1.57e+08	-1.181e+08	-2.14e+08	-3.1e+08	-4.059e+08	-4.931e+08	-5.773e+08	-6.615e+08	-7.801e+08	-7.701e+08	-7.602e+08	-7.502e+08	-7.268e+08	-7.01e+08	-6.752e+08	-4.564e+08	-3.468e+08	-2.372e+08	-1.276e+08	-2.674e+07	6.728e+07	1.613e+08	3.065e+08	3.656e+08	4.247e+08	4.837e+08	5.448e+08	6.068e+08	6.689e+08	6.846e+08	6.144e+08	5.441e+08
7.373e-05	1.621e+08	2.807e+08	4.08e+08	5.441e+08	7.052e+08	7.198e+08	7.321e+08	7.433e+08	7.545e+08	7.657e+08	7.769e+08	7.474e+08	6.561e+08	5.649e+08	4.736e+08	3.824e+08	2.839e+08	1.69e+08	-1.155e+08	-2.114e+08	-3.017e+08	-3.859e+08	-4.701e+08	-5.543e+08	-6.385e+08	-7.47e+08	-7.371e+08	-7.271e+08	-7.171e+08	-7.072e+08	-6.953e+08	-6.695e+08	-4.355e+08	-3.259e+08	-2.208e+08	-1.268e+08	-3.277e+07	6.125e+07	1.553e+08	2.916e+08	3.507e+08	4.097e+08	4.688e+08	5.279e+08	5.869e+08	6.488e+08	6.547e+08	5.844e+08	5.244e+08
7.397e-05	1.638e+08	2.824e+08	4.01e+08	5.196e+08	6.828e+08	6.94e+08	7.052e+08	7.164e+08	7.276e+08	7.388e+08	7.5e+08	7.186e+08	6.274e+08	5.361e+08	4.449e+08	3.536e+08	2.624e+08	1.711e+08	-1.104e+08	-1.946e+08	-2.788e+08	-3.63e+08	-4.472e+08	-5.314e+08	-6.156e+08	-7.14e+08	-7.04e+08	-6.94e+08	-6.841e+08	-6.741e+08	-6.642e+08	-6.542e+08	-4.149e+08	-3.209e+08	-2.268e+08	-1.328e+08	-3.88e+07	5.522e+07	1.492e+08	2.767e+08	3.357e+08	3.948e+08	4.539e+08	5.129e+08	5.72e+08	6.311e+08	6.247e+08	5.714e+08	5.065e+08
7.422e-05	1.655e+08	2.841e+08	3.735e+08	4.672e+08	5.995e+08	6.671e+08	6.783e+08	6.895e+08	7.006e+08	7.118e+08	7.23e+08	6.899e+08	5.986e+08	5.074e+08	4.161e+08	3.248e+08	2.336e+08	3.812e+07	-4.593e+07	-1.237e+08	-2.559e+08	-3.401e+08	-4.243e+08	-5.085e+08	-5.927e+08	-6.809e+08	-6.709e+08	-6.61e+08	-6.51e+08	-6.411e+08	-6.311e+08	-4.715e+08	-4.287e+08	-3.448e+08	-2.329e+08	-1.389e+08	-4.483e+07	4.918e+07	1.432e+08	2.617e+08	3.208e+08	3.799e+08	4.389e+08	4.98e+08	5.571e+08	5.794e+08	5.761e+08	5.252e+08	4.886e+08
7.446e-05	1.672e+08	2.697e+08	3.634e+08	4.571e+08	5.784e+08	5.993e+08	6.201e+08	6.625e+08	6.737e+08	6.849e+08	6.961e+08	6.611e+08	5.698e+08	4.786e+08	3.873e+08	2.142e+08	1.261e+08	3.803e+07	-4.602e+07	-1.238e+08	-2.016e+08	-3.172e+08	-4.014e+08	-4.855e+08	-5.697e+08	-6.478e+08	-6.379e+08	-6.279e+08	-6.18e+08	-5.2e+08	-4.878e+08	-4.556e+08	-4.128e+08	-3.288e+08	-2.449e+08	-1.61e+08	-5.087e+07	4.315e+07	1.372e+08	2.468e+08	3.059e+08	3.649e+08	4.24e+08	4.802e+08	5.168e+08	5.534e+08	5.516e+08	5.007e+08	4.498e+08
7.471e-05	1.66e+08	2.597e+08	3.534e+08	4.471e+08	5.572e+08	5.781e+08	5.99e+08	6.199e+08	6.407e+08	6.58e+08	6.692e+08	6.323e+08	5.411e+08	3.904e+08	3.023e+08	2.141e+08	1.26e+08	3.793e+07	-4.612e+07	-1.239e+08	-2.017e+08	-2.795e+08	-3.573e+08	-4.626e+08	-5.468e+08	-6.148e+08	-6.048e+08	-5.685e+08	-5.363e+08	-5.041e+08	-4.719e+08	-4.396e+08	-3.968e+08	-3.129e+08	-2.289e+08	-1.45e+08	-6.106e+07	3.712e+07	1.311e+08	2.319e+08	2.909e+08	3.809e+08	4.175e+08	4.541e+08	4.907e+08	5.273e+08	5.272e+08	4.762e+08	4.253e+08
7.495e-05	1.56e+08	2.497e+08	3.434e+08	4.371e+08	5.361e+08	5.569e+08	5.778e+08	5.987e+08	6.196e+08	6.405e+08	6.613e+08	5.665e+08	4.784e+08	3.903e+08	3.022e+08	2.141e+08	1.259e+08	3.784e+07	-4.621e+07	-1.24e+08	-2.018e+08	-2.796e+08	-3.574e+08	-4.352e+08	-5.13e+08	-5.817e+08	-5.848e+08	-5.525e+08	-5.203e+08	-4.881e+08	-4.559e+08	-4.237e+08	-3.809e+08	-2.969e+08	-2.13e+08	-1.29e+08	-4.511e+07	3.883e+07	1.228e+08	2.169e+08	3.182e+08	3.548e+08	3.914e+08	4.281e+08	4.647e+08	5.013e+08	5.027e+08	4.518e+08	4.008e+08
7.52e-05	1.46e+08	2.397e+08	3.333e+08	4.27e+08	5.149e+08	5.358e+08	5.567e+08	5.775e+08	5.984e+08	6.193e+08	6.007e+08	5.716e+08	4.783e+08	3.902e+08	3.021e+08	2.14e+08	1.259e+08	3.774e+07	-4.63e+07	-1.241e+08	-2.019e+08	-2.797e+08	-3.575e+08	-4.353e+08	-5.192e+08	-5.565e+08	-5.391e+08	-5.366e+08	-5.044e+08	-4.722e+08	-4.399e+08	-4.077e+08	-3.649e+08	-2.81e+08	-1.97e+08	-1.131e+08	-2.915e+07	5.478e+07	1.53e+08	2.205e+08	2.593e+08	3.288e+08	3.654e+08	4.02e+08	4.386e+08	4.752e+08	4.783e+08	4.273e+08	3.764e+08
7.544e-05	1.359e+08	2.296e+08	3.233e+08	4.17e+08	4.938e+08	5.146e+08	5.355e+08	5.564e+08	5.583e+08	5.689e+08	5.794e+08	5.503e+08	4.799e+08	4.096e+08	3.02e+08	2.139e+08	1.258e+08	3.765e+07	-4.64e+07	-1.242e+08	-2.02e+08	-2.798e+08	-3.76e+08	-4.368e+08	-4.977e+08	-5.351e+08	-5.177e+08	-5.003e+08	-4.884e+08	-4.562e+08	-4.24e+08	-3.918e+08	-3.49e+08	-2.65e+08	-1.811e+08	-9.714e+07	4.895e+06	7.595e+07	1.47e+08	2.144e+08	2.532e+08	2.92e+08	3.426e+08	3.759e+08	4.126e+08	4.492e+08	4.538e+08	4.029e+08	3.519e+08
7.568e-05	1.221e+08	2.036e+08	3.133e+08	4.07e+08	4.726e+08	4.935e+08	5.159e+08	5.265e+08	5.37e+08	5.475e+08	5.58e+08	5.289e+08	4.586e+08	3.883e+08	3.179e+08	2.476e+08	1.257e+08	3.756e+07	-4.649e+07	-1.243e+08	-2.327e+08	-2.936e+08	-3.545e+08	-4.154e+08	-4.763e+08	-5.136e+08	-4.962e+08	-4.788e+08	-4.615e+08	-4.441e+08	-4.08e+08	-3.758e+08	-3.33e+08	-2.491e+08	-1.651e+08	-7.219e+07	-1.137e+06	6.992e+07	1.41e+08	2.084e+08	2.472e+08	2.86e+08	3.248e+08	3.636e+08	3.865e+08	4.231e+08	4.294e+08	3.784e+08	3.275e+08
7.593e-05	1.259e+08	2.074e+08	2.889e+08	3.969e+08	4.735e+08	4.84e+08	4.946e+08	5.051e+08	5.156e+08	5.261e+08	5.367e+08	5.076e+08	4.372e+08	3.669e+08	2.966e+08	2.262e+08	1.559e+08	8.556e+07	-4.658e+07	-1.504e+08	-2.113e+08	-2.722e+08	-3.331e+08	-3.94e+08	-4.549e+08	-4.922e+08	-4.748e+08	-4.574e+08	-4.4e+08	-4.226e+08	-4.052e+08	-3.878e+08	-3.17e+08	-2.203e+08	-1.493e+08	-7.823e+07	-7.169e+06	6.389e+07	1.349e+08	2.024e+08	2.412e+08	2.8e+08	3.188e+08	3.576e+08	3.964e+08	4.351e+08	4.049e+08	3.537e+08	3.081e+08
7.617e-05	1.298e+08	2.113e+08	2.928e+08	3.675e+08	4.53e+08	4.627e+08	4.732e+08	4.837e+08	4.943e+08	5.048e+08	5.153e+08	4.862e+08	4.159e+08	3.455e+08	2.752e+08	2.049e+08	1.345e+08	5.789e+07	-7.753e+07	-1.29e+08	-1.899e+08	-2.508e+08	-3.117e+08	-3.725e+08	-4.334e+08	-4.708e+08	-4.534e+08	-4.36e+08	-4.186e+08	-4.012e+08	-3.838e+08	-3.393e+08	-2.837e+08	-2.262e+08	-1.553e+08	-8.426e+07	-1.32e+07	5.786e+07	1.289e+08	1.964e+08	2.351e+08	2.739e+08	3.127e+08	3.515e+08	3.903e+08	4.288e+08	3.855e+08	3.473e+08	3.013e+08
7.642e-05	1.337e+08	2.107e+08	2.838e+08	3.569e+08	4.376e+08	4.422e+08	4.468e+08	4.624e+08	4.729e+08	4.834e+08	4.94e+08	4.649e+08	3.945e+08	3.242e+08	2.538e+08	1.709e+08	1.09e+08	4.719e+07	-7.912e+07	-1.227e+08	-1.663e+08	-2.293e+08	-2.902e+08	-3.511e+08	-4.12e+08	-4.493e+08	-4.319e+08	-4.146e+08	-3.972e+08	-3.575e+08	-3.392e+08	-3.209e+08	-2.663e+08	-2.088e+08	-1.513e+08	-9.029e+07	-1.923e+07	5.183e+07	1.229e+08	1.903e+08	2.291e+08	2.679e+08	3.067e+08	3.455e+08	3.781e+08	4.026e+08	3.688e+08	3.305e+08	2.923e+08
7.666e-05	1.269e+08	2e+08	2.731e+08	3.463e+08	4.223e+08	4.269e+08	4.315e+08	4.361e+08	4.407e+08	4.621e+08	4.726e+08	4.435e+08	3.732e+08	2.838e+08	2.22e+08	1.602e+08	9.832e+07	3.649e+07	-8.071e+07	-1.243e+08	-1.679e+08	-2.115e+08	-2.551e+08	-3.297e+08	-3.906e+08	-4.279e+08	-4.105e+08	-3.931e+08	-3.574e+08	-3.392e+08	-3.209e+08	-3.026e+08	-2.489e+08	-1.914e+08	-1.339e+08	-7.64e+07	-1.891e+07	4.579e+07	1.169e+08	1.843e+08	2.231e+08	2.619e+08	3.027e+08	3.273e+08	3.519e+08	3.764e+08	3.52e+08	3.137e+08	2.755e+08
7.69e-05	1.163e+08	1.894e+08	2.625e+08	3.356e+08	4.07e+08	4.116e+08	4.162e+08	4.208e+08	4.254e+08	4.3e+08	4.512e+08	4.221e+08	3.35e+08	2.731e+08	2.113e+08	1.495e+08	8.762e+07	2.578e+07	-8.229e+07	-1.259e+08	-1.695e+08	-2.131e+08	-2.567e+08	-3.003e+08	-3.44e+08	-4.065e+08	-3.757e+08	-3.574e+08	-3.391e+08	-3.208e+08	-3.025e+08	-2.842e+08	-2.315e+08	-1.74e+08	-1.165e+08	-5.9e+07	-1.509e+06	5.598e+07	1.135e+08	1.783e+08	2.274e+08	2.52e+08	2.765e+08	3.011e+08	3.257e+08	3.502e+08	3.352e+08	2.97e+08	2.587e+08
7.715e-05	1.056e+08	1.787e+08	2.519e+08	3.25e+08	3.916e+08	3.962e+08	4.008e+08	4.054e+08	4.1e+08	4.146e+08	4.189e+08	3.955e+08	3.243e+08	2.624e+08	2.006e+08	1.388e+08	7.692e+07	1.508e+07	-8.388e+07	-1.275e+08	-1.711e+08	-2.147e+08	-2.583e+08	-3.019e+08	-3.429e+08	-3.634e+08	-3.573e+08	-3.39e+08	-3.207e+08	-3.024e+08	-2.841e+08	-2.658e+08	-2.141e+08	-1.566e+08	-9.908e+07	-4.159e+07	1.589e+07	7.338e+07	1.292e+08	1.725e+08	2.012e+08	2.258e+08	2.503e+08	2.749e+08	2.995e+08	3.24e+08	3.185e+08	2.802e+08	2.42e+08
7.739e-05	9.499e+07	1.681e+08	2.412e+08	3.143e+08	3.763e+08	3.809e+08	3.855e+08	3.901e+08	3.945e+08	3.986e+08	4.026e+08	3.792e+08	3.275e+08	2.757e+08	1.899e+08	1.281e+08	6.622e+07	4.384e+06	-8.547e+07	-1.291e+08	-1.727e+08	-2.163e+08	-2.593e+08	-2.952e+08	-3.312e+08	-3.517e+08	-3.368e+08	-3.219e+08	-3.023e+08	-2.84e+08	-2.657e+08	-2.474e+08	-1.966e+08	-1.392e+08	-8.168e+07	-2.419e+07	3.33e+07	8.149e+07	1.286e+08	1.718e+08	1.861e+08	2.004e+08	2.241e+08	2.487e+08	2.733e+08	2.978e+08	3.017e+08	2.635e+08	2.252e+08
7.764e-05	6.194e+07	1.575e+08	2.306e+08	3.037e+08	3.61e+08	3.656e+08	3.702e+08	3.742e+08	3.782e+08	3.823e+08	3.863e+08	3.63e+08	3.112e+08	2.595e+08	2.077e+08	1.56e+08	5.552e+07	-6.317e+06	-8.706e+07	-1.307e+08	-1.743e+08	-2.116e+08	-2.475e+08	-2.835e+08	-3.194e+08	-3.4e+08	-3.251e+08	-3.102e+08	-2.953e+08	-2.804e+08	-2.474e+08	-2.291e+08	-1.792e+08	-1.218e+08	-6.427e+07	-1.333e+07	3.374e+07	8.082e+07	1.279e+08	1.711e+08	1.855e+08	1.998e+08	2.141e+08	2.284e+08	2.471e+08	2.716e+08	2.849e+08	2.467e+08	2.084e+08
7.788e-05	7.455e+07	1.388e+08	2.031e+08	2.931e+08	3.456e+08	3.498e+08	3.539e+08	3.579e+08	3.619e+08	3.66e+08	3.7e+08	3.467e+08	2.95e+08	2.432e+08	1.915e+08	1.397e+08	8.796e+07	-1.702e+07	-8.865e+07	-1.28e+08	-1.639e+08	-1.999e+08	-2.358e+08	-2.717e+08	-3.077e+08	-3.283e+08	-3.134e+08	-2.985e+08	-2.836e+08	-2.687e+08	-2.538e+08	-2.107e+08	-1.618e+08	-1.082e+08	-6.108e+07	-1.4e+07	3.307e+07	8.015e+07	1.272e+08	1.705e+08	1.848e+08	1.991e+08	2.134e+08	2.277e+08	2.42e+08	2.563e+08	2.682e+08	2.309e+08	1.993e+08
7.813e-05	8.716e+07	1.514e+08	2.157e+08	2.83e+08	3.081e+08	3.335e+08	3.376e+08	3.416e+08	3.457e+08	3.497e+08	3.537e+08	3.305e+08	2.787e+08	2.27e+08	1.752e+08	1.235e+08	7.17e+07	5.807e+06	-3.657e+07	-1.163e+08	-1.522e+08	-1.881e+08	-2.241e+08	-2.6e+08	-2.959e+08	-3.166e+08	-3.017e+08	-2.868e+08	-2.719e+08	-2.57e+08	-2.421e+08	-2.146e+08	-1.893e+08	-1.088e+08	-6.175e+07	-1.467e+07	3.241e+07	7.948e+07	1.266e+08	1.698e+08	1.841e+08	1.984e+08	2.127e+08	2.27e+08	2.413e+08	2.556e+08	2.505e+08	2.26e+08	1.944e+08
7.837e-05	9.977e+07	1.691e+08	2.228e+08	2.764e+08	3.016e+08	3.065e+08	3.115e+08	3.253e+08	3.294e+08	3.334e+08	3.374e+08	3.142e+08	2.625e+08	2.107e+08	1.59e+08	9.51e+07	4.855e+07	2.004e+06	-4.038e+07	-7.643e+07	-1.125e+08	-1.764e+08	-2.123e+08	-2.483e+08	-2.842e+08	-3.049e+08	-2.9e+08	-2.751e+08	-2.602e+08	-2.453e+08	-2.227e+08	-2.02e+08	-1.768e+08	-1.34e+08	-9.115e+07	-1.534e+07	3.174e+07	7.882e+07	1.259e+08	1.691e+08	1.834e+08	1.977e+08	2.12e+08	2.263e+08	2.271e+08	2.348e+08	2.419e+08	2.131e+08	1.843e+08
7.861e-05	1.089e+08	1.626e+08	2.163e+08	2.699e+08	2.951e+08	3.001e+08	3.05e+08	3.099e+08	3.131e+08	3.171e+08	3.211e+08	2.979e+08	2.462e+08	1.944e+08	1.379e+08	9.13e+07	4.475e+07	-1.799e+06	-4.42e+07	-8.024e+07	-1.163e+08	-1.523e+08	-2.006e+08	-2.365e+08	-2.725e+08	-2.932e+08	-2.783e+08	-2.634e+08	-2.515e+08	-2.308e+08	-2.101e+08	-1.895e+08	-1.642e+08	-1.214e+08	-7.861e+07	-3.579e+07	7.022e+06	7.815e+07	1.252e+08	1.684e+08	1.827e+08	1.97e+08	2.032e+08	2.109e+08	2.185e+08	2.262e+08	2.334e+08	2.046e+08	1.758e+08
7.886e-05	1.024e+08	1.561e+08	2.098e+08	2.634e+08	2.887e+08	2.936e+08	2.985e+08	3.035e+08	3.084e+08	3.133e+08	3.048e+08	2.817e+08	2.271e+08	1.806e+08	1.34e+08	8.75e+07	4.095e+07	-5.601e+06	-4.801e+07	-8.405e+07	-1.201e+08	-1.561e+08	-1.922e+08	-2.282e+08	-2.607e+08	-2.815e+08	-2.802e+08	-2.596e+08	-2.389e+08	-2.182e+08	-1.976e+08	-1.769e+08	-1.517e+08	-1.089e+08	-6.607e+07	-2.325e+07	1.956e+07	6.238e+07	1.246e+08	1.677e+08	1.793e+08	1.87e+08	1.946e+08	2.023e+08	2.1e+08	2.177e+08	2.248e+08	1.96e+08	1.672e+08
7.91e-05	9.589e+07	1.496e+08	2.032e+08	2.569e+08	2.822e+08	2.871e+08	2.921e+08	2.97e+08	3.019e+08	3.069e+08	3.16e+08	2.699e+08	2.233e+08	1.768e+08	1.302e+08	8.37e+07	3.715e+07	-9.404e+06	-5.182e+07	-8.786e+07	-1.239e+08	-1.6e+08	-1.96e+08	-2.321e+08	-2.679e+08	-2.895e+08	-2.677e+08	-2.47e+08	-2.263e+08	-2.057e+08	-1.85e+08	-1.644e+08	-1.392e+08	-9.634e+07	-5.353e+07	-1.071e+07	3.21e+07	7.492e+07	1.177e+08	1.57e+08	1.707e+08	1.784e+08	1.861e+08	1.938e+08	2.014e+08	2.091e+08	2.163e+08	1.875e+08	1.587e+08
7.935e-05	8.938e+07	1.431e+08	1.967e+08	2.504e+08	2.757e+08	2.806e+08	2.856e+08	2.905e+08	2.954e+08	3.002e+08	3.03e+08	2.583e+08	2.184e+08	1.73e+08	1.264e+08	7.989e+07	3.334e+07	-1.321e+07	-5.563e+07	-9.168e+07	-1.277e+08	-1.638e+08	-1.998e+08	-2.301e+08	-2.584e+08	-2.779e+08	-2.601e+08	-2.423e+08	-2.138e+08	-1.931e+08	-1.725e+08	-1.518e+08	-1.266e+08	-8.38e+07	-4.099e+07	1.826e+06	4.464e+07	8.13e+07	1.133e+08	1.523e+08	1.59e+08	1.656e+08	1.775e+08	1.852e+08	1.929e+08	2.006e+08	2.077e+08	1.789e+08	1.501e+08
7.959e-05	7.766e+07	1.365e+08	1.902e+08	2.439e+08	2.692e+08	2.742e+08	2.791e+08	2.816e+08	2.844e+08	2.873e+08	2.901e+08	2.466e+08	2.068e+08	1.67e+08	1.271e+08	7.609e+07	2.954e+07	-1.701e+07	-5.944e+07	-9.549e+07	-1.315e+08	-1.638e+08	-1.922e+08	-2.206e+08	-2.49e+08	-2.663e+08	-2.485e+08	-2.307e+08	-2.129e+08	-1.806e+08	-1.599e+08	-1.392e+08	-1.141e+08	-7.126e+07	-2.845e+07	1.111e+07	4.31e+07	7.509e+07	1.071e+08	1.476e+08	1.543e+08	1.609e+08	1.676e+08	1.742e+08	1.843e+08	1.92e+08	1.992e+08	1.704e+08	1.416e+08
7.983e-05	8.268e+07	1.274e+08	1.721e+08	2.374e+08	2.628e+08	2.631e+08	2.659e+08	2.687e+08	2.715e+08	2.743e+08	2.771e+08	2.349e+08	1.951e+08	1.553e+08	1.155e+08	7.565e+07	3.583e+07	-2.081e+07	-6.325e+07	-9.76e+07	-1.26e+08	-1.544e+08	-1.827e+08	-2.111e+08	-2.395e+08	-2.547e+08	-2.369e+08	-2.191e+08	-2.013e+08	-1.835e+08	-1.656e+08	-1.267e+08	-1.015e+08	-5.908e+07	-2.709e+07	4.902e+06	3.689e+07	6.888e+07	1.009e+08	1.429e+08	1.495e+08	1.562e+08	1.628e+08	1.695e+08	1.761e+08	1.835e+08	1.906e+08	1.618e+08	1.275e+08
8.008e-05	8.77e+07	1.324e+08	1.771e+08	2.129e+08	2.473e+08	2.501e+08	2.529e+08	2.557e+08	2.586e+08	2.614e+08	2.642e+08	2.233e+08	1.834e+08	1.436e+08	1.038e+08	6.399e+07	2.417e+07	-1.565e+07	-5.664e+07	-8.813e+07	-1.165e+08	-1.449e+08	-1.733e+08	-2.017e+08	-2.3e+08	-2.431e+08	-2.253e+08	-2.075e+08	-1.896e+08	-1.718e+08	-1.54e+08	-1.362e+08	-9.908e+07	-6.529e+07	-3.33e+07	-1.31e+06	3.068e+07	6.267e+07	9.466e+07	1.382e+08	1.448e+08	1.515e+08	1.581e+08	1.648e+08	1.714e+08	1.781e+08	1.725e+08	1.511e+08	1.267e+08
8.032e-05	9.272e+07	1.374e+08	1.71e+08	2.063e+08	2.393e+08	2.392e+08	2.4e+08	2.428e+08	2.456e+08	2.484e+08	2.512e+08	2.116e+08	1.718e+08	1.32e+08	9.215e+07	5.233e+07	8.275e+06	-2.557e+07	-5.495e+07	-7.741e+07	-1.07e+08	-1.354e+08	-1.638e+08	-1.922e+08	-2.206e+08	-2.315e+08	-2.136e+08	-1.958e+08	-1.78e+08	-1.602e+08	-1.295e+08	-1.134e+08	-9.527e+07	-6.94e+07	-4.353e+07	-7.522e+06	2.447e+07	5.646e+07	8.844e+07	1.334e+08	1.401e+08	1.467e+08	1.534e+08	1.601e+08	1.616e+08	1.657e+08	1.619e+08	1.429e+08	1.239e+08
8.057e-05	9.359e+07	1.29e+08	1.644e+08	1.998e+08	2.313e+08	2.312e+08	2.312e+08	2.311e+08	2.327e+08	2.355e+08	2.383e+08	1.999e+08	1.601e+08	1.203e+08	7.765e+07	4.38e+07	9.954e+06	-2.39e+07	-5.327e+07	-7.572e+07	-9.817e+07	-1.206e+08	-1.543e+08	-1.827e+08	-2.111e+08	-2.198e+08	-2.02e+08	-1.842e+08	-1.58e+08	-1.419e+08	-1.257e+08	-1.096e+08	-9.147e+07	-6.559e+07	-3.972e+07	-1.385e+07	1.825e+07	5.024e+07	8.223e+07	1.287e+08	1.354e+08	1.42e+08	1.436e+08	1.477e+08	1.519e+08	1.56e+08	1.513e+08	1.323e+08	1.133e+08
8.081e-05	8.7e+07	1.224e+08	1.578e+08	1.932e+08	2.233e+08	2.233e+08	2.232e+08	2.231e+08	2.231e+08	2.23e+08	2.253e+08	1.883e+08	1.47e+08	1.132e+08	7.933e+07	4.548e+07	1.163e+07	-2.222e+07	-5.158e+07	-7.403e+07	-9.648e+07	-1.189e+08	-1.414e+08	-1.638e+08	-2.016e+08	-2.082e+08	-1.904e+08	-1.704e+08	-1.542e+08	-1.381e+08	-1.219e+08	-1.058e+08	-8.766e+07	-6.179e+07	-3.592e+07	-1.005e+07	1.583e+07	4.17e+07	7.602e+07	1.24e+08	1.307e+08	1.298e+08	1.339e+08	1.38e+08	1.421e+08	1.462e+08	1.408e+08	1.218e+08	1.028e+08
8.105e-05	8.042e+07	1.158e+08	1.512e+08	1.866e+08	2.154e+08	2.153e+08	2.152e+08	2.152e+08	2.151e+08	2.15e+08	2.15e+08	1.826e+08	1.487e+08	1.149e+08	8.101e+07	4.716e+07	1.331e+07	-2.054e+07	-4.989e+07	-7.234e+07	-9.48e+07	-1.172e+08	-1.397e+08	-1.622e+08	-1.846e+08	-1.858e+08	-1.827e+08	-1.666e+08	-1.504e+08	-1.343e+08	-1.181e+08	-1.02e+08	-8.386e+07	-5.799e+07	-3.211e+07	-6.242e+06	1.963e+07	4.55e+07	7.137e+07	1.081e+08	1.159e+08	1.2e+08	1.242e+08	1.283e+08	1.324e+08	1.365e+08	1.302e+08	1.112e+08	9.219e+07
8.13e-05	7.384e+07	1.092e+08	1.446e+08	1.8e+08	2.074e+08	2.073e+08	2.073e+08	2.072e+08	2.071e+08	1.941e+08	1.924e+08	1.645e+08	1.373e+08	1.165e+08	8.269e+07	4.884e+07	1.499e+07	-1.886e+07	-4.82e+07	-7.066e+07	-9.311e+07	-1.156e+08	-1.38e+08	-1.637e+08	-1.795e+08	-1.78e+08	-1.662e+08	-1.628e+08	-1.466e+08	-1.305e+08	-1.144e+08	-9.82e+07	-8.005e+07	-5.418e+07	-2.831e+07	-2.437e+06	2.343e+07	6.495e+07	8.557e+07	1.041e+08	1.05e+08	1.059e+08	1.144e+08	1.186e+08	1.227e+08	1.268e+08	1.197e+08	1.006e+08	8.163e+07
8.154e-05	6.813e+07	1.026e+08	1.38e+08	1.734e+08	1.995e+08	1.994e+08	1.993e+08	1.905e+08	1.889e+08	1.873e+08	1.856e+08	1.575e+08	1.303e+08	1.031e+08	7.596e+07	5.052e+07	1.667e+07	-1.718e+07	-4.652e+07	-6.897e+07	-9.142e+07	-1.238e+08	-1.396e+08	-1.554e+08	-1.711e+08	-1.703e+08	-1.584e+08	-1.466e+08	-1.347e+08	-1.267e+08	-1.106e+08	-9.441e+07	-7.625e+07	-5.038e+07	-2.45e+07	1.367e+06	4.03e+07	6.092e+07	8.154e+07	1e+08	1.009e+08	1.018e+08	1.027e+08	1.088e+08	1.13e+08	1.171e+08	1.091e+08	9.008e+07	7.107e+07
8.179e-05	7.022e+07	1.006e+08	1.314e+08	1.668e+08	1.915e+08	1.87e+08	1.854e+08	1.837e+08	1.821e+08	1.805e+08	1.788e+08	1.505e+08	1.233e+08	9.613e+07	6.896e+07	4.179e+07	1.462e+07	-1.55e+07	-4.483e+07	-6.728e+07	-9.969e+07	-1.155e+08	-1.313e+08	-1.47e+08	-1.628e+08	-1.625e+08	-1.507e+08	-1.388e+08	-1.27e+08	-1.151e+08	-1.032e+08	-9.061e+07	-7.244e+07	-4.657e+07	-4.967e+06	1.565e+07	3.627e+07	5.689e+07	7.751e+07	9.597e+07	9.688e+07	9.778e+07	9.869e+07	9.959e+07	1.005e+08	1.074e+08	9.853e+07	8.177e+07	6.779e+07
8.203e-05	7.231e+07	1.027e+08	1.331e+08	1.635e+08	1.818e+08	1.802e+08	1.786e+08	1.769e+08	1.753e+08	1.737e+08	1.72e+08	1.435e+08	1.163e+08	8.914e+07	6.197e+07	3.48e+07	7.625e+06	-1.955e+07	-5.981e+07	-7.559e+07	-9.137e+07	-1.072e+08	-1.229e+08	-1.387e+08	-1.545e+08	-1.548e+08	-1.429e+08	-1.311e+08	-1.192e+08	-1.074e+08	-9.551e+07	-8.365e+07	-5.02e+07	-2.962e+07	-8.998e+06	1.162e+07	3.224e+07	5.286e+07	7.348e+07	9.192e+07	9.282e+07	9.373e+07	9.463e+07	9.554e+07	9.644e+07	9.798e+07	9.311e+07	7.992e+07	6.594e+07
8.228e-05	7.44e+07	1.048e+08	1.318e+08	1.559e+08	1.665e+08	1.673e+08	1.718e+08	1.701e+08	1.685e+08	1.669e+08	1.652e+08	1.365e+08	1.093e+08	8.214e+07	5.497e+07	2.78e+07	2.221e+06	-2.042e+07	-5.691e+07	-6.97e+07	-8.306e+07	-9.884e+07	-1.146e+08	-1.304e+08	-1.462e+08	-1.47e+08	-1.352e+08	-1.233e+08	-1.115e+08	-9.962e+07	-7.246e+07	-6.135e+07	-4.893e+07	-3.137e+07	-1.303e+07	7.589e+06	2.821e+07	4.883e+07	6.944e+07	8.787e+07	8.877e+07	8.967e+07	9.058e+07	9.148e+07	9.442e+07	9.526e+07	8.793e+07	7.577e+07	6.36e+07
8.252e-05	7.702e+07	1.012e+08	1.253e+08	1.494e+08	1.599e+08	1.608e+08	1.616e+08	1.625e+08	1.617e+08	1.601e+08	1.584e+08	1.295e+08	1.023e+08	7.515e+07	4.835e+07	2.571e+07	3.072e+06	-1.957e+07	-5.354e+07	-6.633e+07	-7.912e+07	-9.191e+07	-1.063e+08	-1.221e+08	-1.379e+08	-1.393e+08	-1.274e+08	-1.156e+08	-1.037e+08	-8.232e+07	-7.12e+07	-6.008e+07	-4.766e+07	-3.01e+07	-1.253e+07	5.031e+06	2.418e+07	4.479e+07	6.541e+07	8.381e+07	8.472e+07	8.562e+07	9.003e+07	9.086e+07	9.169e+07	9.253e+07	8.275e+07	7.059e+07	5.842e+07
8.276e-05	7.05e+07	9.464e+07	1.188e+08	1.429e+08	1.534e+08	1.543e+08	1.551e+08	1.559e+08	1.568e+08	1.533e+08	1.517e+08	1.225e+08	9.532e+07	7.184e+07	4.92e+07	2.656e+07	3.923e+06	-1.872e+07	-5.017e+07	-6.296e+07	-7.575e+07	-8.854e+07	-1.013e+08	-1.141e+08	-1.296e+08	-1.316e+08	-1.197e+08	-1.033e+08	-9.217e+07	-8.105e+07	-6.994e+07	-5.882e+07	-4.639e+07	-2.882e+07	-1.126e+07	6.303e+06	2.387e+07	4.143e+07	6.138e+07	7.976e+07	8.066e+07	8.646e+07	8.73e+07	8.813e+07	8.896e+07	8.98e+07	7.758e+07	6.541e+07	5.325e+07
8.301e-05	6.398e+07	8.812e+07	1.123e+08	1.364e+08	1.469e+08	1.477e+08	1.486e+08	1.494e+08	1.503e+08	1.511e+08	1.519e+08	1.18e+08	9.534e+07	7.27e+07	5.006e+07	2.741e+07	4.775e+06	-1.787e+07	-4.68e+07	-5.959e+07	-7.238e+07	-8.517e+07	-9.796e+07	-1.107e+08	-1.235e+08	-1.243e+08	-1.131e+08	-1.02e+08	-9.091e+07	-7.979e+07	-6.867e+07	-5.755e+07	-4.511e+07	-2.755e+07	-9.988e+06	7.576e+06	2.514e+07	4.27e+07	6.027e+07	8.207e+07	8.29e+07	8.373e+07	8.457e+07	8.54e+07	8.624e+07	8.707e+07	7.24e+07	6.023e+07	4.807e+07
8.325e-05	5.747e+07	8.16e+07	1.057e+08	1.299e+08	1.404e+08	1.412e+08	1.421e+08	1.429e+08	1.437e+08	1.246e+08	1.22e+08	1.096e+08	9.223e+07	7.355e+07	5.091e+07	2.827e+07	5.626e+06	-1.701e+07	-4.343e+07	-5.622e+07	-6.901e+07	-8.18e+07	-9.459e+07	-1.054e+08	-1.151e+08	-1.168e+08	-1.083e+08	-1.008e+08	-8.964e+07	-7.853e+07	-6.741e+07	-5.629e+07	-4.384e+07	-2.628e+07	-8.715e+06	8.848e+06	2.641e+07	4.397e+07	6.173e+07	7.894e+07	7.998e+07	8.101e+07	8.184e+07	8.267e+07	8.351e+07	8.434e+07	6.722e+07	5.506e+07	4.289e+07
8.35e-05	5.095e+07	7.508e+07	9.921e+07	1.233e+08	1.339e+08	1.347e+08	1.355e+08	1.308e+08	1.241e+08	1.215e+08	1.189e+08	1.04e+08	8.66e+07	6.921e+07	5.182e+07	2.912e+07	6.477e+06	-1.616e+07	-4.006e+07	-5.285e+07	-6.564e+07	-7.843e+07	-9.105e+07	-1.008e+08	-1.106e+08	-1.118e+08	-1.033e+08	-9.478e+07	-8.625e+07	-7.726e+07	-6.614e+07	-5.502e+07	-4.257e+07	-2.501e+07	-7.443e+06	1.012e+07	3.305e+07	4.628e+07	5.951e+07	7.581e+07	7.685e+07	7.789e+07	7.893e+07	7.994e+07	8.078e+07	8.161e+07	6.205e+07	4.988e+07	3.773e+07
8.374e-05	4.598e+07	6.568e+07	9.27e+07	1.168e+08	1.273e+08	1.282e+08	1.261e+08	1.236e+08	1.21e+08	1.184e+08	1.158e+08	9.836e+07	8.097e+07	6.358e+07	4.619e+07	2.88e+07	7.329e+06	-1.531e+07	-3.669e+07	-4.948e+07	-6.696e+07	-7.671e+07	-8.646e+07	-9.622e+07	-1.06e+08	-1.069e+08	-9.832e+07	-8.979e+07	-8.125e+07	-7.272e+07	-6.488e+07	-5.376e+07	-4.13e+07	-2.373e+07	4.366e+06	1.76e+07	3.083e+07	4.406e+07	5.73e+07	7.268e+07	7.372e+07	7.476e+07	7.58e+07	7.684e+07	7.788e+07	7.888e+07	5.687e+07	4.645e+07	3.65e+07
8.398e-05	4.921e+07	6.891e+07	8.861e+07	1.083e+08	1.282e+08	1.256e+08	1.23e+08	1.204e+08	1.179e+08	1.153e+08	1.127e+08	9.272e+07	7.533e+07	5.794e+07	4.056e+07	2.317e+07	5.776e+06	-1.161e+07	-4.287e+07	-5.263e+07	-6.238e+07	-7.213e+07	-8.188e+07	-9.163e+07	-1.014e+08	-1.019e+08	-9.332e+07	-8.479e+07	-7.626e+07	-6.772e+07	-5.919e+07	-5.066e+07	-2.431e+07	-1.108e+07	2.151e+06	1.538e+07	2.862e+07	4.185e+07	5.508e+07	6.955e+07	7.059e+07	7.163e+07	7.267e+07	7.371e+07	7.475e+07	6.461e+07	5.294e+07	4.522e+07	3.527e+07
8.423e-05	5.244e+07	7.214e+07	8.985e+07	1.05e+08	1.244e+08	1.225e+08	1.199e+08	1.173e+08	1.147e+08	1.122e+08	1.096e+08	8.709e+07	6.97e+07	5.231e+07	3.492e+07	1.753e+07	-6.318e+06	-2.139e+07	-3.385e+07	-4.23e+07	-5.78e+07	-6.755e+07	-7.73e+07	-8.705e+07	-9.68e+07	-9.686e+07	-8.833e+07	-7.979e+07	-7.126e+07	-6.273e+07	-5.42e+07	-4.278e+07	-2.219e+07	-1.184e+07	-6.401e+04	1.317e+07	2.64e+07	3.963e+07	5.287e+07	6.642e+07	6.746e+07	6.85e+07	6.954e+07	7.058e+07	6.207e+07	6.125e+07	4.991e+07	4.131e+07	3.271e+07
8.447e-05	5.567e+07	7.038e+07	8.552e+07	1.007e+08	1.202e+08	1.183e+08	1.163e+08	1.142e+08	1.116e+08	1.091e+08	1.065e+08	8.146e+07	6.407e+07	4.668e+07	2.929e+07	9.183e+06	-5.892e+06	-2.097e+07	-3.342e+07	-4.187e+07	-5.033e+07	-6.297e+07	-7.272e+07	-8.247e+07	-9.222e+07	-9.187e+07	-8.333e+07	-7.48e+07	-6.627e+07	-5.5e+07	-4.731e+07	-3.961e+07	-2.007e+07	-9.724e+06	6.274e+05	1.098e+07	2.419e+07	3.742e+07	5.065e+07	6.329e+07	6.433e+07	6.537e+07	6.036e+07	5.954e+07	5.871e+07	5.789e+07	4.688e+07	3.828e+07	2.968e+07
8.472e-05	5.092e+07	6.605e+07	8.119e+07	9.632e+07	1.16e+08	1.141e+08	1.121e+08	1.102e+08	1.082e+08	1.059e+08	1.034e+08	7.582e+07	5.844e+07	3.976e+07	2.468e+07	9.609e+06	-5.465e+06	-2.054e+07	-3.299e+07	-4.145e+07	-4.99e+07	-5.835e+07	-6.681e+07	-7.789e+07	-8.764e+07	-8.687e+07	-7.834e+07	-6.722e+07	-5.953e+07	-5.183e+07	-4.414e+07	-3.645e+07	-1.796e+07	-7.607e+06	2.744e+06	1.31e+07	2.345e+07	3.38e+07	4.844e+07	6.015e+07	6.119e+07	5.782e+07	5.7e+07	5.618e+07	5.536e+07	5.454e+07	4.386e+07	3.525e+07	2.665e+07
8.496e-05	4.659e+07	6.172e+07	7.686e+07	9.199e+07	1.118e+08	1.099e+08	1.079e+08	1.06e+08	1.04e+08	1.021e+08	1.001e+08	7.033e+07	5.526e+07	4.019e+07	2.511e+07	1.004e+07	-5.039e+06	-2.011e+07	-3.257e+07	-4.102e+07	-4.947e+07	-5.793e+07	-6.638e+07	-7.483e+07	-8.329e+07	-7.944e+07	-7.175e+07	-6.406e+07	-5.636e+07	-4.867e+07	-4.097e+07	-3.328e+07	-1.584e+07	-5.49e+06	4.861e+06	1.521e+07	2.556e+07	3.591e+07	4.626e+07	5.387e+07	5.528e+07	5.446e+07	5.364e+07	5.282e+07	5.2e+07	5.118e+07	4.083e+07	3.223e+07	2.362e+07
8.521e-05	4.226e+07	5.739e+07	7.253e+07	8.767e+07	1.076e+08	1.057e+08	1.037e+08	1.018e+08	9.981e+07	9.786e+07	9.496e+07	7.004e+07	5.569e+07	4.061e+07	2.554e+07	1.046e+07	-4.612e+06	-1.969e+07	-3.214e+07	-4.06e+07	-4.905e+07	-5.75e+07	-6.595e+07	-7.441e+07	-7.64e+07	-7.636e+07	-6.809e+07	-6.089e+07	-5.32e+07	-4.55e+07	-3.781e+07	-3.012e+07	-1.372e+07	-3.373e+06	6.978e+06	1.733e+07	2.768e+07	3.792e+07	4.576e+07	5.178e+07	5.059e+07	5.11e+07	5.028e+07	4.946e+07	4.864e+07	4.782e+07	3.78e+07	2.92e+07	2.06e+07
8.545e-05	3.793e+07	5.306e+07	6.82e+07	8.334e+07	1.034e+08	1.015e+08	9.952e+07	9.757e+07	9.494e+07	9.199e+07	8.904e+07	6.648e+07	5.414e+07	4.181e+07	2.596e+07	1.089e+07	-4.186e+06	-1.926e+07	-3.172e+07	-4.017e+07	-4.862e+07	-5.707e+07	-6.34e+07	-6.839e+07	-7.338e+07	-7.349e+07	-6.522e+07	-5.696e+07	-4.869e+07	-4.234e+07	-3.464e+07	-2.695e+07	-1.161e+07	-1.256e+06	9.095e+06	1.945e+07	2.808e+07	3.591e+07	4.375e+07	4.969e+07	4.849e+07	4.73e+07	4.611e+07	4.611e+07	4.528e+07	4.446e+07	3.477e+07	2.617e+07	1.757e+07
8.569e-05	3.46e+07	4.759e+07	6.387e+07	7.901e+07	9.922e+07	9.727e+07	9.491e+07	9.196e+07	8.901e+07	8.606e+07	8.311e+07	6.292e+07	5.059e+07	3.825e+07	2.592e+07	1.358e+07	-3.759e+06	-1.883e+07	-3.129e+07	-3.974e+07	-5.04e+07	-5.539e+07	-6.038e+07	-6.537e+07	-7.036e+07	-7.063e+07	-6.236e+07	-5.409e+07	-4.582e+07	-3.755e+07	-3.148e+07	-2.378e+07	-9.49e+06	8.604e+05	1.039e+07	1.823e+07	2.607e+07	3.391e+07	4.175e+07	4.759e+07	4.64e+07	4.521e+07	4.402e+07	4.283e+07	4.164e+07	4.111e+07	3.175e+07	2.428e+07	1.765e+07
8.594e-05	3.589e+07	4.888e+07	6.188e+07	7.468e+07	9.489e+07	9.194e+07	8.899e+07	8.604e+07	8.309e+07	8.013e+07	7.718e+07	5.936e+07	4.703e+07	3.469e+07	2.236e+07	1.003e+07	-2.309e+06	-1.464e+07	-3.086e+07	-4.239e+07	-4.738e+07	-5.237e+07	-5.736e+07	-6.235e+07	-6.734e+07	-6.776e+07	-5.949e+07	-5.122e+07	-4.296e+07	-3.469e+07	-2.642e+07	-1.815e+07	-7.374e+06	5.439e+05	8.383e+06	1.622e+07	2.406e+07	3.19e+07	3.974e+07	4.55e+07	4.431e+07	4.312e+07	4.193e+07	4.074e+07	3.954e+07	3.277e+07	3.103e+07	2.44e+07	1.776e+07
8.618e-05	3.719e+07	5.018e+07	6.317e+07	7.23e+07	7.559e+07	8.601e+07	8.306e+07	8.011e+07	7.716e+07	7.421e+07	7.126e+07	5.58e+07	4.347e+07	3.113e+07	1.88e+07	6.466e+06	-5.868e+06	-2.106e+07	-2.912e+07	-3.937e+07	-4.436e+07	-4.935e+07	-5.434e+07	-5.933e+07	-6.432e+07	-6.489e+07	-5.662e+07	-4.836e+07	-4.009e+07	-3.182e+07	-2.355e+07	-1.601e+07	-5.312e+06	1.989e+05	6.376e+06	1.422e+07	2.205e+07	2.989e+07	3.773e+07	4.341e+07	4.222e+07	4.103e+07	3.983e+07	3.864e+07	3.297e+07	3.123e+07	2.686e+07	2.218e+07	1.788e+07
8.643e-05	3.849e+07	4.979e+07	5.998e+07	7.017e+07	7.347e+07	7.188e+07	7.028e+07	7.418e+07	7.123e+07	6.828e+07	6.533e+07	5.224e+07	3.991e+07	2.758e+07	1.524e+07	-1.645e+05	-1.074e+07	-2.131e+07	-2.938e+07	-3.362e+07	-3.786e+07	-4.633e+07	-5.132e+07	-5.631e+07	-6.13e+07	-6.203e+07	-5.376e+07	-4.549e+07	-3.722e+07	-2.933e+07	-2.219e+07	-1.505e+07	-4.271e+06	1.24e+06	6.751e+06	1.226e+07	2.005e+07	2.789e+07	3.573e+07	4.132e+07	4.012e+07	3.893e+07	3.492e+07	3.318e+07	3.143e+07	2.969e+07	2.469e+07	2.001e+07	1.532e+07
8.667e-05	3.747e+07	4.766e+07	5.785e+07	6.804e+07	7.135e+07	6.976e+07	6.816e+07	6.657e+07	6.498e+07	6.236e+07	5.941e+07	4.868e+07	3.635e+07	2.073e+07	1.016e+07	-4.097e+05	-1.098e+07	-2.155e+07	-2.963e+07	-3.387e+07	-3.811e+07	-4.236e+07	-4.66e+07	-5.328e+07	-5.828e+07	-5.916e+07	-5.089e+07	-4.265e+07	-3.551e+07	-2.837e+07	-2.123e+07	-1.408e+07	-3.229e+06	2.282e+06	7.793e+06	1.33e+07	1.881e+07	2.433e+07	3.372e+07	3.922e+07	3.803e+07	3.513e+07	3.338e+07	3.164e+07	2.989e+07	2.814e+07	2.252e+07	1.783e+07	1.315e+07
8.691e-05	3.534e+07	4.553e+07	5.572e+07	6.591e+07	6.923e+07	6.764e+07	6.604e+07	6.445e+07	6.286e+07	6.127e+07	5.348e+07	4.513e+07	3.106e+07	2.049e+07	9.916e+06	-6.55e+05	-1.123e+07	-2.18e+07	-2.988e+07	-3.412e+07	-3.837e+07	-4.261e+07	-4.685e+07	-5.11e+07	-5.534e+07	-5.629e+07	-4.883e+07	-4.169e+07	-3.454e+07	-2.74e+07	-2.026e+07	-1.312e+07	-2.188e+06	3.323e+06	8.834e+06	1.435e+07	1.986e+07	2.537e+07	3.088e+07	3.344e+07	3.533e+07	3.358e+07	3.184e+07	3.009e+07	2.835e+07	2.66e+07	2.034e+07	1.566e+07	1.097e+07
8.716e-05	3.321e+07	4.34e+07	5.359e+07	6.378e+07	6.711e+07	6.552e+07	6.392e+07	6.233e+07	6.074e+07	5.915e+07	4.903e+07	4.091e+07	3.081e+07	2.024e+07	9.671e+06	-9.002e+05	-1.147e+07	-2.204e+07	-3.013e+07	-3.438e+07	-3.862e+07	-4.286e+07	-4.711e+07	-5.135e+07	-5.19e+07	-5.075e+07	-4.786e+07	-4.072e+07	-3.358e+07	-2.644e+07	-1.93e+07	-1.215e+07	-1.147e+06	4.365e+06	9.876e+06	1.539e+07	2.09e+07	2.619e+07	3.018e+07	3.288e+07	3.146e+07	3.005e+07	3.03e+07	2.855e+07	2.681e+07	2.506e+07	1.817e+07	1.348e+07	8.798e+06
8.74e-05	3.108e+07	4.127e+07	5.146e+07	6.166e+07	6.499e+07	6.34e+07	6.18e+07	6.021e+07	5.237e+07	4.954e+07	4.67e+07	3.835e+07	2.988e+07	2.14e+07	9.426e+06	-1.145e+06	-1.172e+07	-2.229e+07	-3.038e+07	-3.463e+07	-3.887e+07	-4.311e+07	-4.503e+07	-4.726e+07	-4.95e+07	-4.799e+07	-4.227e+07	-3.655e+07	-3.261e+07	-2.547e+07	-1.833e+07	-1.119e+07	-4.048e+06	5.406e+06	1.092e+07	1.643e+07	2.078e+07	2.476e+07	2.875e+07	3.274e+07	3.09e+07	2.949e+07	2.808e+07	2.666e+07	2.525e+07	2.068e+07	1.617e+07	1.195e+07	7.737e+06
8.765e-05	3.088e+07	3.914e+07	4.934e+07	5.953e+07	6.287e+07	6.128e+07	5.572e+07	5.288e+07	5.005e+07	4.722e+07	4.438e+07	3.578e+07	2.731e+07	1.884e+07	1.037e+07	1.899e+06	-1.196e+07	-2.253e+07	-3.064e+07	-3.488e+07	-3.912e+07	-4.039e+07	-4.263e+07	-4.486e+07	-4.71e+07	-4.522e+07	-3.95e+07	-3.378e+07	-2.806e+07	-2.234e+07	-1.737e+07	-1.022e+07	-3.083e+06	6.447e+06	1.138e+07	1.537e+07	1.935e+07	2.334e+07	2.732e+07	3.131e+07	3.034e+07	2.893e+07	2.752e+07	2.61e+07	2.469e+07	1.927e+07	1.576e+07	1.154e+07	7.327e+06
8.789e-05	3.179e+07	4.032e+07	4.886e+07	5.74e+07	6.075e+07	5.623e+07	5.339e+07	5.056e+07	4.773e+07	4.489e+07	4.206e+07	3.322e+07	2.475e+07	1.628e+07	7.806e+06	-6.653e+05	-9.136e+06	-2.278e+07	-3.089e+07	-3.351e+07	-3.575e+07	-3.799e+07	-4.022e+07	-4.246e+07	-4.47e+07	-4.246e+07	-3.674e+07	-3.102e+07	-2.53e+07	-1.958e+07	-1.386e+07	-8.139e+06	-2.118e+06	5.971e+06	9.957e+06	1.394e+07	1.793e+07	2.191e+07	2.59e+07	2.988e+07	2.978e+07	2.837e+07	2.695e+07	2.554e+07	2.015e+07	1.775e+07	1.534e+07	1.113e+07	6.918e+06
8.813e-05	3.269e+07	4.122e+07	4.976e+07	5.718e+07	5.79e+07	5.391e+07	5.107e+07	4.824e+07	4.54e+07	4.257e+07	3.974e+07	3.065e+07	2.218e+07	1.371e+07	5.242e+06	-3.229e+06	-1.17e+07	-1.951e+07	-3.013e+07	-3.111e+07	-3.335e+07	-3.559e+07	-3.782e+07	-4.006e+07	-4.23e+07	-3.97e+07	-3.398e+07	-2.826e+07	-2.254e+07	-1.682e+07	-1.11e+07	-5.296e+06	-8.447e+05	5.053e+06	8.531e+06	1.252e+07	1.65e+07	2.049e+07	2.447e+07	2.846e+07	2.922e+07	2.781e+07	2.639e+07	2.104e+07	1.864e+07	1.623e+07	1.382e+07	1.072e+07	6.508e+06
8.838e-05	3.359e+07	4.157e+07	4.803e+07	5.45e+07	5.511e+07	5.251e+07	4.991e+07	4.592e+07	4.308e+07	4.025e+07	3.741e+07	2.809e+07	1.962e+07	1.115e+07	2.678e+06	-5.634e+06	-1.224e+07	-1.884e+07	-2.894e+07	-3.044e+07	-3.195e+07	-3.318e+07	-3.542e+07	-3.766e+07	-3.989e+07	-3.694e+07	-3.122e+07	-2.55e+07	-1.977e+07	-1.399e+07	-9.543e+06	-5.092e+06	-6.412e+05	5.324e+06	8.444e+06	1.157e+07	1.508e+07	1.906e+07	2.305e+07	2.703e+07	2.866e+07	2.725e+07	2.193e+07	1.952e+07	1.712e+07	1.471e+07	1.231e+07	9.901e+06	6.098e+06
8.862e-05	3.242e+07	3.888e+07	4.535e+07	5.181e+07	5.231e+07	4.971e+07	4.711e+07	4.452e+07	4.076e+07	3.793e+07	3.509e+07	2.553e+07	1.706e+07	8.584e+06	1.639e+06	-4.966e+06	-1.157e+07	-1.818e+07	-2.775e+07	-2.926e+07	-3.076e+07	-3.226e+07	-3.377e+07	-3.526e+07	-3.749e+07	-3.417e+07	-2.845e+07	-2.269e+07	-1.824e+07	-1.379e+07	-9.34e+06	-4.889e+06	-4.378e+05	5.594e+06	8.715e+06	1.184e+07	1.496e+07	1.808e+07	2.162e+07	2.561e+07	2.81e+07	2.282e+07	2.041e+07	1.801e+07	1.56e+07	1.32e+07	1.079e+07	8.384e+06	5.978e+06
8.887e-05	2.973e+07	3.62e+07	4.266e+07	4.913e+07	4.951e+07	4.691e+07	4.432e+07	4.172e+07	3.912e+07	3.652e+07	3.277e+07	2.296e+07	1.552e+07	8.911e+06	2.306e+06	-4.299e+06	-1.09e+07	-1.751e+07	-2.657e+07	-2.807e+07	-2.957e+07	-3.108e+07	-3.258e+07	-3.408e+07	-3.558e+07	-3.141e+07	-2.694e+07	-2.249e+07	-1.804e+07	-1.359e+07	-9.136e+06	-4.685e+06	2.745e+06	5.865e+06	8.986e+06	1.211e+07	1.523e+07	1.835e+07	2.147e+07	2.459e+07	2.754e+07	2.13e+07	1.89e+07	1.649e+07	1.408e+07	1.168e+07	9.272e+06	6.885e+06	4.502e+06
8.911e-05	2.705e+07	3.351e+07	3.998e+07	4.644e+07	4.671e+07	4.411e+07	4.152e+07	3.892e+07	3.632e+07	3.373e+07	2.873e+07	2.267e+07	1.618e+07	9.579e+06	2.973e+06	-3.632e+06	-1.024e+07	-1.684e+07	-2.538e+07	-2.688e+07	-2.839e+07	-2.989e+07	-3.139e+07	-3.289e+07	-3.058e+07	-3.019e+07	-2.659e+07	-2.229e+07	-1.784e+07	-1.338e+07	-8.933e+06	-4.482e+06	3.015e+06	6.136e+06	9.257e+06	1.238e+07	1.55e+07	1.862e+07	2.174e+07	2.18e+07	2.31e+07	2.051e+07	1.813e+07	1.575e+07	1.336e+07	1.098e+07	8.598e+06	6.214e+06	3.831e+06
8.936e-05	2.436e+07	3.083e+07	3.729e+07	4.376e+07	4.391e+07	4.132e+07	3.872e+07	3.612e+07	3.169e+07	2.935e+07	2.701e+07	2.096e+07	1.571e+07	1.046e+07	3.641e+06	-2.964e+06	-9.57e+06	-1.617e+07	-2.419e+07	-2.57e+07	-2.72e+07	-2.87e+07	-2.804e+07	-2.84e+07	-2.877e+07	-2.829e+07	-2.469e+07	-2.109e+07	-1.749e+07	-1.318e+07	-8.73e+06	-4.278e+06	3.286e+06	6.407e+06	9.528e+06	1.265e+07	1.577e+07	1.648e+07	1.873e+07	2.098e+07	2.138e+07	2.03e+07	1.746e+07	1.508e+07	1.269e+07	1.031e+07	7.927e+06	5.544e+06	1.598e+06
8.96e-05	2.16e+07	2.814e+07	3.461e+07	4.107e+07	4.112e+07	3.852e+07	3.592e+07	3.23e+07	2.997e+07	2.763e+07	2.529e+07	1.924e+07	1.399e+07	8.747e+06	3.498e+06	-1.75e+06	-8.902e+06	-1.551e+07	-2.301e+07	-2.451e+07	-2.601e+07	-2.586e+07	-2.623e+07	-2.66e+07	-2.697e+07	-2.64e+07	-2.28e+07	-1.92e+07	-1.559e+07	-1.199e+07	-8.391e+06	-4.075e+06	3.557e+06	6.678e+06	8.915e+06	1.116e+07	1.341e+07	1.566e+07	1.791e+07	2.016e+07	1.967e+07	1.858e+07	1.679e+07	1.441e+07	1.202e+07	9.64e+06	7.257e+06	3.498e+06	1.49e+06
8.984e-05	2.223e+07	2.713e+07	3.203e+07	3.839e+07	3.832e+07	3.525e+07	3.292e+07	3.058e+07	2.825e+07	2.591e+07	2.357e+07	1.753e+07	1.228e+07	7.032e+06	1.784e+06	-3.464e+06	-8.712e+06	-1.396e+07	-2.182e+07	-2.332e+07	-2.369e+07	-2.406e+07	-2.443e+07	-2.479e+07	-2.516e+07	-2.45e+07	-2.09e+07	-1.73e+07	-1.37e+07	-1.01e+07	-6.495e+06	-2.894e+06	4.126e+06	5.846e+06	8.096e+06	1.035e+07	1.26e+07	1.485e+07	1.71e+07	1.903e+07	1.795e+07	1.687e+07	1.578e+07	1.374e+07	1.135e+07	8.97e+06	6.586e+06	3.39e+06	1.382e+06
9.009e-05	2.286e+07	2.776e+07	3.266e+07	3.495e+07	3.544e+07	3.353e+07	3.12e+07	2.886e+07	2.653e+07	2.419e+07	2.185e+07	1.581e+07	1.057e+07	5.318e+06	6.993e+04	-5.178e+06	-1.043e+07	-1.522e+07	-2.043e+07	-2.152e+07	-2.189e+07	-2.225e+07	-2.262e+07	-2.299e+07	-2.336e+07	-2.261e+07	-1.9e+07	-1.54e+07	-1.18e+07	-8.2e+06	-4.599e+06	1.178e+06	4.307e+06	5.839e+06	7.277e+06	9.527e+06	1.178e+07	1.403e+07	1.628e+07	1.732e+07	1.623e+07	1.515e+07	1.407e+07	1.298e+07	1.068e+07	8.299e+06	5.29e+06	3.282e+06	1.274e+06
9.033e-05	2.349e+07	2.839e+07	3.043e+07	3.371e+07	3.411e+07	3.176e+07	2.948e+07	2.714e+07	2.481e+07	2.247e+07	2.013e+07	1.41e+07	8.852e+06	3.604e+06	-1.644e+06	-6.892e+06	-1.112e+07	-1.498e+07	-1.981e+07	-2.001e+07	-2.021e+07	-2.045e+07	-2.082e+07	-2.118e+07	-2.155e+07	-2.071e+07	-1.711e+07	-1.351e+07	-9.905e+06	-4.75e+06	-1.862e+06	1.027e+06	4.488e+06	6.02e+06	7.553e+06	9.086e+06	1.096e+07	1.321e+07	1.546e+07	1.56e+07	1.452e+07	1.343e+07	1.235e+07	1.126e+07	1.001e+07	7.629e+06	5.182e+06	3.174e+06	1.167e+06
9.058e-05	2.263e+07	2.591e+07	2.918e+07	3.246e+07	3.278e+07	3.043e+07	2.809e+07	2.575e+07	2.309e+07	2.075e+07	1.841e+07	1.239e+07	7.138e+06	1.89e+06	-3.158e+06	-7.016e+06	-1.087e+07	-1.473e+07	-1.92e+07	-1.94e+07	-1.96e+07	-1.98e+07	-2e+07	-1.938e+07	-1.975e+07	-1.881e+07	-1.521e+07	-1.068e+07	-7.79e+06	-4.901e+06	-2.013e+06	8.75e+05	4.669e+06	6.201e+06	7.734e+06	9.267e+06	1.08e+07	1.233e+07	1.464e+07	1.388e+07	1.28e+07	1.171e+07	1.063e+07	9.548e+06	8.464e+06	5.494e+06	3.668e+06	1.843e+06	1.82e+04
9.082e-05	2.138e+07	2.466e+07	2.794e+07	3.122e+07	3.145e+07	2.91e+07	2.676e+07	2.442e+07	2.208e+07	1.974e+07	1.669e+07	1.067e+07	4.804e+06	9.454e+05	-2.913e+06	-6.772e+06	-1.063e+07	-1.449e+07	-1.858e+07	-1.878e+07	-1.898e+07	-1.918e+07	-1.938e+07	-1.958e+07	-1.978e+07	-1.692e+07	-1.372e+07	-1.083e+07	-7.941e+06	-5.053e+06	-2.165e+06	7.234e+05	4.849e+06	6.382e+06	7.915e+06	9.448e+06	1.098e+07	1.251e+07	1.363e+07	1.285e+07	1.175e+07	1.066e+07	9.558e+06	8.46e+06	7.362e+06	5.8e+06	3.247e+06	1.422e+06	-4.032e+05
9.106e-05	2.014e+07	2.342e+07	2.67e+07	2.997e+07	3.012e+07	2.777e+07	2.543e+07	2.309e+07	2.075e+07	1.841e+07	1.607e+07	8.701e+06	5.049e+06	1.19e+06	-2.668e+06	-6.527e+06	-1.039e+07	-1.424e+07	-1.797e+07	-1.817e+07	-1.837e+07	-1.857e+07	-1.877e+07	-1.897e+07	-1.899e+07	-1.683e+07	-1.387e+07	-1.098e+07	-8.093e+06	-5.205e+06	-2.317e+06	5.717e+05	5.03e+06	6.563e+06	8.096e+06	9.629e+06	1.116e+07	1.217e+07	1.271e+07	1.254e+07	1.144e+07	1.034e+07	9.243e+06	8.145e+06	6.769e+06	5.179e+06	2.826e+06	1.001e+06	-8.245e+05
9.131e-05	1.89e+07	2.217e+07	2.545e+07	2.873e+07	2.879e+07	2.644e+07	2.41e+07	2.176e+07	1.942e+07	1.732e+07	1.531e+07	8.075e+06	4.682e+06	1.289e+06	-2.424e+06	-6.282e+06	-1.014e+07	-1.4e+07	-1.736e+07	-1.756e+07	-1.776e+07	-1.796e+07	-1.789e+07	-1.795e+07	-1.8e+07	-1.586e+07	-1.366e+07	-1.146e+07	-8.245e+06	-5.357e+06	-2.468e+06	4.2e+05	5.211e+06	6.744e+06	8.277e+06	9.81e+06	1.072e+07	1.126e+07	1.179e+07	1.233e+07	1.112e+07	1.003e+07	8.928e+06	7.737e+06	6.148e+06	4.559e+06	2.969e+06	5.793e+05	-1.246e+06
9.155e-05	1.782e+07	2.093e+07	2.421e+07	2.749e+07	2.746e+07	2.511e+07	2.277e+07	2.058e+07	1.857e+07	1.656e+07	1.455e+07	7.45e+06	4.057e+06	6.632e+05	-2.73e+06	-6.124e+06	-9.896e+06	-1.375e+07	-1.674e+07	-1.694e+07	-1.714e+07	-1.684e+07	-1.69e+07	-1.696e+07	-1.702e+07	-1.489e+07	-1.269e+07	-1.05e+07	-8.299e+06	-5.508e+06	-2.62e+06	2.683e+05	5.392e+06	6.925e+06	8.458e+06	9.261e+06	9.8e+06	1.034e+07	1.088e+07	1.142e+07	1.081e+07	9.711e+06	8.614e+06	7.117e+06	5.527e+06	3.938e+06	2.348e+06	7.589e+05	-1.667e+06
9.18e-05	1.776e+07	2.035e+07	2.296e+07	2.624e+07	2.613e+07	2.384e+07	2.183e+07	1.981e+07	1.78e+07	1.579e+07	1.378e+07	6.824e+06	3.431e+06	3.762e+04	-3.356e+06	-6.749e+06	-1.014e+07	-1.354e+07	-1.613e+07	-1.574e+07	-1.58e+07	-1.586e+07	-1.591e+07	-1.597e+07	-1.603e+07	-1.392e+07	-1.173e+07	-9.528e+06	-7.331e+06	-5.134e+06	-2.937e+06	1.166e+05	5.573e+06	7.106e+06	7.805e+06	8.344e+06	8.883e+06	9.422e+06	9.961e+06	1.05e+07	1.049e+07	9.397e+06	8.085e+06	6.496e+06	4.906e+06	3.317e+06	1.727e+06	1.381e+05	-2.089e+06
9.204e-05	1.769e+07	2.029e+07	2.288e+07	2.548e+07	2.508e+07	2.307e+07	2.106e+07	1.905e+07	1.704e+07	1.503e+07	1.302e+07	6.199e+06	2.805e+06	-5.879e+05	-3.981e+06	-7.375e+06	-1.077e+07	-1.322e+07	-1.521e+07	-1.517e+07	-1.481e+07	-1.487e+07	-1.493e+07	-1.499e+07	-1.505e+07	-1.295e+07	-1.076e+07	-8.56e+06	-6.363e+06	-4.166e+06	-1.969e+06	2.279e+05	3.685e+06	6.349e+06	6.888e+06	7.427e+06	7.966e+06	8.505e+06	9.044e+06	9.583e+06	1.012e+07	9.054e+06	7.464e+06	5.875e+06	4.286e+06	2.696e+06	1.107e+06	-4.827e+05	-2.072e+06
9.229e-05	1.763e+07	2.022e+07	2.146e+07	2.357e+07	2.354e+07	2.201e+07	2.03e+07	1.829e+07	1.627e+07	1.426e+07	1.225e+07	5.573e+06	2.18e+06	-1.213e+06	-4.607e+06	-8e+06	-1.012e+07	-1.237e+07	-1.462e+07	-1.46e+07	-1.455e+07	-1.451e+07	-1.394e+07	-1.4e+07	-1.406e+07	-1.199e+07	-9.789e+06	-7.592e+06	-5.395e+06	-2.564e+06	-3.836e+05	1.797e+06	4.975e+06	6.313e+06	6.778e+06	7.242e+06	7.707e+06	8.171e+06	8.635e+06	9.1e+06	9.564e+06	8.066e+06	6.637e+06	5.207e+06	3.777e+06	2.347e+06	9.177e+05	-5.121e+05	-1.942e+06
9.253e-05	1.608e+07	1.819e+07	2.031e+07	2.242e+07	2.236e+07	2.084e+07	1.932e+07	1.779e+07	1.551e+07	1.35e+07	1.149e+07	4.948e+06	1.554e+06	-1.839e+06	-4.757e+06	-7.009e+06	-9.261e+06	-1.151e+07	-1.377e+07	-1.402e+07	-1.398e+07	-1.393e+07	-1.389e+07	-1.384e+07	-1.38e+07	-1.105e+07	-8.867e+06	-6.687e+06	-4.506e+06	-2.325e+06	-1.443e+05	2.088e+06	4.591e+06	5.655e+06	6.665e+06	7.129e+06	7.594e+06	8.058e+06	8.523e+06	8.987e+06	8.244e+06	7.562e+06	6.27e+06	4.84e+06	3.411e+06	1.981e+06	5.511e+05	-8.787e+05	-2.386e+06
9.277e-05	1.492e+07	1.704e+07	1.915e+07	2.126e+07	2.118e+07	1.966e+07	1.814e+07	1.662e+07	1.51e+07	1.357e+07	1.072e+07	4.322e+06	9.288e+05	-1.651e+06	-3.903e+06	-6.155e+06	-8.407e+06	-1.066e+07	-1.291e+07	-1.344e+07	-1.34e+07	-1.336e+07	-1.331e+07	-1.327e+07	-1.2e+07	-1.081e+07	-8.628e+06	-6.447e+06	-4.267e+06	-2.086e+06	9.491e+04	3.142e+06	4.206e+06	5.27e+06	6.552e+06	7.017e+06	7.481e+06	7.945e+06	8.41e+06	8.874e+06	7.544e+06	6.862e+06	5.904e+06	4.474e+06	3.044e+06	1.614e+06	1.845e+05	-1.599e+06	-2.172e+06
9.302e-05	1.377e+07	1.588e+07	1.799e+07	2.011e+07	2.001e+07	1.849e+07	1.696e+07	1.544e+07	1.392e+07	1.24e+07	1.088e+07	3.364e+06	1.456e+06	-7.962e+05	-3.048e+06	-5.3e+06	-7.553e+06	-9.805e+06	-1.206e+07	-1.287e+07	-1.282e+07	-1.278e+07	-1.274e+07	-1.167e+07	-1.088e+07	-1.01e+07	-8.389e+06	-6.208e+06	-4.027e+06	-1.847e+06	1.693e+06	2.757e+06	3.821e+06	4.886e+06	5.95e+06	6.904e+06	7.368e+06	7.833e+06	8.297e+06	7.526e+06	6.844e+06	6.163e+06	5.481e+06	4.107e+06	2.677e+06	1.248e+06	-1.821e+05	-1.386e+06	-1.959e+06
9.326e-05	1.261e+07	1.473e+07	1.684e+07	1.895e+07	1.883e+07	1.731e+07	1.579e+07	1.427e+07	1.274e+07	1.135e+07	1.005e+07	2.959e+06	1.393e+06	-1.725e+05	-2.194e+06	-4.446e+06	-6.698e+06	-8.95e+06	-1.12e+07	-1.229e+07	-1.225e+07	-1.22e+07	-1.135e+07	-1.056e+07	-9.771e+06	-8.983e+06	-8.15e+06	-5.969e+06	-3.788e+06	-1.607e+06	1.309e+06	2.373e+06	3.437e+06	4.501e+06	5.565e+06	6.791e+06	7.256e+06	7.72e+06	7.508e+06	6.826e+06	6.145e+06	5.463e+06	4.781e+06	4.099e+06	2.311e+06	8.81e+05	-5.996e+05	-1.173e+06	-1.746e+06
9.351e-05	1.106e+07	1.357e+07	1.568e+07	1.78e+07	1.766e+07	1.613e+07	1.461e+07	1.319e+07	1.19e+07	1.061e+07	9.314e+06	2.554e+06	9.886e+05	-5.771e+05	-2.143e+06	-3.709e+06	-5.844e+06	-8.096e+06	-1.035e+07	-1.172e+07	-1.167e+07	-1.102e+07	-1.024e+07	-9.447e+06	-8.658e+06	-7.87e+06	-7.081e+06	-5.73e+06	-3.549e+06	-1.4e+05	9.241e+05	1.988e+06	3.052e+06	4.116e+06	5.18e+06	6.245e+06	7.143e+06	7.607e+06	6.808e+06	6.127e+06	5.445e+06	4.763e+06	4.081e+06	3.399e+06	1.944e+06	5.144e+05	-3.863e+05	-9.593e+05	-1.532e+06
9.375e-05	1.113e+07	1.244e+07	1.376e+07	1.664e+07	1.648e+07	1.503e+07	1.374e+07	1.245e+07	1.116e+07	9.866e+06	8.574e+06	2.15e+06	5.84e+05	-9.817e+05	-2.547e+06	-4.113e+06	-5.679e+06	-7.245e+06	-9.494e+06	-1.114e+07	-1.07e+07	-9.912e+06	-9.123e+06	-8.334e+06	-7.545e+06	-6.756e+06	-5.968e+06	-5.179e+06	-3.31e+06	-5.246e+05	5.395e+05	1.604e+06	2.668e+06	3.732e+06	4.796e+06	5.86e+06	6.924e+06	6.79e+06	6.108e+06	5.427e+06	4.745e+06	4.063e+06	3.381e+06	2.7e+06	2.018e+06	4e+05	-1.73e+05	-7.46e+05	-1.319e+06
9.399e-05	1.119e+07	1.251e+07	1.382e+07	1.507e+07	1.558e+07	1.429e+07	1.3e+07	1.171e+07	1.042e+07	9.126e+06	7.834e+06	1.745e+06	1.794e+05	-1.386e+06	-2.952e+06	-4.518e+06	-6.083e+06	-7.649e+06	-9.215e+06	-1.038e+07	-9.588e+06	-8.799e+06	-8.01e+06	-7.221e+06	-6.432e+06	-5.643e+06	-4.855e+06	-4.066e+06	-1.973e+06	4054	9.743e+05	1.945e+06	2.915e+06	3.885e+06	4.855e+06	5.826e+06	6.796e+06	6.301e+06	5.609e+06	4.917e+06	4.226e+06	3.534e+06	2.842e+06	2.15e+06	1.458e+06	3.792e+05	-1.638e+05	-7.067e+05	-1.25e+06
9.424e-05	1.125e+07	1.257e+07	1.35e+07	1.437e+07	1.4e+07	1.281e+07	1.226e+07	1.097e+07	9.678e+06	8.387e+06	7.095e+06	1.341e+06	-2.252e+05	-1.791e+06	-3.357e+06	-4.922e+06	-6.488e+06	-7.516e+06	-8.724e+06	-9.754e+06	-9.165e+06	-8.373e+06	-7.582e+06	-6.791e+06	-6e+06	-5.208e+06	-4.417e+06	-3.626e+06	-1.715e+06	5.726e+04	1.028e+06	1.998e+06	2.968e+06	3.938e+06	4.908e+06	5.879e+06	5.423e+06	5.267e+06	5.343e+06	4.652e+06	3.96e+06	3.268e+06	2.576e+06	1.884e+06	1.248e+06	8.153e+05	-1.815e+05	-7.245e+05	-1.267e+06
9.448e-05	1.105e+07	1.192e+07	1.28e+07	1.367e+07	1.331e+07	1.213e+07	1.094e+07	9.753e+06	8.939e+06	7.647e+06	6.355e+06	9.359e+05	-6.298e+05	-2.196e+06	-3.761e+06	-4.874e+06	-6.081e+06	-7.289e+06	-8.496e+06	-9.105e+06	-8.761e+06	-7.979e+06	-7.188e+06	-6.396e+06	-5.605e+06	-4.814e+06	-4.022e+06	-2.217e+06	-1.448e+06	-6.78e+05	1.081e+06	2.051e+06	3.021e+06	3.991e+06	4.962e+06	5.169e+06	5.013e+06	4.857e+06	5.078e+06	4.386e+06	3.694e+06	3.002e+06	2.31e+06	1.525e+06	1.093e+06	6.603e+05	2.278e+05	-7.422e+05	-1.285e+06
9.473e-05	1.035e+07	1.123e+07	1.21e+07	1.297e+07	1.262e+07	1.144e+07	1.025e+07	9.065e+06	7.878e+06	6.692e+06	5.616e+06	5.313e+05	-1.034e+06	-2.231e+06	-3.439e+06	-4.646e+06	-5.854e+06	-7.061e+06	-8.269e+06	-8.456e+06	-8.112e+06	-7.768e+06	-6.793e+06	-6.002e+06	-5.21e+06	-4.419e+06	-3.628e+06	-1.949e+06	-1.18e+06	-4.101e+05	1.134e+06	2.104e+06	3.074e+06	4.045e+06	5.015e+06	4.759e+06	4.603e+06	4.447e+06	4.291e+06	4.12e+06	3.428e+06	2.736e+06	2.045e+06	1.37e+06	9.377e+05	5.052e+05	7.273e+04	-7.599e+05	-1.303e+06
9.497e-05	9.653e+06	1.053e+07	1.14e+07	1.228e+07	1.194e+07	1.075e+07	9.563e+06	8.376e+06	7.19e+06	6.004e+06	4.817e+06	6.141e+05	-7.96e+05	-2.004e+06	-3.211e+06	-4.419e+06	-5.626e+06	-6.834e+06	-8.151e+06	-7.807e+06	-7.463e+06	-7.119e+06	-6.398e+06	-5.607e+06	-4.816e+06	-4.024e+06	-2.451e+06	-1.681e+06	-9.117e+05	-1.421e+05	6.274e+05	2.157e+06	3.128e+06	4.098e+06	4.505e+06	4.349e+06	4.193e+06	4.037e+06	3.881e+06	3.854e+06	3.162e+06	2.471e+06	1.648e+06	1.215e+06	7.826e+05	3.502e+05	-8.231e+04	-5.148e+05	-1.321e+06
9.521e-05	8.954e+06	9.829e+06	1.07e+07	1.158e+07	1.125e+07	1.006e+07	8.875e+06	7.688e+06	6.502e+06	5.463e+06	4.482e+06	4.864e+05	-5.178e+05	-1.522e+06	-2.984e+06	-4.191e+06	-5.399e+06	-6.606e+06	-7.502e+06	-7.158e+06	-6.814e+06	-6.47e+06	-6.127e+06	-5.212e+06	-4.421e+06	-3.63e+06	-2.183e+06	-1.413e+06	-6.437e+05	1.258e+05	8.953e+05	2.211e+06	3.181e+06	4.151e+06	4.095e+06	3.939e+06	3.783e+06	3.627e+06	3.471e+06	3.315e+06	2.897e+06	2.205e+06	1.493e+06	1.06e+06	6.276e+05	1.951e+05	-2.374e+05	-6.698e+05	-1.338e+06
9.546e-05	8.256e+06	9.13e+06	1e+07	1.088e+07	1.056e+07	9.373e+06	8.187e+06	7.108e+06	6.127e+06	5.146e+06	4.165e+06	3.587e+05	-6.454e+05	-1.65e+06	-2.654e+06	-3.964e+06	-5.171e+06	-6.379e+06	-6.853e+06	-6.509e+06	-6.165e+06	-5.821e+06	-5.478e+06	-5.134e+06	-4.027e+06	-2.684e+06	-1.915e+06	-1.145e+06	-3.758e+05	3.937e+05	1.163e+06	1.933e+06	3.234e+06	3.841e+06	3.685e+06	3.529e+06	3.373e+06	3.217e+06	3.061e+06	2.905e+06	2.749e+06	1.77e+06	1.338e+06	9.05e+05	4.726e+05	4.008e+04	-3.924e+05	-8.249e+05	-1.257e+06
9.57e-05	8.033e+06	8.602e+06	9.306e+06	1.018e+07	9.871e+06	8.753e+06	7.772e+06	6.79e+06	5.809e+06	4.828e+06	3.847e+06	2.311e+05	-7.731e+05	-1.777e+06	-2.781e+06	-3.786e+06	-4.79e+06	-6.152e+06	-6.204e+06	-5.86e+06	-5.516e+06	-5.172e+06	-4.829e+06	-3.898e+06	-3.478e+06	-2.41e+06	-1.617e+06	-8.25e+05	-3.26e+04	7.598e+05	1.552e+06	2.345e+06	3.117e+06	3.522e+06	3.382e+06	3.242e+06	3.102e+06	2.961e+06	2.821e+06	2.681e+06	2.54e+06	1.654e+06	1.214e+06	7.753e+05	3.362e+05	-1.029e+05	-5.42e+05	-9.811e+05	-1.42e+06
[truncated: 1,032 more rows]
[truncated: 770 more columns]
