# Supplementary material for: Hyperbolic shear polaritons in low-symmetry crystals
Source: Nature. 2022 Feb 23;602(7898):595–600. doi: 10.1038/s41586-021-04328-y (PMC8866127; doi:10.1038/s41586-021-04328-y)
Supplement: Supplementary file 3 — Source Data Fig. 2 [file 41586_2021_4328_MOESM3_ESM.csv]

Fig. 2b:
NaN	350.000	351.000	352.000	353.000	354.000	355.000	356.000	357.000	358.000	359.000	360.000	361.000	362.000	363.000	364.000	365.000	366.000	367.000	368.000	369.000	370.000	371.000	372.000	373.000	374.000	375.000	376.000	377.000	378.000	379.000	380.000	381.000	382.000	383.000	384.000	385.000	386.000	387.000	388.000	389.000	390.000	391.000	392.000	393.000	394.000	395.000	396.000	397.000	398.000
-3.040	0.570	0.575	0.582	0.583	0.588	0.607	0.637	0.674	0.688	0.688	0.700	0.714	0.735	0.760	0.767	0.770	0.772	0.750	0.737	0.666	0.560	0.495	0.472	0.413	0.313	0.169	0.111	0.115	0.132	0.224	0.335	0.456	0.527	0.585	0.592	0.641	0.635	0.638	0.645	0.642	0.635	0.622	0.653	0.658	0.607	0.593	0.670	0.689	0.545
11.960	0.563	0.571	0.582	0.595	0.595	0.588	0.601	0.628	0.642	0.647	0.670	0.695	0.721	0.750	0.746	0.723	0.700	0.668	0.662	0.643	0.560	0.494	0.453	0.392	0.298	0.167	0.093	0.097	0.110	0.168	0.278	0.351	0.430	0.562	0.594	0.587	0.611	0.636	0.630	0.618	0.609	0.614	0.593	0.554	0.587	0.641	0.645	0.615	0.713
26.960	0.617	0.659	0.664	0.651	0.626	0.615	0.639	0.686	0.680	0.682	0.696	0.705	0.710	0.709	0.698	0.670	0.649	0.641	0.637	0.587	0.564	0.519	0.507	0.490	0.438	0.371	0.318	0.282	0.247	0.205	0.187	0.204	0.247	0.339	0.436	0.582	0.634	0.617	0.641	0.657	0.668	0.664	0.684	0.710	0.690	0.654	0.694	0.789	0.712
41.960	0.573	0.566	0.569	0.605	0.612	0.598	0.615	0.645	0.643	0.626	0.629	0.636	0.639	0.639	0.635	0.615	0.599	0.583	0.567	0.555	0.546	0.525	0.516	0.507	0.457	0.449	0.449	0.436	0.414	0.389	0.363	0.341	0.323	0.308	0.313	0.330	0.380	0.489	0.537	0.553	0.542	0.535	0.549	0.560	0.557	0.549	0.586	0.630	0.562
56.960	0.550	0.541	0.554	0.588	0.591	0.557	0.557	0.563	0.574	0.596	0.624	0.615	0.598	0.593	0.603	0.609	0.610	0.590	0.558	0.572	0.582	0.581	0.576	0.572	0.542	0.514	0.537	0.565	0.560	0.544	0.541	0.530	0.527	0.504	0.512	0.502	0.448	0.427	0.446	0.465	0.483	0.482	0.455	0.476	0.539	0.541	0.522	0.548	0.538
71.960	0.570	0.566	0.583	0.606	0.611	0.610	0.611	0.618	0.628	0.629	0.639	0.644	0.639	0.641	0.658	0.667	0.656	0.637	0.604	0.625	0.645	0.653	0.660	0.668	0.665	0.658	0.657	0.663	0.649	0.642	0.648	0.660	0.675	0.692	0.649	0.643	0.717	0.706	0.694	0.686	0.681	0.680	0.690	0.692	0.624	0.571	0.496	0.444	0.423
86.960	0.572	0.579	0.593	0.627	0.612	0.596	0.595	0.604	0.624	0.635	0.637	0.638	0.634	0.645	0.657	0.662	0.661	0.651	0.665	0.679	0.692	0.698	0.644	0.596	0.620	0.685	0.710	0.698	0.694	0.706	0.705	0.706	0.669	0.701	0.721	0.738	0.762	0.779	0.780	0.778	0.784	0.788	0.816	0.698	0.648	0.686	0.633	0.336	0.221
101.960	0.588	0.592	0.614	0.610	0.605	0.638	0.668	0.689	0.647	0.622	0.631	0.639	0.646	0.649	0.650	0.654	0.654	0.650	0.621	0.601	0.654	0.661	0.643	0.661	0.696	0.722	0.756	0.729	0.686	0.685	0.685	0.693	0.676	0.623	0.623	0.744	0.797	0.794	0.773	0.716	0.724	0.753	0.723	0.690	0.695	0.710	0.413	0.256	0.379
116.960	0.511	0.535	0.527	0.534	0.554	0.550	0.547	0.589	0.597	0.593	0.600	0.600	0.601	0.610	0.608	0.589	0.582	0.588	0.631	0.621	0.553	0.587	0.581	0.576	0.566	0.543	0.545	0.558	0.567	0.575	0.575	0.566	0.524	0.517	0.561	0.507	0.501	0.517	0.498	0.478	0.471	0.477	0.450	0.409	0.415	0.406	0.390	0.389	0.419
131.960	0.544	0.553	0.559	0.572	0.561	0.535	0.530	0.556	0.581	0.599	0.605	0.608	0.611	0.613	0.607	0.593	0.591	0.590	0.575	0.558	0.540	0.511	0.517	0.522	0.511	0.472	0.474	0.467	0.457	0.445	0.432	0.404	0.381	0.378	0.340	0.301	0.319	0.351	0.380	0.412	0.455	0.469	0.445	0.479	0.503	0.481	0.482	0.502	0.496
146.960	0.584	0.605	0.598	0.607	0.623	0.622	0.622	0.629	0.640	0.653	0.662	0.669	0.671	0.670	0.666	0.655	0.649	0.647	0.625	0.569	0.538	0.517	0.489	0.436	0.383	0.338	0.307	0.283	0.252	0.210	0.185	0.171	0.179	0.236	0.315	0.413	0.473	0.513	0.543	0.567	0.566	0.564	0.550	0.543	0.568	0.598	0.558	0.575	0.622
161.960	0.570	0.562	0.567	0.584	0.596	0.615	0.625	0.616	0.629	0.661	0.673	0.685	0.700	0.711	0.710	0.714	0.700	0.655	0.586	0.515	0.498	0.466	0.423	0.362	0.283	0.162	0.093	0.057	0.048	0.088	0.148	0.222	0.302	0.440	0.525	0.585	0.603	0.609	0.605	0.599	0.595	0.591	0.589	0.605	0.616	0.601	0.586	0.575	0.629
176.960	0.570	0.575	0.582	0.583	0.588	0.607	0.637	0.674	0.688	0.688	0.700	0.714	0.735	0.760	0.767	0.770	0.772	0.750	0.737	0.666	0.560	0.495	0.472	0.413	0.313	0.169	0.111	0.115	0.132	0.224	0.335	0.456	0.527	0.585	0.592	0.641	0.635	0.638	0.645	0.642	0.635	0.622	0.653	0.658	0.607	0.593	0.670	0.689	0.545
Fig. 2c:
NaN	350.000	350.500	351.000	351.500	352.000	352.500	353.000	353.500	354.000	354.500	355.000	355.500	356.000	356.500	357.000	357.500	358.000	358.500	359.000	359.500	360.000	360.500	361.000	361.500	362.000	362.500	363.000	363.500	364.000	364.500	365.000	365.500	366.000	366.500	367.000	367.500	368.000	368.500	369.000	369.500	370.000	370.500	371.000	371.500	372.000	372.500	373.000	373.500	374.000
0.000	0.642	0.644	0.646	0.648	0.650	0.652	0.654	0.657	0.659	0.662	0.665	0.668	0.671	0.674	0.677	0.681	0.685	0.689	0.693	0.698	0.703	0.709	0.714	0.719	0.726	0.733	0.739	0.744	0.749	0.750	0.752	0.750	0.744	0.733	0.726	0.715	0.698	0.680	0.658	0.633	0.605	0.573	0.536	0.495	0.449	0.398	0.343	0.285	0.224
0.500	0.642	0.644	0.646	0.648	0.650	0.652	0.654	0.657	0.659	0.662	0.665	0.668	0.671	0.674	0.677	0.681	0.685	0.689	0.693	0.698	0.703	0.709	0.714	0.719	0.726	0.733	0.739	0.744	0.749	0.750	0.752	0.750	0.744	0.733	0.726	0.715	0.697	0.680	0.658	0.633	0.605	0.573	0.536	0.495	0.449	0.398	0.343	0.285	0.224
1.000	0.642	0.644	0.646	0.648	0.650	0.652	0.654	0.657	0.659	0.662	0.665	0.668	0.671	0.674	0.677	0.681	0.685	0.689	0.693	0.698	0.703	0.709	0.714	0.719	0.726	0.733	0.739	0.743	0.749	0.750	0.751	0.750	0.744	0.733	0.726	0.715	0.697	0.679	0.658	0.633	0.605	0.572	0.536	0.495	0.449	0.398	0.343	0.285	0.224
1.500	0.642	0.644	0.646	0.648	0.650	0.652	0.654	0.657	0.659	0.662	0.665	0.668	0.671	0.674	0.677	0.681	0.685	0.689	0.693	0.698	0.703	0.709	0.714	0.719	0.726	0.733	0.739	0.743	0.749	0.750	0.751	0.749	0.743	0.733	0.725	0.715	0.697	0.679	0.657	0.633	0.604	0.572	0.536	0.495	0.449	0.398	0.343	0.285	0.225
2.000	0.642	0.644	0.646	0.648	0.650	0.652	0.654	0.657	0.659	0.662	0.665	0.667	0.670	0.674	0.677	0.681	0.684	0.689	0.693	0.698	0.703	0.709	0.714	0.719	0.726	0.733	0.739	0.743	0.749	0.750	0.751	0.749	0.743	0.732	0.725	0.714	0.697	0.679	0.657	0.632	0.604	0.572	0.535	0.494	0.449	0.398	0.344	0.285	0.225
2.500	0.642	0.644	0.646	0.648	0.650	0.652	0.654	0.657	0.659	0.662	0.665	0.667	0.670	0.674	0.677	0.681	0.684	0.688	0.693	0.698	0.702	0.708	0.714	0.718	0.726	0.733	0.739	0.743	0.748	0.749	0.751	0.749	0.743	0.732	0.725	0.714	0.696	0.678	0.656	0.632	0.603	0.571	0.535	0.494	0.449	0.398	0.344	0.286	0.225
3.000	0.642	0.643	0.645	0.648	0.650	0.652	0.654	0.657	0.659	0.662	0.664	0.667	0.670	0.674	0.677	0.680	0.684	0.688	0.693	0.697	0.702	0.708	0.713	0.718	0.726	0.733	0.738	0.743	0.748	0.749	0.750	0.748	0.742	0.731	0.724	0.713	0.695	0.677	0.656	0.631	0.603	0.571	0.535	0.494	0.448	0.398	0.344	0.286	0.226
3.500	0.641	0.643	0.645	0.648	0.650	0.652	0.654	0.657	0.659	0.662	0.664	0.667	0.670	0.673	0.677	0.680	0.684	0.688	0.692	0.697	0.702	0.708	0.713	0.718	0.725	0.732	0.738	0.742	0.747	0.748	0.750	0.748	0.742	0.731	0.723	0.712	0.695	0.677	0.655	0.630	0.602	0.570	0.534	0.493	0.448	0.398	0.344	0.286	0.227
4.000	0.641	0.643	0.645	0.647	0.650	0.652	0.654	0.656	0.659	0.662	0.664	0.667	0.670	0.673	0.677	0.680	0.684	0.688	0.692	0.697	0.702	0.708	0.713	0.718	0.725	0.732	0.737	0.742	0.747	0.748	0.749	0.747	0.741	0.730	0.722	0.711	0.694	0.676	0.654	0.630	0.601	0.569	0.533	0.493	0.448	0.398	0.344	0.287	0.228
4.500	0.641	0.643	0.645	0.647	0.649	0.652	0.654	0.656	0.659	0.661	0.664	0.667	0.670	0.673	0.676	0.680	0.684	0.688	0.692	0.697	0.702	0.707	0.713	0.717	0.725	0.732	0.737	0.741	0.746	0.747	0.748	0.746	0.740	0.729	0.721	0.710	0.693	0.675	0.653	0.629	0.600	0.569	0.533	0.492	0.448	0.398	0.345	0.288	0.229
5.000	0.641	0.643	0.645	0.647	0.649	0.652	0.654	0.656	0.659	0.661	0.664	0.667	0.670	0.673	0.676	0.680	0.684	0.688	0.692	0.697	0.701	0.707	0.712	0.717	0.724	0.731	0.736	0.741	0.746	0.746	0.747	0.745	0.739	0.728	0.720	0.709	0.692	0.674	0.652	0.627	0.599	0.568	0.532	0.492	0.447	0.398	0.345	0.288	0.230
5.500	0.641	0.643	0.645	0.647	0.649	0.651	0.654	0.656	0.659	0.661	0.664	0.667	0.670	0.673	0.676	0.680	0.683	0.687	0.692	0.696	0.701	0.707	0.712	0.717	0.724	0.731	0.736	0.740	0.745	0.746	0.747	0.744	0.738	0.727	0.719	0.708	0.690	0.672	0.651	0.626	0.598	0.567	0.531	0.491	0.447	0.398	0.345	0.289	0.231
6.000	0.641	0.643	0.645	0.647	0.649	0.651	0.654	0.656	0.658	0.661	0.664	0.667	0.669	0.673	0.676	0.679	0.683	0.687	0.691	0.696	0.701	0.706	0.711	0.716	0.723	0.730	0.735	0.739	0.744	0.745	0.746	0.743	0.737	0.726	0.718	0.707	0.689	0.671	0.649	0.625	0.597	0.566	0.530	0.491	0.447	0.398	0.346	0.290	0.232
6.500	0.641	0.643	0.645	0.647	0.649	0.651	0.653	0.656	0.658	0.661	0.664	0.666	0.669	0.672	0.676	0.679	0.683	0.687	0.691	0.696	0.700	0.706	0.711	0.716	0.723	0.729	0.735	0.739	0.743	0.744	0.745	0.742	0.736	0.725	0.717	0.705	0.688	0.670	0.648	0.624	0.596	0.565	0.529	0.490	0.446	0.398	0.346	0.291	0.234
7.000	0.641	0.643	0.645	0.647	0.649	0.651	0.653	0.656	0.658	0.661	0.663	0.666	0.669	0.672	0.675	0.679	0.683	0.687	0.691	0.695	0.700	0.706	0.711	0.715	0.722	0.729	0.734	0.738	0.743	0.743	0.744	0.741	0.735	0.723	0.715	0.704	0.686	0.668	0.647	0.622	0.595	0.564	0.528	0.489	0.446	0.398	0.347	0.292	0.235
7.500	0.641	0.643	0.645	0.647	0.649	0.651	0.653	0.656	0.658	0.660	0.663	0.666	0.669	0.672	0.675	0.679	0.682	0.686	0.690	0.695	0.700	0.705	0.710	0.715	0.722	0.728	0.733	0.737	0.742	0.742	0.742	0.740	0.733	0.722	0.714	0.702	0.685	0.667	0.645	0.621	0.593	0.562	0.527	0.489	0.446	0.398	0.347	0.293	0.237
8.000	0.641	0.643	0.645	0.647	0.649	0.651	0.653	0.655	0.658	0.660	0.663	0.666	0.669	0.672	0.675	0.678	0.682	0.686	0.690	0.695	0.699	0.705	0.710	0.714	0.721	0.727	0.732	0.736	0.741	0.741	0.741	0.738	0.732	0.720	0.712	0.701	0.683	0.665	0.643	0.619	0.592	0.561	0.526	0.488	0.445	0.399	0.348	0.295	0.239
8.500	0.641	0.642	0.644	0.646	0.648	0.651	0.653	0.655	0.658	0.660	0.663	0.665	0.668	0.671	0.675	0.678	0.682	0.686	0.690	0.694	0.699	0.704	0.709	0.713	0.720	0.727	0.732	0.735	0.740	0.740	0.740	0.737	0.730	0.719	0.711	0.699	0.681	0.663	0.642	0.618	0.590	0.560	0.525	0.487	0.445	0.399	0.349	0.296	0.241
9.000	0.640	0.642	0.644	0.646	0.648	0.650	0.653	0.655	0.657	0.660	0.662	0.665	0.668	0.671	0.674	0.678	0.681	0.685	0.689	0.694	0.698	0.704	0.708	0.713	0.720	0.726	0.731	0.734	0.738	0.738	0.739	0.736	0.729	0.717	0.709	0.697	0.680	0.662	0.640	0.616	0.589	0.559	0.524	0.487	0.445	0.399	0.350	0.297	0.243
9.500	0.640	0.642	0.644	0.646	0.648	0.650	0.652	0.655	0.657	0.660	0.662	0.665	0.668	0.671	0.674	0.677	0.681	0.685	0.689	0.693	0.698	0.703	0.708	0.712	0.719	0.725	0.730	0.733	0.737	0.737	0.737	0.734	0.727	0.716	0.707	0.696	0.678	0.660	0.638	0.615	0.587	0.557	0.523	0.486	0.445	0.399	0.351	0.299	0.245
10.000	0.640	0.642	0.644	0.646	0.648	0.650	0.652	0.655	0.657	0.659	0.662	0.665	0.668	0.671	0.674	0.677	0.681	0.684	0.688	0.693	0.697	0.703	0.707	0.711	0.718	0.724	0.729	0.732	0.736	0.736	0.736	0.733	0.725	0.714	0.705	0.694	0.676	0.658	0.637	0.613	0.586	0.556	0.522	0.485	0.444	0.400	0.352	0.301	0.248
10.500	0.640	0.642	0.644	0.646	0.648	0.650	0.652	0.654	0.657	0.659	0.662	0.664	0.667	0.670	0.673	0.677	0.680	0.684	0.688	0.692	0.697	0.702	0.707	0.711	0.717	0.723	0.728	0.731	0.735	0.735	0.734	0.731	0.724	0.712	0.704	0.692	0.674	0.656	0.635	0.611	0.584	0.555	0.521	0.485	0.444	0.400	0.353	0.303	0.250
11.000	0.640	0.642	0.644	0.646	0.648	0.650	0.652	0.654	0.656	0.659	0.661	0.664	0.667	0.670	0.673	0.676	0.680	0.683	0.687	0.692	0.696	0.701	0.706	0.710	0.716	0.722	0.727	0.730	0.734	0.733	0.733	0.729	0.722	0.710	0.702	0.690	0.672	0.654	0.633	0.609	0.583	0.553	0.520	0.484	0.444	0.401	0.354	0.304	0.253
11.500	0.640	0.641	0.643	0.645	0.647	0.649	0.652	0.654	0.656	0.659	0.661	0.664	0.667	0.670	0.673	0.676	0.679	0.683	0.687	0.691	0.695	0.701	0.705	0.709	0.716	0.721	0.726	0.729	0.732	0.732	0.731	0.728	0.720	0.708	0.700	0.688	0.670	0.652	0.631	0.608	0.581	0.552	0.519	0.484	0.444	0.401	0.355	0.307	0.256
12.000	0.639	0.641	0.643	0.645	0.647	0.649	0.651	0.654	0.656	0.658	0.661	0.663	0.666	0.669	0.672	0.675	0.679	0.683	0.686	0.691	0.695	0.700	0.704	0.708	0.715	0.720	0.725	0.727	0.731	0.730	0.729	0.726	0.718	0.707	0.698	0.686	0.668	0.650	0.629	0.606	0.580	0.551	0.518	0.483	0.444	0.402	0.357	0.309	0.259
12.500	0.639	0.641	0.643	0.645	0.647	0.649	0.651	0.653	0.656	0.658	0.661	0.663	0.666	0.669	0.672	0.675	0.678	0.682	0.686	0.690	0.694	0.699	0.704	0.708	0.714	0.719	0.723	0.726	0.729	0.729	0.728	0.724	0.716	0.705	0.696	0.684	0.666	0.648	0.627	0.604	0.578	0.549	0.517	0.483	0.444	0.403	0.358	0.311	0.262
13.000	0.639	0.641	0.643	0.645	0.647	0.649	0.651	0.653	0.655	0.658	0.660	0.663	0.666	0.668	0.671	0.675	0.678	0.682	0.685	0.689	0.694	0.699	0.703	0.707	0.713	0.718	0.722	0.725	0.728	0.727	0.726	0.722	0.714	0.703	0.694	0.681	0.664	0.646	0.625	0.602	0.576	0.548	0.517	0.482	0.444	0.404	0.360	0.313	0.265
13.500	0.639	0.641	0.643	0.644	0.646	0.648	0.651	0.653	0.655	0.657	0.660	0.662	0.665	0.668	0.671	0.674	0.677	0.681	0.685	0.689	0.693	0.698	0.702	0.706	0.712	0.717	0.721	0.723	0.726	0.725	0.724	0.720	0.712	0.701	0.691	0.679	0.662	0.644	0.623	0.600	0.575	0.547	0.516	0.482	0.445	0.405	0.361	0.316	0.268
14.000	0.639	0.640	0.642	0.644	0.646	0.648	0.650	0.653	0.655	0.657	0.660	0.662	0.665	0.668	0.671	0.674	0.677	0.680	0.684	0.688	0.692	0.697	0.701	0.705	0.711	0.716	0.720	0.722	0.725	0.724	0.722	0.718	0.710	0.699	0.689	0.677	0.660	0.642	0.621	0.599	0.573	0.546	0.515	0.482	0.445	0.406	0.363	0.319	0.272
14.500	0.638	0.640	0.642	0.644	0.646	0.648	0.650	0.652	0.654	0.657	0.659	0.662	0.664	0.667	0.670	0.673	0.676	0.680	0.684	0.687	0.692	0.696	0.700	0.704	0.710	0.715	0.718	0.721	0.723	0.722	0.721	0.716	0.708	0.696	0.687	0.675	0.657	0.640	0.619	0.597	0.572	0.545	0.514	0.481	0.445	0.407	0.365	0.321	0.276
15.000	0.638	0.640	0.642	0.644	0.646	0.648	0.650	0.652	0.654	0.656	0.659	0.661	0.664	0.667	0.670	0.673	0.676	0.679	0.683	0.687	0.691	0.696	0.699	0.703	0.709	0.714	0.717	0.719	0.722	0.720	0.719	0.714	0.706	0.694	0.685	0.673	0.655	0.638	0.617	0.595	0.571	0.543	0.514	0.481	0.446	0.408	0.367	0.324	0.279
15.500	0.638	0.640	0.642	0.643	0.645	0.647	0.649	0.652	0.654	0.656	0.659	0.661	0.664	0.666	0.669	0.672	0.675	0.679	0.682	0.686	0.690	0.695	0.699	0.702	0.708	0.712	0.716	0.718	0.720	0.719	0.717	0.712	0.704	0.692	0.683	0.670	0.653	0.636	0.616	0.594	0.569	0.542	0.513	0.481	0.446	0.409	0.369	0.327	0.283
16.000	0.638	0.640	0.641	0.643	0.645	0.647	0.649	0.651	0.653	0.656	0.658	0.661	0.663	0.666	0.669	0.672	0.675	0.678	0.682	0.685	0.689	0.694	0.698	0.701	0.707	0.711	0.715	0.716	0.719	0.717	0.715	0.710	0.702	0.690	0.681	0.668	0.651	0.634	0.614	0.592	0.568	0.541	0.512	0.481	0.447	0.410	0.371	0.330	0.287
16.500	0.638	0.639	0.641	0.643	0.645	0.647	0.649	0.651	0.653	0.655	0.658	0.660	0.663	0.665	0.668	0.671	0.674	0.678	0.681	0.685	0.689	0.693	0.697	0.700	0.705	0.710	0.713	0.715	0.717	0.715	0.713	0.708	0.700	0.688	0.678	0.666	0.649	0.632	0.612	0.590	0.566	0.540	0.512	0.481	0.448	0.412	0.374	0.333	0.291
17.000	0.637	0.639	0.641	0.643	0.645	0.647	0.649	0.651	0.653	0.655	0.657	0.660	0.662	0.665	0.668	0.671	0.674	0.677	0.680	0.684	0.688	0.692	0.696	0.699	0.704	0.709	0.712	0.713	0.715	0.713	0.711	0.706	0.698	0.686	0.676	0.664	0.647	0.630	0.610	0.589	0.565	0.540	0.512	0.481	0.449	0.413	0.376	0.337	0.295
17.500	0.637	0.639	0.641	0.642	0.644	0.646	0.648	0.650	0.652	0.655	0.657	0.659	0.662	0.665	0.667	0.670	0.673	0.676	0.680	0.683	0.687	0.691	0.695	0.698	0.703	0.707	0.710	0.712	0.714	0.712	0.709	0.704	0.696	0.684	0.674	0.662	0.645	0.628	0.608	0.587	0.564	0.539	0.511	0.482	0.450	0.415	0.379	0.340	0.300
18.000	0.637	0.639	0.640	0.642	0.644	0.646	0.648	0.650	0.652	0.654	0.657	0.659	0.661	0.664	0.667	0.670	0.673	0.676	0.679	0.683	0.686	0.690	0.694	0.697	0.702	0.706	0.709	0.710	0.712	0.710	0.707	0.702	0.694	0.682	0.672	0.660	0.643	0.626	0.607	0.586	0.563	0.538	0.511	0.482	0.450	0.417	0.381	0.343	0.304
18.500	0.637	0.638	0.640	0.642	0.644	0.646	0.648	0.650	0.652	0.654	0.656	0.659	0.661	0.664	0.666	0.669	0.672	0.675	0.678	0.682	0.685	0.690	0.693	0.696	0.701	0.705	0.708	0.709	0.710	0.708	0.705	0.700	0.692	0.680	0.670	0.657	0.641	0.624	0.605	0.584	0.562	0.537	0.511	0.482	0.452	0.419	0.384	0.347	0.309
19.000	0.636	0.638	0.640	0.642	0.643	0.645	0.647	0.649	0.651	0.654	0.656	0.658	0.661	0.663	0.666	0.668	0.671	0.674	0.678	0.681	0.685	0.689	0.692	0.695	0.700	0.704	0.706	0.707	0.709	0.706	0.703	0.698	0.689	0.677	0.668	0.655	0.639	0.622	0.603	0.583	0.561	0.537	0.511	0.483	0.453	0.421	0.386	0.350	0.313
19.500	0.636	0.638	0.640	0.641	0.643	0.645	0.647	0.649	0.651	0.653	0.655	0.658	0.660	0.663	0.665	0.668	0.671	0.674	0.677	0.680	0.684	0.688	0.691	0.694	0.699	0.702	0.705	0.706	0.707	0.704	0.701	0.696	0.687	0.675	0.666	0.653	0.637	0.620	0.602	0.582	0.560	0.536	0.511	0.483	0.454	0.423	0.389	0.354	0.318
20.000	0.636	0.638	0.639	0.641	0.643	0.645	0.647	0.649	0.651	0.653	0.655	0.657	0.660	0.662	0.665	0.667	0.670	0.673	0.676	0.680	0.683	0.687	0.690	0.693	0.697	0.701	0.703	0.704	0.705	0.702	0.699	0.694	0.685	0.673	0.663	0.651	0.635	0.619	0.600	0.581	0.559	0.536	0.511	0.484	0.455	0.425	0.392	0.358	0.322
20.500	0.636	0.637	0.639	0.641	0.643	0.644	0.646	0.648	0.650	0.652	0.655	0.657	0.659	0.662	0.664	0.667	0.670	0.672	0.676	0.679	0.682	0.686	0.689	0.692	0.696	0.700	0.702	0.703	0.703	0.701	0.697	0.692	0.683	0.671	0.661	0.649	0.633	0.617	0.599	0.579	0.558	0.536	0.511	0.485	0.457	0.427	0.395	0.362	0.327
21.000	0.635	0.637	0.639	0.640	0.642	0.644	0.646	0.648	0.650	0.652	0.654	0.656	0.659	0.661	0.664	0.666	0.669	0.672	0.675	0.678	0.681	0.685	0.688	0.691	0.695	0.698	0.700	0.701	0.702	0.699	0.696	0.690	0.681	0.669	0.659	0.647	0.631	0.615	0.598	0.578	0.558	0.535	0.511	0.486	0.458	0.429	0.398	0.366	0.332
21.500	0.635	0.637	0.638	0.640	0.642	0.644	0.646	0.647	0.649	0.652	0.654	0.656	0.658	0.661	0.663	0.666	0.668	0.671	0.674	0.677	0.680	0.684	0.687	0.689	0.694	0.697	0.699	0.699	0.700	0.697	0.694	0.688	0.679	0.667	0.657	0.645	0.630	0.614	0.596	0.577	0.557	0.535	0.512	0.486	0.460	0.431	0.401	0.370	0.337
22.000	0.635	0.636	0.638	0.640	0.642	0.643	0.645	0.647	0.649	0.651	0.653	0.655	0.658	0.660	0.662	0.665	0.668	0.670	0.673	0.676	0.679	0.683	0.686	0.688	0.693	0.696	0.698	0.698	0.698	0.695	0.692	0.686	0.677	0.665	0.655	0.644	0.628	0.612	0.595	0.576	0.556	0.535	0.512	0.487	0.461	0.434	0.404	0.374	0.342
22.500	0.635	0.636	0.638	0.640	0.641	0.643	0.645	0.647	0.649	0.651	0.653	0.655	0.657	0.659	0.662	0.664	0.667	0.670	0.673	0.676	0.679	0.682	0.685	0.687	0.691	0.694	0.696	0.696	0.697	0.693	0.690	0.684	0.675	0.663	0.654	0.642	0.626	0.611	0.594	0.576	0.556	0.535	0.512	0.488	0.463	0.436	0.407	0.378	0.346
23.000	0.634	0.636	0.638	0.639	0.641	0.643	0.645	0.646	0.648	0.650	0.652	0.654	0.657	0.659	0.661	0.664	0.666	0.669	0.672	0.675	0.678	0.681	0.684	0.686	0.690	0.693	0.695	0.695	0.695	0.692	0.688	0.682	0.673	0.662	0.652	0.640	0.625	0.610	0.593	0.575	0.556	0.535	0.513	0.490	0.465	0.438	0.411	0.382	0.351
23.500	0.634	0.636	0.637	0.639	0.641	0.642	0.644	0.646	0.648	0.650	0.652	0.654	0.656	0.658	0.661	0.663	0.666	0.668	0.671	0.674	0.677	0.680	0.683	0.685	0.689	0.692	0.693	0.693	0.693	0.690	0.686	0.680	0.671	0.660	0.650	0.638	0.623	0.608	0.592	0.574	0.555	0.535	0.514	0.491	0.467	0.441	0.414	0.386	0.356
24.000	0.634	0.635	0.637	0.639	0.640	0.642	0.644	0.646	0.647	0.649	0.651	0.654	0.656	0.658	0.660	0.663	0.665	0.668	0.670	0.673	0.676	0.679	0.682	0.684	0.688	0.690	0.692	0.692	0.691	0.688	0.684	0.678	0.669	0.658	0.648	0.637	0.622	0.607	0.591	0.574	0.555	0.535	0.514	0.492	0.468	0.444	0.417	0.390	0.361
24.500	0.633	0.635	0.637	0.638	0.640	0.642	0.643	0.645	0.647	0.649	0.651	0.653	0.655	0.657	0.660	0.662	0.664	0.667	0.670	0.672	0.675	0.678	0.681	0.683	0.686	0.689	0.690	0.690	0.690	0.686	0.682	0.676	0.667	0.656	0.646	0.635	0.620	0.606	0.590	0.573	0.555	0.536	0.515	0.493	0.470	0.446	0.421	0.394	0.366
25.000	0.633	0.635	0.636	0.638	0.640	0.641	0.643	0.645	0.647	0.649	0.651	0.653	0.655	0.657	0.659	0.661	0.664	0.666	0.669	0.672	0.674	0.677	0.680	0.682	0.685	0.688	0.689	0.689	0.688	0.685	0.681	0.675	0.666	0.655	0.645	0.633	0.619	0.605	0.589	0.572	0.555	0.536	0.516	0.495	0.472	0.449	0.424	0.398	0.371
25.500	0.633	0.634	0.636	0.638	0.639	0.641	0.643	0.644	0.646	0.648	0.650	0.652	0.654	0.656	0.658	0.661	0.663	0.666	0.668	0.671	0.673	0.677	0.679	0.681	0.684	0.686	0.687	0.687	0.687	0.683	0.679	0.673	0.664	0.653	0.643	0.632	0.618	0.604	0.588	0.572	0.555	0.536	0.517	0.496	0.474	0.452	0.428	0.402	0.376
26.000	0.633	0.634	0.636	0.637	0.639	0.641	0.642	0.644	0.646	0.648	0.650	0.652	0.654	0.656	0.658	0.660	0.662	0.665	0.667	0.670	0.673	0.676	0.678	0.680	0.683	0.685	0.686	0.685	0.685	0.681	0.677	0.671	0.662	0.651	0.642	0.631	0.617	0.603	0.588	0.572	0.555	0.537	0.518	0.498	0.476	0.454	0.431	0.407	0.381
26.500	0.632	0.634	0.635	0.637	0.639	0.640	0.642	0.644	0.645	0.647	0.649	0.651	0.653	0.655	0.657	0.660	0.662	0.664	0.667	0.669	0.672	0.675	0.677	0.679	0.682	0.684	0.685	0.684	0.683	0.679	0.675	0.669	0.660	0.650	0.640	0.629	0.615	0.602	0.587	0.571	0.555	0.537	0.519	0.499	0.479	0.457	0.434	0.411	0.386
27.000	0.632	0.634	0.635	0.637	0.638	0.640	0.642	0.643	0.645	0.647	0.649	0.651	0.653	0.655	0.657	0.659	0.661	0.664	0.666	0.668	0.671	0.674	0.676	0.677	0.680	0.682	0.683	0.683	0.682	0.678	0.674	0.668	0.659	0.648	0.639	0.628	0.614	0.601	0.586	0.571	0.555	0.538	0.520	0.501	0.481	0.460	0.438	0.415	0.391
27.500	0.632	0.633	0.635	0.636	0.638	0.640	0.641	0.643	0.645	0.646	0.648	0.650	0.652	0.654	0.656	0.658	0.661	0.663	0.665	0.668	0.670	0.673	0.675	0.676	0.679	0.681	0.682	0.681	0.680	0.676	0.672	0.666	0.657	0.647	0.637	0.627	0.613	0.600	0.586	0.571	0.555	0.538	0.521	0.502	0.483	0.463	0.441	0.419	0.396
28.000	0.631	0.633	0.634	0.636	0.638	0.639	0.641	0.643	0.644	0.646	0.648	0.650	0.652	0.654	0.656	0.658	0.660	0.662	0.664	0.667	0.669	0.672	0.674	0.675	0.678	0.680	0.681	0.680	0.679	0.675	0.670	0.664	0.656	0.645	0.636	0.625	0.612	0.600	0.586	0.571	0.555	0.539	0.522	0.504	0.485	0.466	0.445	0.424	0.401
28.500	0.631	0.633	0.634	0.636	0.637	0.639	0.640	0.642	0.644	0.646	0.647	0.649	0.651	0.653	0.655	0.657	0.659	0.661	0.664	0.666	0.668	0.671	0.673	0.674	0.677	0.679	0.679	0.678	0.677	0.673	0.669	0.663	0.654	0.644	0.635	0.624	0.611	0.599	0.585	0.571	0.556	0.540	0.523	0.506	0.488	0.469	0.449	0.428	0.406
29.000	0.631	0.632	0.634	0.635	0.637	0.639	0.640	0.642	0.643	0.645	0.647	0.649	0.651	0.653	0.655	0.657	0.659	0.661	0.663	0.665	0.667	0.670	0.672	0.673	0.676	0.677	0.678	0.677	0.676	0.672	0.667	0.661	0.653	0.643	0.633	0.623	0.611	0.598	0.585	0.571	0.556	0.541	0.525	0.508	0.490	0.471	0.452	0.432	0.411
29.500	0.631	0.632	0.634	0.635	0.637	0.638	0.640	0.641	0.643	0.645	0.646	0.648	0.650	0.652	0.654	0.656	0.658	0.660	0.662	0.664	0.667	0.669	0.671	0.672	0.675	0.676	0.677	0.675	0.674	0.670	0.666	0.660	0.651	0.641	0.632	0.622	0.610	0.598	0.585	0.571	0.557	0.542	0.526	0.510	0.492	0.474	0.456	0.436	0.416
30.000	0.630	0.632	0.633	0.635	0.636	0.638	0.639	0.641	0.643	0.644	0.646	0.648	0.650	0.651	0.653	0.655	0.657	0.659	0.662	0.664	0.666	0.668	0.670	0.671	0.674	0.675	0.675	0.674	0.673	0.669	0.664	0.658	0.650	0.640	0.631	0.621	0.609	0.597	0.584	0.571	0.557	0.543	0.527	0.511	0.495	0.477	0.459	0.440	0.421
30.500	0.630	0.631	0.633	0.634	0.636	0.637	0.639	0.641	0.642	0.644	0.646	0.647	0.649	0.651	0.653	0.655	0.657	0.659	0.661	0.663	0.665	0.667	0.669	0.670	0.673	0.674	0.674	0.673	0.671	0.667	0.663	0.657	0.649	0.639	0.630	0.620	0.609	0.597	0.584	0.571	0.558	0.544	0.529	0.513	0.497	0.480	0.463	0.445	0.426
31.000	0.630	0.631	0.633	0.634	0.636	0.637	0.639	0.640	0.642	0.643	0.645	0.647	0.649	0.650	0.652	0.654	0.656	0.658	0.660	0.662	0.664	0.667	0.668	0.669	0.671	0.673	0.673	0.671	0.670	0.666	0.661	0.655	0.647	0.638	0.629	0.620	0.608	0.597	0.584	0.572	0.558	0.545	0.530	0.515	0.500	0.483	0.466	0.449	0.430
31.500	0.630	0.631	0.632	0.634	0.635	0.637	0.638	0.640	0.641	0.643	0.645	0.646	0.648	0.650	0.652	0.654	0.656	0.657	0.659	0.661	0.663	0.666	0.667	0.668	0.670	0.671	0.672	0.670	0.669	0.665	0.660	0.654	0.646	0.637	0.628	0.619	0.607	0.596	0.584	0.572	0.559	0.546	0.532	0.517	0.502	0.486	0.470	0.453	0.435
32.000	0.629	0.631	0.632	0.633	0.635	0.636	0.638	0.639	0.641	0.643	0.644	0.646	0.648	0.649	0.651	0.653	0.655	0.657	0.659	0.661	0.663	0.665	0.666	0.667	0.669	0.670	0.670	0.669	0.667	0.663	0.659	0.653	0.645	0.636	0.627	0.618	0.607	0.596	0.584	0.572	0.560	0.547	0.533	0.519	0.505	0.489	0.473	0.457	0.440
32.500	0.629	0.630	0.632	0.633	0.635	0.636	0.638	0.639	0.641	0.642	0.644	0.646	0.647	0.649	0.651	0.652	0.654	0.656	0.658	0.660	0.662	0.664	0.665	0.666	0.668	0.669	0.669	0.668	0.666	0.662	0.657	0.652	0.644	0.635	0.626	0.617	0.607	0.596	0.585	0.573	0.561	0.548	0.535	0.521	0.507	0.492	0.477	0.461	0.445
33.000	0.629	0.630	0.631	0.633	0.634	0.636	0.637	0.639	0.640	0.642	0.643	0.645	0.647	0.648	0.650	0.652	0.654	0.656	0.657	0.659	0.661	0.663	0.665	0.665	0.667	0.668	0.668	0.667	0.665	0.661	0.656	0.650	0.643	0.634	0.626	0.617	0.606	0.596	0.585	0.573	0.562	0.549	0.536	0.523	0.509	0.495	0.480	0.465	0.449
33.500	0.628	0.630	0.631	0.633	0.634	0.635	0.637	0.638	0.640	0.641	0.643	0.645	0.646	0.648	0.650	0.651	0.653	0.655	0.657	0.659	0.660	0.662	0.664	0.664	0.666	0.667	0.667	0.665	0.664	0.659	0.655	0.649	0.642	0.633	0.625	0.616	0.606	0.596	0.585	0.574	0.562	0.550	0.538	0.525	0.512	0.498	0.484	0.469	0.454
34.000	0.628	0.629	0.631	0.632	0.634	0.635	0.637	0.638	0.640	0.641	0.643	0.644	0.646	0.647	0.649	0.651	0.653	0.654	0.656	0.658	0.660	0.661	0.663	0.664	0.665	0.666	0.666	0.664	0.662	0.658	0.654	0.648	0.641	0.632	0.624	0.616	0.606	0.596	0.585	0.575	0.563	0.552	0.540	0.527	0.514	0.501	0.487	0.473	0.458
34.500	0.628	0.629	0.631	0.632	0.633	0.635	0.636	0.638	0.639	0.641	0.642	0.644	0.645	0.647	0.649	0.650	0.652	0.654	0.655	0.657	0.659	0.661	0.662	0.663	0.664	0.665	0.665	0.663	0.661	0.657	0.653	0.647	0.640	0.631	0.624	0.615	0.605	0.596	0.586	0.575	0.564	0.553	0.541	0.529	0.517	0.504	0.491	0.477	0.463
35.000	0.628	0.629	0.630	0.632	0.633	0.634	0.636	0.637	0.639	0.640	0.642	0.643	0.645	0.646	0.648	0.650	0.651	0.653	0.655	0.656	0.658	0.660	0.661	0.662	0.663	0.664	0.664	0.662	0.660	0.656	0.652	0.646	0.639	0.631	0.623	0.615	0.605	0.596	0.586	0.576	0.565	0.554	0.543	0.532	0.520	0.507	0.494	0.481	0.467
35.500	0.627	0.629	0.630	0.631	0.633	0.634	0.636	0.637	0.638	0.640	0.641	0.643	0.644	0.646	0.648	0.649	0.651	0.652	0.654	0.656	0.657	0.659	0.660	0.661	0.662	0.663	0.663	0.661	0.659	0.655	0.651	0.645	0.638	0.630	0.622	0.615	0.605	0.596	0.586	0.577	0.566	0.556	0.545	0.534	0.522	0.510	0.498	0.485	0.472
36.000	0.627	0.628	0.630	0.631	0.632	0.634	0.635	0.637	0.638	0.639	0.641	0.642	0.644	0.646	0.647	0.649	0.650	0.652	0.653	0.655	0.657	0.658	0.660	0.660	0.662	0.662	0.662	0.660	0.658	0.654	0.650	0.644	0.637	0.629	0.622	0.614	0.605	0.596	0.587	0.577	0.567	0.557	0.547	0.536	0.525	0.513	0.501	0.489	0.476
36.500	0.627	0.628	0.629	0.631	0.632	0.633	0.635	0.636	0.638	0.639	0.641	0.642	0.644	0.645	0.647	0.648	0.650	0.651	0.653	0.654	0.656	0.658	0.659	0.659	0.661	0.661	0.661	0.659	0.657	0.653	0.649	0.643	0.636	0.629	0.622	0.614	0.605	0.596	0.587	0.578	0.568	0.559	0.548	0.538	0.527	0.516	0.504	0.492	0.480
37.000	0.627	0.628	0.629	0.630	0.632	0.633	0.635	0.636	0.637	0.639	0.640	0.642	0.643	0.645	0.646	0.648	0.649	0.651	0.652	0.654	0.655	0.657	0.658	0.658	0.660	0.660	0.660	0.658	0.656	0.652	0.648	0.643	0.636	0.628	0.621	0.614	0.605	0.597	0.588	0.579	0.570	0.560	0.550	0.540	0.530	0.519	0.508	0.496	0.484
37.500	0.626	0.628	0.629	0.630	0.632	0.633	0.634	0.636	0.637	0.638	0.640	0.641	0.643	0.644	0.646	0.647	0.649	0.650	0.652	0.653	0.655	0.656	0.657	0.658	0.659	0.659	0.659	0.657	0.655	0.651	0.647	0.642	0.635	0.628	0.621	0.614	0.605	0.597	0.588	0.580	0.571	0.561	0.552	0.542	0.532	0.522	0.511	0.500	0.488
38.000	0.626	0.627	0.629	0.630	0.631	0.633	0.634	0.635	0.637	0.638	0.639	0.641	0.642	0.644	0.645	0.647	0.648	0.650	0.651	0.653	0.654	0.655	0.656	0.657	0.658	0.658	0.658	0.656	0.654	0.650	0.646	0.641	0.634	0.627	0.621	0.613	0.605	0.597	0.589	0.581	0.572	0.563	0.554	0.544	0.534	0.524	0.514	0.503	0.493
38.500	0.626	0.627	0.628	0.630	0.631	0.632	0.634	0.635	0.636	0.638	0.639	0.640	0.642	0.643	0.645	0.646	0.648	0.649	0.651	0.652	0.653	0.655	0.656	0.656	0.657	0.658	0.657	0.655	0.653	0.649	0.645	0.640	0.634	0.627	0.620	0.613	0.605	0.598	0.590	0.581	0.573	0.564	0.555	0.546	0.537	0.527	0.517	0.507	0.497
39.000	0.626	0.627	0.628	0.629	0.631	0.632	0.633	0.635	0.636	0.637	0.639	0.640	0.641	0.643	0.644	0.646	0.647	0.649	0.650	0.651	0.653	0.654	0.655	0.655	0.657	0.657	0.656	0.654	0.652	0.649	0.645	0.640	0.633	0.626	0.620	0.613	0.606	0.598	0.590	0.582	0.574	0.566	0.557	0.548	0.539	0.530	0.521	0.511	0.501
39.500	0.625	0.627	0.628	0.629	0.630	0.632	0.633	0.634	0.636	0.637	0.638	0.640	0.641	0.642	0.644	0.645	0.647	0.648	0.649	0.651	0.652	0.653	0.654	0.655	0.656	0.656	0.655	0.654	0.652	0.648	0.644	0.639	0.633	0.626	0.620	0.613	0.606	0.599	0.591	0.583	0.575	0.567	0.559	0.551	0.542	0.533	0.524	0.514	0.504
40.000	0.625	0.626	0.628	0.629	0.630	0.631	0.633	0.634	0.635	0.637	0.638	0.639	0.641	0.642	0.643	0.645	0.646	0.648	0.649	0.650	0.651	0.653	0.654	0.654	0.655	0.655	0.654	0.653	0.651	0.647	0.643	0.638	0.632	0.626	0.620	0.613	0.606	0.599	0.592	0.584	0.577	0.569	0.561	0.553	0.544	0.536	0.527	0.518	0.508
40.500	0.625	0.626	0.627	0.629	0.630	0.631	0.632	0.634	0.635	0.636	0.638	0.639	0.640	0.642	0.643	0.644	0.646	0.647	0.648	0.650	0.651	0.652	0.653	0.653	0.654	0.654	0.654	0.652	0.650	0.646	0.643	0.638	0.632	0.626	0.620	0.613	0.606	0.600	0.592	0.585	0.578	0.570	0.563	0.555	0.547	0.538	0.530	0.521	0.512
41.000	0.625	0.626	0.627	0.628	0.630	0.631	0.632	0.633	0.635	0.636	0.637	0.639	0.640	0.641	0.643	0.644	0.645	0.647	0.648	0.649	0.650	0.652	0.652	0.653	0.654	0.654	0.653	0.651	0.649	0.646	0.642	0.637	0.632	0.625	0.620	0.614	0.607	0.600	0.593	0.586	0.579	0.572	0.564	0.557	0.549	0.541	0.533	0.524	0.516
41.500	0.624	0.626	0.627	0.628	0.629	0.631	0.632	0.633	0.634	0.636	0.637	0.638	0.639	0.641	0.642	0.643	0.645	0.646	0.647	0.649	0.650	0.651	0.652	0.652	0.653	0.653	0.652	0.651	0.649	0.645	0.641	0.637	0.631	0.625	0.620	0.614	0.607	0.601	0.594	0.587	0.580	0.573	0.566	0.559	0.551	0.544	0.536	0.528	0.519
42.000	0.624	0.625	0.627	0.628	0.629	0.630	0.631	0.633	0.634	0.635	0.637	0.638	0.639	0.640	0.642	0.643	0.644	0.646	0.647	0.648	0.649	0.650	0.651	0.651	0.652	0.652	0.652	0.650	0.648	0.644	0.641	0.636	0.631	0.625	0.620	0.614	0.607	0.601	0.595	0.588	0.582	0.575	0.568	0.561	0.554	0.546	0.539	0.531	0.523
42.500	0.624	0.625	0.626	0.628	0.629	0.630	0.631	0.632	0.634	0.635	0.636	0.637	0.639	0.640	0.641	0.643	0.644	0.645	0.646	0.648	0.649	0.650	0.651	0.651	0.652	0.652	0.651	0.649	0.647	0.644	0.640	0.636	0.631	0.625	0.620	0.614	0.608	0.602	0.596	0.589	0.583	0.576	0.570	0.563	0.556	0.549	0.542	0.534	0.527
43.000	0.624	0.625	0.626	0.627	0.628	0.630	0.631	0.632	0.633	0.635	0.636	0.637	0.638	0.640	0.641	0.642	0.643	0.645	0.646	0.647	0.648	0.649	0.650	0.650	0.651	0.651	0.650	0.649	0.647	0.643	0.640	0.636	0.630	0.625	0.620	0.614	0.608	0.603	0.596	0.590	0.584	0.578	0.572	0.565	0.558	0.552	0.545	0.537	0.530
43.500	0.623	0.625	0.626	0.627	0.628	0.629	0.631	0.632	0.633	0.634	0.636	0.637	0.638	0.639	0.641	0.642	0.643	0.644	0.645	0.647	0.648	0.649	0.649	0.650	0.650	0.650	0.650	0.648	0.646	0.643	0.639	0.635	0.630	0.625	0.620	0.615	0.609	0.603	0.597	0.592	0.586	0.580	0.573	0.567	0.561	0.554	0.547	0.541	0.534
44.000	0.623	0.624	0.626	0.627	0.628	0.629	0.630	0.632	0.633	0.634	0.635	0.636	0.638	0.639	0.640	0.641	0.643	0.644	0.645	0.646	0.647	0.648	0.649	0.649	0.650	0.650	0.649	0.647	0.646	0.642	0.639	0.635	0.630	0.625	0.620	0.615	0.609	0.604	0.598	0.593	0.587	0.581	0.575	0.569	0.563	0.557	0.550	0.544	0.537
44.500	0.623	0.624	0.625	0.627	0.628	0.629	0.630	0.631	0.633	0.634	0.635	0.636	0.637	0.639	0.640	0.641	0.642	0.643	0.645	0.646	0.647	0.648	0.648	0.648	0.649	0.649	0.648	0.647	0.645	0.642	0.639	0.635	0.630	0.625	0.620	0.615	0.610	0.605	0.599	0.594	0.588	0.583	0.577	0.571	0.565	0.559	0.553	0.547	0.540
45.000	0.623	0.624	0.625	0.626	0.628	0.629	0.630	0.631	0.632	0.633	0.635	0.636	0.637	0.638	0.639	0.641	0.642	0.643	0.644	0.645	0.646	0.647	0.648	0.648	0.649	0.649	0.648	0.646	0.645	0.641	0.638	0.634	0.630	0.625	0.620	0.616	0.610	0.605	0.600	0.595	0.589	0.584	0.579	0.573	0.567	0.562	0.556	0.550	0.544
45.500	0.623	0.624	0.625	0.626	0.627	0.628	0.630	0.631	0.632	0.633	0.634	0.636	0.637	0.638	0.639	0.640	0.641	0.643	0.644	0.645	0.646	0.647	0.647	0.647	0.648	0.648	0.647	0.646	0.644	0.641	0.638	0.634	0.630	0.625	0.620	0.616	0.611	0.606	0.601	0.596	0.591	0.586	0.580	0.575	0.570	0.564	0.558	0.553	0.547
46.000	0.622	0.624	0.625	0.626	0.627	0.628	0.629	0.631	0.632	0.633	0.634	0.635	0.636	0.638	0.639	0.640	0.641	0.642	0.643	0.644	0.645	0.646	0.647	0.647	0.648	0.648	0.647	0.645	0.644	0.641	0.638	0.634	0.630	0.625	0.621	0.616	0.611	0.607	0.602	0.597	0.592	0.587	0.582	0.577	0.572	0.567	0.561	0.556	0.550
46.500	0.622	0.623	0.625	0.626	0.627	0.628	0.629	0.630	0.631	0.633	0.634	0.635	0.636	0.637	0.638	0.640	0.641	0.642	0.643	0.644	0.645	0.646	0.646	0.646	0.647	0.647	0.646	0.645	0.643	0.640	0.637	0.634	0.630	0.625	0.621	0.617	0.612	0.607	0.603	0.598	0.593	0.589	0.584	0.579	0.574	0.569	0.564	0.558	0.553
47.000	0.622	0.623	0.624	0.625	0.627	0.628	0.629	0.630	0.631	0.632	0.634	0.635	0.636	0.637	0.638	0.639	0.640	0.641	0.642	0.644	0.644	0.645	0.646	0.646	0.647	0.647	0.646	0.644	0.643	0.640	0.637	0.634	0.630	0.625	0.621	0.617	0.613	0.608	0.604	0.599	0.595	0.590	0.586	0.581	0.576	0.571	0.566	0.561	0.556
47.500	0.622	0.623	0.624	0.625	0.626	0.628	0.629	0.630	0.631	0.632	0.633	0.634	0.636	0.637	0.638	0.639	0.640	0.641	0.642	0.643	0.644	0.645	0.646	0.646	0.646	0.646	0.645	0.644	0.642	0.640	0.637	0.634	0.630	0.625	0.622	0.618	0.613	0.609	0.605	0.600	0.596	0.592	0.587	0.583	0.578	0.574	0.569	0.564	0.559
48.000	0.622	0.623	0.624	0.625	0.626	0.627	0.628	0.630	0.631	0.632	0.633	0.634	0.635	0.636	0.637	0.639	0.640	0.641	0.642	0.643	0.644	0.645	0.645	0.645	0.646	0.646	0.645	0.644	0.642	0.639	0.637	0.634	0.630	0.626	0.622	0.618	0.614	0.610	0.606	0.602	0.597	0.593	0.589	0.585	0.580	0.576	0.571	0.567	0.562
48.500	0.622	0.623	0.624	0.625	0.626	0.627	0.628	0.629	0.630	0.632	0.633	0.634	0.635	0.636	0.637	0.638	0.639	0.640	0.641	0.642	0.643	0.644	0.645	0.645	0.645	0.645	0.645	0.643	0.642	0.639	0.636	0.633	0.630	0.626	0.622	0.619	0.614	0.611	0.607	0.603	0.599	0.595	0.591	0.586	0.582	0.578	0.574	0.569	0.565
49.000	0.621	0.622	0.624	0.625	0.626	0.627	0.628	0.629	0.630	0.631	0.632	0.634	0.635	0.636	0.637	0.638	0.639	0.640	0.641	0.642	0.643	0.644	0.644	0.644	0.645	0.645	0.644	0.643	0.641	0.639	0.636	0.633	0.630	0.626	0.623	0.619	0.615	0.611	0.608	0.604	0.600	0.596	0.592	0.588	0.584	0.580	0.576	0.572	0.568
49.500	0.621	0.622	0.623	0.624	0.626	0.627	0.628	0.629	0.630	0.631	0.632	0.633	0.634	0.636	0.637	0.638	0.639	0.640	0.641	0.642	0.643	0.643	0.644	0.644	0.645	0.644	0.644	0.643	0.641	0.639	0.636	0.633	0.630	0.626	0.623	0.619	0.616	0.612	0.609	0.605	0.601	0.598	0.594	0.590	0.586	0.582	0.579	0.574	0.570
50.000	0.621	0.622	0.623	0.624	0.625	0.626	0.628	0.629	0.630	0.631	0.632	0.633	0.634	0.635	0.636	0.637	0.638	0.639	0.640	0.641	0.642	0.643	0.644	0.644	0.644	0.644	0.644	0.642	0.641	0.639	0.636	0.633	0.630	0.627	0.623	0.620	0.616	0.613	0.609	0.606	0.603	0.599	0.595	0.592	0.588	0.585	0.581	0.577	0.573
50.500	0.621	0.622	0.623	0.624	0.625	0.626	0.627	0.628	0.630	0.631	0.632	0.633	0.634	0.635	0.636	0.637	0.638	0.639	0.640	0.641	0.642	0.643	0.643	0.643	0.644	0.644	0.643	0.642	0.641	0.638	0.636	0.633	0.630	0.627	0.624	0.621	0.617	0.614	0.610	0.607	0.604	0.600	0.597	0.594	0.590	0.587	0.583	0.579	0.576
51.000	0.621	0.622	0.623	0.624	0.625	0.626	0.627	0.628	0.629	0.630	0.632	0.633	0.634	0.635	0.636	0.637	0.638	0.639	0.640	0.641	0.642	0.642	0.643	0.643	0.644	0.643	0.643	0.642	0.640	0.638	0.636	0.633	0.630	0.627	0.624	0.621	0.618	0.615	0.611	0.608	0.605	0.602	0.599	0.595	0.592	0.589	0.585	0.582	0.578
51.500	0.621	0.622	0.623	0.624	0.625	0.626	0.627	0.628	0.629	0.630	0.631	0.632	0.633	0.635	0.636	0.637	0.638	0.639	0.640	0.640	0.641	0.642	0.643	0.643	0.643	0.643	0.643	0.642	0.640	0.638	0.636	0.633	0.630	0.627	0.624	0.622	0.618	0.615	0.612	0.609	0.606	0.603	0.600	0.597	0.594	0.591	0.588	0.584	0.581
52.000	0.620	0.621	0.623	0.624	0.625	0.626	0.627	0.628	0.629	0.630	0.631	0.632	0.633	0.634	0.635	0.636	0.637	0.638	0.639	0.640	0.641	0.642	0.642	0.642	0.643	0.643	0.642	0.641	0.640	0.638	0.636	0.634	0.631	0.628	0.625	0.622	0.619	0.616	0.613	0.610	0.608	0.605	0.602	0.599	0.596	0.593	0.590	0.587	0.583
52.500	0.620	0.621	0.622	0.623	0.625	0.626	0.627	0.628	0.629	0.630	0.631	0.632	0.633	0.634	0.635	0.636	0.637	0.638	0.639	0.640	0.641	0.642	0.642	0.642	0.643	0.643	0.642	0.641	0.640	0.638	0.636	0.634	0.631	0.628	0.625	0.623	0.620	0.617	0.614	0.612	0.609	0.606	0.603	0.600	0.598	0.595	0.592	0.589	0.586
53.000	0.620	0.621	0.622	0.623	0.624	0.625	0.626	0.628	0.629	0.630	0.631	0.632	0.633	0.634	0.635	0.636	0.637	0.638	0.639	0.640	0.640	0.641	0.642	0.642	0.642	0.642	0.642	0.641	0.640	0.638	0.636	0.634	0.631	0.628	0.626	0.623	0.621	0.618	0.615	0.613	0.610	0.607	0.605	0.602	0.599	0.597	0.594	0.591	0.588
53.500	0.620	0.621	0.622	0.623	0.624	0.625	0.626	0.627	0.628	0.629	0.631	0.632	0.633	0.634	0.635	0.636	0.637	0.638	0.638	0.639	0.640	0.641	0.641	0.642	0.642	0.642	0.642	0.641	0.640	0.638	0.636	0.634	0.631	0.629	0.626	0.624	0.621	0.619	0.616	0.614	0.611	0.609	0.606	0.604	0.601	0.599	0.596	0.593	0.591
54.000	0.620	0.621	0.622	0.623	0.624	0.625	0.626	0.627	0.628	0.629	0.630	0.631	0.632	0.633	0.634	0.635	0.636	0.637	0.638	0.639	0.640	0.641	0.641	0.641	0.642	0.642	0.641	0.641	0.640	0.638	0.636	0.634	0.632	0.629	0.627	0.624	0.622	0.620	0.617	0.615	0.612	0.610	0.608	0.605	0.603	0.601	0.598	0.596	0.593
54.500	0.620	0.621	0.622	0.623	0.624	0.625	0.626	0.627	0.628	0.629	0.630	0.631	0.632	0.633	0.634	0.635	0.636	0.637	0.638	0.639	0.640	0.640	0.641	0.641	0.642	0.642	0.641	0.640	0.639	0.638	0.636	0.634	0.632	0.629	0.627	0.625	0.623	0.620	0.618	0.616	0.614	0.611	0.609	0.607	0.605	0.602	0.600	0.598	0.595
55.000	0.620	0.621	0.622	0.623	0.624	0.625	0.626	0.627	0.628	0.629	0.630	0.631	0.632	0.633	0.634	0.635	0.636	0.637	0.638	0.639	0.639	0.640	0.641	0.641	0.641	0.641	0.641	0.640	0.639	0.638	0.636	0.634	0.632	0.630	0.628	0.626	0.623	0.621	0.619	0.617	0.615	0.613	0.611	0.608	0.606	0.604	0.602	0.600	0.597
55.500	0.619	0.620	0.622	0.623	0.624	0.625	0.626	0.627	0.628	0.629	0.630	0.631	0.632	0.633	0.634	0.635	0.636	0.637	0.638	0.638	0.639	0.640	0.641	0.641	0.641	0.641	0.641	0.640	0.639	0.638	0.636	0.634	0.632	0.630	0.628	0.626	0.624	0.622	0.620	0.618	0.616	0.614	0.612	0.610	0.608	0.606	0.604	0.602	0.600
56.000	0.619	0.620	0.621	0.622	0.623	0.624	0.626	0.627	0.628	0.629	0.630	0.631	0.632	0.633	0.634	0.635	0.636	0.637	0.637	0.638	0.639	0.640	0.640	0.641	0.641	0.641	0.641	0.640	0.639	0.638	0.636	0.635	0.633	0.631	0.629	0.627	0.625	0.623	0.621	0.619	0.617	0.615	0.613	0.612	0.610	0.608	0.606	0.604	0.602
56.500	0.619	0.620	0.621	0.622	0.623	0.624	0.625	0.626	0.627	0.628	0.629	0.631	0.632	0.633	0.633	0.634	0.635	0.636	0.637	0.638	0.639	0.640	0.640	0.640	0.641	0.641	0.641	0.640	0.639	0.638	0.636	0.635	0.633	0.631	0.629	0.627	0.625	0.624	0.622	0.620	0.618	0.617	0.615	0.613	0.611	0.609	0.608	0.606	0.604
57.000	0.619	0.620	0.621	0.622	0.623	0.624	0.625	0.626	0.627	0.628	0.629	0.630	0.631	0.632	0.633	0.634	0.635	0.636	0.637	0.638	0.639	0.639	0.640	0.640	0.641	0.641	0.641	0.640	0.639	0.638	0.636	0.635	0.633	0.631	0.630	0.628	0.626	0.624	0.623	0.621	0.619	0.618	0.616	0.614	0.613	0.611	0.609	0.608	0.606
57.500	0.619	0.620	0.621	0.622	0.623	0.624	0.625	0.626	0.627	0.628	0.629	0.630	0.631	0.632	0.633	0.634	0.635	0.636	0.637	0.638	0.638	0.639	0.640	0.640	0.641	0.641	0.640	0.640	0.639	0.638	0.637	0.635	0.633	0.632	0.630	0.629	0.627	0.625	0.624	0.622	0.621	0.619	0.617	0.616	0.614	0.613	0.611	0.610	0.608
58.000	0.619	0.620	0.621	0.622	0.623	0.624	0.625	0.626	0.627	0.628	0.629	0.630	0.631	0.632	0.633	0.634	0.635	0.636	0.637	0.638	0.638	0.639	0.640	0.640	0.640	0.641	0.640	0.640	0.639	0.638	0.637	0.635	0.634	0.632	0.631	0.629	0.628	0.626	0.625	0.623	0.622	0.620	0.619	0.617	0.616	0.614	0.613	0.611	0.610
58.500	0.619	0.620	0.621	0.622	0.623	0.624	0.625	0.626	0.627	0.628	0.629	0.630	0.631	0.632	0.633	0.634	0.635	0.636	0.637	0.637	0.638	0.639	0.639	0.640	0.640	0.640	0.640	0.640	0.639	0.638	0.637	0.636	0.634	0.633	0.631	0.630	0.628	0.627	0.625	0.624	0.623	0.621	0.620	0.619	0.617	0.616	0.615	0.613	0.612
59.000	0.619	0.620	0.621	0.622	0.623	0.624	0.625	0.626	0.627	0.628	0.629	0.630	0.631	0.632	0.633	0.634	0.635	0.636	0.636	0.637	0.638	0.639	0.639	0.640	0.640	0.640	0.640	0.640	0.639	0.638	0.637	0.636	0.634	0.633	0.632	0.630	0.629	0.628	0.626	0.625	0.624	0.623	0.621	0.620	0.619	0.618	0.616	0.615	0.614
59.500	0.619	0.620	0.621	0.622	0.623	0.624	0.625	0.626	0.627	0.628	0.629	0.630	0.631	0.632	0.633	0.634	0.634	0.635	0.636	0.637	0.638	0.639	0.639	0.640	0.640	0.640	0.640	0.640	0.639	0.638	0.637	0.636	0.635	0.633	0.632	0.631	0.630	0.628	0.627	0.626	0.625	0.624	0.623	0.621	0.620	0.619	0.618	0.617	0.615
60.000	0.618	0.619	0.620	0.621	0.622	0.624	0.625	0.626	0.627	0.628	0.629	0.630	0.631	0.631	0.632	0.633	0.634	0.635	0.636	0.637	0.638	0.638	0.639	0.639	0.640	0.640	0.640	0.640	0.639	0.638	0.637	0.636	0.635	0.634	0.633	0.632	0.630	0.629	0.628	0.627	0.626	0.625	0.624	0.623	0.622	0.621	0.619	0.618	0.617
60.500	0.618	0.619	0.620	0.621	0.622	0.623	0.624	0.625	0.626	0.627	0.628	0.629	0.630	0.631	0.632	0.633	0.634	0.635	0.636	0.637	0.638	0.638	0.639	0.639	0.640	0.640	0.640	0.640	0.639	0.638	0.638	0.637	0.635	0.634	0.633	0.632	0.631	0.630	0.629	0.628	0.627	0.626	0.625	0.624	0.623	0.622	0.621	0.620	0.619
61.000	0.618	0.619	0.620	0.621	0.622	0.623	0.624	0.625	0.626	0.627	0.628	0.629	0.630	0.631	0.632	0.633	0.634	0.635	0.636	0.637	0.637	0.638	0.639	0.639	0.640	0.640	0.640	0.640	0.639	0.639	0.638	0.637	0.636	0.635	0.634	0.633	0.632	0.631	0.630	0.629	0.628	0.627	0.626	0.625	0.624	0.623	0.623	0.622	0.621
61.500	0.618	0.619	0.620	0.621	0.622	0.623	0.624	0.625	0.626	0.627	0.628	0.629	0.630	0.631	0.632	0.633	0.634	0.635	0.636	0.637	0.637	0.638	0.639	0.639	0.640	0.640	0.640	0.640	0.639	0.639	0.638	0.637	0.636	0.635	0.634	0.633	0.632	0.631	0.631	0.630	0.629	0.628	0.627	0.626	0.626	0.625	0.624	0.623	0.622
62.000	0.618	0.619	0.620	0.621	0.622	0.623	0.624	0.625	0.626	0.627	0.628	0.629	0.630	0.631	0.632	0.633	0.634	0.635	0.636	0.636	0.637	0.638	0.639	0.639	0.640	0.640	0.640	0.640	0.639	0.639	0.638	0.637	0.636	0.635	0.635	0.634	0.633	0.632	0.631	0.631	0.630	0.629	0.628	0.628	0.627	0.626	0.626	0.625	0.624
62.500	0.618	0.619	0.620	0.621	0.622	0.623	0.624	0.625	0.626	0.627	0.628	0.629	0.630	0.631	0.632	0.633	0.634	0.635	0.636	0.636	0.637	0.638	0.639	0.639	0.640	0.640	0.640	0.640	0.640	0.639	0.638	0.638	0.637	0.636	0.635	0.634	0.634	0.633	0.632	0.631	0.631	0.630	0.630	0.629	0.628	0.628	0.627	0.626	0.626
63.000	0.618	0.619	0.620	0.621	0.622	0.623	0.624	0.625	0.626	0.627	0.628	0.629	0.630	0.631	0.632	0.633	0.634	0.635	0.635	0.636	0.637	0.638	0.638	0.639	0.640	0.640	0.640	0.640	0.640	0.639	0.639	0.638	0.637	0.636	0.636	0.635	0.634	0.634	0.633	0.632	0.632	0.631	0.631	0.630	0.629	0.629	0.628	0.628	0.627
63.500	0.618	0.619	0.620	0.621	0.622	0.623	0.624	0.625	0.626	0.627	0.628	0.629	0.630	0.631	0.632	0.633	0.634	0.634	0.635	0.636	0.637	0.638	0.638	0.639	0.639	0.640	0.640	0.640	0.640	0.639	0.639	0.638	0.637	0.637	0.636	0.636	0.635	0.634	0.634	0.633	0.633	0.632	0.632	0.631	0.631	0.630	0.630	0.629	0.629
64.000	0.618	0.619	0.620	0.621	0.622	0.623	0.624	0.625	0.626	0.627	0.628	0.629	0.630	0.631	0.632	0.633	0.633	0.634	0.635	0.636	0.637	0.638	0.638	0.639	0.639	0.640	0.640	0.640	0.640	0.639	0.639	0.638	0.638	0.637	0.637	0.636	0.635	0.635	0.634	0.634	0.634	0.633	0.633	0.632	0.632	0.631	0.631	0.631	0.630
64.500	0.618	0.619	0.620	0.621	0.622	0.623	0.624	0.625	0.626	0.627	0.628	0.629	0.630	0.631	0.631	0.632	0.633	0.634	0.635	0.636	0.637	0.638	0.638	0.639	0.639	0.640	0.640	0.640	0.640	0.640	0.639	0.639	0.638	0.638	0.637	0.637	0.636	0.636	0.635	0.635	0.634	0.634	0.634	0.633	0.633	0.633	0.632	0.632	0.632
65.000	0.618	0.619	0.620	0.621	0.622	0.623	0.624	0.625	0.626	0.627	0.628	0.629	0.629	0.630	0.631	0.632	0.633	0.634	0.635	0.636	0.637	0.638	0.638	0.639	0.639	0.640	0.640	0.640	0.640	0.640	0.639	0.639	0.638	0.638	0.638	0.637	0.637	0.636	0.636	0.636	0.635	0.635	0.635	0.634	0.634	0.634	0.634	0.633	0.633
65.500	0.618	0.619	0.620	0.621	0.622	0.623	0.624	0.625	0.626	0.626	0.627	0.628	0.629	0.630	0.631	0.632	0.633	0.634	0.635	0.636	0.637	0.637	0.638	0.639	0.639	0.640	0.640	0.640	0.640	0.640	0.640	0.639	0.639	0.638	0.638	0.638	0.637	0.637	0.637	0.636	0.636	0.636	0.636	0.636	0.635	0.635	0.635	0.635	0.634
66.000	0.617	0.618	0.619	0.620	0.621	0.622	0.623	0.624	0.625	0.626	0.627	0.628	0.629	0.630	0.631	0.632	0.633	0.634	0.635	0.636	0.637	0.637	0.638	0.639	0.639	0.640	0.640	0.640	0.640	0.640	0.640	0.640	0.639	0.639	0.638	0.638	0.638	0.638	0.637	0.637	0.637	0.637	0.637	0.637	0.636	0.636	0.636	0.636	0.636
66.500	0.617	0.618	0.619	0.620	0.621	0.622	0.623	0.624	0.625	0.626	0.627	0.628	0.629	0.630	0.631	0.632	0.633	0.634	0.635	0.636	0.637	0.637	0.638	0.639	0.639	0.640	0.640	0.640	0.640	0.640	0.640	0.640	0.639	0.639	0.639	0.639	0.638	0.638	0.638	0.638	0.638	0.638	0.638	0.638	0.637	0.637	0.637	0.637	0.637
67.000	0.617	0.618	0.619	0.620	0.621	0.622	0.623	0.624	0.625	0.626	0.627	0.628	0.629	0.630	0.631	0.632	0.633	0.634	0.635	0.636	0.636	0.637	0.638	0.639	0.639	0.640	0.640	0.640	0.640	0.640	0.640	0.640	0.640	0.640	0.639	0.639	0.639	0.639	0.639	0.639	0.639	0.639	0.639	0.639	0.638	0.638	0.638	0.638	0.638
67.500	0.617	0.618	0.619	0.620	0.621	0.622	0.623	0.624	0.625	0.626	0.627	0.628	0.629	0.630	0.631	0.632	0.633	0.634	0.635	0.636	0.636	0.637	0.638	0.639	0.639	0.640	0.640	0.640	0.641	0.640	0.640	0.640	0.640	0.640	0.640	0.640	0.640	0.640	0.639	0.639	0.639	0.639	0.639	0.639	0.640	0.640	0.640	0.640	0.640
68.000	0.617	0.618	0.619	0.620	0.621	0.622	0.623	0.624	0.625	0.626	0.627	0.628	0.629	0.630	0.631	0.632	0.633	0.634	0.635	0.636	0.636	0.637	0.638	0.639	0.639	0.640	0.640	0.640	0.641	0.641	0.641	0.641	0.640	0.640	0.640	0.640	0.640	0.640	0.640	0.640	0.640	0.640	0.640	0.640	0.640	0.641	0.641	0.641	0.641
68.500	0.617	0.618	0.619	0.620	0.621	0.622	0.623	0.624	0.625	0.626	0.627	0.628	0.629	0.630	0.631	0.632	0.633	0.634	0.635	0.636	0.636	0.637	0.638	0.639	0.639	0.640	0.640	0.641	0.641	0.641	0.641	0.641	0.641	0.641	0.641	0.641	0.641	0.641	0.641	0.641	0.641	0.641	0.641	0.641	0.641	0.642	0.642	0.642	0.642
69.000	0.617	0.618	0.619	0.620	0.621	0.622	0.623	0.624	0.625	0.626	0.627	0.628	0.629	0.630	0.631	0.632	0.633	0.634	0.635	0.635	0.636	0.637	0.638	0.639	0.639	0.640	0.640	0.641	0.641	0.641	0.641	0.641	0.641	0.641	0.641	0.641	0.641	0.641	0.641	0.642	0.642	0.642	0.642	0.642	0.642	0.643	0.643	0.643	0.643
69.500	0.617	0.618	0.619	0.620	0.621	0.622	0.623	0.624	0.625	0.626	0.627	0.628	0.629	0.630	0.631	0.632	0.633	0.634	0.635	0.635	0.636	0.637	0.638	0.639	0.639	0.640	0.640	0.641	0.641	0.641	0.641	0.641	0.641	0.641	0.642	0.642	0.642	0.642	0.642	0.642	0.642	0.643	0.643	0.643	0.643	0.644	0.644	0.644	0.644
70.000	0.617	0.618	0.619	0.620	0.621	0.622	0.623	0.624	0.625	0.626	0.627	0.628	0.629	0.630	0.631	0.632	0.633	0.634	0.635	0.635	0.636	0.637	0.638	0.639	0.639	0.640	0.640	0.641	0.641	0.641	0.642	0.642	0.642	0.642	0.642	0.642	0.642	0.642	0.643	0.643	0.643	0.643	0.644	0.644	0.644	0.644	0.645	0.645	0.645
70.500	0.617	0.618	0.619	0.620	0.621	0.622	0.623	0.624	0.625	0.626	0.627	0.628	0.629	0.630	0.631	0.632	0.633	0.634	0.634	0.635	0.636	0.637	0.638	0.639	0.639	0.640	0.641	0.641	0.641	0.641	0.642	0.642	0.642	0.642	0.642	0.643	0.643	0.643	0.643	0.644	0.644	0.644	0.644	0.645	0.645	0.645	0.646	0.646	0.646
71.000	0.617	0.618	0.619	0.620	0.621	0.622	0.623	0.624	0.625	0.626	0.627	0.628	0.629	0.630	0.631	0.632	0.633	0.634	0.634	0.635	0.636	0.637	0.638	0.639	0.639	0.640	0.641	0.641	0.641	0.642	0.642	0.642	0.642	0.643	0.643	0.643	0.643	0.644	0.644	0.644	0.644	0.645	0.645	0.646	0.646	0.646	0.647	0.647	0.647
71.500	0.617	0.618	0.619	0.620	0.621	0.622	0.623	0.624	0.625	0.626	0.627	0.628	0.629	0.630	0.631	0.632	0.633	0.634	0.634	0.635	0.636	0.637	0.638	0.639	0.639	0.640	0.641	0.641	0.642	0.642	0.642	0.642	0.643	0.643	0.643	0.643	0.644	0.644	0.644	0.645	0.645	0.646	0.646	0.646	0.647	0.647	0.648	0.648	0.648
72.000	0.617	0.618	0.619	0.620	0.621	0.622	0.623	0.624	0.625	0.626	0.627	0.628	0.629	0.630	0.631	0.632	0.633	0.633	0.634	0.635	0.636	0.637	0.638	0.639	0.639	0.640	0.641	0.641	0.642	0.642	0.642	0.643	0.643	0.643	0.644	0.644	0.644	0.645	0.645	0.645	0.646	0.646	0.647	0.647	0.648	0.648	0.648	0.649	0.649
72.500	0.617	0.618	0.619	0.620	0.621	0.622	0.623	0.624	0.625	0.626	0.627	0.628	0.629	0.630	0.631	0.632	0.633	0.633	0.634	0.635	0.636	0.637	0.638	0.639	0.639	0.640	0.641	0.641	0.642	0.642	0.643	0.643	0.643	0.644	0.644	0.644	0.645	0.645	0.645	0.646	0.646	0.647	0.647	0.648	0.648	0.649	0.649	0.650	0.650
73.000	0.617	0.618	0.619	0.620	0.621	0.622	0.623	0.624	0.625	0.626	0.627	0.628	0.629	0.630	0.631	0.632	0.632	0.633	0.634	0.635	0.636	0.637	0.638	0.639	0.639	0.640	0.641	0.641	0.642	0.642	0.643	0.643	0.643	0.644	0.644	0.645	0.645	0.646	0.646	0.646	0.647	0.647	0.648	0.648	0.649	0.650	0.650	0.651	0.651
73.500	0.617	0.618	0.619	0.620	0.621	0.622	0.623	0.624	0.625	0.626	0.627	0.628	0.629	0.630	0.631	0.632	0.632	0.633	0.634	0.635	0.636	0.637	0.638	0.639	0.640	0.640	0.641	0.641	0.642	0.642	0.643	0.643	0.644	0.644	0.645	0.645	0.646	0.646	0.647	0.647	0.648	0.648	0.649	0.649	0.650	0.650	0.651	0.651	0.652
74.000	0.617	0.618	0.619	0.620	0.621	0.622	0.623	0.624	0.625	0.626	0.627	0.628	0.629	0.630	0.631	0.631	0.632	0.633	0.634	0.635	0.636	0.637	0.638	0.639	0.640	0.640	0.641	0.642	0.642	0.643	0.643	0.644	0.644	0.644	0.645	0.645	0.646	0.646	0.647	0.648	0.648	0.649	0.649	0.650	0.650	0.651	0.652	0.652	0.653
74.500	0.617	0.618	0.619	0.620	0.621	0.622	0.623	0.624	0.625	0.626	0.627	0.628	0.629	0.630	0.630	0.631	0.632	0.633	0.634	0.635	0.636	0.637	0.638	0.639	0.640	0.640	0.641	0.642	0.642	0.643	0.643	0.644	0.644	0.645	0.645	0.646	0.646	0.647	0.647	0.648	0.649	0.649	0.650	0.650	0.651	0.652	0.652	0.653	0.654
75.000	0.617	0.618	0.619	0.620	0.621	0.622	0.623	0.624	0.625	0.626	0.627	0.628	0.629	0.629	0.630	0.631	0.632	0.633	0.634	0.635	0.636	0.637	0.638	0.639	0.640	0.640	0.641	0.642	0.642	0.643	0.643	0.644	0.645	0.645	0.646	0.646	0.647	0.647	0.648	0.649	0.649	0.650	0.650	0.651	0.652	0.652	0.653	0.654	0.654
75.500	0.617	0.618	0.619	0.620	0.621	0.622	0.623	0.624	0.625	0.626	0.627	0.628	0.629	0.629	0.630	0.631	0.632	0.633	0.634	0.635	0.636	0.637	0.638	0.639	0.640	0.640	0.641	0.642	0.643	0.643	0.644	0.644	0.645	0.645	0.646	0.647	0.647	0.648	0.648	0.649	0.650	0.650	0.651	0.652	0.652	0.653	0.654	0.655	0.655
76.000	0.617	0.618	0.619	0.620	0.621	0.622	0.623	0.624	0.625	0.626	0.627	0.627	0.628	0.629	0.630	0.631	0.632	0.633	0.634	0.635	0.636	0.637	0.638	0.639	0.640	0.640	0.641	0.642	0.643	0.643	0.644	0.644	0.645	0.646	0.646	0.647	0.648	0.648	0.649	0.649	0.650	0.651	0.652	0.652	0.653	0.654	0.654	0.655	0.656
76.500	0.617	0.618	0.619	0.620	0.621	0.622	0.623	0.624	0.625	0.626	0.626	0.627	0.628	0.629	0.630	0.631	0.632	0.633	0.634	0.635	0.636	0.637	0.638	0.639	0.640	0.641	0.641	0.642	0.643	0.643	0.644	0.645	0.645	0.646	0.647	0.647	0.648	0.649	0.649	0.650	0.651	0.651	0.652	0.653	0.654	0.654	0.655	0.656	0.657
77.000	0.617	0.618	0.619	0.620	0.621	0.622	0.623	0.624	0.625	0.625	0.626	0.627	0.628	0.629	0.630	0.631	0.632	0.633	0.634	0.635	0.636	0.637	0.638	0.639	0.640	0.641	0.641	0.642	0.643	0.644	0.644	0.645	0.645	0.646	0.647	0.648	0.648	0.649	0.650	0.650	0.651	0.652	0.653	0.653	0.654	0.655	0.656	0.657	0.657
77.500	0.617	0.618	0.619	0.620	0.621	0.622	0.623	0.623	0.624	0.625	0.626	0.627	0.628	0.629	0.630	0.631	0.632	0.633	0.634	0.635	0.636	0.637	0.638	0.639	0.640	0.641	0.641	0.642	0.643	0.644	0.644	0.645	0.646	0.646	0.647	0.648	0.649	0.649	0.650	0.651	0.652	0.652	0.653	0.654	0.655	0.656	0.656	0.657	0.658
78.000	0.617	0.618	0.619	0.620	0.621	0.622	0.622	0.623	0.624	0.625	0.626	0.627	0.628	0.629	0.630	0.631	0.632	0.633	0.634	0.635	0.636	0.637	0.638	0.639	0.640	0.641	0.641	0.642	0.643	0.644	0.645	0.645	0.646	0.647	0.647	0.648	0.649	0.650	0.650	0.651	0.652	0.653	0.654	0.654	0.655	0.656	0.657	0.658	0.659
78.500	0.617	0.618	0.619	0.620	0.620	0.621	0.622	0.623	0.624	0.625	0.626	0.627	0.628	0.629	0.630	0.631	0.632	0.633	0.634	0.635	0.636	0.637	0.638	0.639	0.640	0.641	0.642	0.642	0.643	0.644	0.645	0.645	0.646	0.647	0.648	0.648	0.649	0.650	0.651	0.652	0.652	0.653	0.654	0.655	0.656	0.657	0.657	0.658	0.659
79.000	0.617	0.618	0.618	0.619	0.620	0.621	0.622	0.623	0.624	0.625	0.626	0.627	0.628	0.629	0.630	0.631	0.632	0.633	0.634	0.635	0.636	0.637	0.638	0.639	0.640	0.641	0.642	0.642	0.643	0.644	0.645	0.646	0.646	0.647	0.648	0.649	0.649	0.650	0.651	0.652	0.653	0.654	0.654	0.655	0.656	0.657	0.658	0.659	0.660
79.500	0.617	0.617	0.618	0.619	0.620	0.621	0.622	0.623	0.624	0.625	0.626	0.627	0.628	0.629	0.630	0.631	0.632	0.633	0.634	0.635	0.636	0.637	0.638	0.639	0.640	0.641	0.642	0.643	0.643	0.644	0.645	0.646	0.647	0.647	0.648	0.649	0.650	0.651	0.651	0.652	0.653	0.654	0.655	0.656	0.657	0.658	0.658	0.659	0.660
80.000	0.616	0.617	0.618	0.619	0.620	0.621	0.622	0.623	0.624	0.625	0.626	0.627	0.628	0.629	0.630	0.631	0.632	0.633	0.634	0.635	0.636	0.637	0.638	0.639	0.640	0.641	0.642	0.643	0.643	0.644	0.645	0.646	0.647	0.648	0.648	0.649	0.650	0.651	0.652	0.653	0.653	0.654	0.655	0.656	0.657	0.658	0.659	0.660	0.661
80.500	0.616	0.617	0.618	0.619	0.620	0.621	0.622	0.623	0.624	0.625	0.626	0.627	0.628	0.629	0.630	0.631	0.632	0.633	0.634	0.635	0.636	0.637	0.638	0.639	0.640	0.641	0.642	0.643	0.644	0.644	0.645	0.646	0.647	0.648	0.649	0.649	0.650	0.651	0.652	0.653	0.654	0.655	0.656	0.657	0.657	0.658	0.659	0.660	0.661
81.000	0.616	0.617	0.618	0.619	0.620	0.621	0.622	0.623	0.624	0.625	0.626	0.627	0.628	0.629	0.630	0.631	0.632	0.633	0.634	0.635	0.636	0.637	0.638	0.639	0.640	0.641	0.642	0.643	0.644	0.644	0.645	0.646	0.647	0.648	0.649	0.650	0.651	0.651	0.652	0.653	0.654	0.655	0.656	0.657	0.658	0.659	0.660	0.661	0.662
81.500	0.616	0.617	0.618	0.619	0.620	0.621	0.622	0.623	0.624	0.625	0.626	0.627	0.628	0.629	0.630	0.631	0.632	0.633	0.634	0.635	0.636	0.637	0.638	0.639	0.640	0.641	0.642	0.643	0.644	0.645	0.645	0.646	0.647	0.648	0.649	0.650	0.651	0.652	0.653	0.654	0.654	0.655	0.656	0.657	0.658	0.659	0.660	0.661	0.662
82.000	0.616	0.617	0.618	0.619	0.620	0.621	0.622	0.623	0.624	0.625	0.626	0.627	0.628	0.629	0.630	0.631	0.632	0.633	0.634	0.635	0.636	0.637	0.638	0.639	0.640	0.641	0.642	0.643	0.644	0.645	0.646	0.646	0.647	0.648	0.649	0.650	0.651	0.652	0.653	0.654	0.655	0.656	0.657	0.658	0.659	0.660	0.661	0.662	0.663
82.500	0.616	0.617	0.618	0.619	0.620	0.621	0.622	0.623	0.624	0.625	0.626	0.627	0.628	0.629	0.630	0.631	0.632	0.633	0.634	0.635	0.636	0.637	0.638	0.639	0.640	0.641	0.642	0.643	0.644	0.645	0.646	0.647	0.647	0.648	0.649	0.650	0.651	0.652	0.653	0.654	0.655	0.656	0.657	0.658	0.659	0.660	0.661	0.662	0.663
83.000	0.616	0.617	0.618	0.619	0.620	0.621	0.622	0.623	0.624	0.625	0.626	0.627	0.628	0.629	0.630	0.631	0.632	0.633	0.634	0.635	0.636	0.637	0.638	0.639	0.640	0.641	0.642	0.643	0.644	0.645	0.646	0.647	0.648	0.649	0.649	0.650	0.651	0.652	0.653	0.654	0.655	0.656	0.657	0.658	0.659	0.660	0.661	0.662	0.663
83.500	0.616	0.617	0.618	0.619	0.620	0.621	0.622	0.623	0.624	0.625	0.626	0.627	0.628	0.629	0.630	0.631	0.632	0.633	0.634	0.635	0.636	0.637	0.638	0.639	0.640	0.641	0.642	0.643	0.644	0.645	0.646	0.647	0.648	0.649	0.650	0.651	0.652	0.653	0.653	0.654	0.655	0.656	0.657	0.658	0.659	0.661	0.662	0.663	0.664
84.000	0.616	0.617	0.618	0.619	0.620	0.621	0.622	0.623	0.624	0.625	0.626	0.627	0.628	0.629	0.630	0.631	0.632	0.633	0.634	0.635	0.636	0.637	0.638	0.639	0.640	0.641	0.642	0.643	0.644	0.645	0.646	0.647	0.648	0.649	0.650	0.651	0.652	0.653	0.654	0.655	0.656	0.657	0.658	0.659	0.660	0.661	0.662	0.663	0.664
84.500	0.616	0.617	0.618	0.619	0.620	0.621	0.622	0.623	0.624	0.625	0.626	0.627	0.628	0.629	0.630	0.631	0.632	0.633	0.634	0.635	0.636	0.637	0.638	0.639	0.640	0.641	0.642	0.643	0.644	0.645	0.646	0.647	0.648	0.649	0.650	0.651	0.652	0.653	0.654	0.655	0.656	0.657	0.658	0.659	0.660	0.661	0.662	0.663	0.664
85.000	0.616	0.617	0.618	0.619	0.620	0.621	0.622	0.623	0.624	0.625	0.626	0.627	0.628	0.629	0.630	0.631	0.632	0.633	0.634	0.635	0.636	0.637	0.638	0.639	0.640	0.641	0.642	0.643	0.644	0.645	0.646	0.647	0.648	0.649	0.650	0.651	0.652	0.653	0.654	0.655	0.656	0.657	0.658	0.659	0.660	0.661	0.662	0.663	0.665
85.500	0.616	0.617	0.618	0.619	0.620	0.621	0.622	0.623	0.624	0.625	0.626	0.627	0.628	0.629	0.630	0.631	0.632	0.633	0.634	0.635	0.636	0.637	0.638	0.639	0.640	0.641	0.642	0.643	0.644	0.645	0.646	0.647	0.648	0.649	0.650	0.651	0.652	0.653	0.654	0.655	0.656	0.657	0.658	0.659	0.660	0.661	0.663	0.664	0.665
86.000	0.616	0.617	0.618	0.619	0.620	0.621	0.622	0.623	0.624	0.625	0.626	0.627	0.628	0.629	0.630	0.631	0.632	0.633	0.634	0.635	0.636	0.637	0.638	0.639	0.640	0.641	0.642	0.643	0.644	0.645	0.646	0.647	0.648	0.649	0.650	0.651	0.652	0.653	0.654	0.655	0.656	0.657	0.658	0.660	0.661	0.662	0.663	0.664	0.665
86.500	0.616	0.617	0.618	0.619	0.620	0.621	0.622	0.623	0.624	0.625	0.626	0.627	0.628	0.629	0.630	0.631	0.632	0.633	0.634	0.635	0.636	0.637	0.638	0.639	0.640	0.641	0.642	0.643	0.644	0.645	0.646	0.647	0.648	0.649	0.650	0.651	0.652	0.653	0.654	0.655	0.656	0.658	0.659	0.660	0.661	0.662	0.663	0.664	0.665
87.000	0.616	0.617	0.618	0.619	0.620	0.621	0.622	0.623	0.624	0.625	0.626	0.627	0.628	0.629	0.630	0.631	0.632	0.633	0.634	0.635	0.636	0.637	0.638	0.639	0.640	0.641	0.642	0.643	0.644	0.645	0.646	0.647	0.648	0.649	0.650	0.651	0.652	0.653	0.654	0.656	0.657	0.658	0.659	0.660	0.661	0.662	0.663	0.664	0.665
87.500	0.616	0.617	0.618	0.619	0.620	0.621	0.622	0.623	0.624	0.625	0.626	0.627	0.628	0.629	0.630	0.631	0.632	0.633	0.634	0.635	0.636	0.637	0.638	0.639	0.640	0.641	0.642	0.643	0.644	0.645	0.646	0.647	0.648	0.649	0.650	0.651	0.652	0.654	0.655	0.656	0.657	0.658	0.659	0.660	0.661	0.662	0.663	0.664	0.665
88.000	0.616	0.617	0.618	0.619	0.620	0.621	0.622	0.623	0.624	0.625	0.626	0.627	0.628	0.629	0.630	0.631	0.632	0.633	0.634	0.635	0.636	0.637	0.638	0.639	0.640	0.641	0.642	0.643	0.644	0.645	0.646	0.647	0.648	0.649	0.650	0.652	0.653	0.654	0.655	0.656	0.657	0.658	0.659	0.660	0.661	0.662	0.663	0.664	0.666
88.500	0.616	0.617	0.618	0.619	0.620	0.621	0.622	0.623	0.624	0.625	0.626	0.627	0.628	0.629	0.630	0.631	0.632	0.633	0.634	0.635	0.636	0.637	0.638	0.639	0.640	0.641	0.642	0.643	0.644	0.645	0.646	0.647	0.648	0.649	0.651	0.652	0.653	0.654	0.655	0.656	0.657	0.658	0.659	0.660	0.661	0.662	0.663	0.664	0.666
89.000	0.616	0.617	0.618	0.619	0.620	0.621	0.622	0.623	0.624	0.625	0.626	0.627	0.628	0.629	0.630	0.631	0.632	0.633	0.634	0.635	0.636	0.637	0.638	0.639	0.640	0.641	0.642	0.643	0.644	0.645	0.646	0.647	0.648	0.650	0.651	0.652	0.653	0.654	0.655	0.656	0.657	0.658	0.659	0.660	0.661	0.662	0.663	0.665	0.666
89.500	0.616	0.617	0.618	0.619	0.620	0.621	0.622	0.623	0.624	0.625	0.626	0.627	0.628	0.629	0.630	0.631	0.632	0.633	0.634	0.635	0.636	0.637	0.638	0.639	0.640	0.641	0.642	0.643	0.644	0.645	0.646	0.647	0.648	0.650	0.651	0.652	0.653	0.654	0.655	0.656	0.657	0.658	0.659	0.660	0.661	0.662	0.663	0.665	0.666
90.000	0.616	0.617	0.618	0.619	0.620	0.621	0.622	0.623	0.624	0.625	0.626	0.627	0.628	0.629	0.630	0.631	0.632	0.633	0.634	0.635	0.636	0.637	0.638	0.639	0.640	0.641	0.642	0.643	0.644	0.645	0.646	0.647	0.648	0.650	0.651	0.652	0.653	0.654	0.655	0.656	0.657	0.658	0.659	0.660	0.661	0.662	0.663	0.665	0.666
90.500	0.616	0.617	0.618	0.619	0.620	0.621	0.622	0.623	0.624	0.625	0.626	0.627	0.628	0.629	0.630	0.631	0.632	0.633	0.634	0.635	0.636	0.637	0.638	0.639	0.640	0.641	0.642	0.643	0.644	0.645	0.646	0.647	0.648	0.650	0.651	0.652	0.653	0.654	0.655	0.656	0.657	0.658	0.659	0.660	0.661	0.662	0.663	0.665	0.666
91.000	0.616	0.617	0.618	0.619	0.620	0.621	0.622	0.623	0.624	0.625	0.626	0.627	0.628	0.629	0.630	0.631	0.632	0.633	0.634	0.635	0.636	0.637	0.638	0.639	0.640	0.641	0.642	0.643	0.644	0.645	0.646	0.647	0.648	0.650	0.651	0.652	0.653	0.654	0.655	0.656	0.657	0.658	0.659	0.660	0.661	0.662	0.663	0.665	0.666
91.500	0.616	0.617	0.618	0.619	0.620	0.621	0.622	0.623	0.624	0.625	0.626	0.627	0.628	0.629	0.630	0.631	0.632	0.633	0.634	0.635	0.636	0.637	0.638	0.639	0.640	0.641	0.642	0.643	0.644	0.645	0.646	0.647	0.648	0.649	0.651	0.652	0.653	0.654	0.655	0.656	0.657	0.658	0.659	0.660	0.661	0.662	0.663	0.664	0.666
92.000	0.616	0.617	0.618	0.619	0.620	0.621	0.622	0.623	0.624	0.625	0.626	0.627	0.628	0.629	0.630	0.631	0.632	0.633	0.634	0.635	0.636	0.637	0.638	0.639	0.640	0.641	0.642	0.643	0.644	0.645	0.646	0.647	0.648	0.649	0.650	0.652	0.653	0.654	0.655	0.656	0.657	0.658	0.659	0.660	0.661	0.662	0.663	0.664	0.666
92.500	0.616	0.617	0.618	0.619	0.620	0.621	0.622	0.623	0.624	0.625	0.626	0.627	0.628	0.629	0.630	0.631	0.632	0.633	0.634	0.635	0.636	0.637	0.638	0.639	0.640	0.641	0.642	0.643	0.644	0.645	0.646	0.647	0.648	0.649	0.650	0.651	0.652	0.654	0.655	0.656	0.657	0.658	0.659	0.660	0.661	0.662	0.663	0.664	0.665
93.000	0.616	0.617	0.618	0.619	0.620	0.621	0.622	0.623	0.624	0.625	0.626	0.627	0.628	0.629	0.630	0.631	0.632	0.633	0.634	0.635	0.636	0.637	0.638	0.639	0.640	0.641	0.642	0.643	0.644	0.645	0.646	0.647	0.648	0.649	0.650	0.651	0.652	0.653	0.654	0.656	0.657	0.658	0.659	0.660	0.661	0.662	0.663	0.664	0.665
93.500	0.616	0.617	0.618	0.619	0.620	0.621	0.622	0.623	0.624	0.625	0.626	0.627	0.628	0.629	0.630	0.631	0.632	0.633	0.634	0.635	0.636	0.637	0.638	0.639	0.640	0.641	0.642	0.643	0.644	0.645	0.646	0.647	0.648	0.649	0.650	0.651	0.652	0.653	0.654	0.655	0.656	0.658	0.659	0.660	0.661	0.662	0.663	0.664	0.665
94.000	0.616	0.617	0.618	0.619	0.620	0.621	0.622	0.623	0.624	0.625	0.626	0.627	0.628	0.629	0.630	0.631	0.632	0.633	0.634	0.635	0.636	0.637	0.638	0.639	0.640	0.641	0.642	0.643	0.644	0.645	0.646	0.647	0.648	0.649	0.650	0.651	0.652	0.653	0.654	0.655	0.656	0.657	0.658	0.660	0.661	0.662	0.663	0.664	0.665
94.500	0.616	0.617	0.618	0.619	0.620	0.621	0.622	0.623	0.624	0.625	0.626	0.627	0.628	0.629	0.630	0.631	0.632	0.633	0.634	0.635	0.636	0.637	0.638	0.639	0.640	0.641	0.642	0.643	0.644	0.645	0.646	0.647	0.648	0.649	0.650	0.651	0.652	0.653	0.654	0.655	0.656	0.657	0.658	0.659	0.660	0.661	0.663	0.664	0.665
95.000	0.616	0.617	0.618	0.619	0.620	0.621	0.622	0.623	0.624	0.625	0.626	0.627	0.628	0.629	0.630	0.631	0.632	0.633	0.634	0.635	0.636	0.637	0.638	0.639	0.640	0.641	0.642	0.643	0.644	0.645	0.646	0.647	0.648	0.649	0.650	0.651	0.652	0.653	0.654	0.655	0.656	0.657	0.658	0.659	0.660	0.661	0.662	0.663	0.665
95.500	0.616	0.617	0.618	0.619	0.620	0.621	0.622	0.623	0.624	0.625	0.626	0.627	0.628	0.629	0.630	0.631	0.632	0.633	0.634	0.635	0.636	0.637	0.638	0.639	0.640	0.641	0.642	0.643	0.644	0.645	0.646	0.647	0.648	0.649	0.650	0.651	0.652	0.653	0.654	0.655	0.656	0.657	0.658	0.659	0.660	0.661	0.662	0.663	0.664
96.000	0.616	0.617	0.618	0.619	0.620	0.621	0.622	0.623	0.624	0.625	0.626	0.627	0.628	0.629	0.630	0.631	0.632	0.633	0.634	0.635	0.636	0.637	0.638	0.639	0.640	0.641	0.642	0.643	0.644	0.645	0.646	0.647	0.648	0.649	0.650	0.651	0.652	0.653	0.654	0.655	0.656	0.657	0.658	0.659	0.660	0.661	0.662	0.663	0.664
96.500	0.616	0.617	0.618	0.619	0.620	0.621	0.622	0.623	0.624	0.625	0.626	0.627	0.628	0.629	0.630	0.631	0.632	0.633	0.634	0.635	0.636	0.637	0.638	0.639	0.640	0.641	0.642	0.643	0.644	0.645	0.646	0.647	0.648	0.649	0.650	0.651	0.652	0.653	0.653	0.654	0.655	0.656	0.657	0.658	0.659	0.661	0.662	0.663	0.664
97.000	0.616	0.617	0.618	0.619	0.620	0.621	0.622	0.623	0.624	0.625	0.626	0.627	0.628	0.629	0.630	0.631	0.632	0.633	0.634	0.635	0.636	0.637	0.638	0.639	0.640	0.641	0.642	0.643	0.644	0.645	0.646	0.647	0.648	0.649	0.649	0.650	0.651	0.652	0.653	0.654	0.655	0.656	0.657	0.658	0.659	0.660	0.661	0.662	0.663
97.500	0.616	0.617	0.618	0.619	0.620	0.621	0.622	0.623	0.624	0.625	0.626	0.627	0.628	0.629	0.630	0.631	0.632	0.633	0.634	0.635	0.636	0.637	0.638	0.639	0.640	0.641	0.642	0.643	0.644	0.645	0.646	0.647	0.647	0.648	0.649	0.650	0.651	0.652	0.653	0.654	0.655	0.656	0.657	0.658	0.659	0.660	0.661	0.662	0.663
98.000	0.616	0.617	0.618	0.619	0.620	0.621	0.622	0.623	0.624	0.625	0.626	0.627	0.628	0.629	0.630	0.631	0.632	0.633	0.634	0.635	0.636	0.637	0.638	0.639	0.640	0.641	0.642	0.643	0.644	0.645	0.646	0.646	0.647	0.648	0.649	0.650	0.651	0.652	0.653	0.654	0.655	0.656	0.657	0.658	0.659	0.660	0.661	0.662	0.663
98.500	0.616	0.617	0.618	0.619	0.620	0.621	0.622	0.623	0.624	0.625	0.626	0.627	0.628	0.629	0.630	0.631	0.632	0.633	0.634	0.635	0.636	0.637	0.638	0.639	0.640	0.641	0.642	0.643	0.644	0.645	0.645	0.646	0.647	0.648	0.649	0.650	0.651	0.652	0.653	0.653	0.654	0.655	0.656	0.657	0.658	0.659	0.660	0.661	0.662
99.000	0.616	0.617	0.618	0.619	0.620	0.621	0.622	0.623	0.624	0.625	0.626	0.627	0.628	0.629	0.630	0.631	0.632	0.633	0.634	0.635	0.636	0.637	0.638	0.639	0.640	0.641	0.642	0.643	0.644	0.644	0.645	0.646	0.647	0.648	0.649	0.650	0.651	0.651	0.652	0.653	0.654	0.655	0.656	0.657	0.658	0.659	0.660	0.661	0.662
99.500	0.616	0.617	0.618	0.619	0.620	0.621	0.622	0.623	0.624	0.625	0.626	0.627	0.628	0.629	0.630	0.631	0.632	0.633	0.634	0.635	0.636	0.637	0.638	0.639	0.640	0.641	0.642	0.643	0.644	0.644	0.645	0.646	0.647	0.648	0.649	0.649	0.650	0.651	0.652	0.653	0.654	0.655	0.656	0.657	0.657	0.658	0.659	0.660	0.661
100.000	0.616	0.617	0.618	0.619	0.620	0.621	0.622	0.623	0.624	0.625	0.626	0.627	0.628	0.629	0.630	0.631	0.632	0.633	0.634	0.635	0.636	0.637	0.638	0.639	0.640	0.641	0.642	0.643	0.643	0.644	0.645	0.646	0.647	0.648	0.648	0.649	0.650	0.651	0.652	0.653	0.653	0.654	0.655	0.656	0.657	0.658	0.659	0.660	0.661
100.500	0.617	0.617	0.618	0.619	0.620	0.621	0.622	0.623	0.624	0.625	0.626	0.627	0.628	0.629	0.630	0.631	0.632	0.633	0.634	0.635	0.636	0.637	0.638	0.639	0.640	0.641	0.642	0.643	0.643	0.644	0.645	0.646	0.647	0.647	0.648	0.649	0.650	0.651	0.651	0.652	0.653	0.654	0.655	0.656	0.657	0.658	0.658	0.659	0.660
101.000	0.617	0.618	0.618	0.619	0.620	0.621	0.622	0.623	0.624	0.625	0.626	0.627	0.628	0.629	0.630	0.631	0.632	0.633	0.634	0.635	0.636	0.637	0.638	0.639	0.640	0.641	0.642	0.642	0.643	0.644	0.645	0.646	0.646	0.647	0.648	0.649	0.649	0.650	0.651	0.652	0.653	0.654	0.654	0.655	0.656	0.657	0.658	0.659	0.660
101.500	0.617	0.618	0.619	0.620	0.620	0.621	0.622	0.623	0.624	0.625	0.626	0.627	0.628	0.629	0.630	0.631	0.632	0.633	0.634	0.635	0.636	0.637	0.638	0.639	0.640	0.641	0.642	0.642	0.643	0.644	0.645	0.645	0.646	0.647	0.648	0.648	0.649	0.650	0.651	0.652	0.652	0.653	0.654	0.655	0.656	0.657	0.657	0.658	0.659
102.000	0.617	0.618	0.619	0.620	0.621	0.622	0.622	0.623	0.624	0.625	0.626	0.627	0.628	0.629	0.630	0.631	0.632	0.633	0.634	0.635	0.636	0.637	0.638	0.639	0.640	0.641	0.641	0.642	0.643	0.644	0.644	0.645	0.646	0.647	0.647	0.648	0.649	0.650	0.650	0.651	0.652	0.653	0.654	0.654	0.655	0.656	0.657	0.658	0.659
102.500	0.617	0.618	0.619	0.620	0.621	0.622	0.623	0.624	0.624	0.625	0.626	0.627	0.628	0.629	0.630	0.631	0.632	0.633	0.634	0.635	0.636	0.637	0.638	0.639	0.640	0.641	0.641	0.642	0.643	0.644	0.644	0.645	0.646	0.646	0.647	0.648	0.649	0.649	0.650	0.651	0.652	0.652	0.653	0.654	0.655	0.655	0.656	0.657	0.658
103.000	0.617	0.618	0.619	0.620	0.621	0.622	0.623	0.624	0.625	0.625	0.626	0.627	0.628	0.629	0.630	0.631	0.632	0.633	0.634	0.635	0.636	0.637	0.638	0.639	0.640	0.641	0.641	0.642	0.643	0.644	0.644	0.645	0.645	0.646	0.647	0.648	0.648	0.649	0.650	0.650	0.651	0.652	0.653	0.653	0.654	0.655	0.656	0.657	0.657
103.500	0.617	0.618	0.619	0.620	0.621	0.622	0.623	0.624	0.625	0.626	0.626	0.627	0.628	0.629	0.630	0.631	0.632	0.633	0.634	0.635	0.636	0.637	0.638	0.639	0.640	0.641	0.641	0.642	0.643	0.643	0.644	0.645	0.645	0.646	0.647	0.647	0.648	0.649	0.649	0.650	0.651	0.651	0.652	0.653	0.654	0.654	0.655	0.656	0.657
104.000	0.617	0.618	0.619	0.620	0.621	0.622	0.623	0.624	0.625	0.626	0.627	0.628	0.628	0.629	0.630	0.631	0.632	0.633	0.634	0.635	0.636	0.637	0.638	0.639	0.640	0.640	0.641	0.642	0.643	0.643	0.644	0.644	0.645	0.646	0.646	0.647	0.647	0.648	0.649	0.649	0.650	0.651	0.652	0.652	0.653	0.654	0.654	0.655	0.656
104.500	0.617	0.618	0.619	0.620	0.621	0.622	0.623	0.624	0.625	0.626	0.627	0.628	0.629	0.629	0.630	0.631	0.632	0.633	0.634	0.635	0.636	0.637	0.638	0.639	0.640	0.640	0.641	0.642	0.642	0.643	0.644	0.644	0.645	0.645	0.646	0.647	0.647	0.648	0.648	0.649	0.650	0.650	0.651	0.652	0.652	0.653	0.654	0.654	0.655
105.000	0.617	0.618	0.619	0.620	0.621	0.622	0.623	0.624	0.625	0.626	0.627	0.628	0.629	0.629	0.630	0.631	0.632	0.633	0.634	0.635	0.636	0.637	0.638	0.639	0.640	0.640	0.641	0.642	0.642	0.643	0.643	0.644	0.645	0.645	0.646	0.646	0.647	0.647	0.648	0.649	0.649	0.650	0.650	0.651	0.652	0.652	0.653	0.654	0.654
105.500	0.617	0.618	0.619	0.620	0.621	0.622	0.623	0.624	0.625	0.626	0.627	0.628	0.629	0.630	0.630	0.631	0.632	0.633	0.634	0.635	0.636	0.637	0.638	0.639	0.640	0.640	0.641	0.642	0.642	0.643	0.643	0.644	0.644	0.645	0.645	0.646	0.646	0.647	0.647	0.648	0.649	0.649	0.650	0.650	0.651	0.652	0.652	0.653	0.654
106.000	0.617	0.618	0.619	0.620	0.621	0.622	0.623	0.624	0.625	0.626	0.627	0.628	0.629	0.630	0.631	0.631	0.632	0.633	0.634	0.635	0.636	0.637	0.638	0.639	0.640	0.640	0.641	0.642	0.642	0.643	0.643	0.644	0.644	0.644	0.645	0.645	0.646	0.646	0.647	0.648	0.648	0.649	0.649	0.650	0.650	0.651	0.652	0.652	0.653
106.500	0.617	0.618	0.619	0.620	0.621	0.622	0.623	0.624	0.625	0.626	0.627	0.628	0.629	0.630	0.631	0.632	0.632	0.633	0.634	0.635	0.636	0.637	0.638	0.639	0.639	0.640	0.641	0.641	0.642	0.642	0.643	0.643	0.644	0.644	0.645	0.645	0.646	0.646	0.646	0.647	0.648	0.648	0.649	0.649	0.650	0.650	0.651	0.651	0.652
107.000	0.617	0.618	0.619	0.620	0.621	0.622	0.623	0.624	0.625	0.626	0.627	0.628	0.629	0.630	0.631	0.632	0.632	0.633	0.634	0.635	0.636	0.637	0.638	0.639	0.639	0.640	0.641	0.641	0.642	0.642	0.643	0.643	0.643	0.644	0.644	0.645	0.645	0.646	0.646	0.646	0.647	0.647	0.648	0.648	0.649	0.650	0.650	0.651	0.651
107.500	0.617	0.618	0.619	0.620	0.621	0.622	0.623	0.624	0.625	0.626	0.627	0.628	0.629	0.630	0.631	0.632	0.633	0.633	0.634	0.635	0.636	0.637	0.638	0.639	0.639	0.640	0.641	0.641	0.642	0.642	0.643	0.643	0.643	0.644	0.644	0.644	0.645	0.645	0.645	0.646	0.646	0.647	0.647	0.648	0.648	0.649	0.649	0.650	0.650
108.000	0.617	0.618	0.619	0.620	0.621	0.622	0.623	0.624	0.625	0.626	0.627	0.628	0.629	0.630	0.631	0.632	0.633	0.633	0.634	0.635	0.636	0.637	0.638	0.639	0.639	0.640	0.641	0.641	0.642	0.642	0.642	0.643	0.643	0.643	0.644	0.644	0.644	0.645	0.645	0.645	0.646	0.646	0.647	0.647	0.647	0.648	0.648	0.649	0.649
108.500	0.617	0.618	0.619	0.620	0.621	0.622	0.623	0.624	0.625	0.626	0.627	0.628	0.629	0.630	0.631	0.632	0.633	0.634	0.634	0.635	0.636	0.637	0.638	0.639	0.639	0.640	0.641	0.641	0.642	0.642	0.642	0.642	0.643	0.643	0.643	0.643	0.644	0.644	0.644	0.645	0.645	0.645	0.646	0.646	0.647	0.647	0.648	0.648	0.648
109.000	0.617	0.618	0.619	0.620	0.621	0.622	0.623	0.624	0.625	0.626	0.627	0.628	0.629	0.630	0.631	0.632	0.633	0.634	0.634	0.635	0.636	0.637	0.638	0.639	0.639	0.640	0.641	0.641	0.641	0.642	0.642	0.642	0.642	0.643	0.643	0.643	0.643	0.644	0.644	0.644	0.644	0.645	0.645	0.645	0.646	0.646	0.647	0.647	0.647
109.500	0.617	0.618	0.619	0.620	0.621	0.622	0.623	0.624	0.625	0.626	0.627	0.628	0.629	0.630	0.631	0.632	0.633	0.634	0.634	0.635	0.636	0.637	0.638	0.639	0.639	0.640	0.640	0.641	0.641	0.641	0.642	0.642	0.642	0.642	0.642	0.643	0.643	0.643	0.643	0.644	0.644	0.644	0.644	0.645	0.645	0.645	0.646	0.646	0.646
110.000	0.617	0.618	0.619	0.620	0.621	0.622	0.623	0.624	0.625	0.626	0.627	0.628	0.629	0.630	0.631	0.632	0.633	0.634	0.635	0.635	0.636	0.637	0.638	0.639	0.639	0.640	0.640	0.641	0.641	0.641	0.641	0.642	0.642	0.642	0.642	0.642	0.642	0.642	0.643	0.643	0.643	0.643	0.644	0.644	0.644	0.644	0.645	0.645	0.645
110.500	0.617	0.618	0.619	0.620	0.621	0.622	0.623	0.624	0.625	0.626	0.627	0.628	0.629	0.630	0.631	0.632	0.633	0.634	0.635	0.635	0.636	0.637	0.638	0.639	0.639	0.640	0.640	0.641	0.641	0.641	0.641	0.641	0.641	0.641	0.642	0.642	0.642	0.642	0.642	0.642	0.642	0.643	0.643	0.643	0.643	0.644	0.644	0.644	0.644
111.000	0.617	0.618	0.619	0.620	0.621	0.622	0.623	0.624	0.625	0.626	0.627	0.628	0.629	0.630	0.631	0.632	0.633	0.634	0.635	0.635	0.636	0.637	0.638	0.639	0.639	0.640	0.640	0.641	0.641	0.641	0.641	0.641	0.641	0.641	0.641	0.641	0.641	0.641	0.641	0.642	0.642	0.642	0.642	0.642	0.642	0.643	0.643	0.643	0.643
111.500	0.617	0.618	0.619	0.620	0.621	0.622	0.623	0.624	0.625	0.626	0.627	0.628	0.629	0.630	0.631	0.632	0.633	0.634	0.635	0.636	0.636	0.637	0.638	0.639	0.639	0.640	0.640	0.641	0.641	0.641	0.641	0.641	0.641	0.641	0.641	0.641	0.641	0.641	0.641	0.641	0.641	0.641	0.641	0.641	0.641	0.642	0.642	0.642	0.642
112.000	0.617	0.618	0.619	0.620	0.621	0.622	0.623	0.624	0.625	0.626	0.627	0.628	0.629	0.630	0.631	0.632	0.633	0.634	0.635	0.636	0.636	0.637	0.638	0.639	0.639	0.640	0.640	0.640	0.641	0.641	0.641	0.641	0.640	0.640	0.640	0.640	0.640	0.640	0.640	0.640	0.640	0.640	0.640	0.640	0.640	0.641	0.641	0.641	0.641
112.500	0.617	0.618	0.619	0.620	0.621	0.622	0.623	0.624	0.625	0.626	0.627	0.628	0.629	0.630	0.631	0.632	0.633	0.634	0.635	0.636	0.636	0.637	0.638	0.639	0.639	0.640	0.640	0.640	0.641	0.640	0.640	0.640	0.640	0.640	0.640	0.640	0.640	0.640	0.639	0.639	0.639	0.639	0.639	0.639	0.639	0.639	0.640	0.640	0.640
113.000	0.617	0.618	0.619	0.620	0.621	0.622	0.623	0.624	0.625	0.626	0.627	0.628	0.629	0.630	0.631	0.632	0.633	0.634	0.635	0.636	0.636	0.637	0.638	0.639	0.639	0.640	0.640	0.640	0.640	0.640	0.640	0.640	0.640	0.640	0.639	0.639	0.639	0.639	0.639	0.639	0.639	0.639	0.639	0.638	0.638	0.638	0.638	0.638	0.638
113.500	0.617	0.618	0.619	0.620	0.621	0.622	0.623	0.624	0.625	0.626	0.627	0.628	0.629	0.630	0.631	0.632	0.633	0.634	0.635	0.636	0.637	0.637	0.638	0.639	0.639	0.640	0.640	0.640	0.640	0.640	0.640	0.640	0.639	0.639	0.639	0.639	0.638	0.638	0.638	0.638	0.638	0.638	0.638	0.638	0.637	0.637	0.637	0.637	0.637
114.000	0.617	0.618	0.619	0.620	0.621	0.622	0.623	0.624	0.625	0.626	0.627	0.628	0.629	0.630	0.631	0.632	0.633	0.634	0.635	0.636	0.637	0.637	0.638	0.639	0.639	0.640	0.640	0.640	0.640	0.640	0.640	0.640	0.639	0.639	0.638	0.638	0.638	0.638	0.637	0.637	0.637	0.637	0.637	0.637	0.636	0.636	0.636	0.636	0.636
114.500	0.618	0.619	0.620	0.621	0.622	0.623	0.624	0.625	0.626	0.626	0.627	0.628	0.629	0.630	0.631	0.632	0.633	0.634	0.635	0.636	0.637	0.637	0.638	0.639	0.639	0.640	0.640	0.640	0.640	0.640	0.640	0.639	0.639	0.638	0.638	0.638	0.637	0.637	0.637	0.636	0.636	0.636	0.636	0.635	0.635	0.635	0.635	0.635	0.634
115.000	0.618	0.619	0.620	0.621	0.622	0.623	0.624	0.625	0.626	0.627	0.628	0.629	0.629	0.630	0.631	0.632	0.633	0.634	0.635	0.636	0.637	0.638	0.638	0.639	0.639	0.640	0.640	0.640	0.640	0.640	0.639	0.639	0.638	0.638	0.638	0.637	0.637	0.636	0.636	0.636	0.635	0.635	0.635	0.634	0.634	0.634	0.634	0.633	0.633
115.500	0.618	0.619	0.620	0.621	0.622	0.623	0.624	0.625	0.626	0.627	0.628	0.629	0.630	0.631	0.631	0.632	0.633	0.634	0.635	0.636	0.637	0.638	0.638	0.639	0.639	0.640	0.640	0.640	0.640	0.640	0.639	0.639	0.638	0.638	0.637	0.637	0.636	0.636	0.635	0.635	0.634	0.634	0.634	0.633	0.633	0.633	0.632	0.632	0.632
116.000	0.618	0.619	0.620	0.621	0.622	0.623	0.624	0.625	0.626	0.627	0.628	0.629	0.630	0.631	0.632	0.633	0.633	0.634	0.635	0.636	0.637	0.638	0.638	0.639	0.639	0.640	0.640	0.640	0.640	0.639	0.639	0.638	0.638	0.637	0.637	0.636	0.635	0.635	0.634	0.634	0.634	0.633	0.633	0.632	0.632	0.631	0.631	0.631	0.630
116.500	0.618	0.619	0.620	0.621	0.622	0.623	0.624	0.625	0.626	0.627	0.628	0.629	0.630	0.631	0.632	0.633	0.634	0.634	0.635	0.636	0.637	0.638	0.638	0.639	0.639	0.640	0.640	0.640	0.640	0.639	0.639	0.638	0.637	0.637	0.636	0.635	0.635	0.634	0.634	0.633	0.633	0.632	0.632	0.631	0.631	0.630	0.630	0.629	0.629
117.000	0.618	0.619	0.620	0.621	0.622	0.623	0.624	0.625	0.626	0.627	0.628	0.629	0.630	0.631	0.632	0.633	0.634	0.635	0.635	0.636	0.637	0.638	0.638	0.639	0.640	0.640	0.640	0.640	0.640	0.639	0.639	0.638	0.637	0.636	0.636	0.635	0.634	0.634	0.633	0.632	0.632	0.631	0.631	0.630	0.629	0.629	0.628	0.628	0.627
117.500	0.618	0.619	0.620	0.621	0.622	0.623	0.624	0.625	0.626	0.627	0.628	0.629	0.630	0.631	0.632	0.633	0.634	0.635	0.636	0.636	0.637	0.638	0.639	0.639	0.640	0.640	0.640	0.640	0.640	0.639	0.638	0.638	0.637	0.636	0.635	0.634	0.634	0.633	0.632	0.631	0.631	0.630	0.629	0.629	0.628	0.628	0.627	0.626	0.626
118.000	0.618	0.619	0.620	0.621	0.622	0.623	0.624	0.625	0.626	0.627	0.628	0.629	0.630	0.631	0.632	0.633	0.634	0.635	0.636	0.636	0.637	0.638	0.639	0.639	0.640	0.640	0.640	0.640	0.639	0.639	0.638	0.637	0.636	0.635	0.635	0.634	0.633	0.632	0.631	0.631	0.630	0.629	0.628	0.628	0.627	0.626	0.625	0.625	0.624
118.500	0.618	0.619	0.620	0.621	0.622	0.623	0.624	0.625	0.626	0.627	0.628	0.629	0.630	0.631	0.632	0.633	0.634	0.635	0.636	0.637	0.637	0.638	0.639	0.639	0.640	0.640	0.640	0.640	0.639	0.639	0.638	0.637	0.636	0.635	0.634	0.633	0.632	0.631	0.631	0.630	0.629	0.628	0.627	0.626	0.626	0.625	0.624	0.623	0.622
119.000	0.618	0.619	0.620	0.621	0.622	0.623	0.624	0.625	0.626	0.627	0.628	0.629	0.630	0.631	0.632	0.633	0.634	0.635	0.636	0.637	0.637	0.638	0.639	0.639	0.640	0.640	0.640	0.640	0.639	0.639	0.638	0.637	0.636	0.635	0.634	0.633	0.632	0.631	0.630	0.629	0.628	0.627	0.626	0.625	0.624	0.623	0.623	0.622	0.621
119.500	0.618	0.619	0.620	0.621	0.622	0.623	0.624	0.625	0.626	0.627	0.628	0.629	0.630	0.631	0.632	0.633	0.634	0.635	0.636	0.637	0.638	0.638	0.639	0.639	0.640	0.640	0.640	0.640	0.639	0.638	0.638	0.637	0.635	0.634	0.633	0.632	0.631	0.630	0.629	0.628	0.627	0.626	0.625	0.624	0.623	0.622	0.621	0.620	0.619
120.000	0.618	0.619	0.620	0.621	0.622	0.624	0.625	0.626	0.627	0.628	0.629	0.630	0.631	0.631	0.632	0.633	0.634	0.635	0.636	0.637	0.638	0.638	0.639	0.639	0.640	0.640	0.640	0.640	0.639	0.638	0.637	0.636	0.635	0.634	0.633	0.631	0.630	0.629	0.628	0.627	0.626	0.625	0.624	0.623	0.622	0.621	0.619	0.618	0.617
120.500	0.619	0.620	0.621	0.622	0.623	0.624	0.625	0.626	0.627	0.628	0.629	0.630	0.631	0.632	0.633	0.634	0.634	0.635	0.636	0.637	0.638	0.639	0.639	0.640	0.640	0.640	0.640	0.640	0.639	0.638	0.637	0.636	0.635	0.633	0.632	0.631	0.630	0.628	0.627	0.626	0.625	0.624	0.622	0.621	0.620	0.619	0.618	0.617	0.615
121.000	0.619	0.620	0.621	0.622	0.623	0.624	0.625	0.626	0.627	0.628	0.629	0.630	0.631	0.632	0.633	0.634	0.635	0.636	0.636	0.637	0.638	0.639	0.639	0.640	0.640	0.640	0.640	0.640	0.639	0.638	0.637	0.636	0.634	0.633	0.632	0.630	0.629	0.628	0.626	0.625	0.624	0.622	0.621	0.620	0.619	0.617	0.616	0.615	0.614
121.500	0.619	0.620	0.621	0.622	0.623	0.624	0.625	0.626	0.627	0.628	0.629	0.630	0.631	0.632	0.633	0.634	0.635	0.636	0.637	0.637	0.638	0.639	0.639	0.640	0.640	0.640	0.640	0.640	0.639	0.638	0.637	0.636	0.634	0.633	0.631	0.630	0.628	0.627	0.625	0.624	0.623	0.621	0.620	0.619	0.617	0.616	0.615	0.613	0.612
122.000	0.619	0.620	0.621	0.622	0.623	0.624	0.625	0.626	0.627	0.628	0.629	0.630	0.631	0.632	0.633	0.634	0.635	0.636	0.637	0.638	0.638	0.639	0.640	0.640	0.640	0.641	0.640	0.640	0.639	0.638	0.637	0.635	0.634	0.632	0.631	0.629	0.628	0.626	0.625	0.623	0.622	0.620	0.619	0.617	0.616	0.614	0.613	0.611	0.610
122.500	0.619	0.620	0.621	0.622	0.623	0.624	0.625	0.626	0.627	0.628	0.629	0.630	0.631	0.632	0.633	0.634	0.635	0.636	0.637	0.638	0.638	0.639	0.640	0.640	0.641	0.641	0.640	0.640	0.639	0.638	0.637	0.635	0.633	0.632	0.630	0.629	0.627	0.625	0.624	0.622	0.620	0.619	0.617	0.616	0.614	0.613	0.611	0.609	0.608
123.000	0.619	0.620	0.621	0.622	0.623	0.624	0.625	0.626	0.627	0.628	0.629	0.630	0.631	0.632	0.633	0.634	0.635	0.636	0.637	0.638	0.639	0.639	0.640	0.640	0.641	0.641	0.641	0.640	0.639	0.638	0.636	0.635	0.633	0.631	0.630	0.628	0.626	0.624	0.623	0.621	0.619	0.618	0.616	0.614	0.613	0.611	0.609	0.608	0.606
123.500	0.619	0.620	0.621	0.622	0.623	0.624	0.625	0.626	0.627	0.628	0.630	0.631	0.632	0.633	0.634	0.634	0.635	0.636	0.637	0.638	0.639	0.640	0.640	0.640	0.641	0.641	0.641	0.640	0.639	0.638	0.636	0.635	0.633	0.631	0.629	0.627	0.625	0.624	0.622	0.620	0.618	0.616	0.615	0.613	0.611	0.609	0.608	0.606	0.604
124.000	0.619	0.620	0.621	0.622	0.623	0.624	0.626	0.627	0.628	0.629	0.630	0.631	0.632	0.633	0.634	0.635	0.636	0.637	0.637	0.638	0.639	0.640	0.640	0.641	0.641	0.641	0.641	0.640	0.639	0.638	0.636	0.635	0.633	0.631	0.629	0.627	0.625	0.623	0.621	0.619	0.617	0.615	0.613	0.611	0.610	0.608	0.606	0.604	0.602
124.500	0.619	0.620	0.622	0.623	0.624	0.625	0.626	0.627	0.628	0.629	0.630	0.631	0.632	0.633	0.634	0.635	0.636	0.637	0.638	0.638	0.639	0.640	0.641	0.641	0.641	0.641	0.641	0.640	0.639	0.638	0.636	0.634	0.632	0.630	0.628	0.626	0.624	0.622	0.620	0.618	0.616	0.614	0.612	0.610	0.608	0.606	0.604	0.602	0.600
125.000	0.620	0.621	0.622	0.623	0.624	0.625	0.626	0.627	0.628	0.629	0.630	0.631	0.632	0.633	0.634	0.635	0.636	0.637	0.638	0.639	0.639	0.640	0.641	0.641	0.641	0.641	0.641	0.640	0.639	0.638	0.636	0.634	0.632	0.630	0.628	0.626	0.623	0.621	0.619	0.617	0.615	0.613	0.611	0.608	0.606	0.604	0.602	0.600	0.597
125.500	0.620	0.621	0.622	0.623	0.624	0.625	0.626	0.627	0.628	0.629	0.630	0.631	0.632	0.633	0.634	0.635	0.636	0.637	0.638	0.639	0.640	0.640	0.641	0.641	0.642	0.642	0.641	0.640	0.639	0.638	0.636	0.634	0.632	0.629	0.627	0.625	0.623	0.620	0.618	0.616	0.614	0.611	0.609	0.607	0.605	0.602	0.600	0.598	0.595
126.000	0.620	0.621	0.622	0.623	0.624	0.625	0.626	0.627	0.628	0.629	0.630	0.631	0.632	0.633	0.634	0.635	0.636	0.637	0.638	0.639	0.640	0.641	0.641	0.641	0.642	0.642	0.641	0.641	0.640	0.638	0.636	0.634	0.631	0.629	0.627	0.624	0.622	0.620	0.617	0.615	0.612	0.610	0.608	0.605	0.603	0.600	0.598	0.595	0.593
126.500	0.620	0.621	0.622	0.623	0.624	0.625	0.626	0.627	0.628	0.629	0.631	0.632	0.633	0.634	0.635	0.636	0.637	0.638	0.639	0.639	0.640	0.641	0.641	0.642	0.642	0.642	0.642	0.641	0.640	0.638	0.636	0.634	0.631	0.629	0.626	0.624	0.621	0.619	0.616	0.614	0.611	0.609	0.606	0.604	0.601	0.599	0.596	0.593	0.591
127.000	0.620	0.621	0.622	0.623	0.624	0.625	0.626	0.628	0.629	0.630	0.631	0.632	0.633	0.634	0.635	0.636	0.637	0.638	0.639	0.640	0.640	0.641	0.642	0.642	0.642	0.642	0.642	0.641	0.640	0.638	0.636	0.634	0.631	0.628	0.626	0.623	0.620	0.618	0.615	0.613	0.610	0.607	0.605	0.602	0.599	0.597	0.594	0.591	0.588
127.500	0.620	0.621	0.622	0.623	0.625	0.626	0.627	0.628	0.629	0.630	0.631	0.632	0.633	0.634	0.635	0.636	0.637	0.638	0.639	0.640	0.641	0.642	0.642	0.642	0.643	0.643	0.642	0.641	0.640	0.638	0.636	0.634	0.631	0.628	0.625	0.623	0.620	0.617	0.614	0.612	0.609	0.606	0.603	0.600	0.598	0.595	0.592	0.589	0.586
128.000	0.620	0.621	0.623	0.624	0.625	0.626	0.627	0.628	0.629	0.630	0.631	0.632	0.633	0.634	0.635	0.636	0.637	0.638	0.639	0.640	0.641	0.642	0.642	0.642	0.643	0.643	0.642	0.641	0.640	0.638	0.636	0.634	0.631	0.628	0.625	0.622	0.619	0.616	0.613	0.610	0.608	0.605	0.602	0.599	0.596	0.593	0.590	0.587	0.583
128.500	0.621	0.622	0.623	0.624	0.625	0.626	0.627	0.628	0.629	0.630	0.631	0.632	0.633	0.635	0.636	0.637	0.638	0.639	0.640	0.640	0.641	0.642	0.643	0.643	0.643	0.643	0.643	0.642	0.640	0.638	0.636	0.633	0.630	0.627	0.624	0.622	0.618	0.615	0.612	0.609	0.606	0.603	0.600	0.597	0.594	0.591	0.588	0.584	0.581
129.000	0.621	0.622	0.623	0.624	0.625	0.626	0.627	0.628	0.629	0.630	0.632	0.633	0.634	0.635	0.636	0.637	0.638	0.639	0.640	0.641	0.642	0.642	0.643	0.643	0.644	0.643	0.643	0.642	0.640	0.638	0.636	0.633	0.630	0.627	0.624	0.621	0.618	0.615	0.611	0.608	0.605	0.602	0.599	0.595	0.592	0.589	0.585	0.582	0.578
129.500	0.621	0.622	0.623	0.624	0.625	0.626	0.627	0.628	0.630	0.631	0.632	0.633	0.634	0.635	0.636	0.637	0.638	0.639	0.640	0.641	0.642	0.643	0.643	0.643	0.644	0.644	0.643	0.642	0.641	0.638	0.636	0.633	0.630	0.627	0.624	0.621	0.617	0.614	0.610	0.607	0.604	0.600	0.597	0.594	0.590	0.587	0.583	0.579	0.576
130.000	0.621	0.622	0.623	0.624	0.625	0.627	0.628	0.629	0.630	0.631	0.632	0.633	0.634	0.635	0.636	0.637	0.638	0.639	0.640	0.641	0.642	0.643	0.644	0.644	0.644	0.644	0.644	0.642	0.641	0.639	0.636	0.633	0.630	0.626	0.623	0.620	0.616	0.613	0.609	0.606	0.602	0.599	0.595	0.592	0.588	0.585	0.581	0.577	0.573
130.500	0.621	0.622	0.623	0.624	0.626	0.627	0.628	0.629	0.630	0.631	0.632	0.633	0.634	0.636	0.637	0.638	0.639	0.640	0.641	0.642	0.643	0.643	0.644	0.644	0.645	0.644	0.644	0.643	0.641	0.639	0.636	0.633	0.630	0.626	0.623	0.619	0.616	0.612	0.608	0.605	0.601	0.598	0.594	0.590	0.586	0.582	0.578	0.574	0.570
131.000	0.621	0.622	0.624	0.625	0.626	0.627	0.628	0.629	0.630	0.631	0.632	0.634	0.635	0.636	0.637	0.638	0.639	0.640	0.641	0.642	0.643	0.644	0.644	0.644	0.645	0.645	0.644	0.643	0.641	0.639	0.636	0.633	0.630	0.626	0.623	0.619	0.615	0.611	0.608	0.604	0.600	0.596	0.592	0.588	0.584	0.580	0.576	0.572	0.567
131.500	0.622	0.623	0.624	0.625	0.626	0.627	0.628	0.629	0.630	0.632	0.633	0.634	0.635	0.636	0.637	0.638	0.639	0.640	0.641	0.642	0.643	0.644	0.645	0.645	0.645	0.645	0.645	0.643	0.642	0.639	0.637	0.633	0.630	0.626	0.622	0.618	0.614	0.611	0.607	0.603	0.599	0.595	0.591	0.586	0.582	0.578	0.574	0.569	0.565
132.000	0.622	0.623	0.624	0.625	0.626	0.627	0.628	0.630	0.631	0.632	0.633	0.634	0.635	0.636	0.637	0.639	0.640	0.641	0.642	0.643	0.644	0.645	0.645	0.645	0.646	0.646	0.645	0.644	0.642	0.639	0.637	0.634	0.630	0.626	0.622	0.618	0.614	0.610	0.606	0.601	0.597	0.593	0.589	0.585	0.580	0.576	0.571	0.567	0.562
132.500	0.622	0.623	0.624	0.625	0.626	0.628	0.629	0.630	0.631	0.632	0.633	0.634	0.636	0.637	0.638	0.639	0.640	0.641	0.642	0.643	0.644	0.645	0.646	0.646	0.646	0.646	0.645	0.644	0.642	0.640	0.637	0.634	0.630	0.625	0.622	0.618	0.613	0.609	0.605	0.600	0.596	0.592	0.587	0.583	0.578	0.573	0.569	0.564	0.559
133.000	0.622	0.623	0.624	0.625	0.627	0.628	0.629	0.630	0.631	0.632	0.634	0.635	0.636	0.637	0.638	0.639	0.640	0.641	0.642	0.644	0.644	0.645	0.646	0.646	0.647	0.647	0.646	0.644	0.643	0.640	0.637	0.634	0.630	0.625	0.621	0.617	0.613	0.608	0.604	0.599	0.595	0.590	0.585	0.581	0.576	0.571	0.566	0.561	0.556
133.500	0.622	0.623	0.625	0.626	0.627	0.628	0.629	0.630	0.631	0.633	0.634	0.635	0.636	0.637	0.638	0.640	0.641	0.642	0.643	0.644	0.645	0.646	0.646	0.647	0.647	0.647	0.646	0.645	0.643	0.640	0.637	0.634	0.630	0.625	0.621	0.617	0.612	0.607	0.603	0.598	0.593	0.589	0.584	0.579	0.574	0.569	0.564	0.558	0.553
134.000	0.622	0.624	0.625	0.626	0.627	0.628	0.629	0.631	0.632	0.633	0.634	0.635	0.636	0.638	0.639	0.640	0.641	0.642	0.643	0.644	0.645	0.646	0.647	0.647	0.648	0.648	0.647	0.645	0.644	0.641	0.638	0.634	0.630	0.625	0.621	0.616	0.611	0.607	0.602	0.597	0.592	0.587	0.582	0.577	0.572	0.566	0.561	0.555	0.550
134.500	0.623	0.624	0.625	0.626	0.627	0.628	0.630	0.631	0.632	0.633	0.634	0.636	0.637	0.638	0.639	0.640	0.641	0.643	0.644	0.645	0.646	0.647	0.647	0.647	0.648	0.648	0.647	0.646	0.644	0.641	0.638	0.634	0.630	0.625	0.620	0.616	0.611	0.606	0.601	0.596	0.591	0.586	0.580	0.575	0.570	0.564	0.558	0.553	0.547
135.000	0.623	0.624	0.625	0.626	0.628	0.629	0.630	0.631	0.632	0.633	0.635	0.636	0.637	0.638	0.639	0.641	0.642	0.643	0.644	0.645	0.646	0.647	0.648	0.648	0.649	0.649	0.648	0.646	0.645	0.641	0.638	0.634	0.630	0.625	0.620	0.616	0.610	0.605	0.600	0.595	0.589	0.584	0.579	0.573	0.567	0.562	0.556	0.550	0.543
135.500	0.623	0.624	0.625	0.627	0.628	0.629	0.630	0.631	0.633	0.634	0.635	0.636	0.637	0.639	0.640	0.641	0.642	0.643	0.645	0.646	0.647	0.648	0.648	0.648	0.649	0.649	0.648	0.647	0.645	0.642	0.639	0.635	0.630	0.625	0.620	0.615	0.610	0.604	0.599	0.594	0.588	0.583	0.577	0.571	0.565	0.559	0.553	0.547	0.540
136.000	0.623	0.624	0.626	0.627	0.628	0.629	0.630	0.632	0.633	0.634	0.635	0.636	0.638	0.639	0.640	0.641	0.643	0.644	0.645	0.646	0.647	0.648	0.649	0.649	0.650	0.650	0.649	0.647	0.646	0.642	0.639	0.635	0.630	0.625	0.620	0.615	0.609	0.604	0.598	0.593	0.587	0.581	0.575	0.569	0.563	0.557	0.550	0.544	0.537
136.500	0.624	0.625	0.626	0.627	0.628	0.629	0.631	0.632	0.633	0.634	0.636	0.637	0.638	0.639	0.641	0.642	0.643	0.644	0.645	0.647	0.648	0.649	0.649	0.650	0.650	0.650	0.650	0.648	0.646	0.643	0.639	0.635	0.630	0.625	0.620	0.615	0.609	0.603	0.597	0.591	0.585	0.579	0.573	0.567	0.561	0.554	0.547	0.540	0.533
137.000	0.624	0.625	0.626	0.627	0.628	0.630	0.631	0.632	0.633	0.635	0.636	0.637	0.638	0.640	0.641	0.642	0.643	0.645	0.646	0.647	0.648	0.649	0.650	0.650	0.651	0.651	0.650	0.649	0.647	0.643	0.640	0.636	0.630	0.625	0.620	0.614	0.608	0.602	0.596	0.590	0.584	0.578	0.572	0.565	0.558	0.552	0.545	0.537	0.530
137.500	0.624	0.625	0.626	0.628	0.629	0.630	0.631	0.632	0.634	0.635	0.636	0.637	0.639	0.640	0.641	0.643	0.644	0.645	0.646	0.648	0.649	0.650	0.651	0.651	0.652	0.652	0.651	0.649	0.647	0.644	0.640	0.636	0.631	0.625	0.620	0.614	0.608	0.602	0.596	0.589	0.583	0.576	0.570	0.563	0.556	0.549	0.542	0.534	0.526
138.000	0.624	0.625	0.627	0.628	0.629	0.630	0.631	0.633	0.634	0.635	0.637	0.638	0.639	0.640	0.642	0.643	0.644	0.646	0.647	0.648	0.649	0.650	0.651	0.651	0.652	0.652	0.652	0.650	0.648	0.644	0.641	0.636	0.631	0.625	0.620	0.614	0.607	0.601	0.595	0.588	0.582	0.575	0.568	0.561	0.554	0.546	0.539	0.531	0.523
138.500	0.624	0.626	0.627	0.628	0.629	0.631	0.632	0.633	0.634	0.636	0.637	0.638	0.639	0.641	0.642	0.643	0.645	0.646	0.647	0.649	0.650	0.651	0.652	0.652	0.653	0.653	0.652	0.651	0.649	0.645	0.641	0.637	0.631	0.625	0.620	0.614	0.607	0.601	0.594	0.587	0.580	0.573	0.566	0.559	0.551	0.544	0.536	0.528	0.519
139.000	0.625	0.626	0.627	0.628	0.630	0.631	0.632	0.633	0.635	0.636	0.637	0.639	0.640	0.641	0.643	0.644	0.645	0.647	0.648	0.649	0.650	0.652	0.652	0.653	0.654	0.654	0.653	0.651	0.649	0.646	0.642	0.637	0.632	0.625	0.620	0.614	0.607	0.600	0.593	0.586	0.579	0.572	0.564	0.557	0.549	0.541	0.533	0.524	0.516
139.500	0.625	0.626	0.627	0.629	0.630	0.631	0.632	0.634	0.635	0.636	0.638	0.639	0.640	0.642	0.643	0.644	0.646	0.647	0.648	0.650	0.651	0.652	0.653	0.653	0.654	0.654	0.654	0.652	0.650	0.646	0.643	0.638	0.632	0.626	0.620	0.613	0.606	0.600	0.592	0.585	0.578	0.570	0.563	0.555	0.547	0.538	0.530	0.521	0.512
140.000	0.625	0.626	0.628	0.629	0.630	0.631	0.633	0.634	0.635	0.637	0.638	0.639	0.641	0.642	0.643	0.645	0.646	0.648	0.649	0.650	0.651	0.653	0.654	0.654	0.655	0.655	0.655	0.653	0.651	0.647	0.643	0.638	0.632	0.626	0.620	0.613	0.606	0.599	0.592	0.584	0.577	0.569	0.561	0.553	0.544	0.536	0.527	0.518	0.508
140.500	0.625	0.627	0.628	0.629	0.630	0.632	0.633	0.634	0.636	0.637	0.638	0.640	0.641	0.642	0.644	0.645	0.647	0.648	0.649	0.651	0.652	0.653	0.654	0.655	0.656	0.656	0.655	0.654	0.652	0.648	0.644	0.639	0.633	0.626	0.620	0.613	0.606	0.599	0.591	0.583	0.575	0.567	0.559	0.550	0.542	0.533	0.524	0.514	0.504
141.000	0.626	0.627	0.628	0.629	0.631	0.632	0.633	0.635	0.636	0.637	0.639	0.640	0.641	0.643	0.644	0.646	0.647	0.649	0.650	0.651	0.653	0.654	0.655	0.655	0.657	0.657	0.656	0.654	0.652	0.649	0.645	0.640	0.633	0.626	0.620	0.613	0.606	0.598	0.590	0.582	0.574	0.566	0.557	0.548	0.539	0.530	0.520	0.511	0.500
141.500	0.626	0.627	0.628	0.630	0.631	0.632	0.634	0.635	0.636	0.638	0.639	0.640	0.642	0.643	0.645	0.646	0.648	0.649	0.651	0.652	0.653	0.655	0.656	0.656	0.657	0.658	0.657	0.655	0.653	0.649	0.645	0.640	0.634	0.627	0.620	0.613	0.605	0.598	0.590	0.581	0.573	0.564	0.555	0.546	0.537	0.527	0.517	0.507	0.496
142.000	0.626	0.627	0.629	0.630	0.631	0.633	0.634	0.635	0.637	0.638	0.639	0.641	0.642	0.644	0.645	0.647	0.648	0.650	0.651	0.653	0.654	0.656	0.656	0.657	0.658	0.658	0.658	0.656	0.654	0.650	0.646	0.641	0.634	0.627	0.621	0.613	0.605	0.597	0.589	0.580	0.572	0.563	0.554	0.544	0.534	0.524	0.514	0.503	0.492
142.500	0.626	0.628	0.629	0.630	0.632	0.633	0.634	0.636	0.637	0.638	0.640	0.641	0.643	0.644	0.646	0.647	0.649	0.650	0.652	0.653	0.655	0.656	0.657	0.658	0.659	0.659	0.659	0.657	0.655	0.651	0.647	0.642	0.635	0.628	0.621	0.614	0.605	0.597	0.588	0.580	0.571	0.561	0.552	0.542	0.532	0.521	0.511	0.500	0.488
143.000	0.627	0.628	0.629	0.630	0.632	0.633	0.635	0.636	0.637	0.639	0.640	0.642	0.643	0.645	0.646	0.648	0.649	0.651	0.652	0.654	0.655	0.657	0.658	0.658	0.660	0.660	0.660	0.658	0.656	0.652	0.648	0.643	0.636	0.628	0.621	0.614	0.605	0.597	0.588	0.579	0.569	0.560	0.550	0.540	0.529	0.519	0.507	0.496	0.484
143.500	0.627	0.628	0.629	0.631	0.632	0.633	0.635	0.636	0.638	0.639	0.641	0.642	0.644	0.645	0.647	0.648	0.650	0.651	0.653	0.654	0.656	0.658	0.659	0.659	0.661	0.661	0.661	0.659	0.657	0.653	0.649	0.643	0.636	0.629	0.622	0.614	0.605	0.596	0.587	0.578	0.568	0.558	0.548	0.538	0.527	0.516	0.504	0.492	0.480
144.000	0.627	0.628	0.630	0.631	0.632	0.634	0.635	0.637	0.638	0.639	0.641	0.642	0.644	0.646	0.647	0.649	0.650	0.652	0.654	0.655	0.657	0.658	0.660	0.660	0.662	0.662	0.662	0.660	0.658	0.654	0.650	0.644	0.637	0.629	0.622	0.614	0.605	0.596	0.587	0.577	0.567	0.557	0.547	0.536	0.524	0.513	0.501	0.488	0.476
144.500	0.627	0.629	0.630	0.631	0.633	0.634	0.636	0.637	0.638	0.640	0.641	0.643	0.644	0.646	0.648	0.649	0.651	0.652	0.654	0.656	0.657	0.659	0.660	0.661	0.662	0.663	0.663	0.661	0.659	0.655	0.651	0.645	0.638	0.630	0.623	0.615	0.605	0.596	0.586	0.576	0.566	0.556	0.545	0.534	0.522	0.510	0.497	0.485	0.471
145.000	0.628	0.629	0.630	0.632	0.633	0.634	0.636	0.637	0.639	0.640	0.642	0.643	0.645	0.646	0.648	0.650	0.651	0.653	0.655	0.656	0.658	0.660	0.661	0.662	0.663	0.664	0.664	0.662	0.660	0.656	0.652	0.646	0.639	0.631	0.623	0.615	0.605	0.596	0.586	0.576	0.565	0.554	0.543	0.531	0.519	0.507	0.494	0.481	0.467
145.500	0.628	0.629	0.631	0.632	0.633	0.635	0.636	0.638	0.639	0.641	0.642	0.644	0.645	0.647	0.649	0.650	0.652	0.654	0.655	0.657	0.659	0.661	0.662	0.663	0.664	0.665	0.665	0.663	0.661	0.657	0.653	0.647	0.640	0.631	0.624	0.615	0.605	0.596	0.586	0.575	0.564	0.553	0.541	0.529	0.517	0.504	0.491	0.477	0.463
146.000	0.628	0.630	0.631	0.632	0.634	0.635	0.637	0.638	0.640	0.641	0.643	0.644	0.646	0.647	0.649	0.651	0.653	0.654	0.656	0.658	0.660	0.662	0.663	0.664	0.665	0.666	0.666	0.664	0.663	0.658	0.654	0.648	0.641	0.632	0.624	0.616	0.606	0.596	0.585	0.574	0.563	0.552	0.540	0.527	0.514	0.501	0.487	0.473	0.458
146.500	0.628	0.630	0.631	0.633	0.634	0.635	0.637	0.638	0.640	0.641	0.643	0.645	0.646	0.648	0.650	0.651	0.653	0.655	0.657	0.659	0.660	0.662	0.664	0.664	0.666	0.667	0.667	0.665	0.664	0.660	0.655	0.649	0.642	0.633	0.625	0.616	0.606	0.596	0.585	0.574	0.562	0.550	0.538	0.525	0.512	0.498	0.484	0.469	0.454
147.000	0.629	0.630	0.631	0.633	0.634	0.636	0.637	0.639	0.640	0.642	0.643	0.645	0.647	0.648	0.650	0.652	0.654	0.656	0.657	0.659	0.661	0.663	0.665	0.665	0.667	0.668	0.668	0.667	0.665	0.661	0.656	0.651	0.643	0.634	0.626	0.617	0.606	0.596	0.585	0.573	0.561	0.549	0.536	0.523	0.509	0.495	0.480	0.465	0.449
147.500	0.629	0.630	0.632	0.633	0.635	0.636	0.638	0.639	0.641	0.642	0.644	0.646	0.647	0.649	0.651	0.652	0.654	0.656	0.658	0.660	0.662	0.664	0.665	0.666	0.668	0.669	0.669	0.668	0.666	0.662	0.658	0.652	0.644	0.635	0.626	0.617	0.607	0.596	0.585	0.573	0.561	0.548	0.535	0.521	0.507	0.492	0.477	0.461	0.444
148.000	0.629	0.631	0.632	0.633	0.635	0.636	0.638	0.640	0.641	0.643	0.644	0.646	0.648	0.649	0.651	0.653	0.655	0.657	0.659	0.661	0.663	0.665	0.666	0.667	0.669	0.670	0.670	0.669	0.667	0.663	0.659	0.653	0.645	0.636	0.627	0.618	0.607	0.596	0.584	0.572	0.560	0.547	0.533	0.519	0.504	0.489	0.473	0.457	0.440
148.500	0.630	0.631	0.632	0.634	0.635	0.637	0.638	0.640	0.641	0.643	0.645	0.646	0.648	0.650	0.652	0.654	0.656	0.657	0.659	0.661	0.663	0.666	0.667	0.668	0.670	0.672	0.672	0.670	0.669	0.665	0.660	0.654	0.646	0.637	0.628	0.619	0.607	0.596	0.584	0.572	0.559	0.546	0.532	0.517	0.502	0.486	0.470	0.453	0.435
149.000	0.630	0.631	0.633	0.634	0.636	0.637	0.639	0.640	0.642	0.644	0.645	0.647	0.649	0.650	0.652	0.654	0.656	0.658	0.660	0.662	0.664	0.667	0.668	0.669	0.671	0.673	0.673	0.672	0.670	0.666	0.661	0.656	0.647	0.638	0.629	0.620	0.608	0.597	0.584	0.572	0.558	0.545	0.530	0.515	0.499	0.483	0.466	0.449	0.430
149.500	0.630	0.632	0.633	0.634	0.636	0.637	0.639	0.641	0.642	0.644	0.646	0.647	0.649	0.651	0.653	0.655	0.657	0.659	0.661	0.663	0.665	0.667	0.669	0.670	0.673	0.674	0.674	0.673	0.671	0.667	0.663	0.657	0.649	0.639	0.630	0.620	0.609	0.597	0.584	0.571	0.558	0.544	0.529	0.513	0.497	0.480	0.463	0.444	0.425
150.000	0.630	0.632	0.633	0.635	0.636	0.638	0.639	0.641	0.643	0.644	0.646	0.648	0.650	0.652	0.653	0.655	0.657	0.659	0.662	0.664	0.666	0.668	0.670	0.671	0.674	0.675	0.675	0.674	0.673	0.669	0.664	0.658	0.650	0.640	0.631	0.621	0.609	0.597	0.584	0.571	0.557	0.543	0.527	0.511	0.495	0.477	0.459	0.440	0.421
150.500	0.631	0.632	0.634	0.635	0.637	0.638	0.640	0.641	0.643	0.645	0.647	0.648	0.650	0.652	0.654	0.656	0.658	0.660	0.662	0.665	0.667	0.669	0.671	0.672	0.675	0.676	0.677	0.676	0.674	0.670	0.666	0.660	0.651	0.641	0.632	0.622	0.610	0.598	0.585	0.571	0.557	0.542	0.526	0.509	0.492	0.474	0.456	0.436	0.416
151.000	0.631	0.632	0.634	0.635	0.637	0.639	0.640	0.642	0.643	0.645	0.647	0.649	0.651	0.653	0.655	0.657	0.659	0.661	0.663	0.665	0.668	0.670	0.672	0.673	0.676	0.677	0.678	0.677	0.676	0.672	0.667	0.661	0.653	0.643	0.633	0.623	0.611	0.598	0.585	0.571	0.556	0.541	0.525	0.508	0.490	0.471	0.452	0.432	0.411
151.500	0.631	0.633	0.634	0.636	0.637	0.639	0.640	0.642	0.644	0.646	0.647	0.649	0.651	0.653	0.655	0.657	0.659	0.661	0.664	0.666	0.668	0.671	0.673	0.674	0.677	0.679	0.679	0.678	0.677	0.673	0.669	0.663	0.654	0.644	0.635	0.624	0.612	0.599	0.585	0.571	0.556	0.540	0.523	0.506	0.488	0.468	0.448	0.428	0.406
152.000	0.631	0.633	0.634	0.636	0.638	0.639	0.641	0.643	0.644	0.646	0.648	0.650	0.652	0.654	0.656	0.658	0.660	0.662	0.664	0.667	0.669	0.672	0.674	0.675	0.678	0.680	0.681	0.680	0.679	0.675	0.670	0.664	0.656	0.645	0.636	0.625	0.612	0.600	0.586	0.571	0.555	0.539	0.522	0.504	0.485	0.466	0.445	0.423	0.401
152.500	0.632	0.633	0.635	0.636	0.638	0.640	0.641	0.643	0.645	0.646	0.648	0.650	0.652	0.654	0.656	0.658	0.661	0.663	0.665	0.668	0.670	0.673	0.675	0.676	0.679	0.681	0.682	0.681	0.680	0.676	0.672	0.666	0.657	0.647	0.637	0.627	0.613	0.600	0.586	0.571	0.555	0.538	0.521	0.502	0.483	0.463	0.441	0.419	0.396
153.000	0.632	0.634	0.635	0.637	0.638	0.640	0.642	0.643	0.645	0.647	0.649	0.651	0.653	0.655	0.657	0.659	0.661	0.664	0.666	0.668	0.671	0.674	0.676	0.678	0.681	0.683	0.683	0.683	0.682	0.678	0.674	0.668	0.659	0.648	0.639	0.628	0.614	0.601	0.586	0.571	0.555	0.538	0.520	0.501	0.481	0.460	0.438	0.415	0.391
153.500	0.632	0.634	0.635	0.637	0.639	0.640	0.642	0.644	0.645	0.647	0.649	0.651	0.653	0.655	0.657	0.660	0.662	0.664	0.667	0.669	0.672	0.675	0.677	0.679	0.682	0.684	0.685	0.684	0.683	0.680	0.675	0.669	0.661	0.650	0.640	0.629	0.615	0.602	0.587	0.571	0.555	0.537	0.519	0.499	0.479	0.457	0.434	0.411	0.386
154.000	0.633	0.634	0.636	0.637	0.639	0.641	0.642	0.644	0.646	0.648	0.650	0.652	0.654	0.656	0.658	0.660	0.663	0.665	0.667	0.670	0.673	0.676	0.678	0.680	0.683	0.685	0.686	0.686	0.685	0.681	0.677	0.671	0.662	0.651	0.642	0.631	0.617	0.603	0.588	0.572	0.555	0.537	0.518	0.498	0.476	0.454	0.431	0.406	0.381
154.500	0.633	0.634	0.636	0.638	0.639	0.641	0.643	0.644	0.646	0.648	0.650	0.652	0.654	0.656	0.659	0.661	0.663	0.666	0.668	0.671	0.673	0.677	0.679	0.681	0.684	0.686	0.687	0.687	0.687	0.683	0.679	0.673	0.664	0.653	0.643	0.632	0.618	0.604	0.588	0.572	0.555	0.536	0.517	0.496	0.474	0.451	0.427	0.402	0.376
155.000	0.633	0.635	0.636	0.638	0.640	0.641	0.643	0.645	0.647	0.649	0.651	0.653	0.655	0.657	0.659	0.661	0.664	0.666	0.669	0.672	0.674	0.678	0.680	0.682	0.685	0.688	0.689	0.689	0.688	0.685	0.681	0.675	0.666	0.655	0.645	0.634	0.619	0.605	0.589	0.572	0.555	0.536	0.516	0.495	0.472	0.449	0.424	0.398	0.371
155.500	0.633	0.635	0.637	0.638	0.640	0.642	0.643	0.645	0.647	0.649	0.651	0.653	0.655	0.657	0.660	0.662	0.664	0.667	0.670	0.672	0.675	0.678	0.681	0.683	0.686	0.689	0.690	0.690	0.690	0.686	0.682	0.676	0.668	0.656	0.647	0.635	0.620	0.606	0.590	0.573	0.555	0.535	0.515	0.493	0.470	0.446	0.421	0.394	0.366
156.000	0.634	0.635	0.637	0.639	0.640	0.642	0.644	0.646	0.648	0.649	0.651	0.654	0.656	0.658	0.660	0.663	0.665	0.668	0.670	0.673	0.676	0.679	0.682	0.684	0.688	0.690	0.692	0.692	0.692	0.688	0.684	0.678	0.669	0.658	0.648	0.637	0.622	0.607	0.591	0.574	0.555	0.535	0.514	0.492	0.468	0.443	0.417	0.390	0.361
156.500	0.634	0.636	0.637	0.639	0.641	0.642	0.644	0.646	0.648	0.650	0.652	0.654	0.656	0.658	0.661	0.663	0.666	0.668	0.671	0.674	0.677	0.680	0.683	0.685	0.689	0.692	0.693	0.693	0.693	0.690	0.686	0.680	0.671	0.660	0.650	0.638	0.623	0.608	0.592	0.574	0.555	0.535	0.514	0.491	0.466	0.441	0.414	0.386	0.356
157.000	0.634	0.636	0.638	0.639	0.641	0.643	0.645	0.646	0.648	0.650	0.652	0.654	0.657	0.659	0.661	0.664	0.666	0.669	0.672	0.675	0.678	0.681	0.684	0.686	0.690	0.693	0.695	0.695	0.695	0.692	0.688	0.682	0.673	0.662	0.652	0.640	0.625	0.610	0.593	0.575	0.556	0.535	0.513	0.490	0.465	0.438	0.411	0.381	0.351
157.500	0.635	0.636	0.638	0.640	0.641	0.643	0.645	0.647	0.649	0.651	0.653	0.655	0.657	0.659	0.662	0.664	0.667	0.670	0.673	0.676	0.679	0.682	0.685	0.687	0.691	0.694	0.696	0.696	0.697	0.693	0.690	0.684	0.675	0.664	0.654	0.642	0.626	0.611	0.594	0.576	0.556	0.535	0.512	0.488	0.463	0.436	0.407	0.377	0.346
158.000	0.635	0.636	0.638	0.640	0.642	0.643	0.645	0.647	0.649	0.651	0.653	0.655	0.658	0.660	0.662	0.665	0.668	0.670	0.673	0.676	0.680	0.683	0.686	0.688	0.693	0.696	0.698	0.698	0.698	0.695	0.692	0.686	0.677	0.665	0.656	0.644	0.628	0.612	0.595	0.577	0.556	0.535	0.512	0.487	0.461	0.433	0.404	0.373	0.341
158.500	0.635	0.637	0.638	0.640	0.642	0.644	0.646	0.648	0.649	0.652	0.654	0.656	0.658	0.661	0.663	0.666	0.668	0.671	0.674	0.677	0.680	0.684	0.687	0.690	0.694	0.697	0.699	0.699	0.700	0.697	0.694	0.688	0.679	0.667	0.657	0.645	0.630	0.614	0.596	0.577	0.557	0.535	0.512	0.486	0.460	0.431	0.401	0.369	0.336
159.000	0.635	0.637	0.639	0.640	0.642	0.644	0.646	0.648	0.650	0.652	0.654	0.656	0.659	0.661	0.664	0.666	0.669	0.672	0.675	0.678	0.681	0.685	0.688	0.691	0.695	0.698	0.700	0.701	0.702	0.699	0.696	0.690	0.681	0.669	0.659	0.647	0.631	0.616	0.598	0.578	0.558	0.535	0.511	0.486	0.458	0.429	0.398	0.365	0.332
159.500	0.636	0.637	0.639	0.641	0.643	0.644	0.646	0.648	0.650	0.652	0.655	0.657	0.659	0.662	0.664	0.667	0.670	0.672	0.676	0.679	0.682	0.686	0.689	0.692	0.696	0.700	0.702	0.703	0.703	0.701	0.698	0.692	0.683	0.671	0.661	0.649	0.633	0.617	0.599	0.580	0.558	0.536	0.511	0.485	0.457	0.427	0.395	0.362	0.327
160.000	0.636	0.638	0.639	0.641	0.643	0.645	0.647	0.649	0.651	0.653	0.655	0.657	0.660	0.662	0.665	0.667	0.670	0.673	0.676	0.680	0.683	0.687	0.690	0.693	0.697	0.701	0.703	0.704	0.705	0.702	0.700	0.694	0.685	0.673	0.664	0.651	0.635	0.619	0.600	0.581	0.559	0.536	0.511	0.484	0.455	0.425	0.392	0.358	0.322
160.500	0.636	0.638	0.640	0.641	0.643	0.645	0.647	0.649	0.651	0.653	0.655	0.658	0.660	0.663	0.665	0.668	0.671	0.674	0.677	0.680	0.684	0.688	0.691	0.694	0.699	0.702	0.705	0.706	0.707	0.704	0.701	0.696	0.687	0.675	0.666	0.653	0.637	0.621	0.602	0.582	0.560	0.536	0.511	0.483	0.454	0.422	0.389	0.354	0.317
161.000	0.636	0.638	0.640	0.642	0.643	0.645	0.647	0.649	0.651	0.654	0.656	0.658	0.661	0.663	0.666	0.668	0.671	0.674	0.678	0.681	0.685	0.689	0.692	0.695	0.700	0.704	0.706	0.707	0.709	0.706	0.703	0.698	0.689	0.678	0.668	0.655	0.639	0.622	0.603	0.583	0.561	0.537	0.511	0.483	0.453	0.420	0.386	0.350	0.313
161.500	0.637	0.638	0.640	0.642	0.644	0.646	0.648	0.650	0.652	0.654	0.656	0.659	0.661	0.664	0.666	0.669	0.672	0.675	0.678	0.682	0.685	0.690	0.693	0.696	0.701	0.705	0.708	0.709	0.710	0.708	0.705	0.700	0.692	0.680	0.670	0.658	0.641	0.624	0.605	0.584	0.562	0.537	0.511	0.482	0.452	0.419	0.384	0.347	0.308
162.000	0.637	0.639	0.640	0.642	0.644	0.646	0.648	0.650	0.652	0.654	0.657	0.659	0.661	0.664	0.667	0.670	0.673	0.676	0.679	0.683	0.686	0.690	0.694	0.697	0.702	0.706	0.709	0.710	0.712	0.710	0.707	0.702	0.694	0.682	0.672	0.660	0.643	0.626	0.607	0.586	0.563	0.538	0.511	0.482	0.450	0.417	0.381	0.343	0.304
162.500	0.637	0.639	0.641	0.642	0.644	0.646	0.648	0.650	0.652	0.655	0.657	0.659	0.662	0.665	0.667	0.670	0.673	0.676	0.680	0.683	0.687	0.691	0.695	0.698	0.703	0.708	0.710	0.712	0.714	0.712	0.709	0.704	0.696	0.684	0.674	0.662	0.645	0.628	0.608	0.587	0.564	0.539	0.511	0.482	0.449	0.415	0.378	0.340	0.300
163.000	0.637	0.639	0.641	0.643	0.645	0.647	0.649	0.651	0.653	0.655	0.657	0.660	0.662	0.665	0.668	0.671	0.674	0.677	0.680	0.684	0.688	0.692	0.696	0.699	0.704	0.709	0.712	0.713	0.715	0.713	0.711	0.706	0.698	0.686	0.676	0.664	0.647	0.630	0.610	0.589	0.565	0.540	0.512	0.481	0.449	0.413	0.376	0.336	0.295
163.500	0.638	0.639	0.641	0.643	0.645	0.647	0.649	0.651	0.653	0.655	0.658	0.660	0.663	0.665	0.668	0.671	0.674	0.678	0.681	0.685	0.689	0.693	0.697	0.700	0.706	0.710	0.713	0.715	0.717	0.715	0.713	0.708	0.700	0.688	0.678	0.666	0.649	0.632	0.612	0.590	0.567	0.541	0.512	0.481	0.448	0.412	0.374	0.333	0.291
164.000	0.638	0.640	0.641	0.643	0.645	0.647	0.649	0.651	0.654	0.656	0.658	0.661	0.663	0.666	0.669	0.672	0.675	0.678	0.682	0.685	0.689	0.694	0.698	0.701	0.707	0.711	0.715	0.716	0.719	0.717	0.715	0.710	0.702	0.690	0.681	0.668	0.651	0.634	0.614	0.592	0.568	0.541	0.513	0.481	0.447	0.410	0.371	0.330	0.287
164.500	0.638	0.640	0.642	0.643	0.645	0.647	0.649	0.652	0.654	0.656	0.659	0.661	0.664	0.666	0.669	0.672	0.675	0.679	0.682	0.686	0.690	0.695	0.699	0.702	0.708	0.712	0.716	0.718	0.720	0.719	0.717	0.712	0.704	0.692	0.683	0.671	0.653	0.636	0.616	0.594	0.569	0.542	0.513	0.481	0.446	0.409	0.369	0.327	0.283
165.000	0.638	0.640	0.642	0.644	0.646	0.648	0.650	0.652	0.654	0.656	0.659	0.661	0.664	0.667	0.670	0.673	0.676	0.679	0.683	0.687	0.691	0.696	0.700	0.703	0.709	0.714	0.717	0.719	0.722	0.720	0.719	0.714	0.706	0.694	0.685	0.673	0.655	0.638	0.617	0.595	0.571	0.543	0.514	0.481	0.446	0.408	0.367	0.324	0.279
165.500	0.638	0.640	0.642	0.644	0.646	0.648	0.650	0.652	0.654	0.657	0.659	0.662	0.664	0.667	0.670	0.673	0.676	0.680	0.684	0.688	0.692	0.696	0.700	0.704	0.710	0.715	0.719	0.721	0.723	0.722	0.721	0.716	0.708	0.697	0.687	0.675	0.658	0.640	0.619	0.597	0.572	0.545	0.514	0.481	0.445	0.407	0.365	0.321	0.275
166.000	0.639	0.640	0.642	0.644	0.646	0.648	0.650	0.653	0.655	0.657	0.660	0.662	0.665	0.668	0.671	0.674	0.677	0.680	0.684	0.688	0.692	0.697	0.701	0.705	0.711	0.716	0.720	0.722	0.725	0.724	0.723	0.718	0.710	0.699	0.689	0.677	0.660	0.642	0.621	0.599	0.573	0.546	0.515	0.482	0.445	0.406	0.363	0.318	0.272
166.500	0.639	0.641	0.643	0.644	0.646	0.648	0.651	0.653	0.655	0.657	0.660	0.662	0.665	0.668	0.671	0.674	0.677	0.681	0.685	0.689	0.693	0.698	0.702	0.706	0.712	0.717	0.721	0.723	0.727	0.725	0.724	0.720	0.713	0.701	0.691	0.679	0.662	0.644	0.623	0.601	0.575	0.547	0.516	0.482	0.445	0.405	0.361	0.316	0.268
167.000	0.639	0.641	0.643	0.645	0.647	0.649	0.651	0.653	0.655	0.658	0.660	0.663	0.666	0.668	0.671	0.675	0.678	0.682	0.685	0.689	0.694	0.699	0.703	0.707	0.713	0.718	0.722	0.725	0.728	0.727	0.726	0.722	0.714	0.703	0.694	0.681	0.664	0.646	0.625	0.602	0.577	0.548	0.517	0.482	0.444	0.404	0.360	0.313	0.265
167.500	0.639	0.641	0.643	0.645	0.647	0.649	0.651	0.653	0.656	0.658	0.661	0.663	0.666	0.669	0.672	0.675	0.678	0.682	0.686	0.690	0.694	0.699	0.704	0.708	0.714	0.719	0.723	0.726	0.729	0.729	0.728	0.724	0.716	0.705	0.696	0.684	0.666	0.648	0.627	0.604	0.578	0.549	0.518	0.483	0.444	0.403	0.358	0.311	0.262
168.000	0.639	0.641	0.643	0.645	0.647	0.649	0.651	0.654	0.656	0.658	0.661	0.664	0.666	0.669	0.672	0.675	0.679	0.683	0.686	0.691	0.695	0.700	0.704	0.708	0.715	0.720	0.725	0.727	0.731	0.730	0.729	0.726	0.718	0.707	0.698	0.686	0.668	0.650	0.629	0.606	0.580	0.551	0.518	0.483	0.444	0.402	0.357	0.309	0.259
168.500	0.640	0.641	0.643	0.645	0.647	0.649	0.652	0.654	0.656	0.659	0.661	0.664	0.667	0.670	0.673	0.676	0.679	0.683	0.687	0.691	0.695	0.701	0.705	0.709	0.716	0.721	0.726	0.729	0.732	0.732	0.731	0.728	0.720	0.709	0.700	0.688	0.670	0.652	0.631	0.608	0.581	0.552	0.519	0.484	0.444	0.401	0.355	0.306	0.256
169.000	0.640	0.642	0.644	0.646	0.648	0.650	0.652	0.654	0.656	0.659	0.661	0.664	0.667	0.670	0.673	0.676	0.680	0.684	0.687	0.692	0.696	0.701	0.706	0.710	0.716	0.722	0.727	0.730	0.734	0.733	0.733	0.729	0.722	0.710	0.702	0.690	0.672	0.654	0.633	0.609	0.583	0.553	0.520	0.484	0.444	0.401	0.354	0.304	0.253
169.500	0.640	0.642	0.644	0.646	0.648	0.650	0.652	0.654	0.657	0.659	0.662	0.664	0.667	0.670	0.673	0.677	0.680	0.684	0.688	0.692	0.697	0.702	0.707	0.711	0.717	0.723	0.728	0.731	0.735	0.735	0.734	0.731	0.724	0.712	0.704	0.692	0.674	0.656	0.635	0.611	0.584	0.555	0.521	0.485	0.444	0.400	0.353	0.302	0.250
170.000	0.640	0.642	0.644	0.646	0.648	0.650	0.652	0.655	0.657	0.659	0.662	0.665	0.668	0.671	0.674	0.677	0.681	0.684	0.688	0.693	0.697	0.703	0.707	0.711	0.718	0.724	0.729	0.732	0.736	0.736	0.736	0.733	0.726	0.714	0.706	0.694	0.676	0.658	0.637	0.613	0.586	0.556	0.522	0.485	0.444	0.400	0.352	0.301	0.248
170.500	0.640	0.642	0.644	0.646	0.648	0.650	0.652	0.655	0.657	0.660	0.662	0.665	0.668	0.671	0.674	0.677	0.681	0.685	0.689	0.693	0.698	0.703	0.708	0.712	0.719	0.725	0.730	0.733	0.737	0.737	0.737	0.734	0.727	0.716	0.707	0.696	0.678	0.660	0.638	0.615	0.587	0.557	0.523	0.486	0.445	0.399	0.351	0.299	0.245
171.000	0.640	0.642	0.644	0.646	0.648	0.650	0.653	0.655	0.657	0.660	0.663	0.665	0.668	0.671	0.674	0.678	0.681	0.685	0.689	0.694	0.698	0.704	0.708	0.713	0.720	0.726	0.731	0.734	0.738	0.739	0.739	0.736	0.729	0.717	0.709	0.697	0.680	0.662	0.640	0.616	0.589	0.559	0.524	0.487	0.445	0.399	0.350	0.297	0.243
171.500	0.641	0.642	0.644	0.646	0.648	0.651	0.653	0.655	0.658	0.660	0.663	0.665	0.668	0.671	0.675	0.678	0.682	0.686	0.690	0.694	0.699	0.704	0.709	0.713	0.720	0.727	0.732	0.735	0.740	0.740	0.740	0.737	0.730	0.719	0.711	0.699	0.682	0.663	0.642	0.618	0.591	0.560	0.525	0.487	0.445	0.399	0.349	0.296	0.241
172.000	0.641	0.643	0.645	0.647	0.649	0.651	0.653	0.655	0.658	0.660	0.663	0.666	0.669	0.672	0.675	0.678	0.682	0.686	0.690	0.695	0.699	0.705	0.710	0.714	0.721	0.727	0.732	0.736	0.741	0.741	0.741	0.739	0.732	0.720	0.712	0.701	0.683	0.665	0.644	0.619	0.592	0.561	0.526	0.488	0.445	0.399	0.348	0.294	0.239
172.500	0.641	0.643	0.645	0.647	0.649	0.651	0.653	0.656	0.658	0.661	0.663	0.666	0.669	0.672	0.675	0.679	0.682	0.686	0.690	0.695	0.700	0.705	0.710	0.715	0.722	0.728	0.733	0.737	0.742	0.742	0.742	0.740	0.733	0.722	0.714	0.703	0.685	0.667	0.645	0.621	0.593	0.562	0.527	0.489	0.446	0.398	0.347	0.293	0.237
173.000	0.641	0.643	0.645	0.647	0.649	0.651	0.653	0.656	0.658	0.661	0.663	0.666	0.669	0.672	0.675	0.679	0.683	0.687	0.691	0.695	0.700	0.706	0.711	0.715	0.722	0.729	0.734	0.738	0.743	0.743	0.744	0.741	0.735	0.723	0.715	0.704	0.686	0.668	0.647	0.622	0.595	0.564	0.528	0.489	0.446	0.398	0.347	0.292	0.235
173.500	0.641	0.643	0.645	0.647	0.649	0.651	0.654	0.656	0.658	0.661	0.664	0.666	0.669	0.672	0.676	0.679	0.683	0.687	0.691	0.696	0.700	0.706	0.711	0.716	0.723	0.729	0.735	0.739	0.743	0.744	0.745	0.742	0.736	0.725	0.717	0.706	0.688	0.670	0.648	0.624	0.596	0.565	0.529	0.490	0.446	0.398	0.346	0.291	0.234
174.000	0.641	0.643	0.645	0.647	0.649	0.651	0.654	0.656	0.658	0.661	0.664	0.667	0.669	0.673	0.676	0.679	0.683	0.687	0.691	0.696	0.701	0.706	0.711	0.716	0.723	0.730	0.735	0.739	0.744	0.745	0.746	0.743	0.737	0.726	0.718	0.707	0.689	0.671	0.649	0.625	0.597	0.566	0.530	0.491	0.447	0.398	0.346	0.290	0.232
174.500	0.641	0.643	0.645	0.647	0.649	0.651	0.654	0.656	0.659	0.661	0.664	0.667	0.670	0.673	0.676	0.680	0.683	0.687	0.692	0.696	0.701	0.707	0.712	0.717	0.724	0.731	0.736	0.740	0.745	0.746	0.747	0.744	0.738	0.727	0.719	0.708	0.691	0.672	0.651	0.626	0.598	0.567	0.531	0.491	0.447	0.398	0.345	0.289	0.231
175.000	0.641	0.643	0.645	0.647	0.649	0.652	0.654	0.656	0.659	0.661	0.664	0.667	0.670	0.673	0.676	0.680	0.684	0.688	0.692	0.697	0.701	0.707	0.712	0.717	0.724	0.731	0.737	0.741	0.746	0.747	0.747	0.745	0.739	0.728	0.720	0.709	0.692	0.674	0.652	0.628	0.599	0.568	0.532	0.492	0.447	0.398	0.345	0.288	0.230
175.500	0.641	0.643	0.645	0.647	0.649	0.652	0.654	0.656	0.659	0.661	0.664	0.667	0.670	0.673	0.676	0.680	0.684	0.688	0.692	0.697	0.702	0.707	0.713	0.717	0.725	0.732	0.737	0.741	0.746	0.747	0.748	0.746	0.740	0.729	0.722	0.710	0.693	0.675	0.653	0.629	0.600	0.569	0.533	0.492	0.448	0.398	0.345	0.288	0.229
176.000	0.641	0.643	0.645	0.647	0.650	0.652	0.654	0.656	0.659	0.662	0.664	0.667	0.670	0.673	0.677	0.680	0.684	0.688	0.692	0.697	0.702	0.708	0.713	0.718	0.725	0.732	0.737	0.742	0.747	0.748	0.749	0.747	0.741	0.730	0.722	0.711	0.694	0.676	0.654	0.630	0.601	0.569	0.533	0.493	0.448	0.398	0.344	0.287	0.228
176.500	0.641	0.643	0.645	0.648	0.650	0.652	0.654	0.657	0.659	0.662	0.664	0.667	0.670	0.673	0.677	0.680	0.684	0.688	0.693	0.697	0.702	0.708	0.713	0.718	0.725	0.732	0.738	0.742	0.747	0.748	0.750	0.748	0.742	0.731	0.723	0.712	0.695	0.677	0.655	0.630	0.602	0.570	0.534	0.493	0.448	0.398	0.344	0.286	0.227
177.000	0.642	0.643	0.645	0.648	0.650	0.652	0.654	0.657	0.659	0.662	0.664	0.667	0.670	0.674	0.677	0.680	0.684	0.688	0.693	0.697	0.702	0.708	0.713	0.718	0.726	0.733	0.738	0.743	0.748	0.749	0.750	0.748	0.742	0.731	0.724	0.713	0.695	0.677	0.656	0.631	0.603	0.571	0.535	0.494	0.448	0.398	0.344	0.286	0.226
177.500	0.642	0.644	0.646	0.648	0.650	0.652	0.654	0.657	0.659	0.662	0.665	0.667	0.670	0.674	0.677	0.681	0.684	0.688	0.693	0.698	0.702	0.708	0.714	0.718	0.726	0.733	0.739	0.743	0.748	0.749	0.751	0.749	0.743	0.732	0.725	0.714	0.696	0.678	0.656	0.632	0.603	0.571	0.535	0.494	0.449	0.398	0.344	0.286	0.225
178.000	0.642	0.644	0.646	0.648	0.650	0.652	0.654	0.657	0.659	0.662	0.665	0.667	0.670	0.674	0.677	0.681	0.684	0.689	0.693	0.698	0.703	0.709	0.714	0.719	0.726	0.733	0.739	0.743	0.749	0.750	0.751	0.749	0.743	0.732	0.725	0.714	0.697	0.679	0.657	0.632	0.604	0.572	0.535	0.494	0.449	0.398	0.344	0.285	0.225
178.500	0.642	0.644	0.646	0.648	0.650	0.652	0.654	0.657	0.659	0.662	0.665	0.668	0.671	0.674	0.677	0.681	0.685	0.689	0.693	0.698	0.703	0.709	0.714	0.719	0.726	0.733	0.739	0.743	0.749	0.750	0.751	0.749	0.744	0.733	0.725	0.715	0.697	0.679	0.657	0.633	0.604	0.572	0.536	0.495	0.449	0.398	0.343	0.285	0.225
179.000	0.642	0.644	0.646	0.648	0.650	0.652	0.654	0.657	0.659	0.662	0.665	0.668	0.671	0.674	0.677	0.681	0.685	0.689	0.693	0.698	0.703	0.709	0.714	0.719	0.726	0.733	0.739	0.743	0.749	0.750	0.751	0.750	0.744	0.733	0.726	0.715	0.697	0.679	0.658	0.633	0.605	0.572	0.536	0.495	0.449	0.398	0.343	0.285	0.224
179.500	0.642	0.644	0.646	0.648	0.650	0.652	0.654	0.657	0.659	0.662	0.665	0.668	0.671	0.674	0.677	0.681	0.685	0.689	0.693	0.698	0.703	0.709	0.714	0.719	0.726	0.733	0.739	0.744	0.749	0.750	0.752	0.750	0.744	0.733	0.726	0.715	0.697	0.680	0.658	0.633	0.605	0.573	0.536	0.495	0.449	0.398	0.343	0.285	0.224
180.000	0.642	0.644	0.646	0.648	0.650	0.652	0.654	0.657	0.659	0.662	0.665	0.668	0.671	0.674	0.677	0.681	0.685	0.689	0.693	0.698	0.703	0.709	0.714	0.719	0.726	0.733	0.739	0.744	0.749	0.750	0.752	0.750	0.744	0.733	0.726	0.715	0.698	0.680	0.658	0.633	0.605	0.573	0.536	0.495	0.449	0.398	0.343	0.285	0.224
Fig. 2d:
NaN	350.000	352.000	354.000	356.000	358.000	360.000	362.000	364.000	366.000	368.000	370.000	372.000	374.000	376.000	378.000	380.000	382.000	384.000	386.000	388.000	390.000	392.000	394.000	396.000	398.000	400.000	402.000	404.000	406.000	408.000	410.000	412.000	414.000	416.000	418.000	420.000	422.000	424.000	426.000	428.000	430.000	432.000	434.000	436.000	438.000	440.000	442.000	444.000	446.000
0.000	0.624	0.561	0.566	0.574	0.554	0.566	0.558	0.559	0.559	0.558	0.559	0.583	0.645	0.593	0.588	0.605	0.600	0.641	0.558	0.625	0.622	0.628	0.627	0.650	0.633	0.678	0.658	0.660	0.662	0.667	0.673	0.679	0.686	0.693	0.695	0.705	0.704	0.732	0.735	0.742	0.755	0.748	0.767	0.761	0.764	0.797	0.766	0.716	0.769
15.000	0.671	0.570	0.565	0.567	0.573	0.559	0.566	0.565	0.562	0.560	0.581	0.561	0.551	0.601	0.581	0.574	0.574	0.564	0.606	0.576	0.572	0.569	0.556	0.568	0.587	0.588	0.611	0.618	0.621	0.625	0.638	0.646	0.651	0.650	0.591	0.669	0.671	0.676	0.685	0.691	0.688	0.688	0.693	0.691	0.697	0.684	0.678	0.689	0.678
30.000	0.643	0.586	0.558	0.549	0.551	0.537	0.530	0.531	0.526	0.521	0.539	0.513	0.436	0.557	0.529	0.487	0.478	0.438	0.469	0.426	0.414	0.424	0.425	0.478	0.552	0.583	0.541	0.544	0.543	0.560	0.563	0.574	0.580	0.600	0.553	0.599	0.600	0.615	0.591	0.614	0.622	0.606	0.618	0.609	0.610	0.614	0.597	0.596	0.606
45.000	0.631	0.538	0.558	0.591	0.486	0.536	0.530	0.515	0.514	0.522	0.476	0.465	0.455	0.373	0.369	0.332	0.310	0.270	0.274	0.348	0.429	0.483	0.486	0.552	0.542	0.525	0.550	0.561	0.559	0.561	0.573	0.592	0.595	0.626	0.573	0.608	0.619	0.606	0.600	0.618	0.615	0.609	0.613	0.633	0.622	0.639	0.631	0.633	0.632
60.000	0.619	0.649	0.613	0.560	0.641	0.551	0.510	0.499	0.467	0.397	0.398	0.310	0.254	0.218	0.163	0.159	0.231	0.481	0.584	0.545	0.551	0.546	0.612	0.644	0.616	0.594	0.594	0.606	0.599	0.615	0.620	0.621	0.616	0.591	0.660	0.635	0.637	0.663	0.647	0.640	0.670	0.654	0.685	0.656	0.641	0.675	0.699	0.673	0.683
75.000	0.636	0.568	0.578	0.579	0.528	0.542	0.513	0.473	0.436	0.366	0.293	0.219	0.156	0.091	0.113	0.216	0.366	0.523	0.589	0.589	0.588	0.581	0.597	0.576	0.582	0.647	0.592	0.588	0.606	0.606	0.598	0.603	0.610	0.569	0.683	0.637	0.622	0.624	0.651	0.635	0.657	0.649	0.649	0.648	0.652	0.629	0.654	0.667	0.680
90.000	0.627	0.668	0.660	0.633	0.665	0.607	0.547	0.505	0.427	0.326	0.220	0.135	0.180	0.261	0.330	0.457	0.543	0.675	0.696	0.637	0.623	0.601	0.584	0.558	0.618	0.680	0.617	0.610	0.623	0.634	0.626	0.633	0.636	0.631	0.656	0.645	0.644	0.640	0.671	0.660	0.654	0.673	0.667	0.676	0.681	0.681	0.681	0.696	0.698
105.000	0.637	0.663	0.564	0.619	0.613	0.573	0.626	0.629	0.583	0.548	0.492	0.314	0.220	0.178	0.221	0.263	0.409	0.540	0.634	0.592	0.644	0.618	0.619	0.552	0.572	0.574	0.558	0.575	0.576	0.575	0.588	0.580	0.584	0.586	0.610	0.612	0.617	0.617	0.593	0.591	0.602	0.626	0.642	0.652	0.612	0.643	0.695	0.644	0.623
120.000	0.639	0.648	0.677	0.693	0.666	0.662	0.641	0.592	0.539	0.461	0.315	0.244	0.195	0.132	0.139	0.250	0.389	0.493	0.535	0.579	0.573	0.554	0.559	0.547	0.560	0.486	0.560	0.562	0.567	0.571	0.569	0.576	0.583	0.584	0.606	0.595	0.602	0.604	0.607	0.613	0.617	0.616	0.620	0.616	0.624	0.634	0.619	0.629	0.629
135.000	0.639	0.658	0.655	0.650	0.612	0.614	0.612	0.575	0.542	0.558	0.440	0.432	0.381	0.289	0.269	0.246	0.249	0.262	0.314	0.403	0.485	0.558	0.493	0.547	0.556	0.547	0.564	0.590	0.594	0.590	0.606	0.619	0.632	0.660	0.584	0.628	0.651	0.632	0.656	0.663	0.666	0.667	0.670	0.681	0.674	0.681	0.675	0.670	0.669
150.000	0.619	0.637	0.656	0.618	0.644	0.600	0.576	0.570	0.557	0.539	0.518	0.511	0.521	0.466	0.462	0.470	0.479	0.413	0.386	0.398	0.412	0.447	0.502	0.569	0.572	0.559	0.591	0.603	0.608	0.625	0.632	0.642	0.646	0.659	0.694	0.677	0.688	0.694	0.689	0.713	0.711	0.721	0.719	0.723	0.733	0.759	0.724	0.716	0.711
165.000	0.621	0.611	0.592	0.605	0.608	0.599	0.574	0.572	0.566	0.551	0.557	0.576	0.564	0.562	0.580	0.561	0.556	0.553	0.537	0.589	0.580	0.573	0.567	0.572	0.598	0.609	0.608	0.633	0.636	0.633	0.659	0.656	0.652	0.656	0.685	0.641	0.777	0.747	0.736	0.751	0.757	0.756	0.773	0.789	0.792	0.783	0.786	0.790	0.799
180.000	0.597	0.566	0.578	0.562	0.572	0.567	0.552	0.549	0.547	0.560	0.536	0.550	0.582	0.571	0.583	0.633	0.570	0.566	0.560	0.587	0.630	0.611	0.616	0.634	0.608	0.605	0.624	0.677	0.626	0.643	0.653	0.665	0.682	0.668	0.707	0.669	0.704	0.720	0.708	0.749	0.756	0.753	0.724	0.748	0.758	0.778	0.785	0.751	0.768
Fig. 2e:
NaN	350.000	350.500	351.000	351.500	352.000	352.500	353.000	353.500	354.000	354.500	355.000	355.500	356.000	356.500	357.000	357.500	358.000	358.500	359.000	359.500	360.000	360.500	361.000	361.500	362.000	362.500	363.000	363.500	364.000	364.500	365.000	365.500	366.000	366.500	367.000	367.500	368.000	368.500	369.000	369.500	370.000	370.500	371.000	371.500	372.000	372.500	373.000	373.500	374.000
0.060	0.613	0.607	0.601	0.595	0.589	0.584	0.579	0.574	0.569	0.565	0.562	0.558	0.555	0.551	0.548	0.545	0.542	0.540	0.537	0.536	0.534	0.533	0.531	0.531	0.530	0.529	0.529	0.529	0.528	0.528	0.528	0.529	0.529	0.529	0.530	0.530	0.531	0.532	0.532	0.533	0.534	0.535	0.536	0.537	0.538	0.539	0.540	0.541	0.542
0.560	0.613	0.607	0.601	0.595	0.589	0.583	0.578	0.573	0.569	0.565	0.561	0.557	0.554	0.551	0.547	0.544	0.542	0.539	0.537	0.535	0.534	0.533	0.532	0.531	0.530	0.529	0.529	0.529	0.529	0.529	0.529	0.529	0.529	0.530	0.530	0.531	0.531	0.532	0.533	0.534	0.534	0.535	0.536	0.537	0.538	0.539	0.540	0.541	0.543
1.060	0.612	0.607	0.601	0.594	0.588	0.583	0.578	0.573	0.568	0.564	0.560	0.557	0.553	0.550	0.547	0.544	0.541	0.539	0.537	0.535	0.534	0.533	0.532	0.531	0.530	0.530	0.529	0.529	0.529	0.529	0.529	0.529	0.530	0.530	0.531	0.531	0.532	0.533	0.533	0.534	0.535	0.536	0.537	0.538	0.539	0.540	0.541	0.542	0.543
1.560	0.612	0.606	0.600	0.594	0.588	0.582	0.577	0.572	0.568	0.564	0.560	0.556	0.553	0.550	0.547	0.544	0.541	0.539	0.537	0.535	0.534	0.533	0.532	0.531	0.530	0.530	0.529	0.529	0.529	0.529	0.529	0.530	0.530	0.531	0.531	0.532	0.532	0.533	0.534	0.535	0.535	0.536	0.537	0.538	0.539	0.540	0.542	0.543	0.544
2.060	0.612	0.606	0.600	0.593	0.587	0.582	0.577	0.572	0.567	0.563	0.559	0.556	0.552	0.549	0.546	0.543	0.541	0.539	0.537	0.535	0.534	0.533	0.532	0.531	0.530	0.530	0.530	0.529	0.529	0.530	0.530	0.530	0.530	0.531	0.531	0.532	0.533	0.533	0.534	0.535	0.536	0.537	0.538	0.539	0.540	0.541	0.542	0.543	0.544
2.560	0.611	0.605	0.599	0.593	0.587	0.581	0.576	0.571	0.567	0.563	0.559	0.555	0.552	0.549	0.546	0.543	0.541	0.538	0.537	0.535	0.534	0.533	0.532	0.531	0.530	0.530	0.530	0.530	0.530	0.530	0.530	0.530	0.531	0.531	0.532	0.532	0.533	0.534	0.535	0.536	0.536	0.537	0.538	0.539	0.540	0.541	0.543	0.544	0.545
3.060	0.611	0.605	0.599	0.593	0.587	0.581	0.576	0.571	0.566	0.562	0.558	0.555	0.552	0.548	0.545	0.543	0.540	0.538	0.536	0.535	0.534	0.533	0.532	0.531	0.531	0.530	0.530	0.530	0.530	0.530	0.530	0.531	0.531	0.532	0.532	0.533	0.534	0.534	0.535	0.536	0.537	0.538	0.539	0.540	0.541	0.542	0.543	0.544	0.545
3.560	0.611	0.605	0.599	0.592	0.586	0.580	0.575	0.570	0.566	0.562	0.558	0.554	0.551	0.548	0.545	0.542	0.540	0.538	0.536	0.535	0.534	0.533	0.532	0.531	0.531	0.530	0.530	0.530	0.530	0.530	0.531	0.531	0.531	0.532	0.533	0.533	0.534	0.535	0.536	0.536	0.537	0.538	0.539	0.540	0.541	0.542	0.543	0.545	0.546
4.060	0.610	0.604	0.598	0.592	0.586	0.580	0.575	0.570	0.565	0.561	0.557	0.554	0.551	0.548	0.545	0.542	0.540	0.538	0.536	0.535	0.534	0.533	0.532	0.531	0.531	0.530	0.530	0.530	0.530	0.531	0.531	0.531	0.532	0.532	0.533	0.534	0.534	0.535	0.536	0.537	0.538	0.539	0.540	0.541	0.542	0.543	0.544	0.545	0.546
4.560	0.610	0.604	0.598	0.591	0.585	0.580	0.574	0.569	0.565	0.561	0.557	0.554	0.550	0.547	0.544	0.542	0.540	0.538	0.536	0.535	0.533	0.533	0.532	0.531	0.531	0.531	0.530	0.530	0.531	0.531	0.531	0.532	0.532	0.533	0.533	0.534	0.535	0.535	0.536	0.537	0.538	0.539	0.540	0.541	0.542	0.543	0.544	0.545	0.546
5.060	0.610	0.604	0.597	0.591	0.585	0.579	0.574	0.569	0.564	0.560	0.557	0.553	0.550	0.547	0.544	0.542	0.539	0.538	0.536	0.535	0.533	0.533	0.532	0.531	0.531	0.531	0.531	0.531	0.531	0.531	0.531	0.532	0.532	0.533	0.533	0.534	0.535	0.536	0.537	0.537	0.538	0.539	0.540	0.541	0.542	0.543	0.545	0.546	0.547
5.560	0.610	0.603	0.597	0.591	0.585	0.579	0.573	0.568	0.564	0.560	0.556	0.553	0.550	0.547	0.544	0.541	0.539	0.537	0.536	0.534	0.533	0.533	0.532	0.531	0.531	0.531	0.531	0.531	0.531	0.531	0.532	0.532	0.533	0.533	0.534	0.534	0.535	0.536	0.537	0.538	0.539	0.540	0.541	0.542	0.543	0.544	0.545	0.546	0.547
6.060	0.609	0.603	0.597	0.590	0.584	0.578	0.573	0.568	0.563	0.559	0.556	0.552	0.549	0.546	0.544	0.541	0.539	0.537	0.536	0.534	0.533	0.533	0.532	0.531	0.531	0.531	0.531	0.531	0.531	0.531	0.532	0.532	0.533	0.533	0.534	0.535	0.535	0.536	0.537	0.538	0.539	0.540	0.541	0.542	0.543	0.544	0.545	0.546	0.547
6.560	0.609	0.603	0.596	0.590	0.584	0.578	0.573	0.568	0.563	0.559	0.555	0.552	0.549	0.546	0.543	0.541	0.539	0.537	0.536	0.534	0.533	0.533	0.532	0.531	0.531	0.531	0.531	0.531	0.531	0.532	0.532	0.532	0.533	0.534	0.534	0.535	0.536	0.537	0.537	0.538	0.539	0.540	0.541	0.542	0.543	0.544	0.545	0.546	0.548
7.060	0.609	0.603	0.596	0.590	0.583	0.578	0.572	0.567	0.563	0.559	0.555	0.552	0.548	0.546	0.543	0.541	0.539	0.537	0.535	0.534	0.533	0.533	0.532	0.532	0.531	0.531	0.531	0.531	0.531	0.532	0.532	0.533	0.533	0.534	0.534	0.535	0.536	0.537	0.538	0.539	0.539	0.540	0.541	0.542	0.543	0.544	0.546	0.547	0.548
7.560	0.608	0.602	0.596	0.589	0.583	0.577	0.572	0.567	0.562	0.558	0.555	0.551	0.548	0.545	0.543	0.540	0.538	0.537	0.535	0.534	0.533	0.532	0.532	0.532	0.531	0.531	0.531	0.531	0.532	0.532	0.532	0.533	0.533	0.534	0.535	0.535	0.536	0.537	0.538	0.539	0.540	0.541	0.542	0.543	0.544	0.545	0.546	0.547	0.548
8.060	0.608	0.602	0.596	0.589	0.583	0.577	0.571	0.566	0.562	0.558	0.554	0.551	0.548	0.545	0.542	0.540	0.538	0.537	0.535	0.534	0.533	0.532	0.532	0.532	0.531	0.531	0.531	0.531	0.532	0.532	0.532	0.533	0.534	0.534	0.535	0.536	0.536	0.537	0.538	0.539	0.540	0.541	0.542	0.543	0.544	0.545	0.546	0.547	0.548
8.560	0.608	0.602	0.595	0.589	0.582	0.577	0.571	0.566	0.562	0.558	0.554	0.551	0.548	0.545	0.542	0.540	0.538	0.536	0.535	0.534	0.533	0.532	0.532	0.532	0.531	0.531	0.531	0.532	0.532	0.532	0.533	0.533	0.534	0.534	0.535	0.536	0.536	0.537	0.538	0.539	0.540	0.541	0.542	0.543	0.544	0.545	0.546	0.547	0.548
9.060	0.608	0.602	0.595	0.588	0.582	0.576	0.571	0.566	0.561	0.557	0.554	0.550	0.547	0.544	0.542	0.540	0.538	0.536	0.535	0.534	0.533	0.532	0.532	0.532	0.531	0.531	0.531	0.532	0.532	0.532	0.533	0.533	0.534	0.534	0.535	0.536	0.537	0.537	0.538	0.539	0.540	0.541	0.542	0.543	0.544	0.545	0.546	0.547	0.548
9.560	0.608	0.601	0.595	0.588	0.582	0.576	0.570	0.565	0.561	0.557	0.553	0.550	0.547	0.544	0.542	0.540	0.538	0.536	0.535	0.534	0.533	0.532	0.532	0.532	0.532	0.531	0.532	0.532	0.532	0.532	0.533	0.533	0.534	0.535	0.535	0.536	0.537	0.538	0.538	0.539	0.540	0.541	0.542	0.543	0.544	0.545	0.546	0.547	0.548
10.060	0.607	0.601	0.594	0.588	0.582	0.576	0.570	0.565	0.561	0.557	0.553	0.550	0.547	0.544	0.542	0.539	0.538	0.536	0.535	0.534	0.533	0.532	0.532	0.532	0.532	0.532	0.532	0.532	0.532	0.532	0.533	0.533	0.534	0.535	0.535	0.536	0.537	0.538	0.538	0.539	0.540	0.541	0.542	0.543	0.544	0.545	0.546	0.547	0.548
10.560	0.607	0.601	0.594	0.588	0.581	0.575	0.570	0.565	0.560	0.556	0.553	0.549	0.546	0.544	0.541	0.539	0.537	0.536	0.535	0.534	0.533	0.532	0.532	0.532	0.532	0.532	0.532	0.532	0.532	0.533	0.533	0.534	0.534	0.535	0.535	0.536	0.537	0.538	0.539	0.539	0.540	0.541	0.542	0.543	0.544	0.545	0.546	0.547	0.548
11.060	0.607	0.601	0.594	0.587	0.581	0.575	0.569	0.564	0.560	0.556	0.552	0.549	0.546	0.543	0.541	0.539	0.537	0.536	0.535	0.534	0.533	0.532	0.532	0.532	0.532	0.532	0.532	0.532	0.532	0.533	0.533	0.534	0.534	0.535	0.535	0.536	0.537	0.538	0.539	0.539	0.540	0.541	0.542	0.543	0.544	0.545	0.546	0.547	0.548
11.560	0.607	0.600	0.594	0.587	0.581	0.575	0.569	0.564	0.560	0.556	0.552	0.549	0.546	0.543	0.541	0.539	0.537	0.536	0.535	0.534	0.533	0.532	0.532	0.532	0.532	0.532	0.532	0.532	0.532	0.533	0.533	0.534	0.534	0.535	0.535	0.536	0.537	0.538	0.539	0.539	0.540	0.541	0.542	0.543	0.544	0.545	0.546	0.547	0.548
12.060	0.607	0.600	0.594	0.587	0.580	0.574	0.569	0.564	0.559	0.555	0.552	0.548	0.546	0.543	0.541	0.539	0.537	0.536	0.534	0.534	0.533	0.532	0.532	0.532	0.532	0.532	0.532	0.532	0.532	0.533	0.533	0.534	0.534	0.535	0.535	0.536	0.537	0.538	0.539	0.539	0.540	0.541	0.542	0.543	0.544	0.545	0.546	0.546	0.547
12.560	0.606	0.600	0.593	0.587	0.580	0.574	0.569	0.564	0.559	0.555	0.551	0.548	0.545	0.543	0.540	0.539	0.537	0.535	0.534	0.533	0.533	0.532	0.532	0.532	0.532	0.532	0.532	0.532	0.532	0.533	0.533	0.534	0.534	0.535	0.535	0.536	0.537	0.538	0.538	0.539	0.540	0.541	0.542	0.543	0.544	0.544	0.545	0.546	0.547
13.060	0.606	0.600	0.593	0.586	0.580	0.574	0.568	0.563	0.559	0.555	0.551	0.548	0.545	0.543	0.540	0.538	0.537	0.535	0.534	0.533	0.533	0.532	0.532	0.532	0.532	0.532	0.532	0.532	0.532	0.533	0.533	0.534	0.534	0.535	0.535	0.536	0.537	0.538	0.538	0.539	0.540	0.541	0.542	0.543	0.543	0.544	0.545	0.546	0.547
13.560	0.606	0.600	0.593	0.586	0.580	0.574	0.568	0.563	0.559	0.554	0.551	0.548	0.545	0.542	0.540	0.538	0.537	0.535	0.534	0.533	0.533	0.532	0.532	0.532	0.532	0.532	0.532	0.532	0.532	0.533	0.533	0.534	0.534	0.535	0.535	0.536	0.537	0.538	0.538	0.539	0.540	0.541	0.542	0.542	0.543	0.544	0.545	0.546	0.547
14.060	0.606	0.599	0.593	0.586	0.579	0.573	0.568	0.563	0.558	0.554	0.551	0.547	0.545	0.542	0.540	0.538	0.536	0.535	0.534	0.533	0.533	0.532	0.532	0.532	0.532	0.532	0.532	0.532	0.532	0.533	0.533	0.534	0.534	0.535	0.535	0.536	0.537	0.537	0.538	0.539	0.540	0.541	0.541	0.542	0.543	0.544	0.545	0.545	0.546
14.560	0.606	0.599	0.592	0.586	0.579	0.573	0.568	0.563	0.558	0.554	0.550	0.547	0.544	0.542	0.540	0.538	0.536	0.535	0.534	0.533	0.533	0.532	0.532	0.532	0.531	0.532	0.532	0.532	0.532	0.533	0.533	0.534	0.534	0.535	0.535	0.536	0.537	0.537	0.538	0.539	0.540	0.540	0.541	0.542	0.543	0.544	0.544	0.545	0.546
15.060	0.606	0.599	0.592	0.585	0.579	0.573	0.567	0.562	0.558	0.554	0.550	0.547	0.544	0.542	0.540	0.538	0.536	0.535	0.534	0.533	0.532	0.532	0.532	0.531	0.531	0.531	0.532	0.532	0.532	0.533	0.533	0.533	0.534	0.535	0.535	0.536	0.536	0.537	0.538	0.539	0.539	0.540	0.541	0.542	0.542	0.543	0.544	0.545	0.546
15.560	0.605	0.599	0.592	0.585	0.579	0.573	0.567	0.562	0.558	0.553	0.550	0.547	0.544	0.542	0.539	0.538	0.536	0.535	0.534	0.533	0.532	0.532	0.532	0.531	0.531	0.531	0.532	0.532	0.532	0.532	0.533	0.533	0.534	0.534	0.535	0.536	0.536	0.537	0.538	0.538	0.539	0.540	0.541	0.541	0.542	0.543	0.544	0.544	0.545
16.060	0.605	0.599	0.592	0.585	0.579	0.572	0.567	0.562	0.557	0.553	0.550	0.547	0.544	0.541	0.539	0.537	0.536	0.535	0.534	0.533	0.532	0.532	0.532	0.531	0.531	0.531	0.532	0.532	0.532	0.532	0.533	0.533	0.534	0.534	0.535	0.536	0.536	0.537	0.537	0.538	0.539	0.540	0.540	0.541	0.542	0.542	0.543	0.544	0.545
16.560	0.605	0.599	0.592	0.585	0.578	0.572	0.567	0.562	0.557	0.553	0.549	0.546	0.544	0.541	0.539	0.537	0.536	0.535	0.534	0.533	0.532	0.532	0.531	0.531	0.531	0.531	0.531	0.532	0.532	0.532	0.533	0.533	0.534	0.534	0.535	0.535	0.536	0.537	0.537	0.538	0.539	0.539	0.540	0.541	0.541	0.542	0.543	0.543	0.544
17.060	0.605	0.598	0.591	0.585	0.578	0.572	0.566	0.561	0.557	0.553	0.549	0.546	0.543	0.541	0.539	0.537	0.536	0.534	0.533	0.533	0.532	0.532	0.531	0.531	0.531	0.531	0.531	0.532	0.532	0.532	0.533	0.533	0.533	0.534	0.535	0.535	0.536	0.536	0.537	0.538	0.538	0.539	0.540	0.540	0.541	0.542	0.542	0.543	0.544
17.560	0.605	0.598	0.591	0.584	0.578	0.572	0.566	0.561	0.557	0.553	0.549	0.546	0.543	0.541	0.539	0.537	0.536	0.534	0.533	0.533	0.532	0.532	0.531	0.531	0.531	0.531	0.531	0.531	0.532	0.532	0.532	0.533	0.533	0.534	0.534	0.535	0.535	0.536	0.537	0.537	0.538	0.539	0.539	0.540	0.540	0.541	0.542	0.542	0.543
18.060	0.605	0.598	0.591	0.584	0.578	0.572	0.566	0.561	0.556	0.552	0.549	0.546	0.543	0.541	0.539	0.537	0.535	0.534	0.533	0.532	0.532	0.531	0.531	0.531	0.531	0.531	0.531	0.531	0.532	0.532	0.532	0.533	0.533	0.534	0.534	0.535	0.535	0.536	0.536	0.537	0.538	0.538	0.539	0.539	0.540	0.541	0.541	0.542	0.542
18.560	0.605	0.598	0.591	0.584	0.578	0.571	0.566	0.561	0.556	0.552	0.549	0.546	0.543	0.540	0.538	0.537	0.535	0.534	0.533	0.532	0.532	0.531	0.531	0.531	0.531	0.531	0.531	0.531	0.531	0.532	0.532	0.532	0.533	0.533	0.534	0.534	0.535	0.535	0.536	0.537	0.537	0.538	0.538	0.539	0.539	0.540	0.541	0.541	0.542
19.060	0.604	0.598	0.591	0.584	0.577	0.571	0.566	0.561	0.556	0.552	0.548	0.545	0.543	0.540	0.538	0.537	0.535	0.534	0.533	0.532	0.532	0.531	0.531	0.531	0.531	0.531	0.531	0.531	0.531	0.532	0.532	0.532	0.533	0.533	0.534	0.534	0.535	0.535	0.536	0.536	0.537	0.537	0.538	0.538	0.539	0.539	0.540	0.540	0.541
19.560	0.604	0.598	0.591	0.584	0.577	0.571	0.565	0.560	0.556	0.552	0.548	0.545	0.542	0.540	0.538	0.536	0.535	0.534	0.533	0.532	0.532	0.531	0.531	0.531	0.531	0.531	0.531	0.531	0.531	0.531	0.532	0.532	0.532	0.533	0.533	0.534	0.534	0.535	0.535	0.536	0.536	0.537	0.537	0.538	0.538	0.539	0.539	0.540	0.540
20.060	0.604	0.597	0.591	0.584	0.577	0.571	0.565	0.560	0.556	0.552	0.548	0.545	0.542	0.540	0.538	0.536	0.535	0.534	0.533	0.532	0.531	0.531	0.531	0.531	0.530	0.530	0.531	0.531	0.531	0.531	0.531	0.532	0.532	0.533	0.533	0.533	0.534	0.534	0.535	0.535	0.536	0.536	0.537	0.537	0.538	0.538	0.539	0.539	0.539
20.560	0.604	0.597	0.590	0.583	0.577	0.571	0.565	0.560	0.555	0.551	0.548	0.545	0.542	0.540	0.538	0.536	0.535	0.534	0.533	0.532	0.531	0.531	0.531	0.530	0.530	0.530	0.530	0.531	0.531	0.531	0.531	0.532	0.532	0.532	0.533	0.533	0.534	0.534	0.534	0.535	0.535	0.536	0.536	0.537	0.537	0.537	0.538	0.538	0.539
21.060	0.604	0.597	0.590	0.583	0.577	0.571	0.565	0.560	0.555	0.551	0.548	0.545	0.542	0.540	0.538	0.536	0.535	0.533	0.533	0.532	0.531	0.531	0.530	0.530	0.530	0.530	0.530	0.530	0.530	0.531	0.531	0.531	0.532	0.532	0.532	0.533	0.533	0.534	0.534	0.534	0.535	0.535	0.536	0.536	0.536	0.537	0.537	0.537	0.538
21.560	0.604	0.597	0.590	0.583	0.577	0.570	0.565	0.560	0.555	0.551	0.548	0.545	0.542	0.540	0.538	0.536	0.535	0.533	0.532	0.532	0.531	0.531	0.530	0.530	0.530	0.530	0.530	0.530	0.530	0.530	0.531	0.531	0.531	0.532	0.532	0.532	0.533	0.533	0.533	0.534	0.534	0.535	0.535	0.535	0.536	0.536	0.536	0.536	0.537
22.060	0.604	0.597	0.590	0.583	0.576	0.570	0.565	0.559	0.555	0.551	0.547	0.544	0.542	0.539	0.537	0.536	0.534	0.533	0.532	0.532	0.531	0.530	0.530	0.530	0.530	0.530	0.530	0.530	0.530	0.530	0.530	0.531	0.531	0.531	0.532	0.532	0.532	0.533	0.533	0.533	0.534	0.534	0.534	0.535	0.535	0.535	0.535	0.536	0.536
22.560	0.604	0.597	0.590	0.583	0.576	0.570	0.564	0.559	0.555	0.551	0.547	0.544	0.542	0.539	0.537	0.536	0.534	0.533	0.532	0.531	0.531	0.530	0.530	0.530	0.530	0.530	0.530	0.530	0.530	0.530	0.530	0.530	0.531	0.531	0.531	0.531	0.532	0.532	0.532	0.533	0.533	0.533	0.534	0.534	0.534	0.534	0.534	0.535	0.535
23.060	0.604	0.597	0.590	0.583	0.576	0.570	0.564	0.559	0.555	0.551	0.547	0.544	0.541	0.539	0.537	0.536	0.534	0.533	0.532	0.531	0.531	0.530	0.530	0.530	0.529	0.529	0.529	0.529	0.529	0.530	0.530	0.530	0.530	0.530	0.531	0.531	0.531	0.532	0.532	0.532	0.532	0.533	0.533	0.533	0.533	0.533	0.534	0.534	0.534
23.560	0.603	0.597	0.590	0.583	0.576	0.570	0.564	0.559	0.554	0.550	0.547	0.544	0.541	0.539	0.537	0.535	0.534	0.533	0.532	0.531	0.530	0.530	0.530	0.529	0.529	0.529	0.529	0.529	0.529	0.529	0.529	0.530	0.530	0.530	0.530	0.531	0.531	0.531	0.531	0.531	0.532	0.532	0.532	0.532	0.532	0.532	0.533	0.533	0.533
24.060	0.603	0.597	0.589	0.582	0.576	0.570	0.564	0.559	0.554	0.550	0.547	0.544	0.541	0.539	0.537	0.535	0.534	0.533	0.532	0.531	0.530	0.530	0.529	0.529	0.529	0.529	0.529	0.529	0.529	0.529	0.529	0.529	0.529	0.530	0.530	0.530	0.530	0.530	0.531	0.531	0.531	0.531	0.531	0.531	0.531	0.531	0.532	0.532	0.532
24.560	0.603	0.596	0.589	0.582	0.576	0.569	0.564	0.559	0.554	0.550	0.547	0.544	0.541	0.539	0.537	0.535	0.534	0.533	0.532	0.531	0.530	0.530	0.529	0.529	0.529	0.529	0.529	0.529	0.529	0.529	0.529	0.529	0.529	0.529	0.529	0.529	0.530	0.530	0.530	0.530	0.530	0.530	0.530	0.530	0.530	0.531	0.530	0.530	0.530
25.060	0.603	0.596	0.589	0.582	0.576	0.569	0.564	0.559	0.554	0.550	0.547	0.543	0.541	0.539	0.537	0.535	0.534	0.532	0.531	0.531	0.530	0.529	0.529	0.529	0.529	0.528	0.528	0.528	0.528	0.528	0.528	0.528	0.529	0.529	0.529	0.529	0.529	0.529	0.529	0.529	0.529	0.529	0.530	0.530	0.530	0.529	0.529	0.529	0.529
25.560	0.603	0.596	0.589	0.582	0.575	0.569	0.564	0.558	0.554	0.550	0.546	0.543	0.541	0.538	0.536	0.535	0.533	0.532	0.531	0.530	0.530	0.529	0.529	0.529	0.528	0.528	0.528	0.528	0.528	0.528	0.528	0.528	0.528	0.528	0.528	0.528	0.528	0.528	0.529	0.529	0.529	0.529	0.529	0.529	0.529	0.528	0.528	0.528	0.528
26.060	0.603	0.596	0.589	0.582	0.575	0.569	0.563	0.558	0.554	0.550	0.546	0.543	0.541	0.538	0.536	0.535	0.533	0.532	0.531	0.530	0.530	0.529	0.529	0.528	0.528	0.528	0.528	0.528	0.528	0.528	0.528	0.528	0.528	0.528	0.528	0.528	0.528	0.528	0.528	0.528	0.528	0.528	0.528	0.528	0.527	0.527	0.527	0.527	0.527
26.560	0.603	0.596	0.589	0.582	0.575	0.569	0.563	0.558	0.554	0.550	0.546	0.543	0.540	0.538	0.536	0.535	0.533	0.532	0.531	0.530	0.529	0.529	0.528	0.528	0.528	0.528	0.527	0.527	0.527	0.527	0.527	0.527	0.527	0.527	0.527	0.527	0.527	0.527	0.527	0.527	0.527	0.527	0.527	0.527	0.526	0.526	0.526	0.526	0.525
27.060	0.603	0.596	0.589	0.582	0.575	0.569	0.563	0.558	0.554	0.550	0.546	0.543	0.540	0.538	0.536	0.534	0.533	0.532	0.531	0.530	0.529	0.529	0.528	0.528	0.527	0.527	0.527	0.527	0.527	0.527	0.527	0.527	0.527	0.527	0.526	0.526	0.526	0.526	0.526	0.526	0.526	0.526	0.526	0.526	0.525	0.525	0.525	0.524	0.524
27.560	0.603	0.596	0.589	0.582	0.575	0.569	0.563	0.558	0.553	0.549	0.546	0.543	0.540	0.538	0.536	0.534	0.533	0.532	0.531	0.530	0.529	0.528	0.528	0.528	0.527	0.527	0.527	0.527	0.526	0.526	0.526	0.526	0.526	0.526	0.526	0.526	0.526	0.526	0.525	0.525	0.525	0.525	0.525	0.524	0.524	0.524	0.523	0.523	0.522
28.060	0.603	0.596	0.589	0.582	0.575	0.569	0.563	0.558	0.553	0.549	0.546	0.543	0.540	0.538	0.536	0.534	0.533	0.531	0.530	0.530	0.529	0.528	0.528	0.527	0.527	0.527	0.526	0.526	0.526	0.526	0.526	0.526	0.525	0.525	0.525	0.525	0.525	0.525	0.525	0.524	0.524	0.524	0.524	0.523	0.523	0.523	0.522	0.522	0.521
28.560	0.603	0.596	0.588	0.581	0.575	0.569	0.563	0.558	0.553	0.549	0.546	0.543	0.540	0.538	0.536	0.534	0.533	0.531	0.530	0.529	0.529	0.528	0.527	0.527	0.527	0.526	0.526	0.526	0.526	0.525	0.525	0.525	0.525	0.525	0.525	0.524	0.524	0.524	0.524	0.523	0.523	0.523	0.523	0.522	0.522	0.521	0.521	0.520	0.519
29.060	0.602	0.595	0.588	0.581	0.575	0.568	0.563	0.558	0.553	0.549	0.546	0.543	0.540	0.538	0.536	0.534	0.532	0.531	0.530	0.529	0.528	0.528	0.527	0.527	0.526	0.526	0.526	0.525	0.525	0.525	0.525	0.524	0.524	0.524	0.524	0.524	0.523	0.523	0.523	0.523	0.522	0.522	0.521	0.521	0.520	0.520	0.519	0.519	0.518
29.560	0.602	0.595	0.588	0.581	0.575	0.568	0.563	0.558	0.553	0.549	0.545	0.542	0.540	0.537	0.535	0.534	0.532	0.531	0.530	0.529	0.528	0.528	0.527	0.526	0.526	0.526	0.525	0.525	0.525	0.524	0.524	0.524	0.524	0.523	0.523	0.523	0.523	0.522	0.522	0.522	0.521	0.521	0.520	0.520	0.519	0.518	0.518	0.517	0.516
30.060	0.602	0.595	0.588	0.581	0.574	0.568	0.563	0.557	0.553	0.549	0.545	0.542	0.540	0.537	0.535	0.534	0.532	0.531	0.530	0.529	0.528	0.527	0.527	0.526	0.526	0.525	0.525	0.525	0.524	0.524	0.524	0.523	0.523	0.523	0.522	0.522	0.522	0.521	0.521	0.521	0.520	0.520	0.519	0.518	0.518	0.517	0.516	0.516	0.515
30.560	0.602	0.595	0.588	0.581	0.574	0.568	0.562	0.557	0.553	0.549	0.545	0.542	0.540	0.537	0.535	0.533	0.532	0.531	0.530	0.529	0.528	0.527	0.526	0.526	0.525	0.525	0.524	0.524	0.524	0.523	0.523	0.523	0.522	0.522	0.522	0.521	0.521	0.520	0.520	0.519	0.519	0.518	0.518	0.517	0.516	0.516	0.515	0.514	0.513
31.060	0.602	0.595	0.588	0.581	0.574	0.568	0.562	0.557	0.553	0.549	0.545	0.542	0.539	0.537	0.535	0.533	0.532	0.530	0.529	0.528	0.528	0.527	0.526	0.525	0.525	0.524	0.524	0.524	0.523	0.523	0.522	0.522	0.522	0.521	0.521	0.520	0.520	0.519	0.519	0.518	0.518	0.517	0.516	0.516	0.515	0.514	0.513	0.512	0.511
31.560	0.602	0.595	0.588	0.581	0.574	0.568	0.562	0.557	0.553	0.549	0.545	0.542	0.539	0.537	0.535	0.533	0.532	0.530	0.529	0.528	0.527	0.526	0.526	0.525	0.525	0.524	0.524	0.523	0.523	0.522	0.522	0.521	0.521	0.521	0.520	0.520	0.519	0.519	0.518	0.517	0.517	0.516	0.515	0.514	0.513	0.513	0.512	0.510	0.509
32.060	0.602	0.595	0.588	0.581	0.574	0.568	0.562	0.557	0.553	0.549	0.545	0.542	0.539	0.537	0.535	0.533	0.532	0.530	0.529	0.528	0.527	0.526	0.525	0.525	0.524	0.524	0.523	0.523	0.522	0.522	0.521	0.521	0.520	0.520	0.519	0.519	0.518	0.517	0.517	0.516	0.515	0.515	0.514	0.513	0.512	0.511	0.510	0.509	0.507
32.560	0.602	0.595	0.588	0.581	0.574	0.568	0.562	0.557	0.552	0.548	0.545	0.542	0.539	0.537	0.535	0.533	0.531	0.530	0.529	0.528	0.527	0.526	0.525	0.524	0.524	0.523	0.523	0.522	0.522	0.521	0.521	0.520	0.520	0.519	0.518	0.518	0.517	0.516	0.516	0.515	0.514	0.513	0.512	0.511	0.510	0.509	0.508	0.507	0.506
33.060	0.602	0.595	0.588	0.581	0.574	0.568	0.562	0.557	0.552	0.548	0.545	0.542	0.539	0.537	0.535	0.533	0.531	0.530	0.529	0.527	0.527	0.526	0.525	0.524	0.523	0.523	0.522	0.522	0.521	0.521	0.520	0.519	0.519	0.518	0.518	0.517	0.516	0.515	0.515	0.514	0.513	0.512	0.511	0.510	0.509	0.508	0.506	0.505	0.504
33.560	0.602	0.595	0.588	0.581	0.574	0.568	0.562	0.557	0.552	0.548	0.545	0.542	0.539	0.537	0.535	0.533	0.531	0.530	0.528	0.527	0.526	0.525	0.525	0.524	0.523	0.522	0.522	0.521	0.521	0.520	0.519	0.519	0.518	0.517	0.517	0.516	0.515	0.514	0.513	0.513	0.512	0.511	0.510	0.508	0.507	0.506	0.505	0.503	0.502
34.060	0.602	0.595	0.587	0.580	0.574	0.568	0.562	0.557	0.552	0.548	0.545	0.542	0.539	0.537	0.534	0.533	0.531	0.529	0.528	0.527	0.526	0.525	0.524	0.523	0.523	0.522	0.521	0.521	0.520	0.519	0.519	0.518	0.517	0.516	0.516	0.515	0.514	0.513	0.512	0.511	0.510	0.509	0.508	0.507	0.505	0.504	0.503	0.501	0.499
34.560	0.602	0.595	0.587	0.580	0.574	0.567	0.562	0.557	0.552	0.548	0.545	0.542	0.539	0.536	0.534	0.532	0.531	0.529	0.528	0.527	0.526	0.525	0.524	0.523	0.522	0.522	0.521	0.520	0.519	0.519	0.518	0.517	0.516	0.516	0.515	0.514	0.513	0.512	0.511	0.510	0.509	0.508	0.506	0.505	0.504	0.502	0.501	0.499	0.497
35.060	0.601	0.595	0.587	0.580	0.574	0.567	0.562	0.557	0.552	0.548	0.545	0.541	0.539	0.536	0.534	0.532	0.531	0.529	0.528	0.527	0.525	0.524	0.524	0.523	0.522	0.521	0.520	0.520	0.519	0.518	0.517	0.516	0.516	0.515	0.514	0.513	0.512	0.511	0.510	0.509	0.507	0.506	0.505	0.503	0.502	0.500	0.499	0.497	0.495
35.560	0.601	0.594	0.587	0.580	0.574	0.567	0.562	0.557	0.552	0.548	0.545	0.541	0.539	0.536	0.534	0.532	0.530	0.529	0.528	0.526	0.525	0.524	0.523	0.522	0.521	0.521	0.520	0.519	0.518	0.517	0.516	0.516	0.515	0.514	0.513	0.512	0.511	0.510	0.509	0.507	0.506	0.505	0.503	0.502	0.500	0.498	0.497	0.495	0.493
36.060	0.601	0.594	0.587	0.580	0.573	0.567	0.562	0.557	0.552	0.548	0.544	0.541	0.539	0.536	0.534	0.532	0.530	0.529	0.527	0.526	0.525	0.524	0.523	0.522	0.521	0.520	0.519	0.518	0.517	0.517	0.516	0.515	0.514	0.513	0.512	0.511	0.510	0.508	0.507	0.506	0.505	0.503	0.502	0.500	0.498	0.497	0.495	0.493	0.491
36.560	0.601	0.594	0.587	0.580	0.573	0.567	0.562	0.556	0.552	0.548	0.544	0.541	0.539	0.536	0.534	0.532	0.530	0.529	0.527	0.526	0.525	0.524	0.522	0.521	0.521	0.520	0.519	0.518	0.517	0.516	0.515	0.514	0.513	0.512	0.511	0.510	0.508	0.507	0.506	0.505	0.503	0.502	0.500	0.498	0.496	0.495	0.493	0.490	0.488
37.060	0.601	0.594	0.587	0.580	0.573	0.567	0.562	0.556	0.552	0.548	0.544	0.541	0.538	0.536	0.534	0.532	0.530	0.528	0.527	0.526	0.524	0.523	0.522	0.521	0.520	0.519	0.518	0.517	0.516	0.515	0.514	0.513	0.512	0.511	0.510	0.509	0.507	0.506	0.505	0.503	0.501	0.500	0.498	0.496	0.494	0.492	0.490	0.488	0.486
37.560	0.601	0.594	0.587	0.580	0.573	0.567	0.561	0.556	0.552	0.548	0.544	0.541	0.538	0.536	0.534	0.532	0.530	0.528	0.527	0.525	0.524	0.523	0.522	0.521	0.520	0.519	0.518	0.517	0.516	0.514	0.513	0.512	0.511	0.510	0.509	0.507	0.506	0.505	0.503	0.502	0.500	0.498	0.496	0.494	0.492	0.490	0.488	0.486	0.483
38.060	0.601	0.594	0.587	0.580	0.573	0.567	0.561	0.556	0.552	0.548	0.544	0.541	0.538	0.536	0.534	0.532	0.530	0.528	0.527	0.525	0.524	0.523	0.521	0.520	0.519	0.518	0.517	0.516	0.515	0.514	0.513	0.511	0.510	0.509	0.508	0.506	0.505	0.503	0.502	0.500	0.498	0.496	0.495	0.493	0.490	0.488	0.486	0.483	0.481
38.560	0.601	0.594	0.587	0.580	0.573	0.567	0.561	0.556	0.552	0.548	0.544	0.541	0.538	0.536	0.533	0.531	0.530	0.528	0.526	0.525	0.523	0.522	0.521	0.520	0.519	0.518	0.516	0.515	0.514	0.513	0.512	0.510	0.509	0.508	0.506	0.505	0.503	0.502	0.500	0.498	0.497	0.495	0.493	0.491	0.488	0.486	0.483	0.481	0.478
39.060	0.601	0.594	0.587	0.580	0.573	0.567	0.561	0.556	0.552	0.548	0.544	0.541	0.538	0.536	0.533	0.531	0.529	0.528	0.526	0.525	0.523	0.522	0.521	0.519	0.518	0.517	0.516	0.515	0.513	0.512	0.511	0.510	0.508	0.507	0.505	0.504	0.502	0.500	0.499	0.497	0.495	0.493	0.491	0.489	0.486	0.484	0.481	0.478	0.475
39.560	0.601	0.594	0.587	0.580	0.573	0.567	0.561	0.556	0.552	0.548	0.544	0.541	0.538	0.536	0.533	0.531	0.529	0.527	0.526	0.524	0.523	0.522	0.520	0.519	0.518	0.516	0.515	0.514	0.513	0.511	0.510	0.509	0.507	0.506	0.504	0.503	0.501	0.499	0.497	0.495	0.493	0.491	0.489	0.486	0.484	0.481	0.479	0.476	0.473
40.060	0.601	0.594	0.587	0.580	0.573	0.567	0.561	0.556	0.552	0.548	0.544	0.541	0.538	0.536	0.533	0.531	0.529	0.527	0.526	0.524	0.523	0.521	0.520	0.519	0.517	0.516	0.515	0.513	0.512	0.511	0.509	0.508	0.506	0.505	0.503	0.501	0.499	0.498	0.496	0.494	0.491	0.489	0.487	0.484	0.482	0.479	0.476	0.473	0.470
40.560	0.601	0.594	0.587	0.580	0.573	0.567	0.561	0.556	0.552	0.548	0.544	0.541	0.538	0.536	0.533	0.531	0.529	0.527	0.525	0.524	0.522	0.521	0.519	0.518	0.517	0.515	0.514	0.513	0.511	0.510	0.508	0.507	0.505	0.503	0.502	0.500	0.498	0.496	0.494	0.492	0.490	0.487	0.485	0.482	0.479	0.477	0.474	0.470	0.467
41.060	0.601	0.594	0.587	0.580	0.573	0.567	0.561	0.556	0.552	0.548	0.544	0.541	0.538	0.536	0.533	0.531	0.529	0.527	0.525	0.524	0.522	0.521	0.519	0.518	0.516	0.515	0.513	0.512	0.510	0.509	0.507	0.506	0.504	0.502	0.501	0.499	0.497	0.495	0.492	0.490	0.488	0.485	0.483	0.480	0.477	0.474	0.471	0.468	0.464
41.560	0.601	0.594	0.587	0.580	0.573	0.567	0.561	0.556	0.552	0.548	0.544	0.541	0.538	0.536	0.533	0.531	0.529	0.527	0.525	0.523	0.522	0.520	0.519	0.517	0.516	0.514	0.513	0.511	0.510	0.508	0.506	0.505	0.503	0.501	0.499	0.497	0.495	0.493	0.491	0.488	0.486	0.483	0.481	0.478	0.475	0.472	0.468	0.465	0.461
42.060	0.601	0.594	0.587	0.580	0.573	0.567	0.561	0.556	0.552	0.548	0.544	0.541	0.538	0.535	0.533	0.531	0.529	0.527	0.525	0.523	0.521	0.520	0.518	0.517	0.515	0.514	0.512	0.511	0.509	0.507	0.506	0.504	0.502	0.500	0.498	0.496	0.494	0.491	0.489	0.487	0.484	0.481	0.478	0.475	0.472	0.469	0.465	0.462	0.458
42.560	0.601	0.594	0.587	0.580	0.573	0.567	0.561	0.556	0.552	0.548	0.544	0.541	0.538	0.535	0.533	0.531	0.528	0.526	0.525	0.523	0.521	0.519	0.518	0.516	0.515	0.513	0.511	0.510	0.508	0.506	0.505	0.503	0.501	0.499	0.497	0.495	0.492	0.490	0.487	0.485	0.482	0.479	0.476	0.473	0.470	0.466	0.463	0.459	0.455
43.060	0.600	0.594	0.586	0.580	0.573	0.567	0.561	0.556	0.552	0.548	0.544	0.541	0.538	0.535	0.533	0.531	0.528	0.526	0.524	0.523	0.521	0.519	0.517	0.516	0.514	0.512	0.511	0.509	0.507	0.506	0.504	0.502	0.500	0.498	0.495	0.493	0.491	0.488	0.486	0.483	0.480	0.477	0.474	0.471	0.467	0.464	0.460	0.456	0.452
43.560	0.600	0.594	0.586	0.580	0.573	0.567	0.561	0.556	0.552	0.548	0.544	0.541	0.538	0.535	0.533	0.530	0.528	0.526	0.524	0.522	0.521	0.519	0.517	0.515	0.514	0.512	0.510	0.508	0.507	0.505	0.503	0.501	0.499	0.496	0.494	0.492	0.489	0.487	0.484	0.481	0.478	0.475	0.472	0.468	0.465	0.461	0.457	0.453	0.448
44.060	0.600	0.593	0.586	0.580	0.573	0.567	0.561	0.556	0.552	0.548	0.544	0.541	0.538	0.535	0.533	0.530	0.528	0.526	0.524	0.522	0.520	0.518	0.517	0.515	0.513	0.511	0.509	0.508	0.506	0.504	0.502	0.500	0.497	0.495	0.493	0.490	0.488	0.485	0.482	0.479	0.476	0.473	0.469	0.466	0.462	0.458	0.454	0.450	0.445
44.560	0.600	0.593	0.586	0.580	0.573	0.567	0.561	0.556	0.552	0.548	0.544	0.541	0.538	0.535	0.533	0.530	0.528	0.526	0.524	0.522	0.520	0.518	0.516	0.514	0.513	0.511	0.509	0.507	0.505	0.503	0.501	0.498	0.496	0.494	0.491	0.489	0.486	0.483	0.480	0.477	0.474	0.470	0.467	0.463	0.459	0.455	0.451	0.446	0.442
45.060	0.600	0.593	0.586	0.580	0.573	0.567	0.561	0.556	0.552	0.548	0.545	0.541	0.538	0.535	0.533	0.530	0.528	0.526	0.524	0.522	0.520	0.518	0.516	0.514	0.512	0.510	0.508	0.506	0.504	0.502	0.500	0.497	0.495	0.493	0.490	0.487	0.484	0.481	0.478	0.475	0.472	0.468	0.464	0.461	0.456	0.452	0.448	0.443	0.438
45.560	0.600	0.593	0.586	0.580	0.573	0.567	0.561	0.557	0.552	0.548	0.545	0.541	0.538	0.535	0.533	0.530	0.528	0.526	0.523	0.521	0.519	0.517	0.515	0.513	0.511	0.509	0.507	0.505	0.503	0.501	0.499	0.496	0.494	0.491	0.488	0.486	0.483	0.480	0.476	0.473	0.469	0.466	0.462	0.458	0.454	0.449	0.445	0.440	0.435
46.060	0.600	0.593	0.586	0.580	0.573	0.567	0.562	0.557	0.552	0.548	0.545	0.541	0.538	0.536	0.533	0.530	0.528	0.525	0.523	0.521	0.519	0.517	0.515	0.513	0.511	0.509	0.507	0.505	0.502	0.500	0.498	0.495	0.493	0.490	0.487	0.484	0.481	0.478	0.474	0.471	0.467	0.463	0.459	0.455	0.451	0.446	0.441	0.436	0.431
46.560	0.600	0.593	0.586	0.580	0.573	0.567	0.562	0.557	0.552	0.548	0.545	0.542	0.538	0.536	0.533	0.530	0.528	0.525	0.523	0.521	0.519	0.517	0.515	0.513	0.510	0.508	0.506	0.504	0.501	0.499	0.497	0.494	0.491	0.488	0.486	0.483	0.479	0.476	0.472	0.469	0.465	0.461	0.457	0.452	0.448	0.443	0.438	0.433	0.427
47.060	0.600	0.593	0.586	0.580	0.573	0.567	0.562	0.557	0.552	0.548	0.545	0.542	0.539	0.536	0.533	0.530	0.528	0.525	0.523	0.521	0.519	0.516	0.514	0.512	0.510	0.508	0.505	0.503	0.501	0.498	0.496	0.493	0.490	0.487	0.484	0.481	0.478	0.474	0.470	0.467	0.463	0.459	0.454	0.450	0.445	0.440	0.435	0.429	0.423
47.560	0.600	0.593	0.586	0.580	0.573	0.567	0.562	0.557	0.552	0.549	0.545	0.542	0.539	0.536	0.533	0.530	0.528	0.525	0.523	0.520	0.518	0.516	0.514	0.512	0.509	0.507	0.505	0.502	0.500	0.497	0.494	0.492	0.489	0.486	0.483	0.479	0.476	0.472	0.468	0.464	0.460	0.456	0.451	0.447	0.442	0.437	0.431	0.425	0.419
48.060	0.600	0.593	0.586	0.580	0.573	0.567	0.562	0.557	0.553	0.549	0.545	0.542	0.539	0.536	0.533	0.530	0.528	0.525	0.523	0.520	0.518	0.516	0.513	0.511	0.509	0.506	0.504	0.501	0.499	0.496	0.493	0.490	0.487	0.484	0.481	0.478	0.474	0.470	0.466	0.462	0.458	0.453	0.449	0.444	0.439	0.433	0.428	0.422	0.415
48.560	0.600	0.593	0.586	0.580	0.573	0.567	0.562	0.557	0.553	0.549	0.545	0.542	0.539	0.536	0.533	0.530	0.527	0.525	0.522	0.520	0.518	0.515	0.513	0.511	0.508	0.506	0.503	0.501	0.498	0.495	0.492	0.489	0.486	0.483	0.479	0.476	0.472	0.468	0.464	0.460	0.456	0.451	0.446	0.441	0.435	0.430	0.424	0.418	0.411
49.060	0.600	0.593	0.586	0.580	0.573	0.567	0.562	0.557	0.553	0.549	0.545	0.542	0.539	0.536	0.533	0.530	0.527	0.525	0.522	0.520	0.517	0.515	0.513	0.510	0.508	0.505	0.503	0.500	0.497	0.494	0.491	0.488	0.485	0.481	0.478	0.474	0.470	0.466	0.462	0.458	0.453	0.448	0.443	0.438	0.432	0.426	0.420	0.414	0.407
49.560	0.600	0.593	0.586	0.580	0.573	0.567	0.562	0.557	0.553	0.549	0.546	0.542	0.539	0.536	0.533	0.530	0.527	0.525	0.522	0.520	0.517	0.515	0.512	0.510	0.507	0.505	0.502	0.499	0.496	0.493	0.490	0.487	0.484	0.480	0.476	0.473	0.468	0.464	0.460	0.455	0.451	0.446	0.440	0.435	0.429	0.423	0.417	0.410	0.403
50.060	0.600	0.593	0.586	0.580	0.573	0.568	0.562	0.557	0.553	0.549	0.546	0.542	0.539	0.536	0.533	0.530	0.527	0.525	0.522	0.519	0.517	0.514	0.512	0.509	0.507	0.504	0.501	0.498	0.495	0.492	0.489	0.486	0.482	0.479	0.475	0.471	0.467	0.462	0.458	0.453	0.448	0.443	0.437	0.432	0.426	0.419	0.413	0.406	0.399
50.560	0.600	0.593	0.586	0.580	0.573	0.568	0.562	0.558	0.553	0.549	0.546	0.543	0.539	0.536	0.533	0.530	0.527	0.525	0.522	0.519	0.517	0.514	0.511	0.509	0.506	0.503	0.500	0.497	0.494	0.491	0.488	0.484	0.481	0.477	0.473	0.469	0.465	0.460	0.455	0.451	0.445	0.440	0.434	0.428	0.422	0.416	0.409	0.402	0.394
51.060	0.600	0.593	0.586	0.580	0.574	0.568	0.562	0.558	0.553	0.550	0.546	0.543	0.540	0.536	0.533	0.530	0.527	0.525	0.522	0.519	0.517	0.514	0.511	0.508	0.506	0.503	0.500	0.497	0.493	0.490	0.487	0.483	0.479	0.476	0.471	0.467	0.463	0.458	0.453	0.448	0.443	0.437	0.431	0.425	0.419	0.412	0.405	0.398	0.390
51.560	0.600	0.593	0.587	0.580	0.574	0.568	0.563	0.558	0.554	0.550	0.546	0.543	0.540	0.537	0.534	0.530	0.527	0.525	0.522	0.519	0.516	0.514	0.511	0.508	0.505	0.502	0.499	0.496	0.493	0.489	0.486	0.482	0.478	0.474	0.470	0.465	0.461	0.456	0.451	0.446	0.440	0.434	0.428	0.422	0.415	0.408	0.401	0.393	0.385
52.060	0.600	0.593	0.587	0.580	0.574	0.568	0.563	0.558	0.554	0.550	0.546	0.543	0.540	0.537	0.534	0.531	0.528	0.525	0.522	0.519	0.516	0.513	0.510	0.508	0.505	0.501	0.498	0.495	0.492	0.488	0.484	0.481	0.477	0.473	0.468	0.464	0.459	0.454	0.449	0.443	0.437	0.431	0.425	0.418	0.412	0.404	0.397	0.389	0.381
52.560	0.600	0.593	0.587	0.580	0.574	0.568	0.563	0.558	0.554	0.550	0.547	0.543	0.540	0.537	0.534	0.531	0.528	0.525	0.522	0.519	0.516	0.513	0.510	0.507	0.504	0.501	0.498	0.494	0.491	0.487	0.483	0.479	0.475	0.471	0.466	0.462	0.457	0.452	0.446	0.441	0.435	0.428	0.422	0.415	0.408	0.400	0.393	0.384	0.376
53.060	0.600	0.593	0.587	0.580	0.574	0.568	0.563	0.558	0.554	0.550	0.547	0.544	0.540	0.537	0.534	0.531	0.528	0.525	0.522	0.519	0.516	0.513	0.510	0.507	0.504	0.500	0.497	0.493	0.490	0.486	0.482	0.478	0.474	0.469	0.465	0.460	0.455	0.449	0.444	0.438	0.432	0.425	0.419	0.412	0.404	0.396	0.388	0.380	0.371
53.560	0.600	0.593	0.587	0.580	0.574	0.568	0.563	0.559	0.554	0.551	0.547	0.544	0.541	0.537	0.534	0.531	0.528	0.525	0.522	0.519	0.516	0.513	0.509	0.506	0.503	0.500	0.496	0.493	0.489	0.485	0.481	0.477	0.472	0.468	0.463	0.458	0.453	0.447	0.441	0.435	0.429	0.422	0.415	0.408	0.400	0.392	0.384	0.375	0.366
54.060	0.600	0.593	0.587	0.580	0.574	0.569	0.563	0.559	0.555	0.551	0.548	0.544	0.541	0.538	0.534	0.531	0.528	0.525	0.522	0.519	0.515	0.512	0.509	0.506	0.503	0.499	0.496	0.492	0.488	0.484	0.480	0.476	0.471	0.466	0.461	0.456	0.451	0.445	0.439	0.433	0.426	0.419	0.412	0.405	0.397	0.388	0.380	0.371	0.361
54.560	0.600	0.593	0.587	0.580	0.574	0.569	0.564	0.559	0.555	0.551	0.548	0.545	0.541	0.538	0.535	0.531	0.528	0.525	0.522	0.518	0.515	0.512	0.509	0.506	0.502	0.499	0.495	0.491	0.487	0.483	0.479	0.474	0.470	0.465	0.460	0.454	0.449	0.443	0.437	0.430	0.423	0.416	0.409	0.401	0.393	0.384	0.375	0.366	0.356
55.060	0.600	0.594	0.587	0.581	0.575	0.569	0.564	0.559	0.555	0.552	0.548	0.545	0.542	0.538	0.535	0.532	0.528	0.525	0.522	0.518	0.515	0.512	0.509	0.505	0.502	0.498	0.494	0.490	0.486	0.482	0.478	0.473	0.468	0.463	0.458	0.452	0.446	0.440	0.434	0.427	0.420	0.413	0.405	0.397	0.389	0.380	0.371	0.361	0.351
55.560	0.600	0.594	0.587	0.581	0.575	0.569	0.564	0.560	0.555	0.552	0.548	0.545	0.542	0.539	0.535	0.532	0.528	0.525	0.522	0.518	0.515	0.512	0.508	0.505	0.501	0.497	0.494	0.490	0.485	0.481	0.476	0.472	0.467	0.462	0.456	0.450	0.444	0.438	0.431	0.425	0.417	0.410	0.402	0.393	0.385	0.376	0.366	0.356	0.346
56.060	0.600	0.594	0.587	0.581	0.575	0.569	0.564	0.560	0.556	0.552	0.549	0.546	0.542	0.539	0.535	0.532	0.529	0.525	0.522	0.518	0.515	0.512	0.508	0.504	0.501	0.497	0.493	0.489	0.485	0.480	0.475	0.470	0.465	0.460	0.454	0.448	0.442	0.436	0.429	0.422	0.414	0.407	0.398	0.390	0.381	0.371	0.361	0.351	0.340
56.560	0.600	0.594	0.587	0.581	0.575	0.570	0.565	0.560	0.556	0.552	0.549	0.546	0.543	0.539	0.536	0.532	0.529	0.525	0.522	0.518	0.515	0.511	0.508	0.504	0.500	0.496	0.492	0.488	0.484	0.479	0.474	0.469	0.464	0.458	0.453	0.446	0.440	0.433	0.426	0.419	0.411	0.403	0.395	0.386	0.377	0.367	0.357	0.346	0.335
57.060	0.600	0.594	0.587	0.581	0.575	0.570	0.565	0.560	0.556	0.553	0.550	0.546	0.543	0.540	0.536	0.533	0.529	0.525	0.522	0.518	0.515	0.511	0.508	0.504	0.500	0.496	0.492	0.487	0.483	0.478	0.473	0.468	0.462	0.457	0.451	0.444	0.438	0.431	0.424	0.416	0.408	0.400	0.391	0.382	0.372	0.362	0.352	0.341	0.329
57.560	0.600	0.594	0.588	0.581	0.575	0.570	0.565	0.561	0.557	0.553	0.550	0.547	0.544	0.540	0.536	0.533	0.529	0.526	0.522	0.518	0.515	0.511	0.507	0.504	0.500	0.495	0.491	0.487	0.482	0.477	0.472	0.467	0.461	0.455	0.449	0.442	0.436	0.429	0.421	0.413	0.405	0.396	0.387	0.378	0.368	0.358	0.347	0.335	0.324
58.060	0.600	0.594	0.588	0.582	0.576	0.570	0.565	0.561	0.557	0.554	0.550	0.547	0.544	0.541	0.537	0.533	0.530	0.526	0.522	0.519	0.515	0.511	0.507	0.503	0.499	0.495	0.491	0.486	0.481	0.476	0.471	0.465	0.460	0.453	0.447	0.441	0.434	0.426	0.418	0.410	0.402	0.393	0.384	0.374	0.364	0.353	0.342	0.330	0.318
58.560	0.600	0.594	0.588	0.582	0.576	0.571	0.566	0.561	0.557	0.554	0.551	0.548	0.544	0.541	0.537	0.534	0.530	0.526	0.522	0.519	0.515	0.511	0.507	0.503	0.499	0.494	0.490	0.485	0.480	0.475	0.470	0.464	0.458	0.452	0.445	0.439	0.431	0.424	0.416	0.408	0.399	0.390	0.380	0.370	0.359	0.348	0.337	0.325	0.312
59.060	0.600	0.594	0.588	0.582	0.576	0.571	0.566	0.562	0.558	0.554	0.551	0.548	0.545	0.541	0.538	0.534	0.530	0.526	0.523	0.519	0.515	0.511	0.507	0.503	0.499	0.494	0.489	0.485	0.479	0.474	0.469	0.463	0.457	0.450	0.444	0.437	0.429	0.421	0.413	0.405	0.396	0.386	0.376	0.366	0.355	0.344	0.332	0.319	0.306
59.560	0.600	0.594	0.588	0.582	0.576	0.571	0.566	0.562	0.558	0.555	0.552	0.549	0.545	0.542	0.538	0.534	0.531	0.527	0.523	0.519	0.515	0.511	0.507	0.503	0.498	0.494	0.489	0.484	0.479	0.473	0.468	0.462	0.455	0.449	0.442	0.435	0.427	0.419	0.410	0.402	0.392	0.383	0.372	0.362	0.351	0.339	0.327	0.314	0.300
60.060	0.600	0.594	0.588	0.582	0.577	0.571	0.567	0.562	0.559	0.555	0.552	0.549	0.546	0.542	0.539	0.535	0.531	0.527	0.523	0.519	0.515	0.511	0.507	0.502	0.498	0.493	0.488	0.483	0.478	0.472	0.466	0.460	0.454	0.447	0.440	0.432	0.425	0.416	0.408	0.399	0.389	0.379	0.369	0.358	0.346	0.334	0.321	0.308	0.294
60.560	0.600	0.595	0.588	0.583	0.577	0.572	0.567	0.563	0.559	0.556	0.553	0.550	0.547	0.543	0.539	0.535	0.531	0.527	0.523	0.519	0.515	0.511	0.507	0.502	0.498	0.493	0.488	0.483	0.477	0.471	0.465	0.459	0.452	0.445	0.438	0.430	0.422	0.414	0.405	0.396	0.386	0.375	0.365	0.353	0.341	0.329	0.316	0.302	0.288
61.060	0.601	0.595	0.589	0.583	0.577	0.572	0.567	0.563	0.560	0.556	0.553	0.550	0.547	0.544	0.540	0.536	0.532	0.528	0.524	0.520	0.515	0.511	0.507	0.502	0.497	0.493	0.487	0.482	0.476	0.471	0.464	0.458	0.451	0.444	0.436	0.428	0.420	0.411	0.402	0.393	0.383	0.372	0.361	0.349	0.337	0.324	0.311	0.297	0.282
61.560	0.601	0.595	0.589	0.583	0.577	0.572	0.568	0.564	0.560	0.557	0.554	0.551	0.548	0.544	0.540	0.536	0.532	0.528	0.524	0.520	0.516	0.511	0.507	0.502	0.497	0.492	0.487	0.481	0.476	0.470	0.463	0.457	0.450	0.442	0.435	0.426	0.418	0.409	0.400	0.390	0.379	0.368	0.357	0.345	0.332	0.319	0.305	0.291	0.276
62.060	0.601	0.595	0.589	0.583	0.578	0.573	0.568	0.564	0.561	0.558	0.555	0.552	0.548	0.545	0.541	0.537	0.533	0.529	0.524	0.520	0.516	0.511	0.507	0.502	0.497	0.492	0.487	0.481	0.475	0.469	0.462	0.455	0.448	0.441	0.433	0.424	0.416	0.406	0.397	0.387	0.376	0.365	0.353	0.340	0.327	0.314	0.300	0.285	0.270
62.560	0.601	0.595	0.589	0.584	0.578	0.573	0.569	0.565	0.561	0.558	0.555	0.552	0.549	0.546	0.542	0.538	0.533	0.529	0.525	0.521	0.516	0.512	0.507	0.502	0.497	0.492	0.486	0.480	0.474	0.468	0.461	0.454	0.447	0.439	0.431	0.422	0.413	0.404	0.394	0.383	0.372	0.361	0.349	0.336	0.323	0.309	0.294	0.279	0.263
63.060	0.601	0.595	0.590	0.584	0.578	0.574	0.569	0.565	0.562	0.559	0.556	0.553	0.550	0.546	0.542	0.538	0.534	0.530	0.525	0.521	0.516	0.512	0.507	0.502	0.497	0.491	0.486	0.480	0.474	0.467	0.460	0.453	0.446	0.438	0.429	0.421	0.411	0.401	0.391	0.380	0.369	0.357	0.345	0.332	0.318	0.304	0.289	0.273	0.257
63.560	0.601	0.596	0.590	0.584	0.579	0.574	0.570	0.566	0.562	0.559	0.557	0.554	0.551	0.547	0.543	0.539	0.535	0.530	0.526	0.521	0.517	0.512	0.507	0.502	0.497	0.491	0.486	0.479	0.473	0.466	0.459	0.452	0.444	0.436	0.428	0.419	0.409	0.399	0.388	0.377	0.366	0.353	0.341	0.327	0.313	0.298	0.283	0.267	0.251
64.060	0.601	0.596	0.590	0.584	0.579	0.574	0.570	0.566	0.563	0.560	0.557	0.554	0.551	0.548	0.544	0.540	0.535	0.531	0.526	0.522	0.517	0.512	0.507	0.502	0.497	0.491	0.485	0.479	0.473	0.466	0.459	0.451	0.443	0.435	0.426	0.417	0.407	0.397	0.386	0.374	0.362	0.350	0.337	0.323	0.308	0.293	0.277	0.261	0.244
64.560	0.601	0.596	0.590	0.585	0.580	0.575	0.571	0.567	0.564	0.561	0.558	0.555	0.552	0.549	0.545	0.540	0.536	0.532	0.527	0.522	0.518	0.513	0.508	0.502	0.497	0.491	0.485	0.479	0.472	0.465	0.458	0.450	0.442	0.433	0.424	0.415	0.405	0.394	0.383	0.371	0.359	0.346	0.332	0.318	0.303	0.288	0.272	0.255	0.238
65.060	0.602	0.596	0.591	0.585	0.580	0.575	0.571	0.567	0.564	0.561	0.559	0.556	0.553	0.550	0.546	0.541	0.537	0.532	0.528	0.523	0.518	0.513	0.508	0.502	0.497	0.491	0.485	0.478	0.472	0.464	0.457	0.449	0.441	0.432	0.422	0.413	0.402	0.392	0.380	0.368	0.356	0.342	0.328	0.314	0.298	0.283	0.266	0.249	0.231
65.560	0.602	0.596	0.591	0.585	0.580	0.576	0.572	0.568	0.565	0.562	0.560	0.557	0.554	0.550	0.546	0.542	0.538	0.533	0.528	0.523	0.519	0.513	0.508	0.503	0.497	0.491	0.485	0.478	0.471	0.464	0.456	0.448	0.439	0.430	0.421	0.411	0.400	0.389	0.377	0.365	0.352	0.338	0.324	0.309	0.294	0.277	0.260	0.243	0.225
66.060	0.602	0.597	0.591	0.586	0.581	0.576	0.572	0.569	0.566	0.563	0.560	0.558	0.555	0.551	0.547	0.543	0.538	0.534	0.529	0.524	0.519	0.514	0.509	0.503	0.497	0.491	0.485	0.478	0.471	0.463	0.455	0.447	0.438	0.429	0.419	0.409	0.398	0.387	0.375	0.362	0.349	0.335	0.320	0.305	0.289	0.272	0.255	0.237	0.218
66.560	0.602	0.597	0.592	0.586	0.581	0.577	0.573	0.569	0.566	0.564	0.561	0.559	0.556	0.552	0.548	0.544	0.539	0.535	0.530	0.525	0.520	0.514	0.509	0.503	0.497	0.491	0.484	0.478	0.470	0.463	0.455	0.446	0.437	0.428	0.418	0.407	0.396	0.384	0.372	0.359	0.345	0.331	0.316	0.300	0.284	0.267	0.249	0.230	0.212
67.060	0.602	0.597	0.592	0.587	0.582	0.577	0.573	0.570	0.567	0.565	0.562	0.560	0.557	0.553	0.549	0.545	0.540	0.535	0.531	0.526	0.520	0.515	0.509	0.504	0.498	0.491	0.484	0.477	0.470	0.462	0.454	0.445	0.436	0.426	0.416	0.405	0.394	0.382	0.369	0.356	0.342	0.327	0.312	0.296	0.279	0.261	0.243	0.224	0.205
67.560	0.603	0.598	0.592	0.587	0.582	0.578	0.574	0.571	0.568	0.565	0.563	0.561	0.558	0.554	0.550	0.546	0.541	0.536	0.531	0.526	0.521	0.516	0.510	0.504	0.498	0.491	0.485	0.477	0.470	0.462	0.453	0.444	0.435	0.425	0.415	0.404	0.392	0.380	0.367	0.353	0.339	0.323	0.308	0.291	0.274	0.256	0.237	0.218	0.199
68.060	0.603	0.598	0.593	0.588	0.583	0.578	0.575	0.571	0.569	0.566	0.564	0.562	0.559	0.555	0.551	0.547	0.542	0.537	0.532	0.527	0.522	0.516	0.511	0.504	0.498	0.492	0.485	0.477	0.470	0.461	0.453	0.444	0.434	0.424	0.413	0.402	0.390	0.377	0.364	0.350	0.335	0.320	0.304	0.287	0.269	0.251	0.232	0.212	0.192
68.560	0.603	0.598	0.593	0.588	0.583	0.579	0.575	0.572	0.569	0.567	0.565	0.563	0.560	0.557	0.553	0.548	0.543	0.538	0.533	0.528	0.523	0.517	0.511	0.505	0.499	0.492	0.485	0.477	0.469	0.461	0.452	0.443	0.433	0.423	0.412	0.400	0.388	0.375	0.361	0.347	0.332	0.316	0.299	0.282	0.264	0.245	0.226	0.206	0.186
69.060	0.603	0.598	0.593	0.588	0.584	0.580	0.576	0.573	0.570	0.568	0.566	0.564	0.561	0.558	0.554	0.549	0.544	0.539	0.534	0.529	0.523	0.518	0.512	0.506	0.499	0.492	0.485	0.477	0.469	0.461	0.452	0.442	0.432	0.422	0.410	0.398	0.386	0.373	0.359	0.344	0.329	0.312	0.295	0.278	0.259	0.240	0.220	0.200	0.179
69.560	0.604	0.599	0.594	0.589	0.584	0.580	0.577	0.574	0.571	0.569	0.567	0.565	0.562	0.559	0.555	0.550	0.546	0.541	0.535	0.530	0.524	0.519	0.513	0.506	0.500	0.493	0.485	0.477	0.469	0.461	0.451	0.442	0.431	0.420	0.409	0.397	0.384	0.371	0.356	0.341	0.325	0.309	0.291	0.273	0.254	0.235	0.214	0.194	0.173
70.060	0.604	0.599	0.594	0.589	0.585	0.581	0.577	0.575	0.572	0.570	0.568	0.566	0.564	0.560	0.556	0.552	0.547	0.542	0.536	0.531	0.525	0.519	0.513	0.507	0.500	0.493	0.486	0.478	0.469	0.460	0.451	0.441	0.431	0.419	0.408	0.395	0.382	0.368	0.354	0.338	0.322	0.305	0.287	0.269	0.249	0.229	0.209	0.188	0.167
70.560	0.604	0.600	0.595	0.590	0.586	0.582	0.578	0.575	0.573	0.571	0.569	0.567	0.565	0.562	0.558	0.553	0.548	0.543	0.538	0.532	0.526	0.520	0.514	0.508	0.501	0.494	0.486	0.478	0.469	0.460	0.451	0.441	0.430	0.419	0.407	0.394	0.380	0.366	0.351	0.336	0.319	0.302	0.283	0.264	0.245	0.224	0.203	0.182	0.161
71.060	0.605	0.600	0.595	0.590	0.586	0.582	0.579	0.576	0.574	0.572	0.570	0.569	0.566	0.563	0.559	0.554	0.549	0.544	0.539	0.533	0.528	0.521	0.515	0.509	0.502	0.494	0.486	0.478	0.469	0.460	0.451	0.440	0.429	0.418	0.405	0.392	0.379	0.364	0.349	0.333	0.316	0.298	0.279	0.260	0.240	0.219	0.198	0.176	0.154
71.560	0.605	0.600	0.596	0.591	0.587	0.583	0.580	0.577	0.575	0.573	0.572	0.570	0.568	0.564	0.560	0.556	0.551	0.546	0.540	0.535	0.529	0.523	0.516	0.509	0.502	0.495	0.487	0.479	0.470	0.460	0.450	0.440	0.429	0.417	0.404	0.391	0.377	0.362	0.347	0.330	0.313	0.295	0.276	0.256	0.235	0.214	0.192	0.170	0.149
72.060	0.605	0.601	0.596	0.592	0.587	0.584	0.581	0.578	0.576	0.574	0.573	0.571	0.569	0.566	0.562	0.557	0.552	0.547	0.542	0.536	0.530	0.524	0.517	0.510	0.503	0.496	0.488	0.479	0.470	0.460	0.450	0.440	0.428	0.416	0.403	0.390	0.375	0.360	0.344	0.327	0.310	0.291	0.272	0.252	0.231	0.209	0.187	0.165	0.143
72.560	0.606	0.601	0.597	0.592	0.588	0.585	0.582	0.579	0.577	0.576	0.574	0.573	0.570	0.567	0.564	0.559	0.554	0.549	0.543	0.537	0.531	0.525	0.518	0.511	0.504	0.496	0.488	0.480	0.470	0.461	0.450	0.439	0.428	0.415	0.402	0.389	0.374	0.359	0.342	0.325	0.307	0.288	0.268	0.247	0.226	0.204	0.182	0.159	0.137
73.060	0.606	0.602	0.597	0.593	0.589	0.585	0.582	0.580	0.578	0.577	0.575	0.574	0.572	0.569	0.565	0.561	0.555	0.550	0.545	0.539	0.533	0.526	0.520	0.513	0.505	0.497	0.489	0.480	0.471	0.461	0.450	0.439	0.427	0.415	0.402	0.388	0.373	0.357	0.340	0.322	0.304	0.285	0.264	0.243	0.222	0.199	0.177	0.154	0.132
73.560	0.606	0.602	0.598	0.593	0.589	0.586	0.583	0.581	0.579	0.578	0.577	0.575	0.574	0.571	0.567	0.562	0.557	0.552	0.546	0.540	0.534	0.528	0.521	0.514	0.506	0.498	0.490	0.481	0.471	0.461	0.451	0.439	0.427	0.414	0.401	0.387	0.371	0.355	0.338	0.320	0.301	0.281	0.261	0.239	0.217	0.195	0.172	0.149	0.126
74.060	0.607	0.603	0.598	0.594	0.590	0.587	0.584	0.582	0.580	0.579	0.578	0.577	0.575	0.572	0.569	0.564	0.559	0.553	0.548	0.542	0.536	0.529	0.522	0.515	0.507	0.499	0.491	0.482	0.472	0.462	0.451	0.439	0.427	0.414	0.400	0.386	0.370	0.354	0.336	0.318	0.299	0.278	0.257	0.236	0.213	0.190	0.167	0.144	0.121
74.560	0.607	0.603	0.599	0.595	0.591	0.588	0.585	0.583	0.582	0.580	0.580	0.579	0.577	0.574	0.570	0.566	0.561	0.555	0.549	0.543	0.537	0.531	0.524	0.516	0.509	0.501	0.492	0.483	0.473	0.462	0.451	0.440	0.427	0.414	0.400	0.385	0.369	0.352	0.334	0.316	0.296	0.275	0.254	0.232	0.209	0.186	0.162	0.139	0.116
75.060	0.608	0.604	0.599	0.595	0.592	0.589	0.586	0.584	0.583	0.582	0.581	0.580	0.579	0.576	0.572	0.568	0.562	0.557	0.551	0.545	0.539	0.532	0.525	0.518	0.510	0.502	0.493	0.484	0.474	0.463	0.452	0.440	0.427	0.414	0.399	0.384	0.368	0.351	0.333	0.314	0.294	0.273	0.251	0.228	0.205	0.181	0.158	0.134	0.112
75.560	0.608	0.604	0.600	0.596	0.593	0.590	0.587	0.585	0.584	0.583	0.583	0.582	0.580	0.578	0.574	0.570	0.564	0.559	0.553	0.547	0.541	0.534	0.527	0.519	0.512	0.503	0.494	0.485	0.475	0.464	0.452	0.440	0.427	0.414	0.399	0.383	0.367	0.349	0.331	0.312	0.291	0.270	0.248	0.225	0.201	0.177	0.153	0.130	0.108
76.060	0.608	0.605	0.601	0.597	0.593	0.590	0.588	0.586	0.585	0.585	0.584	0.583	0.582	0.580	0.576	0.571	0.566	0.561	0.555	0.549	0.543	0.536	0.529	0.521	0.513	0.505	0.495	0.486	0.476	0.465	0.453	0.441	0.428	0.414	0.399	0.383	0.366	0.348	0.330	0.310	0.289	0.267	0.245	0.221	0.198	0.173	0.149	0.126	0.103
76.560	0.609	0.605	0.601	0.598	0.594	0.591	0.589	0.588	0.587	0.586	0.586	0.585	0.584	0.582	0.578	0.574	0.568	0.563	0.557	0.551	0.544	0.538	0.530	0.523	0.515	0.506	0.497	0.487	0.477	0.466	0.454	0.441	0.428	0.414	0.399	0.383	0.365	0.347	0.328	0.308	0.287	0.265	0.242	0.218	0.194	0.170	0.146	0.122	0.100
77.060	0.609	0.606	0.602	0.598	0.595	0.592	0.590	0.589	0.588	0.587	0.587	0.587	0.586	0.584	0.580	0.576	0.571	0.565	0.559	0.553	0.546	0.540	0.532	0.525	0.516	0.508	0.498	0.489	0.478	0.467	0.455	0.442	0.428	0.414	0.399	0.382	0.365	0.346	0.327	0.306	0.285	0.262	0.239	0.215	0.191	0.166	0.142	0.118	0.096
77.560	0.610	0.606	0.603	0.599	0.596	0.593	0.591	0.590	0.589	0.589	0.589	0.589	0.588	0.586	0.582	0.578	0.573	0.567	0.561	0.555	0.549	0.542	0.534	0.527	0.518	0.509	0.500	0.490	0.479	0.468	0.456	0.443	0.429	0.414	0.399	0.382	0.364	0.346	0.326	0.305	0.283	0.260	0.237	0.212	0.188	0.163	0.138	0.115	0.093
78.060	0.610	0.607	0.603	0.600	0.597	0.594	0.593	0.591	0.591	0.591	0.591	0.591	0.590	0.588	0.584	0.580	0.575	0.570	0.564	0.557	0.551	0.544	0.536	0.529	0.520	0.511	0.502	0.492	0.481	0.469	0.457	0.444	0.430	0.415	0.399	0.382	0.364	0.345	0.325	0.304	0.281	0.258	0.234	0.210	0.185	0.160	0.135	0.112	0.090
78.560	0.611	0.608	0.604	0.601	0.598	0.595	0.594	0.593	0.592	0.592	0.592	0.592	0.592	0.590	0.587	0.582	0.577	0.572	0.566	0.560	0.553	0.546	0.539	0.531	0.522	0.513	0.504	0.493	0.482	0.471	0.458	0.445	0.431	0.416	0.399	0.382	0.364	0.345	0.324	0.303	0.280	0.256	0.232	0.207	0.182	0.157	0.133	0.109	0.088
79.060	0.612	0.608	0.605	0.602	0.599	0.596	0.595	0.594	0.594	0.594	0.594	0.594	0.594	0.592	0.589	0.585	0.580	0.574	0.568	0.562	0.555	0.548	0.541	0.533	0.524	0.515	0.506	0.495	0.484	0.472	0.460	0.446	0.432	0.416	0.400	0.383	0.364	0.344	0.324	0.302	0.279	0.255	0.230	0.205	0.180	0.154	0.130	0.107	0.086
79.560	0.612	0.609	0.606	0.602	0.600	0.598	0.596	0.595	0.595	0.595	0.596	0.596	0.596	0.595	0.591	0.587	0.582	0.577	0.571	0.565	0.558	0.551	0.543	0.535	0.527	0.517	0.508	0.497	0.486	0.474	0.461	0.448	0.433	0.417	0.401	0.383	0.364	0.344	0.323	0.301	0.278	0.253	0.228	0.203	0.177	0.152	0.128	0.105	0.085
80.060	0.613	0.610	0.606	0.603	0.601	0.599	0.597	0.597	0.597	0.597	0.598	0.598	0.598	0.597	0.594	0.590	0.585	0.579	0.573	0.567	0.560	0.553	0.546	0.538	0.529	0.520	0.510	0.499	0.488	0.476	0.463	0.449	0.434	0.418	0.402	0.384	0.364	0.344	0.323	0.300	0.277	0.252	0.227	0.201	0.176	0.150	0.126	0.103	0.083
80.560	0.613	0.610	0.607	0.604	0.602	0.600	0.599	0.598	0.598	0.599	0.600	0.601	0.601	0.599	0.596	0.592	0.587	0.582	0.576	0.570	0.563	0.556	0.548	0.540	0.531	0.522	0.512	0.502	0.490	0.478	0.465	0.451	0.436	0.420	0.403	0.384	0.365	0.344	0.323	0.300	0.276	0.251	0.226	0.200	0.174	0.148	0.124	0.102	0.083
81.060	0.614	0.611	0.608	0.605	0.603	0.601	0.600	0.599	0.600	0.600	0.602	0.603	0.603	0.602	0.599	0.595	0.590	0.585	0.579	0.573	0.566	0.559	0.551	0.543	0.534	0.525	0.515	0.504	0.492	0.480	0.467	0.453	0.437	0.421	0.404	0.385	0.366	0.345	0.323	0.300	0.275	0.250	0.225	0.199	0.172	0.147	0.123	0.101	0.082
81.560	0.615	0.612	0.609	0.606	0.604	0.602	0.601	0.601	0.601	0.602	0.604	0.605	0.605	0.604	0.602	0.598	0.593	0.588	0.582	0.575	0.569	0.561	0.554	0.546	0.537	0.527	0.517	0.506	0.495	0.482	0.469	0.455	0.439	0.423	0.405	0.387	0.367	0.345	0.323	0.300	0.275	0.250	0.224	0.198	0.171	0.146	0.122	0.101	0.083
82.060	0.615	0.612	0.610	0.607	0.605	0.603	0.602	0.602	0.603	0.604	0.606	0.607	0.608	0.607	0.604	0.601	0.596	0.590	0.585	0.578	0.572	0.564	0.557	0.548	0.540	0.530	0.520	0.509	0.497	0.485	0.471	0.457	0.441	0.424	0.407	0.388	0.368	0.346	0.324	0.300	0.275	0.249	0.223	0.197	0.171	0.145	0.122	0.101	0.083
82.560	0.616	0.613	0.610	0.608	0.606	0.605	0.604	0.604	0.605	0.606	0.608	0.609	0.610	0.609	0.607	0.603	0.599	0.593	0.588	0.581	0.575	0.567	0.560	0.551	0.542	0.533	0.523	0.512	0.500	0.487	0.474	0.459	0.443	0.426	0.408	0.389	0.369	0.347	0.324	0.300	0.275	0.249	0.223	0.196	0.170	0.145	0.122	0.101	0.084
83.060	0.617	0.614	0.611	0.609	0.607	0.606	0.605	0.605	0.606	0.608	0.610	0.612	0.613	0.612	0.610	0.606	0.602	0.597	0.591	0.584	0.578	0.570	0.563	0.554	0.545	0.536	0.526	0.515	0.503	0.490	0.476	0.461	0.445	0.429	0.410	0.391	0.370	0.348	0.325	0.301	0.276	0.250	0.223	0.196	0.170	0.145	0.122	0.102	0.086
83.560	0.617	0.615	0.612	0.610	0.608	0.607	0.607	0.607	0.608	0.610	0.612	0.614	0.615	0.615	0.613	0.609	0.605	0.600	0.594	0.588	0.581	0.574	0.566	0.558	0.549	0.539	0.529	0.518	0.506	0.493	0.479	0.464	0.448	0.431	0.412	0.393	0.372	0.350	0.326	0.302	0.276	0.250	0.223	0.196	0.170	0.145	0.123	0.103	0.088
84.060	0.618	0.616	0.613	0.611	0.609	0.608	0.608	0.608	0.610	0.612	0.614	0.616	0.618	0.618	0.616	0.612	0.608	0.603	0.597	0.591	0.584	0.577	0.569	0.561	0.552	0.542	0.532	0.521	0.509	0.496	0.482	0.467	0.451	0.433	0.415	0.395	0.374	0.351	0.328	0.303	0.277	0.251	0.224	0.197	0.171	0.146	0.124	0.105	0.090
84.560	0.619	0.616	0.614	0.612	0.611	0.610	0.609	0.610	0.611	0.614	0.616	0.619	0.620	0.621	0.619	0.616	0.611	0.606	0.601	0.594	0.588	0.580	0.573	0.564	0.555	0.546	0.535	0.524	0.512	0.499	0.485	0.470	0.453	0.436	0.417	0.397	0.376	0.353	0.329	0.304	0.278	0.252	0.225	0.198	0.172	0.147	0.125	0.107	0.093
85.060	0.619	0.617	0.615	0.613	0.612	0.611	0.611	0.612	0.613	0.616	0.618	0.621	0.623	0.623	0.622	0.619	0.615	0.610	0.604	0.598	0.591	0.584	0.576	0.568	0.559	0.549	0.539	0.527	0.515	0.502	0.488	0.473	0.456	0.439	0.420	0.400	0.378	0.355	0.331	0.306	0.280	0.253	0.226	0.199	0.173	0.148	0.127	0.109	0.097
85.560	0.620	0.618	0.616	0.614	0.613	0.612	0.612	0.613	0.615	0.618	0.621	0.624	0.626	0.626	0.625	0.622	0.618	0.613	0.607	0.601	0.595	0.587	0.580	0.571	0.562	0.553	0.542	0.531	0.519	0.505	0.491	0.476	0.459	0.442	0.423	0.402	0.381	0.358	0.333	0.308	0.281	0.254	0.227	0.200	0.174	0.150	0.129	0.112	0.100
86.060	0.621	0.619	0.617	0.615	0.614	0.614	0.614	0.615	0.617	0.620	0.623	0.626	0.629	0.629	0.628	0.625	0.621	0.616	0.611	0.605	0.598	0.591	0.583	0.575	0.566	0.556	0.546	0.535	0.522	0.509	0.495	0.479	0.463	0.445	0.426	0.405	0.383	0.360	0.336	0.310	0.283	0.256	0.229	0.202	0.176	0.152	0.132	0.115	0.105
86.560	0.622	0.620	0.618	0.616	0.615	0.615	0.615	0.617	0.619	0.622	0.625	0.629	0.631	0.632	0.631	0.629	0.625	0.620	0.615	0.609	0.602	0.595	0.587	0.579	0.570	0.560	0.550	0.538	0.526	0.513	0.498	0.483	0.466	0.448	0.429	0.408	0.386	0.363	0.338	0.312	0.286	0.258	0.231	0.204	0.178	0.155	0.135	0.119	0.109
87.060	0.623	0.621	0.619	0.618	0.617	0.616	0.617	0.618	0.621	0.624	0.628	0.631	0.634	0.635	0.635	0.632	0.628	0.624	0.618	0.612	0.606	0.599	0.591	0.583	0.574	0.564	0.554	0.542	0.530	0.517	0.502	0.487	0.470	0.452	0.432	0.412	0.389	0.366	0.341	0.315	0.288	0.261	0.233	0.206	0.181	0.158	0.138	0.123	0.114
87.560	0.623	0.622	0.620	0.619	0.618	0.618	0.619	0.620	0.623	0.626	0.630	0.634	0.637	0.639	0.638	0.636	0.632	0.627	0.622	0.616	0.610	0.603	0.595	0.587	0.578	0.568	0.558	0.546	0.534	0.521	0.506	0.490	0.474	0.455	0.436	0.415	0.393	0.369	0.344	0.318	0.291	0.263	0.236	0.209	0.184	0.161	0.142	0.128	0.120
88.060	0.624	0.623	0.621	0.620	0.619	0.619	0.620	0.622	0.625	0.628	0.632	0.636	0.640	0.642	0.641	0.639	0.636	0.631	0.626	0.620	0.614	0.607	0.599	0.591	0.582	0.572	0.562	0.550	0.538	0.525	0.510	0.495	0.478	0.459	0.440	0.419	0.396	0.372	0.347	0.321	0.294	0.266	0.239	0.212	0.187	0.165	0.146	0.133	0.126
88.560	0.625	0.624	0.622	0.621	0.621	0.621	0.622	0.624	0.627	0.630	0.635	0.639	0.643	0.645	0.645	0.643	0.639	0.635	0.630	0.624	0.618	0.611	0.603	0.595	0.586	0.577	0.566	0.555	0.542	0.529	0.514	0.499	0.482	0.463	0.444	0.423	0.400	0.376	0.351	0.324	0.297	0.270	0.242	0.215	0.191	0.169	0.151	0.138	0.132
89.060	0.626	0.625	0.623	0.622	0.622	0.622	0.623	0.626	0.629	0.633	0.637	0.642	0.646	0.648	0.648	0.646	0.643	0.639	0.634	0.628	0.622	0.615	0.608	0.600	0.591	0.581	0.571	0.559	0.547	0.533	0.519	0.503	0.486	0.468	0.448	0.427	0.404	0.380	0.354	0.328	0.301	0.273	0.246	0.219	0.194	0.173	0.155	0.143	0.138
89.560	0.627	0.626	0.624	0.624	0.623	0.624	0.625	0.627	0.631	0.635	0.640	0.645	0.649	0.651	0.652	0.650	0.647	0.643	0.638	0.632	0.626	0.620	0.612	0.604	0.595	0.586	0.575	0.564	0.551	0.538	0.523	0.508	0.490	0.472	0.452	0.431	0.408	0.384	0.358	0.332	0.304	0.277	0.249	0.223	0.199	0.177	0.160	0.149	0.145
90.060	0.628	0.627	0.626	0.625	0.625	0.625	0.627	0.629	0.633	0.637	0.642	0.647	0.652	0.655	0.655	0.654	0.651	0.647	0.642	0.637	0.631	0.624	0.617	0.609	0.600	0.590	0.580	0.568	0.556	0.543	0.528	0.512	0.495	0.477	0.457	0.435	0.412	0.388	0.363	0.336	0.308	0.281	0.253	0.227	0.203	0.182	0.166	0.155	0.151
90.560	0.629	0.628	0.627	0.626	0.626	0.627	0.628	0.631	0.635	0.639	0.645	0.650	0.655	0.658	0.659	0.658	0.655	0.651	0.646	0.641	0.635	0.628	0.621	0.613	0.604	0.595	0.584	0.573	0.561	0.547	0.533	0.517	0.500	0.481	0.461	0.440	0.417	0.393	0.367	0.340	0.313	0.285	0.258	0.232	0.208	0.187	0.171	0.162	0.159
91.060	0.630	0.629	0.628	0.627	0.627	0.628	0.630	0.633	0.637	0.641	0.647	0.653	0.658	0.661	0.662	0.661	0.659	0.655	0.651	0.645	0.639	0.633	0.626	0.618	0.609	0.600	0.589	0.578	0.566	0.552	0.538	0.522	0.505	0.486	0.466	0.445	0.422	0.397	0.371	0.345	0.317	0.289	0.262	0.236	0.213	0.193	0.177	0.168	0.166
91.560	0.630	0.630	0.629	0.629	0.629	0.630	0.632	0.635	0.639	0.644	0.650	0.656	0.661	0.665	0.666	0.665	0.663	0.659	0.655	0.650	0.644	0.637	0.630	0.622	0.614	0.604	0.594	0.583	0.571	0.557	0.543	0.527	0.510	0.491	0.471	0.450	0.426	0.402	0.376	0.349	0.322	0.294	0.267	0.241	0.218	0.198	0.183	0.175	0.173
92.060	0.631	0.631	0.630	0.630	0.630	0.631	0.633	0.637	0.641	0.646	0.652	0.659	0.664	0.668	0.670	0.669	0.667	0.663	0.659	0.654	0.648	0.642	0.635	0.627	0.619	0.609	0.599	0.588	0.576	0.562	0.548	0.532	0.515	0.496	0.476	0.455	0.431	0.407	0.381	0.354	0.327	0.299	0.272	0.246	0.223	0.204	0.189	0.181	0.181
92.560	0.632	0.632	0.631	0.631	0.632	0.633	0.635	0.638	0.643	0.648	0.655	0.661	0.667	0.672	0.673	0.673	0.671	0.668	0.664	0.659	0.653	0.647	0.640	0.632	0.624	0.614	0.604	0.593	0.581	0.568	0.553	0.537	0.520	0.502	0.481	0.460	0.437	0.412	0.386	0.359	0.332	0.304	0.277	0.252	0.229	0.210	0.196	0.188	0.188
93.060	0.633	0.633	0.632	0.632	0.633	0.634	0.637	0.640	0.645	0.651	0.657	0.664	0.671	0.675	0.677	0.677	0.675	0.672	0.668	0.663	0.658	0.651	0.645	0.637	0.629	0.619	0.609	0.598	0.586	0.573	0.558	0.543	0.525	0.507	0.487	0.465	0.442	0.417	0.391	0.365	0.337	0.309	0.282	0.257	0.234	0.216	0.202	0.195	0.196
93.560	0.634	0.634	0.634	0.634	0.634	0.636	0.639	0.642	0.647	0.653	0.660	0.667	0.674	0.679	0.681	0.681	0.679	0.676	0.672	0.668	0.662	0.656	0.649	0.642	0.634	0.625	0.615	0.604	0.591	0.578	0.564	0.548	0.531	0.512	0.492	0.471	0.447	0.423	0.397	0.370	0.342	0.315	0.288	0.263	0.240	0.222	0.209	0.202	0.203
94.060	0.635	0.635	0.635	0.635	0.636	0.638	0.640	0.644	0.649	0.655	0.662	0.670	0.677	0.682	0.685	0.685	0.683	0.681	0.677	0.672	0.667	0.661	0.654	0.647	0.639	0.630	0.620	0.609	0.597	0.584	0.569	0.554	0.536	0.518	0.498	0.476	0.453	0.428	0.402	0.375	0.348	0.320	0.293	0.268	0.246	0.228	0.215	0.209	0.210
94.560	0.636	0.636	0.636	0.636	0.637	0.639	0.642	0.646	0.651	0.658	0.665	0.673	0.680	0.685	0.688	0.689	0.688	0.685	0.681	0.677	0.672	0.666	0.659	0.652	0.644	0.635	0.625	0.614	0.602	0.589	0.575	0.559	0.542	0.523	0.503	0.482	0.458	0.434	0.408	0.381	0.353	0.326	0.299	0.274	0.252	0.234	0.222	0.216	0.218
95.060	0.637	0.637	0.637	0.638	0.639	0.641	0.644	0.648	0.653	0.660	0.668	0.676	0.683	0.689	0.692	0.693	0.692	0.689	0.686	0.681	0.676	0.671	0.664	0.657	0.649	0.640	0.630	0.619	0.608	0.595	0.580	0.565	0.548	0.529	0.509	0.487	0.464	0.439	0.413	0.387	0.359	0.331	0.305	0.280	0.258	0.240	0.228	0.223	0.225
95.560	0.638	0.638	0.639	0.639	0.640	0.642	0.646	0.650	0.655	0.662	0.670	0.678	0.686	0.692	0.696	0.697	0.696	0.694	0.690	0.686	0.681	0.676	0.669	0.662	0.654	0.645	0.636	0.625	0.613	0.600	0.586	0.570	0.553	0.535	0.515	0.493	0.470	0.445	0.419	0.392	0.365	0.337	0.310	0.286	0.264	0.247	0.235	0.230	0.232
96.060	0.639	0.639	0.640	0.640	0.642	0.644	0.647	0.652	0.658	0.665	0.673	0.681	0.690	0.696	0.700	0.701	0.700	0.698	0.695	0.691	0.686	0.680	0.674	0.667	0.659	0.651	0.641	0.630	0.619	0.606	0.591	0.576	0.559	0.540	0.520	0.499	0.476	0.451	0.425	0.398	0.370	0.343	0.316	0.292	0.270	0.253	0.241	0.236	0.239
96.560	0.640	0.641	0.641	0.642	0.643	0.646	0.649	0.654	0.660	0.667	0.675	0.684	0.693	0.699	0.703	0.705	0.704	0.702	0.699	0.695	0.691	0.685	0.679	0.672	0.664	0.656	0.646	0.636	0.624	0.611	0.597	0.582	0.565	0.546	0.526	0.505	0.481	0.457	0.431	0.404	0.376	0.349	0.322	0.297	0.276	0.259	0.247	0.243	0.245
97.060	0.641	0.642	0.642	0.643	0.645	0.647	0.651	0.656	0.662	0.669	0.678	0.687	0.696	0.703	0.707	0.709	0.708	0.707	0.704	0.700	0.695	0.690	0.684	0.677	0.670	0.661	0.651	0.641	0.629	0.617	0.603	0.587	0.570	0.552	0.532	0.510	0.487	0.462	0.436	0.409	0.382	0.354	0.328	0.303	0.282	0.265	0.253	0.249	0.251
97.560	0.642	0.643	0.643	0.644	0.646	0.649	0.653	0.658	0.664	0.672	0.680	0.690	0.699	0.706	0.711	0.713	0.712	0.711	0.708	0.705	0.700	0.695	0.689	0.682	0.675	0.666	0.657	0.646	0.635	0.622	0.608	0.593	0.576	0.558	0.538	0.516	0.493	0.468	0.442	0.415	0.387	0.360	0.333	0.309	0.287	0.270	0.259	0.255	0.257
98.060	0.643	0.644	0.645	0.646	0.648	0.650	0.654	0.659	0.666	0.674	0.683	0.693	0.702	0.710	0.714	0.717	0.717	0.715	0.713	0.709	0.705	0.700	0.694	0.687	0.680	0.671	0.662	0.652	0.640	0.628	0.614	0.598	0.581	0.563	0.543	0.522	0.498	0.474	0.448	0.421	0.393	0.365	0.339	0.314	0.293	0.276	0.265	0.260	0.263
98.560	0.644	0.645	0.646	0.647	0.649	0.652	0.656	0.661	0.668	0.676	0.685	0.695	0.705	0.713	0.718	0.720	0.721	0.719	0.717	0.714	0.709	0.704	0.699	0.692	0.685	0.676	0.667	0.657	0.646	0.633	0.619	0.604	0.587	0.569	0.549	0.527	0.504	0.479	0.453	0.426	0.398	0.371	0.344	0.320	0.298	0.281	0.270	0.265	0.268
99.060	0.646	0.646	0.647	0.649	0.651	0.654	0.658	0.663	0.670	0.678	0.688	0.698	0.708	0.716	0.722	0.724	0.725	0.724	0.721	0.718	0.714	0.709	0.703	0.697	0.690	0.681	0.672	0.662	0.651	0.638	0.624	0.609	0.592	0.574	0.554	0.533	0.509	0.485	0.459	0.431	0.404	0.376	0.350	0.325	0.303	0.286	0.275	0.270	0.273
99.560	0.647	0.647	0.648	0.650	0.652	0.655	0.660	0.665	0.672	0.681	0.690	0.701	0.711	0.720	0.725	0.728	0.729	0.728	0.726	0.722	0.719	0.714	0.708	0.702	0.695	0.686	0.677	0.667	0.656	0.643	0.630	0.614	0.598	0.579	0.560	0.538	0.515	0.490	0.464	0.437	0.409	0.381	0.355	0.330	0.308	0.291	0.280	0.275	0.277
100.060	0.648	0.649	0.650	0.651	0.654	0.657	0.661	0.667	0.674	0.683	0.693	0.704	0.714	0.723	0.729	0.732	0.733	0.732	0.730	0.727	0.723	0.718	0.713	0.707	0.699	0.691	0.682	0.672	0.661	0.649	0.635	0.620	0.603	0.585	0.565	0.543	0.520	0.495	0.469	0.442	0.414	0.386	0.359	0.335	0.313	0.296	0.284	0.279	0.281
100.560	0.649	0.650	0.651	0.653	0.655	0.658	0.663	0.669	0.676	0.685	0.695	0.706	0.717	0.726	0.732	0.736	0.737	0.736	0.734	0.731	0.727	0.723	0.717	0.711	0.704	0.696	0.687	0.677	0.666	0.654	0.640	0.625	0.608	0.590	0.570	0.548	0.525	0.500	0.474	0.447	0.419	0.391	0.364	0.339	0.317	0.300	0.288	0.283	0.284
101.060	0.650	0.651	0.652	0.654	0.656	0.660	0.665	0.671	0.678	0.687	0.698	0.709	0.720	0.729	0.736	0.739	0.740	0.740	0.738	0.735	0.732	0.727	0.722	0.716	0.709	0.701	0.692	0.682	0.671	0.658	0.645	0.630	0.613	0.595	0.575	0.553	0.530	0.505	0.479	0.451	0.423	0.395	0.368	0.343	0.321	0.304	0.292	0.286	0.287
101.560	0.651	0.652	0.653	0.655	0.658	0.661	0.666	0.672	0.680	0.689	0.700	0.712	0.723	0.732	0.739	0.743	0.744	0.744	0.742	0.740	0.736	0.732	0.726	0.720	0.713	0.705	0.696	0.687	0.675	0.663	0.649	0.634	0.618	0.599	0.579	0.558	0.534	0.509	0.483	0.456	0.428	0.400	0.372	0.347	0.325	0.307	0.295	0.289	0.290
102.060	0.652	0.653	0.655	0.657	0.659	0.663	0.668	0.674	0.682	0.691	0.702	0.714	0.726	0.735	0.742	0.746	0.748	0.748	0.746	0.744	0.740	0.736	0.731	0.725	0.718	0.710	0.701	0.691	0.680	0.668	0.654	0.639	0.622	0.604	0.584	0.562	0.539	0.514	0.487	0.460	0.432	0.403	0.376	0.351	0.328	0.310	0.297	0.291	0.292
102.560	0.653	0.654	0.656	0.658	0.661	0.665	0.670	0.676	0.684	0.694	0.705	0.717	0.728	0.739	0.746	0.750	0.752	0.751	0.750	0.748	0.744	0.740	0.735	0.729	0.722	0.714	0.705	0.695	0.684	0.672	0.658	0.643	0.626	0.608	0.588	0.566	0.543	0.518	0.491	0.464	0.435	0.407	0.380	0.354	0.331	0.313	0.300	0.293	0.293
103.060	0.654	0.655	0.657	0.659	0.662	0.666	0.671	0.678	0.686	0.696	0.707	0.719	0.731	0.741	0.749	0.753	0.755	0.755	0.754	0.752	0.748	0.744	0.739	0.733	0.726	0.718	0.709	0.700	0.688	0.676	0.662	0.647	0.631	0.612	0.592	0.570	0.547	0.522	0.495	0.467	0.439	0.410	0.383	0.357	0.334	0.315	0.302	0.294	0.294
103.560	0.655	0.656	0.658	0.660	0.663	0.667	0.673	0.679	0.688	0.698	0.709	0.722	0.734	0.744	0.752	0.756	0.759	0.759	0.758	0.755	0.752	0.748	0.743	0.737	0.730	0.722	0.713	0.704	0.692	0.680	0.666	0.651	0.634	0.616	0.596	0.574	0.550	0.525	0.498	0.470	0.442	0.413	0.385	0.359	0.336	0.317	0.303	0.295	0.294
104.060	0.656	0.658	0.659	0.662	0.665	0.669	0.674	0.681	0.690	0.700	0.711	0.724	0.736	0.747	0.755	0.760	0.762	0.762	0.761	0.759	0.756	0.752	0.747	0.741	0.734	0.726	0.717	0.707	0.696	0.684	0.670	0.655	0.638	0.619	0.599	0.577	0.554	0.528	0.501	0.473	0.445	0.416	0.388	0.361	0.338	0.318	0.304	0.296	0.294
104.560	0.657	0.659	0.661	0.663	0.666	0.670	0.676	0.683	0.691	0.702	0.713	0.726	0.739	0.750	0.758	0.763	0.765	0.766	0.765	0.762	0.759	0.755	0.750	0.744	0.737	0.730	0.721	0.711	0.700	0.687	0.674	0.658	0.641	0.623	0.602	0.580	0.557	0.531	0.504	0.476	0.447	0.418	0.390	0.363	0.339	0.319	0.305	0.296	0.294
105.060	0.658	0.660	0.662	0.664	0.667	0.672	0.677	0.684	0.693	0.703	0.715	0.728	0.741	0.753	0.761	0.766	0.768	0.769	0.768	0.766	0.763	0.759	0.754	0.748	0.741	0.733	0.724	0.714	0.703	0.691	0.677	0.661	0.644	0.626	0.605	0.583	0.559	0.534	0.507	0.478	0.449	0.420	0.391	0.364	0.340	0.320	0.305	0.295	0.293
105.560	0.659	0.661	0.663	0.665	0.669	0.673	0.679	0.686	0.695	0.705	0.717	0.731	0.744	0.755	0.764	0.769	0.771	0.772	0.771	0.769	0.766	0.762	0.757	0.751	0.744	0.736	0.727	0.717	0.706	0.694	0.680	0.664	0.647	0.628	0.608	0.586	0.562	0.536	0.509	0.480	0.451	0.421	0.393	0.365	0.341	0.320	0.304	0.294	0.291
106.060	0.660	0.662	0.664	0.667	0.670	0.675	0.680	0.688	0.697	0.707	0.719	0.733	0.746	0.758	0.766	0.772	0.774	0.775	0.774	0.772	0.769	0.765	0.760	0.754	0.747	0.739	0.730	0.720	0.709	0.696	0.682	0.667	0.650	0.631	0.610	0.588	0.564	0.538	0.510	0.482	0.452	0.423	0.393	0.366	0.341	0.320	0.303	0.293	0.289
106.560	0.661	0.663	0.665	0.668	0.671	0.676	0.682	0.689	0.698	0.709	0.721	0.735	0.748	0.760	0.769	0.774	0.777	0.778	0.777	0.775	0.772	0.768	0.763	0.757	0.750	0.742	0.733	0.723	0.712	0.699	0.685	0.669	0.652	0.633	0.612	0.590	0.565	0.539	0.512	0.483	0.453	0.423	0.394	0.366	0.341	0.319	0.302	0.291	0.286
107.060	0.662	0.664	0.666	0.669	0.673	0.677	0.683	0.691	0.700	0.711	0.723	0.737	0.751	0.763	0.771	0.777	0.780	0.781	0.780	0.778	0.775	0.771	0.766	0.760	0.753	0.745	0.736	0.725	0.714	0.701	0.687	0.671	0.654	0.634	0.614	0.591	0.566	0.540	0.513	0.484	0.454	0.424	0.394	0.366	0.340	0.318	0.301	0.289	0.283
107.560	0.663	0.665	0.667	0.670	0.674	0.679	0.685	0.692	0.701	0.712	0.725	0.739	0.753	0.765	0.774	0.780	0.782	0.783	0.783	0.781	0.778	0.773	0.768	0.762	0.755	0.747	0.738	0.728	0.716	0.703	0.689	0.673	0.655	0.636	0.615	0.592	0.567	0.541	0.513	0.484	0.454	0.424	0.394	0.365	0.339	0.317	0.299	0.286	0.280
108.060	0.664	0.666	0.668	0.671	0.675	0.680	0.686	0.694	0.703	0.714	0.727	0.741	0.755	0.767	0.776	0.782	0.785	0.786	0.785	0.783	0.780	0.776	0.771	0.765	0.757	0.749	0.740	0.729	0.718	0.705	0.690	0.674	0.656	0.637	0.616	0.593	0.568	0.542	0.513	0.484	0.454	0.423	0.393	0.365	0.338	0.315	0.296	0.283	0.276
108.560	0.665	0.667	0.669	0.672	0.676	0.681	0.687	0.695	0.704	0.715	0.728	0.743	0.757	0.769	0.778	0.784	0.787	0.788	0.787	0.785	0.782	0.778	0.773	0.767	0.759	0.751	0.742	0.731	0.719	0.706	0.691	0.675	0.657	0.638	0.616	0.593	0.568	0.542	0.513	0.484	0.454	0.423	0.392	0.363	0.336	0.313	0.294	0.280	0.272
109.060	0.666	0.668	0.670	0.673	0.677	0.682	0.688	0.696	0.706	0.717	0.730	0.744	0.759	0.771	0.780	0.786	0.789	0.790	0.790	0.788	0.784	0.780	0.775	0.768	0.761	0.753	0.743	0.732	0.720	0.707	0.692	0.676	0.658	0.638	0.617	0.593	0.568	0.541	0.513	0.483	0.453	0.422	0.391	0.362	0.335	0.310	0.291	0.276	0.268
109.560	0.667	0.669	0.671	0.674	0.678	0.683	0.690	0.698	0.707	0.718	0.732	0.746	0.760	0.773	0.782	0.788	0.791	0.792	0.792	0.790	0.786	0.782	0.776	0.770	0.763	0.754	0.744	0.734	0.721	0.708	0.693	0.676	0.658	0.638	0.617	0.593	0.568	0.541	0.512	0.482	0.452	0.421	0.390	0.360	0.332	0.308	0.287	0.272	0.263
110.060	0.667	0.670	0.672	0.675	0.679	0.684	0.691	0.699	0.708	0.720	0.733	0.747	0.762	0.775	0.784	0.790	0.793	0.794	0.793	0.791	0.788	0.783	0.778	0.771	0.764	0.755	0.745	0.734	0.722	0.708	0.693	0.676	0.658	0.638	0.616	0.592	0.567	0.540	0.511	0.481	0.450	0.419	0.388	0.358	0.330	0.305	0.284	0.268	0.258
110.560	0.668	0.671	0.673	0.676	0.680	0.686	0.692	0.700	0.710	0.721	0.734	0.749	0.763	0.776	0.786	0.792	0.795	0.796	0.795	0.793	0.789	0.785	0.779	0.773	0.765	0.756	0.746	0.735	0.722	0.708	0.693	0.676	0.658	0.637	0.615	0.592	0.566	0.539	0.510	0.480	0.449	0.417	0.386	0.356	0.327	0.302	0.280	0.264	0.253
111.060	0.669	0.672	0.674	0.677	0.681	0.687	0.693	0.701	0.711	0.722	0.736	0.750	0.765	0.778	0.787	0.793	0.797	0.797	0.797	0.794	0.791	0.786	0.780	0.774	0.766	0.757	0.747	0.735	0.722	0.708	0.693	0.676	0.657	0.637	0.614	0.590	0.565	0.537	0.508	0.478	0.447	0.415	0.384	0.353	0.324	0.299	0.276	0.259	0.247
111.560	0.670	0.672	0.675	0.678	0.682	0.688	0.694	0.702	0.712	0.724	0.737	0.752	0.766	0.779	0.789	0.795	0.798	0.799	0.798	0.795	0.792	0.787	0.781	0.774	0.766	0.757	0.747	0.735	0.722	0.708	0.692	0.675	0.656	0.635	0.613	0.589	0.563	0.535	0.506	0.476	0.445	0.413	0.381	0.351	0.321	0.295	0.272	0.254	0.242
112.060	0.671	0.673	0.676	0.679	0.683	0.689	0.695	0.703	0.713	0.725	0.738	0.753	0.768	0.781	0.790	0.796	0.799	0.800	0.799	0.796	0.793	0.788	0.782	0.775	0.766	0.757	0.747	0.735	0.722	0.707	0.691	0.674	0.655	0.634	0.611	0.587	0.561	0.533	0.504	0.474	0.442	0.410	0.379	0.348	0.318	0.292	0.268	0.250	0.236
112.560	0.672	0.674	0.677	0.680	0.684	0.690	0.696	0.704	0.714	0.726	0.739	0.754	0.769	0.782	0.791	0.797	0.800	0.801	0.800	0.797	0.793	0.788	0.782	0.775	0.766	0.757	0.746	0.734	0.721	0.706	0.690	0.672	0.653	0.632	0.609	0.585	0.559	0.531	0.502	0.471	0.440	0.408	0.376	0.345	0.315	0.288	0.264	0.245	0.230
113.060	0.672	0.675	0.678	0.681	0.685	0.690	0.697	0.705	0.715	0.727	0.740	0.755	0.770	0.783	0.792	0.798	0.801	0.802	0.801	0.798	0.794	0.789	0.782	0.775	0.766	0.757	0.746	0.733	0.720	0.705	0.689	0.671	0.651	0.630	0.607	0.583	0.556	0.529	0.499	0.469	0.437	0.405	0.373	0.342	0.312	0.284	0.260	0.240	0.225
113.560	0.673	0.676	0.678	0.682	0.686	0.691	0.698	0.706	0.716	0.728	0.741	0.756	0.771	0.784	0.793	0.799	0.802	0.803	0.801	0.798	0.794	0.789	0.782	0.775	0.766	0.756	0.745	0.732	0.719	0.704	0.687	0.669	0.649	0.628	0.605	0.580	0.554	0.526	0.497	0.466	0.434	0.402	0.370	0.338	0.308	0.281	0.256	0.235	0.219
114.060	0.674	0.676	0.679	0.683	0.687	0.692	0.699	0.707	0.717	0.729	0.742	0.757	0.772	0.785	0.794	0.800	0.803	0.803	0.802	0.799	0.794	0.789	0.782	0.774	0.765	0.755	0.744	0.731	0.717	0.702	0.685	0.667	0.647	0.625	0.602	0.578	0.551	0.523	0.494	0.463	0.431	0.399	0.367	0.335	0.305	0.277	0.252	0.230	0.214
114.560	0.675	0.677	0.680	0.683	0.688	0.693	0.700	0.708	0.718	0.729	0.743	0.758	0.772	0.785	0.795	0.801	0.803	0.803	0.802	0.799	0.794	0.788	0.781	0.773	0.764	0.754	0.742	0.729	0.715	0.700	0.683	0.664	0.644	0.623	0.599	0.575	0.548	0.520	0.491	0.460	0.428	0.396	0.364	0.332	0.302	0.273	0.248	0.226	0.208
115.060	0.675	0.678	0.681	0.684	0.688	0.694	0.700	0.708	0.718	0.730	0.744	0.758	0.773	0.786	0.795	0.801	0.804	0.804	0.802	0.798	0.794	0.788	0.781	0.772	0.763	0.752	0.741	0.728	0.713	0.698	0.680	0.662	0.642	0.620	0.596	0.571	0.545	0.517	0.487	0.457	0.425	0.393	0.361	0.329	0.298	0.270	0.244	0.221	0.203
115.560	0.676	0.678	0.681	0.685	0.689	0.694	0.701	0.709	0.719	0.731	0.744	0.759	0.774	0.786	0.796	0.801	0.804	0.804	0.802	0.798	0.793	0.787	0.780	0.771	0.762	0.751	0.739	0.726	0.711	0.695	0.678	0.659	0.639	0.617	0.593	0.568	0.542	0.513	0.484	0.453	0.422	0.390	0.358	0.326	0.295	0.266	0.240	0.217	0.198
116.060	0.676	0.679	0.682	0.685	0.690	0.695	0.702	0.710	0.720	0.731	0.745	0.759	0.774	0.787	0.796	0.801	0.804	0.803	0.801	0.798	0.792	0.786	0.779	0.770	0.760	0.749	0.737	0.723	0.709	0.692	0.675	0.656	0.635	0.613	0.590	0.565	0.538	0.510	0.481	0.450	0.419	0.387	0.354	0.323	0.292	0.263	0.236	0.213	0.193
116.560	0.677	0.680	0.683	0.686	0.690	0.696	0.702	0.710	0.720	0.732	0.745	0.760	0.774	0.787	0.796	0.801	0.804	0.803	0.801	0.797	0.792	0.785	0.777	0.768	0.758	0.747	0.735	0.721	0.706	0.690	0.672	0.653	0.632	0.610	0.586	0.561	0.535	0.507	0.477	0.447	0.415	0.383	0.351	0.320	0.289	0.260	0.233	0.209	0.188
117.060	0.678	0.680	0.683	0.687	0.691	0.696	0.703	0.711	0.721	0.732	0.746	0.760	0.775	0.787	0.796	0.801	0.803	0.803	0.800	0.796	0.790	0.784	0.776	0.766	0.756	0.745	0.732	0.718	0.703	0.687	0.669	0.649	0.629	0.606	0.583	0.558	0.531	0.503	0.474	0.443	0.412	0.380	0.348	0.317	0.286	0.257	0.229	0.205	0.184
117.560	0.678	0.681	0.684	0.687	0.691	0.697	0.703	0.711	0.721	0.733	0.746	0.760	0.775	0.787	0.796	0.801	0.803	0.802	0.799	0.795	0.789	0.782	0.774	0.764	0.754	0.742	0.729	0.715	0.700	0.683	0.665	0.646	0.625	0.603	0.579	0.554	0.527	0.499	0.470	0.440	0.409	0.377	0.346	0.314	0.283	0.254	0.226	0.202	0.180
118.060	0.679	0.681	0.684	0.688	0.692	0.697	0.704	0.712	0.721	0.733	0.746	0.760	0.775	0.787	0.796	0.800	0.802	0.801	0.798	0.794	0.788	0.780	0.772	0.762	0.752	0.740	0.727	0.712	0.697	0.680	0.662	0.642	0.621	0.599	0.575	0.550	0.523	0.496	0.467	0.437	0.406	0.374	0.343	0.311	0.281	0.251	0.224	0.198	0.177
118.560	0.679	0.682	0.685	0.688	0.692	0.697	0.704	0.712	0.722	0.733	0.746	0.760	0.775	0.787	0.795	0.800	0.801	0.800	0.797	0.792	0.786	0.778	0.770	0.760	0.749	0.737	0.724	0.709	0.693	0.676	0.658	0.638	0.617	0.595	0.571	0.546	0.520	0.492	0.463	0.433	0.403	0.371	0.340	0.309	0.278	0.249	0.221	0.196	0.173
119.060	0.680	0.682	0.685	0.688	0.693	0.698	0.704	0.712	0.722	0.733	0.746	0.760	0.774	0.786	0.795	0.799	0.800	0.799	0.795	0.790	0.784	0.776	0.767	0.757	0.746	0.734	0.720	0.706	0.690	0.673	0.654	0.634	0.613	0.591	0.567	0.542	0.516	0.488	0.460	0.430	0.400	0.369	0.338	0.307	0.276	0.247	0.219	0.193	0.170
119.560	0.680	0.683	0.685	0.689	0.693	0.698	0.705	0.712	0.722	0.733	0.746	0.760	0.774	0.786	0.794	0.798	0.799	0.798	0.794	0.789	0.782	0.774	0.765	0.755	0.743	0.731	0.717	0.702	0.686	0.669	0.650	0.630	0.609	0.587	0.563	0.538	0.512	0.485	0.456	0.427	0.397	0.366	0.335	0.304	0.274	0.245	0.217	0.191	0.168
120.060	0.680	0.683	0.686	0.689	0.693	0.698	0.705	0.713	0.722	0.733	0.746	0.760	0.774	0.785	0.793	0.797	0.798	0.796	0.792	0.787	0.780	0.772	0.762	0.752	0.740	0.727	0.714	0.699	0.682	0.665	0.646	0.626	0.605	0.583	0.559	0.534	0.508	0.481	0.453	0.424	0.394	0.364	0.333	0.302	0.272	0.243	0.215	0.189	0.166
120.560	0.681	0.683	0.686	0.689	0.694	0.699	0.705	0.713	0.722	0.733	0.746	0.760	0.773	0.784	0.792	0.796	0.796	0.794	0.790	0.785	0.777	0.769	0.759	0.749	0.737	0.724	0.710	0.695	0.678	0.661	0.642	0.622	0.601	0.579	0.555	0.530	0.504	0.478	0.450	0.421	0.391	0.361	0.331	0.301	0.271	0.242	0.214	0.188	0.164
121.060	0.681	0.684	0.686	0.690	0.694	0.699	0.705	0.713	0.722	0.733	0.746	0.759	0.772	0.784	0.791	0.795	0.795	0.793	0.788	0.782	0.775	0.766	0.757	0.746	0.734	0.720	0.706	0.691	0.674	0.657	0.638	0.618	0.597	0.575	0.551	0.527	0.501	0.474	0.446	0.418	0.389	0.359	0.329	0.299	0.270	0.241	0.213	0.187	0.163
121.560	0.681	0.684	0.687	0.690	0.694	0.699	0.705	0.713	0.722	0.733	0.745	0.759	0.772	0.783	0.790	0.793	0.793	0.791	0.786	0.780	0.772	0.763	0.753	0.742	0.730	0.717	0.702	0.687	0.670	0.653	0.634	0.614	0.593	0.570	0.547	0.523	0.497	0.471	0.443	0.415	0.386	0.357	0.327	0.298	0.269	0.240	0.213	0.186	0.162
122.060	0.682	0.684	0.687	0.690	0.694	0.699	0.705	0.713	0.722	0.732	0.745	0.758	0.771	0.782	0.789	0.792	0.791	0.789	0.784	0.777	0.769	0.760	0.750	0.739	0.726	0.713	0.698	0.683	0.666	0.648	0.629	0.610	0.588	0.566	0.543	0.519	0.494	0.467	0.440	0.412	0.384	0.355	0.326	0.297	0.268	0.240	0.212	0.186	0.162
122.560	0.682	0.684	0.687	0.690	0.694	0.699	0.705	0.712	0.721	0.732	0.744	0.757	0.770	0.780	0.787	0.790	0.789	0.786	0.781	0.775	0.767	0.757	0.747	0.735	0.723	0.709	0.694	0.679	0.662	0.644	0.625	0.605	0.584	0.562	0.539	0.515	0.490	0.464	0.437	0.410	0.382	0.353	0.325	0.296	0.267	0.239	0.212	0.186	0.162
123.060	0.682	0.685	0.687	0.690	0.694	0.699	0.705	0.712	0.721	0.732	0.744	0.756	0.769	0.779	0.786	0.788	0.787	0.784	0.779	0.772	0.764	0.754	0.743	0.732	0.719	0.705	0.690	0.674	0.658	0.640	0.621	0.601	0.580	0.558	0.535	0.511	0.487	0.461	0.435	0.408	0.380	0.352	0.324	0.295	0.267	0.240	0.213	0.187	0.163
123.560	0.682	0.685	0.687	0.690	0.694	0.699	0.705	0.712	0.721	0.731	0.743	0.756	0.768	0.778	0.784	0.786	0.785	0.782	0.776	0.769	0.760	0.751	0.740	0.728	0.715	0.701	0.686	0.670	0.653	0.635	0.617	0.597	0.576	0.554	0.531	0.508	0.483	0.458	0.432	0.405	0.378	0.351	0.323	0.295	0.267	0.240	0.213	0.188	0.164
124.060	0.683	0.685	0.687	0.690	0.694	0.699	0.705	0.712	0.720	0.731	0.742	0.755	0.767	0.776	0.782	0.784	0.783	0.779	0.773	0.766	0.757	0.747	0.736	0.724	0.711	0.697	0.682	0.666	0.649	0.631	0.612	0.592	0.572	0.550	0.528	0.504	0.480	0.455	0.430	0.403	0.377	0.350	0.322	0.295	0.267	0.241	0.214	0.189	0.165
124.560	0.683	0.685	0.687	0.690	0.694	0.699	0.704	0.711	0.720	0.730	0.741	0.754	0.765	0.775	0.780	0.782	0.780	0.776	0.770	0.763	0.754	0.744	0.732	0.720	0.707	0.693	0.678	0.662	0.645	0.627	0.608	0.588	0.568	0.546	0.524	0.501	0.477	0.453	0.427	0.402	0.375	0.349	0.322	0.295	0.268	0.241	0.216	0.190	0.167
125.060	0.683	0.685	0.687	0.690	0.694	0.698	0.704	0.711	0.719	0.729	0.740	0.752	0.764	0.773	0.778	0.780	0.778	0.774	0.767	0.759	0.750	0.740	0.728	0.716	0.703	0.688	0.673	0.657	0.640	0.622	0.604	0.584	0.564	0.542	0.520	0.498	0.474	0.450	0.425	0.400	0.374	0.348	0.322	0.295	0.269	0.243	0.217	0.192	0.169
125.560	0.683	0.685	0.687	0.690	0.694	0.698	0.704	0.710	0.719	0.728	0.739	0.751	0.762	0.771	0.776	0.777	0.775	0.771	0.764	0.756	0.747	0.736	0.725	0.712	0.699	0.684	0.669	0.653	0.636	0.618	0.599	0.580	0.560	0.539	0.517	0.495	0.471	0.448	0.423	0.398	0.373	0.347	0.321	0.296	0.270	0.244	0.219	0.194	0.171
126.060	0.683	0.685	0.687	0.690	0.693	0.698	0.703	0.710	0.718	0.728	0.738	0.750	0.761	0.769	0.774	0.775	0.772	0.768	0.761	0.753	0.743	0.732	0.721	0.708	0.694	0.680	0.665	0.648	0.632	0.614	0.595	0.576	0.556	0.535	0.514	0.491	0.469	0.445	0.421	0.397	0.372	0.347	0.322	0.296	0.271	0.246	0.221	0.197	0.174
126.560	0.683	0.685	0.687	0.690	0.693	0.697	0.703	0.709	0.717	0.727	0.737	0.749	0.759	0.767	0.772	0.772	0.770	0.765	0.758	0.749	0.739	0.728	0.717	0.704	0.690	0.676	0.660	0.644	0.627	0.610	0.591	0.572	0.552	0.532	0.510	0.489	0.466	0.443	0.420	0.396	0.371	0.347	0.322	0.297	0.272	0.248	0.223	0.200	0.177
127.060	0.683	0.685	0.687	0.690	0.693	0.697	0.702	0.709	0.716	0.726	0.736	0.747	0.758	0.765	0.769	0.770	0.767	0.761	0.754	0.745	0.735	0.724	0.712	0.700	0.686	0.671	0.656	0.640	0.623	0.605	0.587	0.568	0.548	0.528	0.507	0.486	0.464	0.441	0.418	0.395	0.371	0.347	0.322	0.298	0.274	0.250	0.226	0.203	0.180
127.560	0.683	0.685	0.687	0.689	0.692	0.697	0.702	0.708	0.716	0.725	0.735	0.746	0.756	0.763	0.767	0.767	0.764	0.758	0.751	0.742	0.732	0.720	0.708	0.695	0.682	0.667	0.652	0.635	0.619	0.601	0.583	0.564	0.545	0.525	0.504	0.483	0.461	0.439	0.417	0.394	0.370	0.347	0.323	0.299	0.276	0.252	0.229	0.206	0.184
128.060	0.683	0.685	0.687	0.689	0.692	0.696	0.701	0.707	0.715	0.723	0.733	0.744	0.754	0.761	0.764	0.764	0.761	0.755	0.747	0.738	0.728	0.716	0.704	0.691	0.677	0.663	0.647	0.631	0.615	0.597	0.579	0.561	0.541	0.522	0.501	0.480	0.459	0.437	0.415	0.393	0.370	0.347	0.324	0.301	0.278	0.255	0.232	0.209	0.187
128.560	0.682	0.684	0.686	0.689	0.692	0.695	0.700	0.706	0.714	0.722	0.732	0.742	0.752	0.759	0.762	0.761	0.757	0.751	0.743	0.734	0.724	0.712	0.700	0.687	0.673	0.658	0.643	0.627	0.610	0.593	0.575	0.557	0.538	0.518	0.498	0.478	0.457	0.436	0.414	0.392	0.370	0.348	0.325	0.302	0.280	0.257	0.235	0.213	0.192
129.060	0.682	0.684	0.686	0.688	0.691	0.695	0.700	0.706	0.713	0.721	0.731	0.741	0.750	0.756	0.759	0.758	0.754	0.748	0.740	0.730	0.720	0.708	0.696	0.683	0.669	0.654	0.639	0.623	0.606	0.589	0.572	0.553	0.535	0.515	0.496	0.476	0.455	0.434	0.413	0.392	0.370	0.348	0.326	0.304	0.282	0.260	0.238	0.217	0.196
129.560	0.682	0.684	0.686	0.688	0.691	0.694	0.699	0.705	0.712	0.720	0.729	0.739	0.748	0.754	0.756	0.755	0.751	0.744	0.736	0.726	0.716	0.704	0.692	0.678	0.664	0.650	0.634	0.619	0.602	0.585	0.568	0.550	0.531	0.513	0.493	0.474	0.454	0.433	0.413	0.392	0.370	0.349	0.328	0.306	0.285	0.263	0.242	0.221	0.200
130.060	0.682	0.684	0.685	0.687	0.690	0.694	0.698	0.704	0.711	0.719	0.728	0.737	0.746	0.751	0.754	0.752	0.748	0.741	0.732	0.722	0.712	0.700	0.687	0.674	0.660	0.645	0.630	0.615	0.598	0.582	0.564	0.547	0.528	0.510	0.491	0.472	0.452	0.432	0.412	0.391	0.371	0.350	0.329	0.308	0.287	0.266	0.246	0.225	0.205
130.560	0.682	0.683	0.685	0.687	0.690	0.693	0.697	0.703	0.709	0.717	0.726	0.735	0.743	0.749	0.751	0.749	0.744	0.737	0.728	0.719	0.708	0.696	0.683	0.670	0.656	0.641	0.626	0.611	0.594	0.578	0.561	0.543	0.525	0.507	0.489	0.470	0.450	0.431	0.411	0.391	0.371	0.351	0.331	0.310	0.290	0.270	0.250	0.230	0.210
131.060	0.681	0.683	0.685	0.686	0.689	0.692	0.696	0.702	0.708	0.716	0.724	0.733	0.741	0.746	0.748	0.746	0.741	0.733	0.725	0.715	0.703	0.692	0.679	0.666	0.652	0.637	0.622	0.607	0.591	0.574	0.557	0.540	0.523	0.505	0.486	0.468	0.449	0.430	0.411	0.392	0.372	0.352	0.333	0.313	0.293	0.273	0.254	0.234	0.215
131.560	0.681	0.683	0.684	0.686	0.688	0.691	0.695	0.701	0.707	0.714	0.723	0.731	0.739	0.744	0.745	0.742	0.737	0.730	0.721	0.711	0.699	0.687	0.675	0.661	0.647	0.633	0.618	0.603	0.587	0.571	0.554	0.537	0.520	0.502	0.484	0.466	0.448	0.429	0.411	0.392	0.373	0.354	0.335	0.315	0.296	0.277	0.258	0.239	0.220
132.060	0.681	0.682	0.684	0.685	0.688	0.691	0.694	0.699	0.706	0.713	0.721	0.729	0.736	0.741	0.742	0.739	0.734	0.726	0.717	0.707	0.695	0.683	0.671	0.657	0.643	0.629	0.614	0.599	0.583	0.567	0.551	0.534	0.517	0.500	0.483	0.465	0.447	0.429	0.411	0.392	0.374	0.355	0.337	0.318	0.299	0.281	0.262	0.244	0.225
132.560	0.680	0.682	0.683	0.685	0.687	0.690	0.693	0.698	0.704	0.711	0.719	0.727	0.734	0.738	0.739	0.736	0.730	0.722	0.713	0.702	0.691	0.679	0.666	0.653	0.639	0.625	0.610	0.595	0.580	0.564	0.548	0.531	0.515	0.498	0.481	0.464	0.446	0.428	0.411	0.393	0.375	0.357	0.339	0.321	0.302	0.284	0.266	0.249	0.231
133.060	0.680	0.681	0.682	0.684	0.686	0.689	0.692	0.697	0.703	0.710	0.717	0.725	0.731	0.735	0.736	0.732	0.726	0.718	0.709	0.698	0.687	0.675	0.662	0.649	0.635	0.621	0.607	0.592	0.576	0.561	0.545	0.529	0.512	0.496	0.479	0.462	0.445	0.428	0.411	0.393	0.376	0.358	0.341	0.323	0.306	0.288	0.271	0.254	0.236
133.560	0.680	0.681	0.682	0.683	0.685	0.688	0.691	0.696	0.701	0.708	0.715	0.723	0.729	0.732	0.732	0.729	0.723	0.715	0.705	0.694	0.683	0.671	0.658	0.645	0.631	0.617	0.603	0.588	0.573	0.558	0.542	0.526	0.510	0.494	0.478	0.461	0.445	0.428	0.411	0.394	0.377	0.360	0.343	0.326	0.309	0.292	0.275	0.259	0.242
134.060	0.679	0.680	0.681	0.683	0.684	0.687	0.690	0.695	0.700	0.706	0.713	0.720	0.726	0.730	0.729	0.725	0.719	0.711	0.701	0.690	0.679	0.667	0.654	0.641	0.627	0.613	0.599	0.585	0.570	0.555	0.539	0.524	0.508	0.492	0.476	0.460	0.444	0.428	0.411	0.395	0.379	0.362	0.346	0.329	0.313	0.296	0.280	0.264	0.247
134.560	0.679	0.680	0.681	0.682	0.684	0.686	0.689	0.693	0.698	0.704	0.711	0.718	0.724	0.727	0.726	0.722	0.715	0.707	0.697	0.686	0.675	0.663	0.650	0.637	0.624	0.610	0.596	0.581	0.567	0.552	0.537	0.522	0.506	0.491	0.475	0.459	0.444	0.428	0.412	0.396	0.380	0.364	0.348	0.332	0.316	0.300	0.285	0.269	0.253
135.060	0.678	0.679	0.680	0.681	0.683	0.685	0.688	0.692	0.697	0.703	0.709	0.716	0.721	0.724	0.723	0.718	0.712	0.703	0.693	0.682	0.671	0.659	0.646	0.633	0.620	0.606	0.592	0.578	0.564	0.549	0.534	0.519	0.504	0.489	0.474	0.459	0.443	0.428	0.412	0.397	0.382	0.366	0.351	0.335	0.320	0.304	0.289	0.274	0.259
135.560	0.678	0.678	0.679	0.680	0.682	0.684	0.687	0.691	0.695	0.701	0.707	0.713	0.718	0.721	0.719	0.715	0.708	0.699	0.689	0.679	0.667	0.655	0.642	0.629	0.616	0.603	0.589	0.575	0.561	0.546	0.532	0.517	0.503	0.488	0.473	0.458	0.443	0.428	0.413	0.398	0.383	0.368	0.353	0.338	0.323	0.309	0.294	0.279	0.265
136.060	0.677	0.678	0.679	0.679	0.681	0.683	0.685	0.689	0.694	0.699	0.705	0.711	0.716	0.718	0.716	0.711	0.704	0.696	0.686	0.675	0.663	0.651	0.639	0.626	0.613	0.599	0.586	0.572	0.558	0.544	0.530	0.515	0.501	0.486	0.472	0.457	0.443	0.428	0.414	0.399	0.385	0.370	0.356	0.342	0.327	0.313	0.299	0.284	0.270
136.560	0.677	0.677	0.678	0.679	0.680	0.682	0.684	0.688	0.692	0.697	0.703	0.709	0.713	0.715	0.713	0.708	0.701	0.692	0.682	0.671	0.659	0.647	0.635	0.622	0.609	0.596	0.582	0.569	0.555	0.541	0.527	0.513	0.499	0.485	0.471	0.457	0.443	0.429	0.415	0.401	0.387	0.373	0.359	0.345	0.331	0.317	0.303	0.290	0.276
137.060	0.676	0.677	0.677	0.678	0.679	0.680	0.683	0.686	0.690	0.695	0.701	0.706	0.710	0.712	0.710	0.704	0.697	0.688	0.678	0.667	0.655	0.643	0.631	0.618	0.606	0.593	0.579	0.566	0.552	0.539	0.525	0.512	0.498	0.484	0.470	0.457	0.443	0.429	0.416	0.402	0.389	0.375	0.362	0.348	0.335	0.321	0.308	0.295	0.282
137.560	0.675	0.676	0.676	0.677	0.678	0.679	0.682	0.685	0.689	0.693	0.699	0.704	0.707	0.708	0.706	0.701	0.693	0.684	0.674	0.663	0.652	0.640	0.627	0.615	0.602	0.589	0.576	0.563	0.550	0.537	0.523	0.510	0.497	0.483	0.470	0.457	0.443	0.430	0.417	0.404	0.390	0.377	0.364	0.351	0.338	0.326	0.313	0.300	0.287
138.060	0.675	0.675	0.675	0.676	0.677	0.678	0.680	0.683	0.687	0.691	0.696	0.701	0.705	0.705	0.703	0.697	0.690	0.680	0.670	0.659	0.648	0.636	0.624	0.612	0.599	0.586	0.573	0.560	0.548	0.534	0.521	0.508	0.495	0.482	0.469	0.456	0.443	0.431	0.418	0.405	0.392	0.380	0.367	0.355	0.342	0.330	0.318	0.305	0.293
138.560	0.674	0.674	0.675	0.675	0.676	0.677	0.679	0.682	0.685	0.689	0.694	0.699	0.702	0.702	0.700	0.694	0.686	0.677	0.667	0.656	0.644	0.632	0.620	0.608	0.596	0.583	0.571	0.558	0.545	0.532	0.520	0.507	0.494	0.482	0.469	0.456	0.444	0.431	0.419	0.407	0.394	0.382	0.370	0.358	0.346	0.334	0.322	0.310	0.299
139.060	0.673	0.674	0.674	0.674	0.674	0.676	0.677	0.680	0.683	0.687	0.692	0.696	0.699	0.699	0.696	0.690	0.682	0.673	0.663	0.652	0.641	0.629	0.617	0.605	0.593	0.580	0.568	0.555	0.543	0.530	0.518	0.506	0.493	0.481	0.469	0.456	0.444	0.432	0.420	0.408	0.396	0.385	0.373	0.361	0.350	0.338	0.327	0.316	0.304
139.560	0.673	0.673	0.673	0.673	0.673	0.674	0.676	0.678	0.682	0.685	0.690	0.694	0.696	0.696	0.693	0.687	0.679	0.669	0.659	0.648	0.637	0.625	0.614	0.602	0.590	0.577	0.565	0.553	0.541	0.529	0.516	0.504	0.492	0.480	0.468	0.457	0.445	0.433	0.422	0.410	0.399	0.387	0.376	0.365	0.354	0.343	0.332	0.321	0.310
140.060	0.672	0.672	0.672	0.672	0.672	0.673	0.675	0.677	0.680	0.683	0.687	0.691	0.693	0.693	0.690	0.683	0.675	0.666	0.656	0.645	0.634	0.622	0.610	0.599	0.587	0.575	0.563	0.551	0.539	0.527	0.515	0.503	0.491	0.480	0.468	0.457	0.445	0.434	0.423	0.412	0.401	0.390	0.379	0.368	0.358	0.347	0.336	0.326	0.315
140.560	0.671	0.671	0.671	0.671	0.671	0.672	0.673	0.675	0.678	0.681	0.685	0.688	0.690	0.690	0.686	0.680	0.672	0.662	0.652	0.641	0.630	0.619	0.607	0.596	0.584	0.572	0.560	0.549	0.537	0.525	0.514	0.502	0.491	0.479	0.468	0.457	0.446	0.435	0.424	0.414	0.403	0.392	0.382	0.372	0.361	0.351	0.341	0.331	0.321
141.060	0.670	0.670	0.670	0.670	0.670	0.670	0.672	0.674	0.676	0.679	0.683	0.686	0.688	0.687	0.683	0.677	0.668	0.659	0.648	0.638	0.627	0.615	0.604	0.593	0.581	0.569	0.558	0.546	0.535	0.524	0.512	0.501	0.490	0.479	0.468	0.457	0.447	0.436	0.426	0.415	0.405	0.395	0.385	0.375	0.365	0.355	0.346	0.336	0.326
141.560	0.670	0.669	0.669	0.669	0.669	0.669	0.670	0.672	0.674	0.677	0.681	0.683	0.685	0.684	0.680	0.673	0.665	0.655	0.645	0.634	0.623	0.612	0.601	0.590	0.578	0.567	0.556	0.544	0.533	0.522	0.511	0.500	0.489	0.479	0.468	0.458	0.447	0.437	0.427	0.417	0.407	0.398	0.388	0.378	0.369	0.360	0.350	0.341	0.332
142.060	0.669	0.669	0.668	0.668	0.667	0.668	0.669	0.670	0.672	0.675	0.678	0.681	0.682	0.681	0.676	0.670	0.661	0.652	0.642	0.631	0.620	0.609	0.598	0.587	0.576	0.565	0.554	0.543	0.532	0.521	0.510	0.499	0.489	0.479	0.468	0.458	0.448	0.438	0.429	0.419	0.410	0.400	0.391	0.382	0.373	0.364	0.355	0.346	0.337
142.560	0.668	0.668	0.667	0.666	0.666	0.666	0.667	0.669	0.671	0.673	0.676	0.678	0.679	0.678	0.673	0.666	0.658	0.648	0.638	0.628	0.617	0.606	0.595	0.584	0.573	0.562	0.551	0.541	0.530	0.519	0.509	0.499	0.489	0.478	0.469	0.459	0.449	0.440	0.430	0.421	0.412	0.403	0.394	0.385	0.376	0.368	0.359	0.351	0.342
143.060	0.667	0.667	0.666	0.665	0.665	0.665	0.666	0.667	0.669	0.671	0.674	0.676	0.676	0.675	0.670	0.663	0.655	0.645	0.635	0.625	0.614	0.603	0.592	0.582	0.571	0.560	0.550	0.539	0.529	0.518	0.508	0.498	0.488	0.478	0.469	0.459	0.450	0.441	0.432	0.423	0.414	0.406	0.397	0.389	0.380	0.372	0.364	0.356	0.348
143.560	0.667	0.666	0.665	0.664	0.664	0.664	0.664	0.665	0.667	0.669	0.671	0.673	0.674	0.672	0.667	0.660	0.651	0.642	0.632	0.621	0.611	0.600	0.590	0.579	0.568	0.558	0.548	0.537	0.527	0.517	0.507	0.498	0.488	0.478	0.469	0.460	0.451	0.442	0.434	0.425	0.417	0.408	0.400	0.392	0.384	0.376	0.368	0.360	0.353
144.060	0.666	0.665	0.664	0.663	0.662	0.662	0.663	0.663	0.665	0.667	0.669	0.671	0.671	0.669	0.664	0.657	0.648	0.639	0.629	0.618	0.608	0.597	0.587	0.577	0.566	0.556	0.546	0.536	0.526	0.516	0.506	0.497	0.488	0.479	0.470	0.461	0.452	0.444	0.435	0.427	0.419	0.411	0.403	0.395	0.388	0.380	0.373	0.365	0.358
144.560	0.665	0.664	0.663	0.662	0.661	0.661	0.661	0.662	0.663	0.665	0.667	0.668	0.668	0.666	0.661	0.653	0.645	0.635	0.626	0.615	0.605	0.595	0.584	0.574	0.564	0.554	0.544	0.534	0.525	0.515	0.506	0.497	0.488	0.479	0.470	0.462	0.453	0.445	0.437	0.429	0.421	0.414	0.406	0.399	0.391	0.384	0.377	0.370	0.363
145.060	0.664	0.663	0.662	0.661	0.660	0.659	0.659	0.660	0.661	0.663	0.664	0.665	0.665	0.663	0.657	0.650	0.642	0.632	0.622	0.612	0.602	0.592	0.582	0.572	0.562	0.552	0.542	0.533	0.523	0.514	0.505	0.496	0.488	0.479	0.471	0.462	0.454	0.446	0.439	0.431	0.424	0.416	0.409	0.402	0.395	0.388	0.381	0.374	0.368
145.560	0.663	0.662	0.661	0.660	0.659	0.658	0.658	0.658	0.659	0.661	0.662	0.663	0.662	0.660	0.654	0.647	0.639	0.629	0.619	0.610	0.600	0.590	0.580	0.570	0.560	0.550	0.541	0.532	0.522	0.513	0.505	0.496	0.488	0.479	0.471	0.463	0.455	0.448	0.440	0.433	0.426	0.419	0.412	0.405	0.398	0.392	0.385	0.379	0.372
146.060	0.662	0.661	0.660	0.658	0.657	0.657	0.656	0.657	0.657	0.659	0.660	0.660	0.660	0.657	0.651	0.644	0.636	0.626	0.617	0.607	0.597	0.587	0.577	0.568	0.558	0.549	0.539	0.530	0.521	0.513	0.504	0.496	0.488	0.480	0.472	0.464	0.457	0.449	0.442	0.435	0.428	0.421	0.415	0.408	0.402	0.396	0.389	0.383	0.377
146.560	0.661	0.660	0.659	0.657	0.656	0.655	0.655	0.655	0.655	0.656	0.657	0.658	0.657	0.654	0.648	0.641	0.633	0.623	0.614	0.604	0.594	0.585	0.575	0.566	0.556	0.547	0.538	0.529	0.520	0.512	0.504	0.496	0.488	0.480	0.472	0.465	0.458	0.451	0.444	0.437	0.431	0.424	0.418	0.412	0.405	0.399	0.393	0.388	0.382
147.060	0.661	0.659	0.658	0.656	0.655	0.654	0.653	0.653	0.654	0.654	0.655	0.655	0.654	0.651	0.646	0.638	0.630	0.620	0.611	0.601	0.592	0.582	0.573	0.564	0.554	0.545	0.537	0.528	0.520	0.511	0.503	0.495	0.488	0.480	0.473	0.466	0.459	0.452	0.446	0.439	0.433	0.427	0.421	0.415	0.409	0.403	0.397	0.392	0.386
147.560	0.660	0.658	0.657	0.655	0.653	0.652	0.652	0.651	0.652	0.652	0.653	0.653	0.652	0.648	0.643	0.635	0.627	0.618	0.608	0.599	0.589	0.580	0.571	0.562	0.553	0.544	0.535	0.527	0.519	0.511	0.503	0.495	0.488	0.481	0.474	0.467	0.460	0.454	0.447	0.441	0.435	0.429	0.424	0.418	0.412	0.407	0.401	0.396	0.391
148.060	0.659	0.657	0.655	0.654	0.652	0.651	0.650	0.650	0.650	0.650	0.651	0.651	0.649	0.646	0.640	0.632	0.624	0.615	0.606	0.596	0.587	0.578	0.569	0.560	0.551	0.543	0.534	0.526	0.518	0.510	0.503	0.495	0.488	0.481	0.475	0.468	0.462	0.455	0.449	0.443	0.438	0.432	0.426	0.421	0.416	0.410	0.405	0.400	0.395
148.560	0.658	0.656	0.654	0.652	0.651	0.649	0.648	0.648	0.648	0.648	0.648	0.648	0.646	0.643	0.637	0.630	0.621	0.612	0.603	0.594	0.585	0.576	0.567	0.558	0.550	0.541	0.533	0.525	0.517	0.510	0.503	0.495	0.489	0.482	0.475	0.469	0.463	0.457	0.451	0.445	0.440	0.434	0.429	0.424	0.419	0.414	0.409	0.404	0.400
149.060	0.657	0.655	0.653	0.651	0.649	0.648	0.647	0.646	0.646	0.646	0.646	0.646	0.644	0.640	0.634	0.627	0.618	0.609	0.600	0.591	0.582	0.574	0.565	0.556	0.548	0.540	0.532	0.524	0.517	0.510	0.502	0.496	0.489	0.482	0.476	0.470	0.464	0.458	0.453	0.447	0.442	0.437	0.432	0.427	0.422	0.418	0.413	0.408	0.404
149.560	0.656	0.654	0.652	0.650	0.648	0.647	0.645	0.645	0.644	0.644	0.644	0.643	0.641	0.637	0.631	0.624	0.616	0.607	0.598	0.589	0.580	0.572	0.563	0.555	0.547	0.539	0.531	0.524	0.516	0.509	0.502	0.496	0.489	0.483	0.477	0.471	0.465	0.460	0.455	0.449	0.444	0.439	0.435	0.430	0.425	0.421	0.417	0.412	0.408
150.060	0.655	0.653	0.651	0.649	0.647	0.645	0.644	0.643	0.642	0.642	0.642	0.641	0.639	0.635	0.629	0.621	0.613	0.604	0.596	0.587	0.578	0.570	0.561	0.553	0.545	0.538	0.530	0.523	0.516	0.509	0.502	0.496	0.490	0.484	0.478	0.472	0.467	0.462	0.456	0.451	0.447	0.442	0.437	0.433	0.429	0.424	0.420	0.416	0.412
150.560	0.654	0.652	0.650	0.648	0.645	0.644	0.642	0.641	0.641	0.640	0.640	0.639	0.636	0.632	0.626	0.619	0.611	0.602	0.593	0.585	0.576	0.568	0.560	0.552	0.544	0.537	0.529	0.522	0.515	0.509	0.502	0.496	0.490	0.484	0.479	0.473	0.468	0.463	0.458	0.453	0.449	0.444	0.440	0.436	0.432	0.428	0.424	0.420	0.416
151.060	0.653	0.651	0.649	0.646	0.644	0.642	0.641	0.639	0.639	0.638	0.638	0.636	0.634	0.630	0.624	0.616	0.608	0.600	0.591	0.583	0.574	0.566	0.558	0.550	0.543	0.535	0.528	0.522	0.515	0.509	0.502	0.496	0.491	0.485	0.480	0.475	0.470	0.465	0.460	0.456	0.451	0.447	0.443	0.439	0.435	0.431	0.427	0.424	0.420
151.560	0.652	0.650	0.648	0.645	0.643	0.641	0.639	0.638	0.637	0.636	0.635	0.634	0.632	0.627	0.621	0.614	0.606	0.597	0.589	0.580	0.572	0.564	0.557	0.549	0.542	0.535	0.528	0.521	0.515	0.508	0.502	0.497	0.491	0.486	0.481	0.476	0.471	0.466	0.462	0.458	0.453	0.449	0.445	0.442	0.438	0.434	0.431	0.427	0.424
152.060	0.651	0.649	0.647	0.644	0.642	0.639	0.638	0.636	0.635	0.634	0.633	0.632	0.629	0.625	0.619	0.611	0.603	0.595	0.587	0.579	0.570	0.563	0.555	0.548	0.541	0.534	0.527	0.521	0.514	0.508	0.503	0.497	0.492	0.487	0.482	0.477	0.472	0.468	0.464	0.459	0.456	0.452	0.448	0.444	0.441	0.438	0.434	0.431	0.428
152.560	0.651	0.648	0.646	0.643	0.640	0.638	0.636	0.635	0.633	0.632	0.631	0.630	0.627	0.622	0.616	0.609	0.601	0.593	0.585	0.577	0.569	0.561	0.554	0.546	0.540	0.533	0.526	0.520	0.514	0.508	0.503	0.497	0.492	0.487	0.483	0.478	0.474	0.469	0.465	0.461	0.458	0.454	0.451	0.447	0.444	0.441	0.438	0.435	0.432
153.060	0.650	0.647	0.644	0.642	0.639	0.637	0.635	0.633	0.632	0.630	0.629	0.627	0.625	0.620	0.614	0.607	0.599	0.591	0.583	0.575	0.567	0.560	0.552	0.545	0.539	0.532	0.526	0.520	0.514	0.508	0.503	0.498	0.493	0.488	0.484	0.479	0.475	0.471	0.467	0.463	0.460	0.456	0.453	0.450	0.447	0.444	0.441	0.438	0.435
153.560	0.649	0.646	0.643	0.640	0.638	0.635	0.633	0.631	0.630	0.629	0.627	0.625	0.622	0.618	0.612	0.604	0.597	0.589	0.581	0.573	0.565	0.558	0.551	0.544	0.538	0.531	0.525	0.519	0.514	0.508	0.503	0.498	0.493	0.489	0.485	0.480	0.476	0.473	0.469	0.465	0.462	0.459	0.456	0.453	0.450	0.447	0.444	0.441	0.439
154.060	0.648	0.645	0.642	0.639	0.636	0.634	0.632	0.630	0.628	0.627	0.625	0.623	0.620	0.615	0.609	0.602	0.594	0.587	0.579	0.571	0.564	0.557	0.550	0.543	0.537	0.531	0.525	0.519	0.514	0.508	0.503	0.499	0.494	0.490	0.486	0.482	0.478	0.474	0.471	0.467	0.464	0.461	0.458	0.455	0.452	0.450	0.447	0.445	0.442
154.560	0.647	0.644	0.641	0.638	0.635	0.632	0.630	0.628	0.626	0.625	0.623	0.621	0.618	0.613	0.607	0.600	0.592	0.585	0.577	0.570	0.562	0.555	0.549	0.542	0.536	0.530	0.524	0.519	0.514	0.508	0.504	0.499	0.495	0.491	0.487	0.483	0.479	0.476	0.472	0.469	0.466	0.463	0.460	0.458	0.455	0.453	0.450	0.448	0.446
155.060	0.646	0.643	0.640	0.637	0.634	0.631	0.629	0.626	0.625	0.623	0.621	0.619	0.616	0.611	0.605	0.598	0.590	0.583	0.575	0.568	0.561	0.554	0.547	0.541	0.535	0.529	0.524	0.519	0.513	0.509	0.504	0.500	0.495	0.491	0.488	0.484	0.481	0.477	0.474	0.471	0.468	0.465	0.463	0.460	0.458	0.456	0.453	0.451	0.449
155.560	0.645	0.642	0.639	0.636	0.633	0.630	0.627	0.625	0.623	0.621	0.619	0.617	0.614	0.609	0.603	0.596	0.588	0.581	0.574	0.566	0.559	0.553	0.546	0.540	0.534	0.529	0.523	0.518	0.513	0.509	0.504	0.500	0.496	0.492	0.489	0.485	0.482	0.479	0.476	0.473	0.470	0.468	0.465	0.463	0.461	0.458	0.456	0.454	0.452
156.060	0.644	0.641	0.638	0.635	0.631	0.628	0.626	0.623	0.621	0.619	0.618	0.615	0.612	0.607	0.601	0.594	0.586	0.579	0.572	0.565	0.558	0.552	0.545	0.539	0.534	0.528	0.523	0.518	0.513	0.509	0.505	0.501	0.497	0.493	0.490	0.486	0.483	0.480	0.477	0.475	0.472	0.470	0.468	0.465	0.463	0.461	0.459	0.457	0.456
156.560	0.643	0.640	0.637	0.634	0.630	0.627	0.624	0.622	0.620	0.618	0.616	0.613	0.610	0.605	0.599	0.592	0.585	0.577	0.570	0.563	0.557	0.550	0.544	0.539	0.533	0.528	0.523	0.518	0.514	0.509	0.505	0.501	0.498	0.494	0.491	0.488	0.485	0.482	0.479	0.477	0.474	0.472	0.470	0.468	0.466	0.464	0.462	0.460	0.459
157.060	0.642	0.639	0.636	0.632	0.629	0.626	0.623	0.620	0.618	0.616	0.614	0.611	0.608	0.603	0.597	0.590	0.583	0.576	0.569	0.562	0.556	0.549	0.543	0.538	0.533	0.527	0.523	0.518	0.514	0.509	0.505	0.502	0.498	0.495	0.492	0.489	0.486	0.483	0.481	0.478	0.476	0.474	0.472	0.470	0.468	0.467	0.465	0.463	0.462
157.560	0.642	0.638	0.635	0.631	0.628	0.624	0.622	0.619	0.617	0.614	0.612	0.609	0.606	0.601	0.595	0.588	0.581	0.574	0.567	0.561	0.554	0.548	0.543	0.537	0.532	0.527	0.522	0.518	0.514	0.510	0.506	0.502	0.499	0.496	0.493	0.490	0.487	0.485	0.482	0.480	0.478	0.476	0.474	0.472	0.471	0.469	0.468	0.466	0.465
158.060	0.641	0.637	0.634	0.630	0.627	0.623	0.620	0.617	0.615	0.613	0.610	0.607	0.604	0.599	0.593	0.586	0.579	0.572	0.566	0.559	0.553	0.547	0.542	0.536	0.531	0.527	0.522	0.518	0.514	0.510	0.506	0.503	0.500	0.497	0.494	0.491	0.489	0.486	0.484	0.482	0.480	0.478	0.476	0.475	0.473	0.472	0.470	0.469	0.468
158.560	0.640	0.636	0.633	0.629	0.625	0.622	0.619	0.616	0.613	0.611	0.609	0.606	0.602	0.597	0.591	0.584	0.578	0.571	0.564	0.558	0.552	0.546	0.541	0.536	0.531	0.526	0.522	0.518	0.514	0.510	0.507	0.504	0.500	0.498	0.495	0.492	0.490	0.488	0.486	0.484	0.482	0.480	0.478	0.477	0.476	0.474	0.473	0.472	0.471
159.060	0.639	0.636	0.632	0.628	0.624	0.621	0.617	0.615	0.612	0.609	0.607	0.604	0.600	0.595	0.589	0.583	0.576	0.569	0.563	0.557	0.551	0.546	0.540	0.535	0.531	0.526	0.522	0.518	0.514	0.511	0.507	0.504	0.501	0.498	0.496	0.494	0.491	0.489	0.487	0.485	0.484	0.482	0.481	0.479	0.478	0.477	0.476	0.474	0.473
159.560	0.638	0.635	0.631	0.627	0.623	0.619	0.616	0.613	0.610	0.608	0.605	0.602	0.598	0.593	0.587	0.581	0.574	0.568	0.562	0.556	0.550	0.545	0.540	0.535	0.530	0.526	0.522	0.518	0.514	0.511	0.508	0.505	0.502	0.499	0.497	0.495	0.493	0.491	0.489	0.487	0.485	0.484	0.483	0.481	0.480	0.479	0.478	0.477	0.476
160.060	0.637	0.634	0.630	0.626	0.622	0.618	0.615	0.612	0.609	0.606	0.604	0.600	0.597	0.592	0.586	0.579	0.573	0.567	0.561	0.555	0.549	0.544	0.539	0.534	0.530	0.526	0.522	0.518	0.515	0.511	0.508	0.505	0.503	0.500	0.498	0.496	0.494	0.492	0.490	0.489	0.487	0.486	0.485	0.483	0.482	0.481	0.480	0.480	0.479
160.560	0.636	0.633	0.629	0.625	0.621	0.617	0.614	0.610	0.607	0.605	0.602	0.599	0.595	0.590	0.584	0.578	0.572	0.565	0.559	0.554	0.548	0.543	0.538	0.534	0.529	0.525	0.522	0.518	0.515	0.512	0.509	0.506	0.504	0.501	0.499	0.497	0.495	0.493	0.492	0.490	0.489	0.488	0.487	0.486	0.485	0.484	0.483	0.482	0.481
161.060	0.636	0.632	0.628	0.624	0.620	0.616	0.612	0.609	0.606	0.603	0.600	0.597	0.593	0.588	0.583	0.576	0.570	0.564	0.558	0.553	0.547	0.542	0.538	0.533	0.529	0.525	0.522	0.518	0.515	0.512	0.509	0.507	0.504	0.502	0.500	0.498	0.496	0.495	0.493	0.492	0.491	0.490	0.489	0.488	0.487	0.486	0.485	0.485	0.484
161.560	0.635	0.631	0.627	0.623	0.619	0.615	0.611	0.608	0.605	0.602	0.599	0.596	0.592	0.587	0.581	0.575	0.569	0.563	0.557	0.552	0.547	0.542	0.537	0.533	0.529	0.525	0.522	0.518	0.515	0.512	0.510	0.507	0.505	0.503	0.501	0.499	0.498	0.496	0.495	0.494	0.492	0.491	0.490	0.490	0.489	0.488	0.488	0.487	0.486
162.060	0.634	0.630	0.626	0.622	0.617	0.614	0.610	0.606	0.603	0.600	0.597	0.594	0.590	0.585	0.579	0.573	0.567	0.562	0.556	0.551	0.546	0.541	0.537	0.533	0.529	0.525	0.522	0.519	0.516	0.513	0.510	0.508	0.506	0.504	0.502	0.500	0.499	0.497	0.496	0.495	0.494	0.493	0.492	0.492	0.491	0.490	0.490	0.489	0.489
162.560	0.633	0.629	0.625	0.621	0.616	0.612	0.609	0.605	0.602	0.599	0.596	0.592	0.588	0.584	0.578	0.572	0.566	0.560	0.555	0.550	0.545	0.540	0.536	0.532	0.528	0.525	0.522	0.519	0.516	0.513	0.511	0.509	0.507	0.505	0.503	0.502	0.500	0.499	0.498	0.497	0.496	0.495	0.494	0.493	0.493	0.492	0.492	0.492	0.491
163.060	0.632	0.629	0.624	0.620	0.615	0.611	0.607	0.604	0.601	0.598	0.594	0.591	0.587	0.582	0.577	0.571	0.565	0.559	0.554	0.549	0.544	0.540	0.536	0.532	0.528	0.525	0.522	0.519	0.516	0.514	0.511	0.509	0.507	0.506	0.504	0.503	0.501	0.500	0.499	0.498	0.497	0.497	0.496	0.495	0.495	0.494	0.494	0.494	0.494
163.560	0.632	0.628	0.623	0.619	0.614	0.610	0.606	0.603	0.599	0.596	0.593	0.590	0.585	0.581	0.575	0.569	0.564	0.558	0.553	0.548	0.544	0.539	0.535	0.532	0.528	0.525	0.522	0.519	0.517	0.514	0.512	0.510	0.508	0.507	0.505	0.504	0.502	0.501	0.500	0.500	0.499	0.498	0.498	0.497	0.497	0.496	0.496	0.496	0.496
164.060	0.631	0.627	0.622	0.618	0.613	0.609	0.605	0.601	0.598	0.595	0.592	0.588	0.584	0.579	0.574	0.568	0.563	0.557	0.552	0.547	0.543	0.539	0.535	0.531	0.528	0.525	0.522	0.519	0.517	0.515	0.513	0.511	0.509	0.507	0.506	0.505	0.504	0.503	0.502	0.501	0.500	0.500	0.499	0.499	0.499	0.498	0.498	0.498	0.498
164.560	0.630	0.626	0.622	0.617	0.612	0.608	0.604	0.600	0.597	0.594	0.590	0.587	0.583	0.578	0.573	0.567	0.562	0.556	0.551	0.547	0.542	0.538	0.535	0.531	0.528	0.525	0.522	0.520	0.517	0.515	0.513	0.511	0.510	0.508	0.507	0.506	0.505	0.504	0.503	0.502	0.502	0.501	0.501	0.501	0.500	0.500	0.500	0.500	0.500
165.060	0.629	0.625	0.621	0.616	0.611	0.607	0.603	0.599	0.596	0.592	0.589	0.585	0.581	0.577	0.571	0.566	0.560	0.555	0.551	0.546	0.542	0.538	0.534	0.531	0.528	0.525	0.522	0.520	0.518	0.516	0.514	0.512	0.511	0.509	0.508	0.507	0.506	0.505	0.504	0.504	0.503	0.503	0.503	0.502	0.502	0.502	0.502	0.502	0.502
165.560	0.629	0.624	0.620	0.615	0.610	0.606	0.602	0.598	0.594	0.591	0.588	0.584	0.580	0.575	0.570	0.565	0.559	0.554	0.550	0.545	0.541	0.537	0.534	0.531	0.528	0.525	0.522	0.520	0.518	0.516	0.514	0.513	0.511	0.510	0.509	0.508	0.507	0.506	0.506	0.505	0.505	0.504	0.504	0.504	0.504	0.504	0.504	0.504	0.504
166.060	0.628	0.624	0.619	0.614	0.609	0.605	0.601	0.597	0.593	0.590	0.586	0.583	0.579	0.574	0.569	0.564	0.558	0.554	0.549	0.545	0.541	0.537	0.534	0.530	0.528	0.525	0.522	0.520	0.518	0.516	0.515	0.513	0.512	0.511	0.510	0.509	0.508	0.508	0.507	0.507	0.506	0.506	0.506	0.506	0.506	0.506	0.506	0.506	0.506
166.560	0.627	0.623	0.618	0.613	0.609	0.604	0.600	0.596	0.592	0.589	0.585	0.582	0.577	0.573	0.568	0.563	0.557	0.553	0.548	0.544	0.540	0.537	0.533	0.530	0.528	0.525	0.523	0.521	0.519	0.517	0.515	0.514	0.513	0.512	0.511	0.510	0.509	0.509	0.508	0.508	0.508	0.507	0.507	0.507	0.507	0.507	0.508	0.508	0.508
167.060	0.627	0.622	0.617	0.612	0.608	0.603	0.599	0.595	0.591	0.587	0.584	0.580	0.576	0.572	0.567	0.562	0.557	0.552	0.548	0.543	0.540	0.536	0.533	0.530	0.527	0.525	0.523	0.521	0.519	0.517	0.516	0.515	0.514	0.513	0.512	0.511	0.510	0.510	0.509	0.509	0.509	0.509	0.509	0.509	0.509	0.509	0.509	0.510	0.510
167.560	0.626	0.621	0.617	0.612	0.607	0.602	0.598	0.594	0.590	0.586	0.583	0.579	0.575	0.570	0.566	0.561	0.556	0.551	0.547	0.543	0.539	0.536	0.533	0.530	0.527	0.525	0.523	0.521	0.519	0.518	0.516	0.515	0.514	0.513	0.513	0.512	0.511	0.511	0.511	0.510	0.510	0.510	0.510	0.510	0.511	0.511	0.511	0.511	0.512
168.060	0.625	0.621	0.616	0.611	0.606	0.601	0.597	0.593	0.589	0.585	0.582	0.578	0.574	0.569	0.564	0.560	0.555	0.550	0.546	0.542	0.539	0.536	0.533	0.530	0.527	0.525	0.523	0.521	0.520	0.518	0.517	0.516	0.515	0.514	0.513	0.513	0.512	0.512	0.512	0.512	0.512	0.512	0.512	0.512	0.512	0.512	0.513	0.513	0.514
168.560	0.625	0.620	0.615	0.610	0.605	0.600	0.596	0.592	0.588	0.584	0.580	0.577	0.573	0.568	0.563	0.559	0.554	0.550	0.546	0.542	0.538	0.535	0.532	0.530	0.527	0.525	0.523	0.522	0.520	0.519	0.518	0.517	0.516	0.515	0.514	0.514	0.513	0.513	0.513	0.513	0.513	0.513	0.513	0.513	0.514	0.514	0.514	0.515	0.515
169.060	0.624	0.619	0.614	0.609	0.604	0.599	0.595	0.591	0.587	0.583	0.579	0.576	0.572	0.567	0.562	0.558	0.553	0.549	0.545	0.541	0.538	0.535	0.532	0.530	0.528	0.525	0.524	0.522	0.521	0.519	0.518	0.517	0.516	0.516	0.515	0.515	0.514	0.514	0.514	0.514	0.514	0.514	0.514	0.515	0.515	0.515	0.516	0.516	0.517
169.560	0.623	0.619	0.614	0.608	0.603	0.598	0.594	0.590	0.586	0.582	0.578	0.575	0.571	0.566	0.562	0.557	0.552	0.548	0.544	0.541	0.538	0.535	0.532	0.530	0.528	0.526	0.524	0.522	0.521	0.520	0.519	0.518	0.517	0.516	0.516	0.516	0.515	0.515	0.515	0.515	0.515	0.515	0.516	0.516	0.516	0.517	0.517	0.518	0.518
170.060	0.623	0.618	0.613	0.608	0.602	0.598	0.593	0.589	0.585	0.581	0.577	0.574	0.570	0.565	0.561	0.556	0.552	0.548	0.544	0.541	0.537	0.535	0.532	0.530	0.528	0.526	0.524	0.523	0.521	0.520	0.519	0.518	0.518	0.517	0.517	0.517	0.516	0.516	0.516	0.516	0.516	0.517	0.517	0.517	0.518	0.518	0.519	0.519	0.520
170.560	0.622	0.617	0.612	0.607	0.602	0.597	0.592	0.588	0.584	0.580	0.576	0.573	0.569	0.564	0.560	0.555	0.551	0.547	0.543	0.540	0.537	0.534	0.532	0.530	0.528	0.526	0.524	0.523	0.522	0.521	0.520	0.519	0.518	0.518	0.518	0.517	0.517	0.517	0.517	0.517	0.518	0.518	0.518	0.519	0.519	0.520	0.520	0.521	0.522
171.060	0.622	0.617	0.611	0.606	0.601	0.596	0.591	0.587	0.583	0.579	0.575	0.572	0.568	0.563	0.559	0.555	0.550	0.547	0.543	0.540	0.537	0.534	0.532	0.530	0.528	0.526	0.525	0.523	0.522	0.521	0.520	0.520	0.519	0.519	0.518	0.518	0.518	0.518	0.518	0.518	0.519	0.519	0.519	0.520	0.520	0.521	0.522	0.522	0.523
171.560	0.621	0.616	0.611	0.605	0.600	0.595	0.590	0.586	0.582	0.578	0.574	0.571	0.567	0.562	0.558	0.554	0.550	0.546	0.543	0.539	0.537	0.534	0.532	0.530	0.528	0.526	0.525	0.524	0.522	0.522	0.521	0.520	0.520	0.519	0.519	0.519	0.519	0.519	0.519	0.519	0.520	0.520	0.521	0.521	0.522	0.522	0.523	0.524	0.524
172.060	0.620	0.615	0.610	0.605	0.599	0.594	0.589	0.585	0.581	0.577	0.573	0.570	0.566	0.562	0.557	0.553	0.549	0.545	0.542	0.539	0.536	0.534	0.532	0.530	0.528	0.526	0.525	0.524	0.523	0.522	0.521	0.521	0.520	0.520	0.520	0.520	0.520	0.520	0.520	0.520	0.521	0.521	0.522	0.522	0.523	0.524	0.524	0.525	0.526
172.560	0.620	0.615	0.609	0.604	0.599	0.593	0.589	0.584	0.580	0.576	0.573	0.569	0.565	0.561	0.557	0.552	0.549	0.545	0.542	0.539	0.536	0.534	0.532	0.530	0.528	0.527	0.525	0.524	0.523	0.522	0.522	0.521	0.521	0.521	0.521	0.521	0.521	0.521	0.521	0.521	0.522	0.522	0.523	0.523	0.524	0.525	0.526	0.526	0.527
173.060	0.619	0.614	0.609	0.603	0.598	0.593	0.588	0.583	0.579	0.575	0.572	0.568	0.564	0.560	0.556	0.552	0.548	0.544	0.541	0.538	0.536	0.534	0.531	0.530	0.528	0.527	0.526	0.524	0.524	0.523	0.522	0.522	0.522	0.521	0.521	0.521	0.522	0.522	0.522	0.522	0.523	0.523	0.524	0.525	0.525	0.526	0.527	0.528	0.528
173.560	0.619	0.614	0.608	0.603	0.597	0.592	0.587	0.583	0.578	0.575	0.571	0.567	0.563	0.559	0.555	0.551	0.547	0.544	0.541	0.538	0.536	0.533	0.531	0.530	0.528	0.527	0.526	0.525	0.524	0.523	0.523	0.523	0.522	0.522	0.522	0.522	0.522	0.523	0.523	0.523	0.524	0.524	0.525	0.526	0.526	0.527	0.528	0.529	0.530
174.060	0.618	0.613	0.608	0.602	0.596	0.591	0.586	0.582	0.578	0.574	0.570	0.566	0.562	0.558	0.554	0.551	0.547	0.544	0.541	0.538	0.535	0.533	0.531	0.530	0.528	0.527	0.526	0.525	0.524	0.524	0.523	0.523	0.523	0.523	0.523	0.523	0.523	0.523	0.524	0.524	0.525	0.525	0.526	0.527	0.527	0.528	0.529	0.530	0.531
174.560	0.618	0.613	0.607	0.601	0.596	0.591	0.586	0.581	0.577	0.573	0.569	0.565	0.562	0.558	0.554	0.550	0.546	0.543	0.540	0.538	0.535	0.533	0.531	0.530	0.528	0.527	0.526	0.525	0.525	0.524	0.524	0.524	0.523	0.523	0.523	0.524	0.524	0.524	0.525	0.525	0.526	0.526	0.527	0.528	0.528	0.529	0.530	0.531	0.532
175.060	0.617	0.612	0.606	0.601	0.595	0.590	0.585	0.580	0.576	0.572	0.568	0.565	0.561	0.557	0.553	0.549	0.546	0.543	0.540	0.537	0.535	0.533	0.531	0.530	0.529	0.527	0.526	0.526	0.525	0.525	0.524	0.524	0.524	0.524	0.524	0.524	0.525	0.525	0.525	0.526	0.527	0.527	0.528	0.529	0.529	0.530	0.531	0.532	0.533
175.560	0.617	0.612	0.606	0.600	0.595	0.589	0.584	0.580	0.575	0.571	0.568	0.564	0.560	0.556	0.552	0.549	0.545	0.542	0.540	0.537	0.535	0.533	0.531	0.530	0.529	0.528	0.527	0.526	0.525	0.525	0.525	0.525	0.525	0.525	0.525	0.525	0.525	0.526	0.526	0.527	0.527	0.528	0.529	0.530	0.530	0.531	0.532	0.533	0.534
176.060	0.616	0.611	0.605	0.600	0.594	0.589	0.584	0.579	0.575	0.571	0.567	0.563	0.559	0.556	0.552	0.548	0.545	0.542	0.539	0.537	0.535	0.533	0.531	0.530	0.529	0.528	0.527	0.526	0.526	0.525	0.525	0.525	0.525	0.525	0.525	0.526	0.526	0.526	0.527	0.528	0.528	0.529	0.530	0.531	0.531	0.532	0.533	0.534	0.535
176.560	0.616	0.611	0.605	0.599	0.593	0.588	0.583	0.578	0.574	0.570	0.566	0.562	0.559	0.555	0.551	0.548	0.545	0.542	0.539	0.537	0.535	0.533	0.531	0.530	0.529	0.528	0.527	0.527	0.526	0.526	0.526	0.526	0.526	0.526	0.526	0.526	0.527	0.527	0.528	0.528	0.529	0.530	0.531	0.531	0.532	0.533	0.534	0.535	0.536
177.060	0.615	0.610	0.604	0.598	0.593	0.587	0.582	0.577	0.573	0.569	0.565	0.562	0.558	0.554	0.551	0.547	0.544	0.541	0.539	0.537	0.535	0.533	0.531	0.530	0.529	0.528	0.527	0.527	0.527	0.526	0.526	0.526	0.526	0.526	0.527	0.527	0.527	0.528	0.528	0.529	0.530	0.531	0.531	0.532	0.533	0.534	0.535	0.536	0.537
177.560	0.615	0.610	0.604	0.598	0.592	0.587	0.582	0.577	0.572	0.568	0.565	0.561	0.557	0.554	0.550	0.547	0.544	0.541	0.539	0.536	0.534	0.533	0.531	0.530	0.529	0.528	0.528	0.527	0.527	0.527	0.527	0.527	0.527	0.527	0.527	0.528	0.528	0.529	0.529	0.530	0.531	0.531	0.532	0.533	0.534	0.535	0.536	0.537	0.538
178.060	0.615	0.609	0.603	0.597	0.592	0.586	0.581	0.576	0.572	0.568	0.564	0.560	0.557	0.553	0.550	0.546	0.543	0.541	0.538	0.536	0.534	0.533	0.531	0.530	0.529	0.529	0.528	0.527	0.527	0.527	0.527	0.527	0.527	0.527	0.528	0.528	0.529	0.529	0.530	0.531	0.531	0.532	0.533	0.534	0.535	0.536	0.537	0.538	0.539
178.560	0.614	0.609	0.603	0.597	0.591	0.585	0.580	0.576	0.571	0.567	0.563	0.560	0.556	0.553	0.549	0.546	0.543	0.540	0.538	0.536	0.534	0.533	0.531	0.530	0.529	0.529	0.528	0.528	0.527	0.527	0.527	0.527	0.528	0.528	0.528	0.529	0.529	0.530	0.530	0.531	0.532	0.533	0.534	0.535	0.536	0.537	0.538	0.539	0.540
179.060	0.614	0.608	0.602	0.596	0.590	0.585	0.580	0.575	0.571	0.567	0.563	0.559	0.556	0.552	0.549	0.546	0.543	0.540	0.538	0.536	0.534	0.533	0.531	0.530	0.530	0.529	0.528	0.528	0.528	0.528	0.528	0.528	0.528	0.528	0.529	0.529	0.530	0.530	0.531	0.532	0.533	0.533	0.534	0.535	0.536	0.537	0.538	0.539	0.540
179.560	0.613	0.608	0.602	0.596	0.590	0.584	0.579	0.574	0.570	0.566	0.562	0.559	0.555	0.552	0.548	0.545	0.542	0.540	0.538	0.536	0.534	0.533	0.531	0.530	0.530	0.529	0.529	0.528	0.528	0.528	0.528	0.528	0.528	0.529	0.529	0.530	0.530	0.531	0.532	0.532	0.533	0.534	0.535	0.536	0.537	0.538	0.539	0.540	0.541
180.060	0.613	0.607	0.601	0.595	0.589	0.584	0.579	0.574	0.569	0.565	0.562	0.558	0.555	0.551	0.548	0.545	0.542	0.540	0.537	0.536	0.534	0.533	0.531	0.531	0.530	0.529	0.529	0.529	0.528	0.528	0.528	0.529	0.529	0.529	0.530	0.530	0.531	0.532	0.532	0.533	0.534	0.535	0.536	0.537	0.538	0.539	0.540	0.541	0.542
Fig. 2f:
NaN	1.035	1.108	1.180	1.251	1.320
105.000	NaN	684.000	694.000	697.000	702.000
115.000	683.000	692.000	699.000	705.000	708.000
125.000	688.000	696.000	703.000	708.000	711.000
135.000	691.000	699.000	705.000	708.000	711.000
145.000	694.000	701.000	706.000	709.000	711.000
155.000	693.000	700.000	704.000	706.000	707.000
165.000	690.000	697.000	701.000	704.000	706.000
175.000	691.000	695.000	699.000	701.000	704.000
185.000	687.000	691.000	696.000	699.000	701.000
Fig. 2g:
NaN	1.012	1.025	1.037	1.050	1.062	1.075	1.087	1.100	1.113	1.125	1.137	1.150	1.163	1.175	1.188	1.200	1.212	1.225	1.238	1.250	1.262	1.275	1.288	1.300	1.312	1.325	1.337	1.350	1.363	1.375	1.387	1.400	1.413	1.425	1.438	1.450	1.462	1.475	1.488	1.500
112.000	NaN	NaN	NaN	NaN	694.000	694.500	694.500	695.400	696.075	697.000	698.000	699.000	700.000	701.000	701.975	702.925	703.850	704.725	705.550	706.375	707.150	707.900	708.625	709.325	709.975	710.600	711.225	711.800	712.350	712.900	713.425	713.900	714.400	714.850	715.300	715.725	716.125	716.525	716.900	717.275
117.000	NaN	NaN	694.000	694.500	695.000	695.500	696.500	697.550	698.700	699.850	701.000	702.100	703.200	704.250	705.250	706.225	707.125	708.000	708.850	709.650	710.425	711.150	711.850	712.500	713.150	713.750	714.325	714.875	715.425	715.925	716.400	716.875	717.325	717.750	718.150	718.550	718.925	719.300	719.625	719.975
122.000	NaN	694.000	694.500	695.325	696.325	697.500	698.800	700.100	701.375	702.625	703.825	704.975	706.050	707.100	708.100	709.050	709.925	710.775	711.575	712.350	713.075	713.750	714.400	715.025	715.600	716.175	716.700	717.200	717.700	718.150	718.575	719.000	719.400	719.775	720.150	720.475	720.825	721.125	721.425	721.725
127.000	694.000	694.500	695.525	696.825	698.225	699.650	701.050	702.425	703.750	705.000	706.200	707.325	708.400	709.400	710.325	711.225	712.050	712.825	713.575	714.275	714.925	715.550	716.150	716.700	717.225	717.725	718.175	718.625	719.050	719.450	719.825	720.200	720.525	720.875	721.175	721.475	721.775	722.025	722.300	722.550
132.000	694.500	695.500	696.925	698.450	700.000	701.525	702.975	704.350	705.650	706.850	707.975	709.050	710.050	710.975	711.825	712.650	713.400	714.100	714.775	715.400	715.975	716.525	717.050	717.525	718.000	718.425	718.825	719.225	719.575	719.925	720.250	720.575	720.875	721.150	721.425	721.675	721.925	722.175	722.400	722.625
137.000	695.000	696.500	698.175	699.850	701.450	702.975	704.375	705.700	706.925	708.075	709.125	710.100	711.000	711.850	712.625	713.375	714.025	714.675	715.250	715.800	716.325	716.800	717.250	717.675	718.075	718.475	718.825	719.150	719.475	719.775	720.075	720.350	720.600	720.850	721.100	721.325	721.525	721.750	721.950	722.125
142.000	695.575	697.400	699.175	700.875	702.450	703.925	705.275	706.500	707.650	708.700	709.675	710.550	711.375	712.150	712.850	713.500	714.100	714.650	715.175	715.675	716.125	716.550	716.950	717.325	717.700	718.025	718.350	718.650	718.925	719.200	719.475	719.700	719.950	720.150	720.375	720.575	720.775	720.975	721.150	721.325
147.000	696.075	698.000	699.800	701.450	702.975	704.375	705.650	706.800	707.850	708.825	709.700	710.525	711.275	711.950	712.600	713.175	713.725	714.225	714.700	715.150	715.550	715.950	716.325	716.650	716.975	717.275	717.575	717.850	718.100	718.350	718.600	718.825	719.025	719.225	719.425	719.625	719.800	719.975	720.125	720.300
152.000	696.400	698.300	700.050	701.650	703.100	704.400	705.600	706.675	707.650	708.550	709.350	710.100	710.800	711.425	712.000	712.550	713.050	713.525	713.950	714.375	714.750	715.100	715.450	715.750	716.050	716.350	716.600	716.875	717.100	717.350	717.550	717.775	717.975	718.175	718.350	718.525	718.700	718.875	719.025	719.175
157.000	696.425	698.300	699.975	701.500	702.850	704.075	705.200	706.200	707.125	707.950	708.725	709.425	710.050	710.650	711.200	711.700	712.175	712.600	713.025	713.400	713.750	714.100	714.425	714.725	715.000	715.275	715.525	715.775	716.000	716.225	716.450	716.625	716.825	717.000	717.200	717.375	717.525	717.675	717.850	717.975
162.000	696.250	698.000	699.600	701.025	702.325	703.475	704.525	705.475	706.350	707.125	707.850	708.500	709.125	709.675	710.200	710.675	711.125	711.550	711.950	712.325	712.650	712.975	713.300	713.575	713.850	714.125	714.375	714.600	714.825	715.025	715.250	715.450	715.625	715.800	715.975	716.150	716.300	716.450	716.600	716.750
167.000	695.875	697.475	698.950	700.325	701.525	702.625	703.625	704.525	705.350	706.100	706.800	707.450	708.025	708.575	709.075	709.525	709.975	710.375	710.775	711.125	711.450	711.775	712.075	712.350	712.625	712.875	713.125	713.350	713.575	713.800	714.000	714.175	714.375	714.550	714.725	714.875	715.025	715.175	715.325	715.475
172.000	695.400	696.775	698.125	699.400	700.525	701.575	702.550	703.425	704.200	704.950	705.600	706.225	706.800	707.325	707.825	708.275	708.725	709.100	709.500	709.850	710.175	710.500	710.775	711.050	711.325	711.575	711.825	712.050	712.275	712.475	712.675	712.875	713.050	713.225	713.400	713.575	713.725	713.875	714.025	714.150
177.000	694.875	695.975	697.175	698.325	699.400	700.400	701.300	702.150	702.925	703.625	704.300	704.900	705.475	705.975	706.475	706.925	707.350	707.750	708.125	708.475	708.800	709.125	709.425	709.700	709.975	710.225	710.475	710.700	710.925	711.125	711.325	711.500	711.700	711.875	712.050	712.225	712.375	712.525	712.675	712.800
182.000	694.500	695.100	696.125	697.150	698.150	699.075	699.950	700.750	701.500	702.200	702.850	703.450	704.000	704.525	705.025	705.475	705.900	706.300	706.675	707.025	707.375	707.675	707.975	708.275	708.525	708.800	709.025	709.275	709.500	709.700	709.900	710.100	710.300	710.475	710.650	710.800	710.975	711.125	711.275	711.425
187.000	693.500	694.500	695.100	695.975	696.825	697.675	698.500	699.275	700.000	700.675	701.325	701.900	702.450	702.975	703.475	703.925	704.350	704.750	705.150	705.500	705.850	706.150	706.475	706.750	707.025	707.300	707.525	707.775	708.000	708.225	708.425	708.625	708.825	709.000	709.175	709.350	709.500	709.675	709.825	709.975
192.000	NaN	693.500	694.500	695.000	695.500	696.275	697.000	697.700	698.400	699.050	699.675	700.250	700.825	701.325	701.825	702.275	702.725	703.125	703.500	703.875	704.225	704.550	704.875	705.150	705.450	705.700	705.975	706.200	706.450	706.650	706.875	707.075	707.275	707.475	707.650	707.825	708.000	708.150	708.300	708.450
Fig. 2h:
NaN	692.000	696.000	700.000	704.000
105.000	1.157	1.227	1.298	1.329
115.000	1.108	1.148	1.191	1.236
125.000	1.070	1.108	1.147	1.192
135.000	1.042	1.078	1.118	1.165
145.000	1.020	1.052	1.096	1.147
155.000	1.030	1.059	1.108	1.180
165.000	1.049	1.095	1.160	1.251
175.000	1.053	1.125	1.215	1.320
185.000	1.123	1.180	1.283	1.433
Fig. 2i:
NaN	698.000	702.000	706.000	710.000
112.000	1.137	1.188	1.244	1.313
117.000	1.105	1.149	1.197	1.256
122.000	1.080	1.119	1.162	1.214
127.000	1.061	1.096	1.135	1.183
132.000	1.046	1.079	1.116	1.162
137.000	1.036	1.067	1.103	1.149
142.000	1.029	1.059	1.095	1.142
147.000	1.025	1.054	1.091	1.142
152.000	1.023	1.053	1.092	1.148
157.000	1.023	1.054	1.097	1.161
162.000	1.025	1.059	1.107	1.183
167.000	1.029	1.068	1.123	1.213
172.000	1.036	1.080	1.145	1.256
177.000	1.046	1.098	1.176	1.314
182.000	1.061	1.121	1.216	1.394
187.000	1.080	1.152	1.269	1.502
192.000	1.105	1.192	1.339	1.629
Fig. 2j:
NaN	698.000	702.000	706.000	710.000
112.000	0.101	0.097	0.082	0.068
117.000	0.116	0.110	0.095	0.080
122.000	0.129	0.123	0.106	0.088
127.000	0.139	0.133	0.115	0.095
132.000	0.149	0.141	0.120	0.100
137.000	0.161	0.147	0.123	0.098
142.000	0.168	0.149	0.120	0.095
147.000	0.173	0.148	0.116	0.087
152.000	0.171	0.144	0.109	0.078
157.000	0.166	0.134	0.099	0.068
162.000	0.157	0.124	0.087	0.058
167.000	0.142	0.111	0.076	0.048
172.000	0.129	0.099	0.064	0.039
177.000	0.111	0.085	0.053	0.031
182.000	0.096	0.072	0.043	0.024
187.000	0.083	0.060	0.034	0.018
192.000	0.070	0.049	0.027	0.016
[truncated: 852 more columns]
