# Supplementary material for: Hyperbolic shear polaritons in low-symmetry crystals
Source: Nature. 2022 Feb 23;602(7898):595–600. doi: 10.1038/s41586-021-04328-y (PMC8866127; doi:10.1038/s41586-021-04328-y)
Supplement: Supplementary file 4 — Source Data Fig. 3 [file 41586_2021_4328_MOESM4_ESM.csv]

Fig. 3a:
NaN	-9.985e-05	-9.961e-05	-9.937e-05	-9.912e-05	-9.888e-05	-9.863e-05	-9.839e-05	-9.814e-05	-9.79e-05	-9.766e-05	-9.741e-05	-9.717e-05	-9.692e-05	-9.668e-05	-9.644e-05	-9.619e-05	-9.595e-05	-9.57e-05	-9.546e-05	-9.521e-05	-9.497e-05	-9.473e-05	-9.448e-05	-9.424e-05	-9.399e-05	-9.375e-05	-9.351e-05	-9.326e-05	-9.302e-05	-9.277e-05	-9.253e-05	-9.229e-05	-9.204e-05	-9.18e-05	-9.155e-05	-9.131e-05	-9.106e-05	-9.082e-05	-9.058e-05	-9.033e-05	-9.009e-05	-8.984e-05	-8.96e-05	-8.936e-05	-8.911e-05	-8.887e-05	-8.862e-05	-8.838e-05	-8.813e-05
-9.985e-05	-2.524e+04	-2.435e+04	-1.579e+04	-9486	-3181	3124	1.269e+04	1.691e+04	2.112e+04	2.473e+04	2.851e+04	3.705e+04	3.424e+04	3.144e+04	2.886e+04	2.85e+04	2.631e+04	2.207e+04	1.783e+04	1.485e+04	1.35e+04	-7429	-1.139e+04	-1.535e+04	-1.931e+04	-2.315e+04	-2.686e+04	-3.056e+04	-3.336e+04	-3.601e+04	-3.865e+04	-4.084e+04	-4.289e+04	-4.493e+04	-2.842e+04	-2.462e+04	-2.083e+04	-1.477e+04	-6620	1528	1.688e+04	2.487e+04	3.286e+04	4.063e+04	4.342e+04	6.551e+04	5.95e+04	5.35e+04	4.749e+04
-9.961e-05	-2.424e+04	-2.225e+04	-1.16e+04	-5926	379.2	6684	1.799e+04	2.22e+04	2.642e+04	3.064e+04	3.435e+04	3.871e+04	3.59e+04	3.309e+04	3.028e+04	2.863e+04	2.493e+04	2.069e+04	1.644e+04	1.22e+04	1.031e+04	-1.047e+04	-1.443e+04	-1.839e+04	-2.235e+04	-2.631e+04	-3.008e+04	-3.336e+04	-3.601e+04	-3.866e+04	-4.13e+04	-4.395e+04	-4.587e+04	-2.823e+04	-2.443e+04	-2.064e+04	-1.685e+04	-1.305e+04	-5392	1.272e+04	2.07e+04	2.869e+04	3.668e+04	4.821e+04	5.1e+04	6.801e+04	6.2e+04	5.599e+04	4.999e+04
-9.937e-05	-2.098e+04	-1.9e+04	-4632	-1129	3940	1.024e+04	2.328e+04	2.75e+04	3.171e+04	4.515e+04	4.766e+04	4.565e+04	4.219e+04	3.873e+04	3.527e+04	3.102e+04	2.394e+04	1.701e+04	1.008e+04	3153	-9724	-1.359e+04	-1.748e+04	-2.144e+04	-2.54e+04	-2.936e+04	-3.331e+04	-3.601e+04	-3.866e+04	-4.131e+04	-4.396e+04	-4.66e+04	-4.925e+04	-2.424e+04	-2.045e+04	-1.666e+04	-1.286e+04	-9069	-4163	1.654e+04	2.453e+04	3.252e+04	4.05e+04	4.849e+04	7.651e+04	7.05e+04	6.45e+04	5.849e+04	5.248e+04
-9.912e-05	-1.774e+04	-1.576e+04	2336	5839	9342	1.38e+04	2.858e+04	3.279e+04	4.074e+04	4.326e+04	4.577e+04	4.548e+04	4.203e+04	3.857e+04	3.511e+04	2.943e+04	2.22e+04	1.527e+04	8342	1413	-9103	-2.118e+04	-2.505e+04	-2.892e+04	-3.279e+04	-3.666e+04	-3.923e+04	-4.01e+04	-4.094e+04	-4.179e+04	-4.263e+04	-4.347e+04	-4.139e+04	-1.201e+04	-5884	245.8	6376	1.251e+04	1.768e+04	2.524e+04	3.414e+04	4.304e+04	5.194e+04	6.083e+04	7.343e+04	6.779e+04	6.215e+04	5.652e+04	5.088e+04
-9.888e-05	-1.45e+04	-1.252e+04	9304	1.281e+04	1.631e+04	1.981e+04	3.383e+04	3.634e+04	3.886e+04	4.137e+04	4.389e+04	4.532e+04	4.186e+04	3.84e+04	3.37e+04	2.783e+04	2.046e+04	1.353e+04	6602	-2213	-1.34e+04	-2.46e+04	-3.264e+04	-3.651e+04	-4.038e+04	-4.424e+04	-4.535e+04	-4.623e+04	-4.709e+04	-4.793e+04	-4.877e+04	-4.962e+04	-3.637e+04	-1.384e+04	6367	1.25e+04	1.863e+04	2.475e+04	2.894e+04	3.413e+04	4.303e+04	5.192e+04	6.082e+04	7.788e+04	6.96e+04	6.258e+04	5.694e+04	5.13e+04	4.566e+04
-9.863e-05	-1.126e+04	-9281	1.627e+04	1.977e+04	2.328e+04	2.57e+04	2.73e+04	3.635e+04	3.697e+04	3.948e+04	4.2e+04	4.451e+04	4.169e+04	3.797e+04	3.21e+04	2.623e+04	1.872e+04	1.179e+04	4677	-6515	-1.771e+04	-2.89e+04	-4.023e+04	-4.41e+04	-4.797e+04	-5.058e+04	-5.146e+04	-5.235e+04	-5.323e+04	-5.408e+04	-5.492e+04	-5.388e+04	-3.135e+04	-8820	1.862e+04	2.475e+04	3.088e+04	3.601e+04	4.019e+04	4.438e+04	5.191e+04	6.081e+04	6.971e+04	7.415e+04	6.587e+04	5.758e+04	5.172e+04	4.608e+04	4.045e+04
-9.839e-05	-8606	-6040	2.324e+04	2.664e+04	2.823e+04	2.983e+04	3.143e+04	3.909e+04	3.919e+04	3.929e+04	4.011e+04	4.263e+04	4.153e+04	3.638e+04	3.051e+04	2.464e+04	1.877e+04	1.005e+04	375.2	-1.082e+04	-2.201e+04	-3.32e+04	-4.439e+04	-5.169e+04	-5.555e+04	-5.669e+04	-5.758e+04	-5.847e+04	-5.936e+04	-6.022e+04	-6.106e+04	-4.886e+04	-2.633e+04	-3798	1.873e+04	3.7e+04	4.308e+04	4.726e+04	5.145e+04	5.563e+04	6.08e+04	6.97e+04	7.871e+04	7.042e+04	6.214e+04	5.385e+04	4.651e+04	4.087e+04	3.111e+04
-9.814e-05	-8836	-4995	4.313e+04	3.077e+04	3.237e+04	3.396e+04	3.556e+04	4.182e+04	4.193e+04	4.203e+04	4.213e+04	4.223e+04	4.065e+04	3.478e+04	2.891e+04	2.304e+04	1.717e+04	7265	-3927	-1.512e+04	-2.631e+04	-3.75e+04	-4.869e+04	-5.928e+04	-6.193e+04	-6.281e+04	-6.37e+04	-6.459e+04	-6.548e+04	-6.636e+04	-6.636e+04	-4.383e+04	-2.131e+04	1224	2.375e+04	4.925e+04	5.434e+04	5.852e+04	6.27e+04	6.689e+04	7.107e+04	7.859e+04	7.498e+04	6.669e+04	5.841e+04	5.012e+04	4.183e+04	3.169e+04	2.304e+04
-9.79e-05	1.992e+04	3.401e+04	4.781e+04	4.886e+04	4.991e+04	3.809e+04	3.969e+04	4.129e+04	4.466e+04	4.476e+04	4.487e+04	4.254e+04	3.918e+04	3.276e+04	2.634e+04	1.993e+04	1.351e+04	299.3	-1.073e+04	-2.176e+04	-3.28e+04	-4.383e+04	-5.486e+04	-6.589e+04	-6.672e+04	-6.63e+04	-6.588e+04	-6.545e+04	-6.503e+04	-6.461e+04	-4.058e+04	-2.215e+04	-3726	1.47e+04	3.313e+04	5.148e+04	6.555e+04	6.966e+04	7.377e+04	7.788e+04	8.2e+04	8.084e+04	7.278e+04	6.471e+04	5.665e+04	4.858e+04	4.051e+04	2.446e+04	1.567e+04
-9.766e-05	2.243e+04	3.652e+04	5.249e+04	5.354e+04	5.459e+04	5.564e+04	5.669e+04	4.542e+04	4.74e+04	4.659e+04	4.346e+04	4.033e+04	3.719e+04	3.148e+04	2.506e+04	1.864e+04	3033	-8201	-1.935e+04	-3.038e+04	-4.142e+04	-5.245e+04	-6.348e+04	-7.043e+04	-7.276e+04	-7.139e+04	-7.097e+04	-7.055e+04	-7.012e+04	-5.803e+04	-3.6e+04	-1.7e+04	1426	1.985e+04	3.828e+04	5.587e+04	7.696e+04	8.107e+04	8.518e+04	8.93e+04	9.341e+04	8.577e+04	7.753e+04	6.946e+04	6.139e+04	5.333e+04	4.096e+04	2.257e+04	1.061e+04
-9.741e-05	2.494e+04	3.903e+04	5.717e+04	5.822e+04	5.927e+04	6.032e+04	6.137e+04	6.242e+04	4.752e+04	4.439e+04	4.125e+04	3.812e+04	3.498e+04	3.02e+04	2.378e+04	5768	-5465	-1.67e+04	-2.793e+04	-3.901e+04	-5.004e+04	-6.107e+04	-7.133e+04	-7.365e+04	-7.598e+04	-7.649e+04	-7.607e+04	-7.564e+04	-7.522e+04	-5.469e+04	-3.266e+04	-1.185e+04	6578	2.5e+04	4.337e+04	6.025e+04	7.712e+04	9.248e+04	9.66e+04	1.007e+05	9.935e+04	9.079e+04	8.227e+04	7.421e+04	6.614e+04	5.807e+04	4.129e+04	2.289e+04	5543
-9.717e-05	2.745e+04	4.154e+04	5.563e+04	6.29e+04	6.395e+04	6.5e+04	7.26e+04	6.921e+04	6.358e+04	5.463e+04	3.904e+04	3.591e+04	3.277e+04	2.891e+04	2.25e+04	-2730	-1.396e+04	-2.52e+04	-3.643e+04	-4.763e+04	-5.866e+04	-6.969e+04	-7.455e+04	-7.687e+04	-7.92e+04	-8.152e+04	-8.116e+04	-8.074e+04	-7.339e+04	-5.135e+04	-2.932e+04	-7289	1.173e+04	3.016e+04	4.776e+04	6.463e+04	8.15e+04	1.039e+05	1.08e+05	1.121e+05	1.044e+05	9.581e+04	8.726e+04	7.895e+04	7.089e+04	6.001e+04	4.161e+04	2.321e+04	4815
-9.692e-05	3.182e+04	4.405e+04	5.814e+04	6.758e+04	8.388e+04	8.049e+04	7.71e+04	7.371e+04	6.84e+04	5.945e+04	5.05e+04	4.155e+04	3.057e+04	2.743e+04	5.115	-1.123e+04	-2.246e+04	-3.37e+04	-4.493e+04	-5.616e+04	-6.728e+04	-7.545e+04	-7.777e+04	-8.01e+04	-8.242e+04	-8.474e+04	-8.707e+04	-8.583e+04	-7.005e+04	-4.802e+04	-2.598e+04	-3950	1.688e+04	3.527e+04	5.214e+04	6.901e+04	8.589e+04	1.028e+05	1.194e+05	1.179e+05	1.094e+05	1.008e+05	9.228e+04	8.373e+04	7.564e+04	6.033e+04	4.194e+04	2.354e+04	5139
-9.668e-05	4.107e+04	5.125e+04	6.142e+04	9.177e+04	8.838e+04	8.499e+04	8.16e+04	7.821e+04	7.323e+04	6.427e+04	5.532e+04	4.637e+04	3.742e+04	2.745e+04	-4.037e+04	-4.83e+04	-5.624e+04	-6.417e+04	-7.211e+04	-8.004e+04	-7.59e+04	-7.867e+04	-8.099e+04	-8.332e+04	-8.564e+04	-8.797e+04	-9.029e+04	-8.874e+04	-6.671e+04	-4.468e+04	-2.264e+04	-610.6	2.142e+04	3.965e+04	5.652e+04	7.34e+04	9.027e+04	1.071e+05	1.308e+05	1.23e+05	1.144e+05	1.059e+05	9.73e+04	8.875e+04	7.905e+04	6.066e+04	4.226e+04	2.386e+04	5463
-9.644e-05	5.033e+04	7.828e+04	9.081e+04	9.638e+04	9.289e+04	8.949e+04	8.61e+04	8.272e+04	7.805e+04	6.909e+04	6.014e+04	5.119e+04	3.348e+04	1.347e+04	-3.612e+04	-5.92e+04	-6.714e+04	-7.507e+04	-8.301e+04	-9.094e+04	-9.526e+04	-9.638e+04	-9.556e+04	-9.473e+04	-9.39e+04	-9.307e+04	-9.224e+04	-1.267e+04	6699	2.019e+04	3.368e+04	4.716e+04	6.061e+04	7.024e+04	8.39e+04	9.756e+04	1.112e+05	1.249e+05	1.342e+05	1.335e+05	1.219e+05	1.104e+05	9.88e+04	8.723e+04	7.371e+04	5.247e+04	2.936e+04	6259	-1.684e+04
-9.619e-05	7.071e+04	8.324e+04	9.576e+04	1.011e+05	9.758e+04	9.41e+04	9.061e+04	8.722e+04	8.287e+04	7.391e+04	5.952e+04	3.951e+04	1.949e+04	-517	-4.723e+04	-5.81e+04	-7.804e+04	-8.598e+04	-9.391e+04	-1.009e+05	-1.022e+05	-1.035e+05	-1.044e+05	-1.036e+05	-1.028e+05	-1.019e+05	-4.345e+04	-8591	2.474e+04	3.823e+04	5.172e+04	6.52e+04	7.578e+04	8.348e+04	9.604e+04	1.097e+05	1.234e+05	1.37e+05	1.303e+05	1.193e+05	1.078e+05	9.622e+04	8.466e+04	7.256e+04	5.793e+04	4.184e+04	1.873e+04	-4368	-2.747e+04
-9.595e-05	7.567e+04	8.819e+04	1.007e+05	1.058e+05	1.023e+05	9.878e+04	9.53e+04	9.181e+04	8.556e+04	6.555e+04	4.554e+04	2.552e+04	5512	-1.45e+04	-5.835e+04	-6.922e+04	-8.009e+04	-9.688e+04	-1.048e+05	-1.078e+05	-1.091e+05	-1.105e+05	-1.118e+05	-1.124e+05	-1.116e+05	-1.108e+05	-3.937e+04	-4516	3.034e+04	5.627e+04	6.976e+04	8.324e+04	9.094e+04	9.865e+04	1.082e+05	1.218e+05	1.355e+05	1.518e+05	1.265e+05	1.011e+05	9.364e+04	8.208e+04	7.051e+04	5.678e+04	4.214e+04	2.75e+04	8107	-1.5e+04	-3.81e+04
-9.57e-05	8.063e+04	9.315e+04	1.057e+05	1.104e+05	1.07e+05	1.035e+05	9.999e+04	8.776e+04	7.058e+04	5.115e+04	3.155e+04	1.154e+04	-8471	-2.848e+04	-6.946e+04	-8.033e+04	-9.121e+04	-1.021e+05	-1.134e+05	-1.148e+05	-1.161e+05	-1.174e+05	-1.187e+05	-1.201e+05	-1.205e+05	-7.015e+04	-3.53e+04	-440.1	3.442e+04	7.431e+04	8.78e+04	9.84e+04	1.061e+05	1.138e+05	1.215e+05	1.34e+05	1.476e+05	1.48e+05	1.226e+05	9.729e+04	7.194e+04	6.794e+04	5.563e+04	4.099e+04	2.636e+04	1.172e+04	-2919	-2.562e+04	-9.648e+04
-9.546e-05	9.365e+04	9.811e+04	1.106e+05	1.151e+05	1.116e+05	1.064e+05	8.972e+04	7.3e+04	5.568e+04	3.626e+04	1.683e+04	-2603	-2.245e+04	-4.246e+04	-8.058e+04	-9.145e+04	-1.025e+05	-1.141e+05	-1.191e+05	-1.205e+05	-1.219e+05	-1.233e+05	-1.248e+05	-1.262e+05	-9.577e+04	-6.559e+04	-3.122e+04	3635	3.849e+04	9.235e+04	1.058e+05	1.136e+05	1.213e+05	1.29e+05	1.367e+05	1.461e+05	1.695e+05	1.441e+05	1.188e+05	9.344e+04	6.81e+04	5.379e+04	3.985e+04	2.521e+04	1.057e+04	-4066	-1.87e+04	-3.625e+04	-1.004e+05
-9.521e-05	1.013e+05	1.13e+05	1.247e+05	1.251e+05	1.084e+05	9.168e+04	7.496e+04	5.824e+04	4.079e+04	2.136e+04	1931	-1.75e+04	-3.693e+04	-8.082e+04	-9.265e+04	-1.042e+05	-1.157e+05	-1.273e+05	-1.282e+05	-1.252e+05	-1.266e+05	-1.28e+05	-1.294e+05	-1.309e+05	-8.194e+04	-5.665e+04	-2.311e+04	1.044e+04	4.398e+04	7.752e+04	1.21e+05	1.287e+05	1.364e+05	1.441e+05	1.518e+05	1.583e+05	1.656e+05	1.409e+05	1.164e+05	9.189e+04	6.741e+04	3.903e+04	2.123e+04	6660	-7907	-2.247e+04	-3.704e+04	-1.004e+05	-1.08e+05
-9.497e-05	1.089e+05	1.474e+05	1.369e+05	1.116e+05	9.364e+04	7.692e+04	6.02e+04	4.348e+04	2.589e+04	6464	-1.296e+04	-3.239e+04	-5.559e+04	-9.729e+04	-1.058e+05	-1.174e+05	-1.289e+05	-1.405e+05	-1.406e+05	-1.364e+05	-1.313e+05	-1.327e+05	-1.341e+05	-9.089e+04	-6.811e+04	-4.532e+04	-1.417e+04	1.938e+04	5.292e+04	1.105e+05	1.358e+05	1.431e+05	1.505e+05	1.579e+05	1.653e+05	1.899e+05	1.69e+05	1.445e+05	1.201e+05	9.557e+04	7.108e+04	3.592e+04	27.36	-1.454e+04	-2.911e+04	-4.367e+04	-1.041e+05	-1.17e+05	-1.176e+05
-9.473e-05	1.489e+05	1.384e+05	1.279e+05	9.902e+04	8.095e+04	6.288e+04	4.544e+04	2.871e+04	1.1e+04	-8431	-3.913e+04	-5.494e+04	-7.075e+04	-1.143e+05	-1.217e+05	-1.306e+05	-1.421e+05	-1.537e+05	-1.53e+05	-1.488e+05	-1.446e+05	-1.374e+05	-1.388e+05	-7.706e+04	-5.427e+04	-3.149e+04	-5228	2.831e+04	6.186e+04	1.143e+05	1.391e+05	1.58e+05	1.654e+05	1.728e+05	1.802e+05	1.893e+05	1.715e+05	1.482e+05	1.237e+05	9.924e+04	7.091e+04	3.281e+04	-5288	-3.574e+04	-5.031e+04	-6.487e+04	-1.208e+05	-1.337e+05	-1.466e+05
-9.448e-05	1.399e+05	1.294e+05	1.189e+05	8.646e+04	6.839e+04	5.033e+04	3.226e+04	1.419e+04	-2.267e+04	-3.848e+04	-5.429e+04	-7.01e+04	-8.591e+04	-1.312e+05	-1.386e+05	-1.46e+05	-1.553e+05	-1.668e+05	-1.654e+05	-1.612e+05	-1.57e+05	-1.528e+05	-8.601e+04	-6.323e+04	-4.044e+04	-1.766e+04	5127	3.725e+04	9.325e+04	1.181e+05	1.429e+05	1.729e+05	1.803e+05	1.877e+05	2.065e+05	1.887e+05	1.709e+05	1.519e+05	1.274e+05	1.029e+05	6.78e+04	2.97e+04	-8396	-4.65e+04	-7.151e+04	-1.245e+05	-1.374e+05	-1.503e+05	-1.633e+05
-9.424e-05	1.309e+05	1.204e+05	1.099e+05	7.39e+04	5.583e+04	3.777e+04	1.97e+04	-2.074e+04	-4.197e+04	-5.364e+04	-6.945e+04	-8.526e+04	-1.011e+05	-1.482e+05	-1.556e+05	-1.63e+05	-1.704e+05	-1.8e+05	-1.779e+05	-1.736e+05	-1.288e+05	-1.077e+05	-5.799e+04	-3.998e+04	-2.197e+04	-3825	1.896e+04	4.619e+04	9.705e+04	1.219e+05	1.467e+05	1.715e+05	1.952e+05	2.026e+05	2.059e+05	1.881e+05	1.702e+05	1.524e+05	1.311e+05	1.028e+05	6.469e+04	2.659e+04	-1.15e+04	-4.96e+04	-9.271e+04	-1.411e+05	-1.541e+05	-1.67e+05	-1.799e+05
-9.399e-05	1.232e+05	1.114e+05	1.009e+05	6.134e+04	4.327e+04	1.295e+04	-1.548e+04	-4.392e+04	-6.546e+04	-7.619e+04	-8.691e+04	-1.004e+05	-1.162e+05	-1.652e+05	-1.726e+05	-1.8e+05	-1.873e+05	-1.7e+05	-1.459e+05	-1.248e+05	-1.038e+05	-8.278e+04	-2.652e+04	-8512	9497	2.751e+04	4.552e+04	8.853e+04	1.058e+05	1.257e+05	1.505e+05	1.753e+05	2.101e+05	2.231e+05	2.053e+05	1.875e+05	1.696e+05	1.518e+05	1.348e+05	9.968e+04	6.158e+04	2.142e+04	-1.843e+04	-5.827e+04	-1.735e+05	-1.573e+05	-1.703e+05	-1.832e+05	-1.962e+05
-9.375e-05	1.18e+05	1.052e+05	9.25e+04	4.664e+04	1.821e+04	-1.023e+04	-3.866e+04	-6.71e+04	-8.896e+04	-9.969e+04	-1.104e+05	-1.211e+05	-1.319e+05	-1.821e+05	-2.07e+05	-1.906e+05	-1.741e+05	-1.576e+05	-1.301e+05	-1.003e+05	-7.884e+04	-5.781e+04	4949	2.296e+04	4.097e+04	7.489e+04	9.785e+04	1.203e+05	1.375e+05	1.548e+05	1.721e+05	1.893e+05	2.066e+05	2.168e+05	1.949e+05	1.731e+05	1.512e+05	1.293e+05	1.058e+05	8.119e+04	4.134e+04	1497	-3.835e+04	-7.819e+04	-1.788e+05	-1.73e+05	-1.86e+05	-1.989e+05	-2.119e+05
-9.351e-05	1.127e+05	9.997e+04	8.751e+04	2.493e+04	-4973	-3.341e+04	-6.184e+04	-9.028e+04	-1.125e+05	-1.232e+05	-1.339e+05	-1.446e+05	-2.37e+05	-2.392e+05	-1.947e+05	-1.782e+05	-1.617e+05	-1.452e+05	-1.185e+05	-8.87e+04	-5.889e+04	-3.285e+04	3.642e+04	5.443e+04	8.334e+04	1.063e+05	1.293e+05	1.52e+05	1.693e+05	1.865e+05	2.038e+05	2.338e+05	2.36e+05	1.833e+05	1.594e+05	1.375e+05	1.157e+05	9.379e+04	6.932e+04	4.426e+04	1.92e+04	-1.842e+04	-5.827e+04	-9.811e+04	-1.842e+05	-2.022e+05	-2.017e+05	-2.146e+05	-2.276e+05
-9.326e-05	1.077e+05	9.543e+04	8.32e+04	4359	-2.566e+04	-5.569e+04	-8.502e+04	-1.135e+05	-1.36e+05	-1.467e+05	-2.026e+05	-2.197e+05	-2.368e+05	-2.413e+05	-2.091e+05	-1.77e+05	-1.493e+05	-1.329e+05	-1.069e+05	-7.709e+04	-4.728e+04	-1.747e+04	6.813e+04	9.178e+04	1.147e+05	1.377e+05	1.607e+05	1.836e+05	2.01e+05	2.293e+05	2.315e+05	2.336e+05	2.357e+05	1.854e+05	1.229e+05	1.02e+05	8.014e+04	5.784e+04	3.279e+04	7732	-1.733e+04	-4.238e+04	-7.819e+04	-1.715e+05	-1.895e+05	-2.075e+05	-2.255e+05	-2.303e+05	-2.402e+05
-9.302e-05	1.033e+05	9.111e+04	7.888e+04	-1.621e+04	-4.624e+04	-7.626e+04	-1.063e+05	-1.363e+05	-1.595e+05	-1.854e+05	-2.025e+05	-2.196e+05	-2.367e+05	-2.433e+05	-2.112e+05	-1.79e+05	-1.468e+05	-1.205e+05	-9.528e+04	-6.392e+04	-3.012e+04	3678	9.455e+04	1.189e+05	1.432e+05	1.675e+05	1.918e+05	2.15e+05	2.27e+05	2.291e+05	2.313e+05	2.334e+05	2.355e+05	1.876e+05	1.25e+05	6.245e+04	4.461e+04	2.132e+04	-3737	-2.88e+04	-5.385e+04	-7.891e+04	-1.039e+05	-1.769e+05	-1.949e+05	-2.129e+05	-2.309e+05	-2.46e+05	-2.449e+05
-9.277e-05	9.902e+04	8.679e+04	7.457e+04	-3.679e+04	-6.681e+04	-9.683e+04	-1.269e+05	-1.543e+05	-1.751e+05	-1.853e+05	-2.023e+05	-2.194e+05	-2.365e+05	-2.453e+05	-2.132e+05	-1.81e+05	-1.489e+05	-1.072e+05	-6.39e+04	-4.161e+04	-7813	2.599e+04	1.21e+05	1.453e+05	1.696e+05	1.939e+05	2.175e+05	2.302e+05	2.293e+05	2.289e+05	2.31e+05	2.332e+05	2.353e+05	1.898e+05	1.272e+05	6.462e+04	3.069e+04	-1.476e+04	-3.971e+04	-6.465e+04	-8.959e+04	-1.145e+05	-1.852e+05	-1.801e+05	-1.982e+05	-2.164e+05	-2.346e+05	-2.468e+05	-2.407e+05
-9.253e-05	1.077e+05	8.248e+04	7.025e+04	-5.736e+04	-8.738e+04	-1.164e+05	-1.415e+05	-1.666e+05	-1.881e+05	-1.976e+05	-2.072e+05	-2.193e+05	-2.364e+05	-2.474e+05	-2.152e+05	-1.765e+05	-1.358e+05	-9.506e+04	-5.199e+04	-7039	1.449e+04	4.829e+04	1.474e+05	1.717e+05	1.96e+05	2.137e+05	2.264e+05	2.39e+05	2.387e+05	2.359e+05	2.33e+05	2.33e+05	2.351e+05	1.919e+05	1.327e+05	6.421e+04	1.128e+04	-4.21e+04	-7.523e+04	-1.002e+05	-1.251e+05	-1.501e+05	-2.03e+05	-1.977e+05	-2.014e+05	-2.196e+05	-2.378e+05	-2.399e+05	-2.331e+05
-9.229e-05	1.202e+05	9.543e+04	7.07e+04	-7.793e+04	-1.036e+05	-1.287e+05	-1.538e+05	-1.789e+05	-2.01e+05	-2.106e+05	-2.201e+05	-2.297e+05	-2.392e+05	-2.494e+05	-2.051e+05	-1.644e+05	-1.237e+05	-8.295e+04	-4.007e+04	4876	4.983e+04	9.477e+04	1.044e+05	1.972e+05	2.099e+05	2.225e+05	2.352e+05	2.479e+05	2.482e+05	2.453e+05	2.425e+05	2.396e+05	2.367e+05	1.507e+05	9.773e+04	4.48e+04	-8131	-6.148e+04	-1.151e+05	-1.688e+05	-1.606e+05	-1.856e+05	-2.208e+05	-2.155e+05	-2.102e+05	-2.227e+05	-2.399e+05	-2.331e+05	-2.262e+05
-9.204e-05	1.326e+05	1.078e+05	-2.935e+04	-1.287e+05	-1.393e+05	-1.41e+05	-1.66e+05	-1.911e+05	-2.14e+05	-2.236e+05	-2.331e+05	-2.427e+05	-2.442e+05	-2.439e+05	-1.93e+05	-1.523e+05	-1.115e+05	-7.084e+04	-2.816e+04	1.679e+04	6.174e+04	1.067e+05	1.603e+05	2.06e+05	2.187e+05	2.314e+05	2.441e+05	2.568e+05	2.576e+05	2.548e+05	2.519e+05	2.11e+05	1.902e+05	1.394e+05	7.832e+04	2.539e+04	-2.754e+04	-8.086e+04	-1.345e+05	-1.882e+05	-2.419e+05	-2.44e+05	-2.387e+05	-2.333e+05	-2.28e+05	-2.259e+05	-2.33e+05	-2.262e+05	-2.194e+05
-9.18e-05	5.545e+04	-3535	-6.252e+04	-1.597e+05	-1.703e+05	-1.808e+05	-1.783e+05	-2.034e+05	-2.27e+05	-2.365e+05	-2.461e+05	-2.445e+05	-2.456e+05	-2.467e+05	-1.965e+05	-1.454e+05	-9.944e+04	-5.872e+04	-1.624e+04	2.871e+04	7.611e+04	1.351e+05	1.941e+05	2.645e+05	2.622e+05	2.403e+05	2.53e+05	2.657e+05	2.671e+05	2.642e+05	2.29e+05	2.082e+05	1.873e+05	1.383e+05	6.934e+04	5981	-4.695e+04	-1.002e+05	-1.539e+05	-2.076e+05	-3.364e+05	-3.532e+05	-3.404e+05	-3.276e+05	-3.148e+05	-3.02e+05	-2.784e+05	-2.542e+05	-2.3e+05
-9.155e-05	2.228e+04	-3.67e+04	-9.568e+04	-1.906e+05	-2.012e+05	-2.118e+05	-2.224e+05	-2.329e+05	-2.4e+05	-2.437e+05	-2.448e+05	-2.459e+05	-2.47e+05	-2.481e+05	-2.003e+05	-1.491e+05	-9.794e+04	-4.677e+04	-4327	5.097e+04	1.1e+05	1.69e+05	2.28e+05	2.929e+05	2.905e+05	2.882e+05	2.859e+05	2.746e+05	2.679e+05	2.47e+05	2.262e+05	2.053e+05	1.845e+05	1.372e+05	6.826e+04	-686.8	-6.636e+04	-1.196e+05	-3.032e+05	-3.312e+05	-3.591e+05	-3.853e+05	-3.725e+05	-3.597e+05	-3.469e+05	-3.234e+05	-3.022e+05	-2.78e+05	-2.539e+05
-9.131e-05	-1.088e+04	-6.986e+04	-1.288e+05	-2.216e+05	-2.321e+05	-2.427e+05	-2.533e+05	-2.613e+05	-2.636e+05	-2.532e+05	-2.462e+05	-2.473e+05	-2.484e+05	-2.495e+05	-2.041e+05	-1.529e+05	-1.017e+05	-3.375e+04	2.916e+04	8.485e+04	1.439e+05	2.029e+05	2.619e+05	3.212e+05	3.189e+05	3.165e+05	3.142e+05	3.039e+05	2.758e+05	2.442e+05	2.233e+05	2.025e+05	1.816e+05	1.361e+05	6.718e+04	-1766	-7.071e+04	-2.961e+05	-3.259e+05	-3.539e+05	-3.818e+05	-4.098e+05	-4.047e+05	-3.919e+05	-3.712e+05	-3.444e+05	-3.261e+05	-3.019e+05	-2.777e+05
-9.106e-05	-4.26e+04	-1.03e+05	-1.62e+05	-2.525e+05	-2.631e+05	-2.733e+05	-2.76e+05	-2.786e+05	-2.811e+05	-2.707e+05	-2.602e+05	-2.498e+05	-2.498e+05	-2.509e+05	-2.078e+05	-1.566e+05	-5.899e+04	7606	7.206e+04	1.256e+05	1.791e+05	2.368e+05	2.958e+05	3.495e+05	3.472e+05	3.441e+05	3.299e+05	3.157e+05	2.904e+05	2.527e+05	2.151e+05	1.996e+05	1.788e+05	1.35e+05	6.61e+04	-1.865e+05	-2.473e+05	-3.024e+05	-3.384e+05	-3.745e+05	-4.045e+05	-4.325e+05	-4.368e+05	-4.191e+05	-3.922e+05	-3.653e+05	-3.385e+05	-3.257e+05	-1.954e+05
-9.082e-05	-7.14e+04	-1.329e+05	-1.944e+05	-2.834e+05	-2.88e+05	-2.906e+05	-2.933e+05	-2.96e+05	-2.986e+05	-2.882e+05	-2.777e+05	-2.673e+05	-2.569e+05	-2.523e+05	-1.508e+05	-8.423e+04	-1.764e+04	4.896e+04	1.15e+05	1.685e+05	2.22e+05	2.756e+05	3.297e+05	3.778e+05	3.702e+05	3.559e+05	3.417e+05	3.275e+05	3.05e+05	2.673e+05	2.297e+05	1.92e+05	1.544e+05	-6.757e+04	-1.283e+05	-1.891e+05	-2.499e+05	-3.107e+05	-3.447e+05	-3.808e+05	-4.168e+05	-4.529e+05	-4.669e+05	-4.401e+05	-4.132e+05	-3.863e+05	-3.594e+05	-2.596e+05	-1.684e+05
-9.058e-05	-1.002e+05	-1.617e+05	-2.209e+05	-3.108e+05	-3.058e+05	-3.08e+05	-3.107e+05	-3.134e+05	-3.16e+05	-3.056e+05	-2.952e+05	-2.848e+05	-2.458e+05	-1.829e+05	-1.213e+05	-4.288e+04	2.371e+04	9.031e+04	1.569e+05	2.114e+05	2.649e+05	3.185e+05	3.72e+05	3.993e+05	3.82e+05	3.678e+05	3.535e+05	3.393e+05	3.196e+05	2.819e+05	2.443e+05	2.066e+05	3324	-7.032e+04	-1.138e+05	-1.917e+05	-2.525e+05	-3.133e+05	-3.51e+05	-3.87e+05	-4.231e+05	-4.579e+05	-4.807e+05	-4.583e+05	-4.358e+05	-4.133e+05	-3.909e+05	-2.272e+05	-1.382e+05
-9.033e-05	-1.19e+05	-1.854e+05	-2.519e+05	-3.416e+05	-3.366e+05	-3.315e+05	-3.28e+05	-3.307e+05	-3.334e+05	-3.231e+05	-3.127e+05	-2.556e+05	-1.927e+05	-1.298e+05	-6.82e+04	-6996	5.421e+04	1.317e+05	1.983e+05	2.543e+05	3.078e+05	3.545e+05	3.932e+05	4.202e+05	4.013e+05	3.823e+05	3.654e+05	3.511e+05	3.342e+05	2.965e+05	1.248e+05	4.013e+04	-4.458e+04	-1.253e+05	-1.687e+05	-2.122e+05	-2.556e+05	-3.159e+05	-3.572e+05	-3.926e+05	-4.268e+05	-4.609e+05	-4.951e+05	-4.686e+05	-4.461e+05	-4.236e+05	-2.731e+05	-1.852e+05	-9.623e+04
-9.009e-05	-1.5e+05	-2.164e+05	-2.828e+05	-3.724e+05	-3.674e+05	-3.624e+05	-3.573e+05	-3.523e+05	-3.507e+05	-3.283e+05	-2.654e+05	-2.025e+05	-1.396e+05	-7.673e+04	-1.51e+04	4.61e+04	1.073e+05	1.685e+05	2.396e+05	2.97e+05	3.357e+05	3.744e+05	4.131e+05	4.518e+05	4.221e+05	4.032e+05	3.843e+05	3.653e+05	3.487e+05	1.616e+05	7.693e+04	-7777	-9.249e+04	-1.772e+05	-2.236e+05	-2.671e+05	-3.106e+05	-3.54e+05	-3.904e+05	-3.956e+05	-4.298e+05	-4.64e+05	-4.982e+05	-4.788e+05	-4.564e+05	-3.186e+05	-2.307e+05	-1.427e+05	-5.428e+04
-8.984e-05	-1.81e+05	-2.474e+05	-3.138e+05	-4.032e+05	-3.982e+05	-3.932e+05	-3.881e+05	-3.891e+05	-3.334e+05	-2.747e+05	-2.123e+05	-1.494e+05	-8.654e+04	-2.366e+04	3.8e+04	9.921e+04	1.604e+05	2.216e+05	2.864e+05	3.231e+05	3.556e+05	3.943e+05	4.33e+05	4.717e+05	4.43e+05	4.24e+05	4.051e+05	3.862e+05	1.877e+05	1.105e+05	2.903e+04	-5.568e+04	-1.404e+05	-2.251e+05	-2.786e+05	-3.22e+05	-3.655e+05	-4.092e+05	-4.597e+05	-4.592e+05	-4.588e+05	-4.671e+05	-5.013e+05	-4.891e+05	-3.641e+05	-2.761e+05	-1.882e+05	-1.003e+05	-1.234e+04
-8.96e-05	-2.39e+05	-2.784e+05	-3.448e+05	-4.34e+05	-4.29e+05	-4.24e+05	-3.856e+05	-3.299e+05	-2.742e+05	-2.19e+05	-1.576e+05	-9.632e+04	-3.347e+04	2.941e+04	9.11e+04	1.523e+05	2.156e+05	2.824e+05	3.492e+05	3.867e+05	4.055e+05	4.142e+05	4.529e+05	4.916e+05	4.638e+05	4.449e+05	2.941e+05	2.096e+05	1.25e+05	4.627e+04	-2.961e+04	-1.055e+05	-1.883e+05	-2.73e+05	-3.335e+05	-3.77e+05	-4.209e+05	-4.646e+05	-5.084e+05	-5.285e+05	-5.281e+05	-5.276e+05	-5.272e+05	-4.095e+05	-3.216e+05	-2.337e+05	-1.457e+05	-5.782e+04	3.01e+04
-8.936e-05	-3.489e+05	-3.699e+05	-3.909e+05	-4.649e+05	-4.378e+05	-3.821e+05	-3.264e+05	-2.707e+05	-2.149e+05	-1.632e+05	-1.019e+05	-4.055e+04	2.078e+04	8.249e+04	1.447e+05	2.115e+05	2.783e+05	3.451e+05	4.119e+05	4.504e+05	4.692e+05	4.879e+05	5.067e+05	5.115e+05	4.847e+05	3.159e+05	2.314e+05	1.468e+05	6.228e+04	-1.793e+04	-9.381e+04	-1.697e+05	-2.456e+05	-3.215e+05	-3.888e+05	-4.325e+05	-4.762e+05	-5.2e+05	-5.637e+05	-5.978e+05	-5.974e+05	-5.969e+05	-5.395e+05	-4.167e+05	-2.501e+05	-1.675e+05	-8.492e+04	-2308	8.03e+04
-8.911e-05	-4.587e+05	-4.797e+05	-4.732e+05	-4.361e+05	-3.595e+05	-3.229e+05	-2.672e+05	-2.114e+05	-1.557e+05	-1.074e+05	-4.612e+04	1.521e+04	7.654e+04	1.462e+05	2.111e+05	2.742e+05	3.41e+05	4.079e+05	4.747e+05	5.141e+05	5.328e+05	5.516e+05	5.704e+05	4.907e+05	2.765e+05	2.532e+05	1.687e+05	8.411e+04	-445.2	-8.214e+04	-1.58e+05	-2.339e+05	-3.098e+05	-3.863e+05	-4.63e+05	-4.888e+05	-5.316e+05	-5.754e+05	-6.191e+05	-6.672e+05	-6.667e+05	-6.115e+05	-4.888e+05	-3.661e+05	-1.692e+05	-8.661e+04	-3999	7.861e+04	1.612e+05
-8.887e-05	-5.594e+05	-5.106e+05	-4.618e+05	-4.221e+05	-3.454e+05	-2.688e+05	-2.079e+05	-1.522e+05	-9.648e+04	-5.168e+04	9651	7.648e+04	1.481e+05	2.197e+05	2.879e+05	3.462e+05	4.044e+05	4.706e+05	5.374e+05	5.777e+05	5.965e+05	6.193e+05	5.147e+05	4.272e+05	2.189e+05	1.382e+05	5.749e+04	2.139e+04	-6.317e+04	-1.463e+05	-2.222e+05	-2.981e+05	-3.75e+05	-4.523e+05	-5.547e+05	-5.806e+05	-6.064e+05	-6.323e+05	-6.745e+05	-7.365e+05	-6.836e+05	-5.609e+05	-4.382e+05	-3.155e+05	-1.517e+05	-5690	7.692e+04	1.595e+05	2.307e+05
-8.862e-05	-5.48e+05	-4.992e+05	-4.504e+05	-4.08e+05	-3.314e+05	-2.547e+05	-1.781e+05	-1.014e+05	-3.725e+04	6716	7.835e+04	1.5e+05	2.216e+05	2.932e+05	3.647e+05	4.229e+05	4.812e+05	5.395e+05	6.001e+05	6.414e+05	6.263e+05	5.388e+05	4.512e+05	3.636e+05	1.613e+05	8.063e+04	-74.12	-8.078e+04	-1.615e+05	-2.104e+05	-2.865e+05	-3.638e+05	-4.41e+05	-5.183e+05	-5.955e+05	-6.723e+05	-6.982e+05	-7.24e+05	-7.499e+05	-7.55e+05	-6.33e+05	-5.103e+05	-3.876e+05	-2.649e+05	-1.421e+05	7.523e+04	1.578e+05	2.351e+05	2.979e+05
-8.838e-05	-5.366e+05	-4.879e+05	-4.391e+05	-3.94e+05	-3.173e+05	-2.407e+05	-1.64e+05	-7.518e+04	1.372e+04	9.873e+04	1.518e+05	2.235e+05	2.951e+05	3.667e+05	4.415e+05	4.997e+05	5.58e+05	6.163e+05	7.334e+05	6.56e+05	5.628e+05	4.752e+05	3.877e+05	3.001e+05	1.038e+05	2.307e+04	-5.764e+04	-1.383e+05	-2.19e+05	-3.084e+05	-3.525e+05	-4.297e+05	-5.07e+05	-5.842e+05	-6.615e+05	-7.64e+05	-7.899e+05	-8.158e+05	-8.01e+05	-6.943e+05	-5.773e+05	-4.57e+05	-3.367e+05	-2.142e+05	-9.151e+04	1.562e+05	2.388e+05	3.023e+05	3.65e+05
-8.813e-05	-5.353e+05	-4.765e+05	-4.277e+05	-3.799e+05	-3.033e+05	-2.266e+05	-1.341e+05	-4.677e+04	4.055e+04	1.811e+05	2.438e+05	3.065e+05	3.686e+05	4.402e+05	5.182e+05	5.765e+05	7.848e+05	7.443e+05	7.039e+05	6.167e+05	5.152e+05	4.137e+05	3.242e+05	2.366e+05	4.622e+04	-3.449e+04	-1.152e+05	-2.02e+05	-2.951e+05	-3.883e+05	-4.571e+05	-5.213e+05	-5.73e+05	-6.502e+05	-7.275e+05	-8.557e+05	-8.816e+05	-8.447e+05	-7.38e+05	-6.313e+05	-5.198e+05	-3.995e+05	-2.792e+05	-1.589e+05	-3.866e+04	8.183e+04	3.066e+05	3.694e+05	4.322e+05
-8.789e-05	-5.644e+05	-4.923e+05	-4.202e+05	-3.659e+05	-2.819e+05	-1.946e+05	-1.073e+05	-1.995e+04	6.738e+04	2.634e+05	3.261e+05	3.888e+05	4.515e+05	5.137e+05	5.95e+05	7.957e+05	7.552e+05	7.147e+05	6.743e+05	5.773e+05	4.758e+05	3.744e+05	2.729e+05	1.731e+05	-1.134e+04	-9.558e+04	-1.887e+05	-2.818e+05	-3.75e+05	-4.681e+05	-5.382e+05	-6.023e+05	-6.664e+05	-7.306e+05	-7.935e+05	-9.475e+05	-8.885e+05	-7.818e+05	-6.751e+05	-5.684e+05	-4.616e+05	-3.42e+05	-2.217e+05	-1.014e+05	1.884e+04	2.088e+05	4.003e+05	4.847e+05	5.691e+05
-8.765e-05	-5.935e+05	-5.214e+05	-4.539e+05	-3.243e+05	-2.551e+05	-1.678e+05	-8.044e+04	6882	9.421e+04	3.458e+05	4.085e+05	4.712e+05	5.339e+05	5.943e+05	8.243e+05	7.661e+05	7.256e+05	6.852e+05	6.447e+05	5.379e+05	4.365e+05	3.35e+05	2.335e+05	1.351e+05	-8.45e+04	-1.754e+05	-2.685e+05	-3.616e+05	-4.548e+05	-5.479e+05	-6.193e+05	-6.834e+05	-7.475e+05	-8.116e+05	-8.726e+05	-8.98e+05	-8.255e+05	-7.188e+05	-6.121e+05	-5.054e+05	-3.987e+05	-2.845e+05	-1.642e+05	-4.394e+04	1.247e+05	2.544e+05	3.84e+05	5.639e+05	6.483e+05
-8.74e-05	-6.226e+05	-5.698e+05	-5.177e+05	-2.624e+05	-1.952e+05	-1.281e+05	-5.361e+04	3.371e+04	1.21e+05	4.282e+05	4.909e+05	5.523e+05	6.114e+05	6.705e+05	8.555e+05	7.8e+05	7.045e+05	6.556e+05	6.152e+05	4.986e+05	3.971e+05	2.956e+05	2.031e+05	1.113e+05	-1.705e+05	-2.603e+05	-3.501e+05	-4.415e+05	-5.346e+05	-6.277e+05	-7.003e+05	-7.645e+05	-8.286e+05	-8.591e+05	-8.849e+05	-8.662e+05	-7.534e+05	-6.407e+05	-5.279e+05	-4.424e+05	-3.357e+05	-2.27e+05	-1.067e+05	4.054e+04	1.702e+05	2.999e+05	4.295e+05	6.431e+05	7.275e+05
-8.716e-05	-6.858e+05	-6.337e+05	-5.815e+05	-2.005e+05	-1.333e+05	-6.619e+04	961.9	6.811e+04	1.479e+05	5.102e+05	5.693e+05	6.284e+05	6.875e+05	7.466e+05	8.866e+05	8.112e+05	7.357e+05	6.602e+05	5.856e+05	4.592e+05	3.63e+05	2.711e+05	1.793e+05	8.753e+04	-2.564e+05	-3.462e+05	-4.361e+05	-5.259e+05	-6.157e+05	-7.075e+05	-7.814e+05	-8.197e+05	-8.455e+05	-8.713e+05	-8.971e+05	-8.344e+05	-7.216e+05	-6.088e+05	-4.961e+05	-3.833e+05	-2.706e+05	-1.416e+05	-4.361e+04	8.606e+04	2.157e+05	3.454e+05	4.75e+05	7.223e+05	8.067e+05
-8.691e-05	-7.496e+05	-6.975e+05	-6.454e+05	-1.386e+05	-7.145e+04	-4299	6.285e+04	1.3e+05	2.21e+05	5.87e+05	6.454e+05	7.045e+05	7.636e+05	8.227e+05	9.178e+05	8.423e+05	7.669e+05	6.914e+05	6.477e+05	4.539e+05	3.392e+05	2.474e+05	1.556e+05	6.375e+04	-3.424e+05	-4.322e+05	-5.22e+05	-6.119e+05	-7.017e+05	-7.799e+05	-8.132e+05	-8.32e+05	-8.578e+05	-8.836e+05	-9.094e+05	-9.352e+05	-6.898e+05	-5.77e+05	-4.642e+05	-3.515e+05	-2.021e+05	-5.443e+04	1.001e+05	2.767e+05	4.533e+05	3.909e+05	5.206e+05	6.502e+05	8.859e+05
-8.667e-05	-8.057e+05	-7.613e+05	-7.092e+05	-7.671e+04	-9560	5.759e+04	1.412e+05	2.367e+05	3.323e+05	6.73e+05	7.264e+05	7.806e+05	8.397e+05	8.988e+05	9.49e+05	8.735e+05	7.98e+05	7.39e+05	6.604e+05	4.854e+05	3.617e+05	2.381e+05	1.318e+05	3.998e+04	-4.283e+05	-5.182e+05	-6.08e+05	-6.913e+05	-7.574e+05	-8.234e+05	-8.628e+05	-8.712e+05	-8.796e+05	-8.958e+05	-9.216e+05	-9.474e+05	-6.579e+05	-5.452e+05	-4.103e+05	-2.626e+05	-1.149e+05	3.28e+04	1.87e+05	3.636e+05	5.402e+05	7.168e+05	8.934e+05	1.07e+06	1.125e+06
-8.643e-05	-8.172e+05	-7.952e+05	-7.731e+05	-1.482e+04	6.133e+04	1.569e+05	2.524e+05	3.48e+05	4.435e+05	7.59e+05	8.124e+05	8.658e+05	9.192e+05	9.75e+05	9.802e+05	9.089e+05	8.303e+05	7.517e+05	6.731e+05	5.168e+05	3.932e+05	2.695e+05	1.459e+05	2.225e+04	-7.56e+04	-6.027e+05	-6.687e+05	-7.348e+05	-8.009e+05	-8.669e+05	-9.125e+05	-9.209e+05	-9.293e+05	-9.376e+05	-9.46e+05	-9.597e+05	-6.185e+05	-4.708e+05	-3.231e+05	-1.754e+05	-2.769e+04	1.2e+05	2.738e+05	4.504e+05	6.27e+05	8.036e+05	9.802e+05	1.159e+06	1.089e+06
-8.618e-05	-8.287e+05	-8.068e+05	-7.791e+05	3.585e+04	1.726e+05	2.681e+05	3.637e+05	4.592e+05	5.547e+05	8.45e+05	8.984e+05	9.518e+05	1.005e+06	1.056e+06	1.008e+06	9.216e+05	8.43e+05	7.644e+05	6.858e+05	5.482e+05	4.246e+05	3.009e+05	1.773e+05	5.368e+04	-5.015e+05	-7.798e+05	-7.122e+05	-7.783e+05	-8.443e+05	-9.104e+05	-9.622e+05	-9.705e+05	-9.789e+05	-9.873e+05	-9.957e+05	-9.474e+05	-5.318e+05	-3.452e+05	-2.359e+05	-8.817e+04	5.954e+04	2.072e+05	3.607e+05	5.373e+05	7.139e+05	8.919e+05	1.072e+06	1.251e+06	1.111e+06
-8.594e-05	-8.402e+05	-7.486e+05	-6.398e+05	5.025e+04	2.016e+05	3.53e+05	4.749e+05	5.704e+05	6.66e+05	9.31e+05	9.844e+05	1.037e+06	1.084e+06	1.132e+06	1.062e+06	9.596e+05	8.572e+05	7.771e+05	6.985e+05	5.796e+05	4.56e+05	3.324e+05	-1.603e+05	-3.886e+05	-6.17e+05	-8.852e+05	-9.13e+05	-9.408e+05	-8.878e+05	-9.539e+05	-1.012e+06	-1.02e+06	-1.029e+06	-9.926e+05	-9.422e+05	-8.918e+05	-4.824e+05	-2.958e+05	-1.092e+05	7.739e+04	2.64e+05	2.945e+05	4.475e+05	6.247e+05	8.043e+05	9.84e+05	1.164e+06	1.343e+06	1.132e+06
-8.569e-05	-7.18e+05	-6.092e+05	-5.004e+05	6.465e+04	2.16e+05	3.674e+05	5.188e+05	6.702e+05	7.772e+05	1.017e+06	1.065e+06	1.113e+06	1.16e+06	1.208e+06	1.116e+06	1.014e+06	9.113e+05	8.089e+05	7.112e+05	6.111e+05	1.81e+05	-4.736e+04	-2.757e+05	-5.041e+05	-7.325e+05	-9.906e+05	-1.018e+06	-1.046e+06	-1.074e+06	-1.102e+06	-1.062e+06	-1.038e+06	-9.874e+05	-9.37e+05	-8.866e+05	-8.362e+05	-4.329e+05	-2.463e+05	-5.976e+04	1.268e+05	3.134e+05	5e+05	6.975e+05	7.168e+05	8.964e+05	1.076e+06	1.256e+06	1.306e+06	1.154e+06
-8.545e-05	-5.786e+05	-4.698e+05	-3.61e+05	7.905e+04	2.304e+05	3.818e+05	5.332e+05	6.846e+05	6.776e+05	1.093e+06	1.141e+06	1.188e+06	1.236e+06	1.284e+06	1.17e+06	1.068e+06	9.654e+05	8.63e+05	5.146e+05	2.955e+05	6.554e+04	-1.628e+05	-3.912e+05	-6.196e+05	-8.48e+05	-1.096e+06	-1.124e+06	-1.152e+06	-1.179e+06	-1.198e+06	-1.196e+06	-1.08e+06	-9.318e+05	-8.814e+05	-8.31e+05	-7.806e+05	-3.835e+05	-1.969e+05	-1.032e+04	1.763e+05	3.915e+05	6.254e+05	8.097e+05	9.407e+05	9.885e+05	1.168e+06	1.348e+06	1.327e+06	1.175e+06
-8.521e-05	-4.408e+05	-3.304e+05	-2.216e+05	9.345e+04	2.448e+05	3.962e+05	4.507e+05	6.26e+05	8.013e+05	1.181e+06	1.221e+06	1.264e+06	1.312e+06	1.359e+06	1.224e+06	1.122e+06	1.019e+06	6.237e+05	4.153e+05	1.853e+05	-4.611e+04	-2.775e+05	-5.067e+05	-7.351e+05	-9.634e+05	-1.201e+06	-1.229e+06	-1.254e+06	-1.253e+06	-1.253e+06	-1.251e+06	-1.135e+06	-1.019e+06	-9.035e+05	-7.754e+05	-7.25e+05	-3.34e+05	-1.475e+05	5.44e+04	2.883e+05	5.221e+05	7.56e+05	9.22e+05	1.053e+06	1.184e+06	1.315e+06	1.44e+06	1.349e+06	1.197e+06
-8.496e-05	-3.326e+05	-2.058e+05	-8.223e+04	1.079e+05	2.238e+05	3.991e+05	5.744e+05	7.497e+05	9.25e+05	1.268e+06	1.309e+06	1.35e+06	1.391e+06	1.435e+06	1.278e+06	9.413e+05	7.329e+05	5.244e+05	3.16e+05	7.496e+04	-1.564e+05	-3.878e+05	-6.191e+05	-8.505e+05	-1.079e+06	-1.307e+06	-1.309e+06	-1.309e+06	-1.308e+06	-1.307e+06	-1.305e+06	-1.19e+06	-1.074e+06	-9.583e+05	-8.425e+05	-7.268e+05	-2.827e+05	-4.884e+04	1.85e+05	4.189e+05	6.528e+05	8.866e+05	1.034e+06	1.165e+06	1.296e+06	1.427e+06	1.558e+06	1.367e+06	1.215e+06
-8.472e-05	-2.244e+05	-9.757e+04	2.922e+04	2.126e+05	3.475e+05	5.228e+05	6.981e+05	8.734e+05	1.049e+06	1.356e+06	1.397e+06	1.438e+06	1.478e+06	1.468e+06	1.118e+06	8.42e+05	6.335e+05	4.251e+05	2.167e+05	-3.533e+04	-2.667e+05	-4.981e+05	-7.294e+05	-9.608e+05	-1.188e+06	-1.365e+06	-1.364e+06	-1.363e+06	-1.363e+06	-1.362e+06	-1.36e+06	-1.245e+06	-1.129e+06	-1.013e+06	-8.973e+05	-3.852e+05	-1.235e+05	4.491e+04	3.157e+05	5.495e+05	7.834e+05	1.016e+06	1.147e+06	1.277e+06	1.408e+06	1.528e+06	1.638e+06	1.39e+06	1.233e+06
-8.447e-05	-1.161e+05	5.353e+04	2.478e+05	4.627e+05	5.652e+05	6.678e+05	8.218e+05	9.971e+05	1.172e+06	1.444e+06	1.485e+06	1.522e+06	1.381e+06	1.241e+06	9.266e+05	7.698e+05	5.342e+05	3.258e+05	1.174e+05	-1.456e+05	-3.77e+05	-6.083e+05	-8.116e+05	-1.05e+06	-1.289e+06	-1.478e+06	-1.449e+06	-1.42e+06	-1.417e+06	-1.417e+06	-1.415e+06	-1.299e+06	-1.184e+06	-7.569e+05	-4.773e+05	-1.977e+05	5.289e+04	2.212e+05	3.896e+05	6.801e+05	9.14e+05	1.128e+06	1.259e+06	1.384e+06	1.495e+06	1.605e+06	1.715e+06	1.414e+06	1.255e+06
-8.423e-05	8.47e+04	2.79e+05	4.733e+05	7.128e+05	8.153e+05	9.179e+05	1.02e+06	1.123e+06	1.296e+06	1.532e+06	1.435e+06	1.295e+06	1.154e+06	1.014e+06	7.351e+05	5.783e+05	4.216e+05	2.648e+05	1.806e+04	-2.559e+05	-4.353e+05	-6.741e+05	-9.13e+05	-1.152e+06	-1.391e+06	-1.594e+06	-1.565e+06	-1.536e+06	-1.507e+06	-1.478e+06	-1.47e+06	-1.129e+06	-8.49e+05	-5.694e+05	-2.898e+05	-1.013e+04	2.292e+05	3.976e+05	5.659e+05	7.343e+05	9.027e+05	1.24e+06	1.351e+06	1.461e+06	1.572e+06	1.682e+06	1.598e+06	1.438e+06	1.279e+06
-8.398e-05	3.102e+05	5.044e+05	6.987e+05	9.628e+05	1.065e+06	1.168e+06	1.271e+06	1.373e+06	1.366e+06	1.349e+06	1.208e+06	1.068e+06	9.273e+05	7.868e+05	5.437e+05	3.869e+05	2.301e+05	7.334e+04	-8.344e+04	-2.75e+05	-5.366e+05	-7.755e+05	-1.014e+06	-1.253e+06	-1.492e+06	-1.709e+06	-1.68e+06	-1.651e+06	-1.622e+06	-1.445e+06	-1.209e+06	-9.398e+05	-6.615e+05	-3.819e+05	-1.022e+05	1.774e+05	4.056e+05	5.739e+05	7.423e+05	9.106e+05	1.082e+06	1.207e+06	1.428e+06	1.538e+06	1.649e+06	1.759e+06	1.622e+06	1.463e+06	1.303e+06
-8.374e-05	5.356e+05	7.299e+05	9.242e+05	1.213e+06	1.315e+06	1.418e+06	1.468e+06	1.353e+06	1.239e+06	1.162e+06	9.948e+05	8.407e+05	7.003e+05	5.598e+05	3.522e+05	1.955e+05	3.867e+04	-1.339e+05	-3.186e+05	-6.193e+05	-7.001e+05	-7.808e+05	-1.116e+06	-1.354e+06	-1.593e+06	-1.825e+06	-1.796e+06	-1.767e+06	-1.476e+06	-1.242e+06	-1.003e+06	-7.337e+05	-4.648e+05	-1.943e+05	8.53e+04	3.649e+05	5.819e+05	7.503e+05	9.2e+05	1.092e+06	1.265e+06	1.38e+06	1.458e+06	1.535e+06	1.726e+06	1.836e+06	1.646e+06	1.487e+06	1.327e+06
-8.35e-05	8.93e+05	1.007e+06	1.15e+06	1.463e+06	1.566e+06	1.455e+06	1.341e+06	1.227e+06	1.113e+06	9.817e+05	8.144e+05	6.47e+05	4.797e+05	3.328e+05	1.608e+05	-5460	-1.901e+05	-3.748e+05	-5.595e+05	-9.636e+05	-1.044e+06	-1.125e+06	-1.206e+06	-1.456e+06	-1.695e+06	-1.94e+06	-1.742e+06	-1.508e+06	-1.274e+06	-1.04e+06	-7.964e+05	-5.276e+05	-2.587e+05	1.015e+04	2.79e+05	5.525e+05	7.583e+05	9.306e+05	1.103e+06	1.275e+06	1.447e+06	1.554e+06	1.631e+06	1.709e+06	1.786e+06	1.913e+06	1.67e+06	1.391e+06	1.131e+06
-8.325e-05	1.257e+06	1.371e+06	1.486e+06	1.627e+06	1.443e+06	1.329e+06	1.215e+06	1.101e+06	9.865e+05	8.012e+05	6.339e+05	4.666e+05	2.993e+05	1.292e+05	-6.17e+04	-2.464e+05	-4.31e+05	-6.157e+05	-8.004e+05	-1.308e+06	-1.389e+06	-1.469e+06	-1.55e+06	-1.631e+06	-1.603e+06	-1.773e+06	-1.539e+06	-1.305e+06	-1.071e+06	-8.372e+05	-5.903e+05	-3.215e+05	-5.259e+04	2.163e+05	4.851e+05	7.596e+05	9.435e+05	1.114e+06	1.286e+06	1.458e+06	1.63e+06	1.727e+06	1.805e+06	1.882e+06	1.96e+06	1.802e+06	1.561e+06	1.257e+06	9.963e+05
-8.301e-05	1.621e+06	1.694e+06	1.718e+06	1.81e+06	1.517e+06	1.224e+06	1.088e+06	9.741e+05	8.6e+05	6.208e+05	4.535e+05	2.861e+05	9.816e+04	-9.341e+04	-4.971e+05	-5.681e+05	-6.72e+05	-8.566e+05	-1.041e+06	-1.652e+06	-1.733e+06	-1.814e+06	-1.844e+06	-1.703e+06	-1.563e+06	-1.622e+06	-1.32e+06	-1.102e+06	-8.685e+05	-6.346e+05	-3.842e+05	-1.153e+05	1.535e+05	4.264e+05	7.027e+05	9.79e+05	1.151e+06	1.306e+06	1.469e+06	1.641e+06	1.813e+06	1.901e+06	1.978e+06	1.989e+06	1.822e+06	1.655e+06	1.415e+06	1.152e+06	8.62e+05
-8.276e-05	1.878e+06	1.902e+06	1.927e+06	1.993e+06	1.7e+06	1.407e+06	1.115e+06	8.476e+05	7.336e+05	4.403e+05	2.587e+05	6.714e+04	-1.244e+05	-3.16e+05	-9.352e+05	-1.006e+06	-1.077e+06	-1.148e+06	-1.282e+06	-1.997e+06	-2.077e+06	-1.944e+06	-1.804e+06	-1.663e+06	-1.523e+06	-1.508e+06	-1.207e+06	-9.049e+05	-6.031e+05	-4.319e+05	-1.781e+05	9.318e+04	3.695e+05	6.458e+05	9.222e+05	1.198e+06	1.358e+06	1.514e+06	1.669e+06	1.824e+06	1.996e+06	2.074e+06	2.009e+06	1.842e+06	1.675e+06	1.508e+06	1.268e+06	1.005e+06	7.423e+05
-8.252e-05	2.086e+06	2.111e+06	2.135e+06	2.176e+06	1.883e+06	1.591e+06	1.298e+06	1.005e+06	9.451e+05	2.277e+05	3.612e+04	-1.554e+05	-3.47e+05	-5.386e+05	-1.373e+06	-1.444e+06	-1.516e+06	-1.587e+06	-1.658e+06	-2.201e+06	-2.044e+06	-1.904e+06	-1.764e+06	-1.623e+06	-1.483e+06	-1.395e+06	-1.093e+06	-7.912e+05	-4.895e+05	-1.263e+05	3.629e+04	3.126e+05	5.889e+05	8.653e+05	1.142e+06	1.41e+06	1.565e+06	1.721e+06	1.876e+06	2.032e+06	2.206e+06	2.029e+06	1.862e+06	1.695e+06	1.528e+06	1.361e+06	1.121e+06	8.586e+05	5.956e+05
-8.228e-05	2.295e+06	2.319e+06	2.344e+06	2.359e+06	2.066e+06	1.774e+06	1.633e+06	1.319e+06	1.006e+06	1.98e+05	-1.383e+05	-3.78e+05	-5.696e+05	-7.612e+05	-1.811e+06	-1.883e+06	-1.954e+06	-1.995e+06	-2.002e+06	-2.31e+06	-2.084e+06	-1.864e+06	-1.723e+06	-1.583e+06	-1.443e+06	-1.281e+06	-9.794e+05	-6.776e+05	-3.189e+05	5694	3.393e+05	5.682e+05	8.084e+05	1.085e+06	1.361e+06	1.617e+06	1.773e+06	1.928e+06	2.275e+06	2.185e+06	2.09e+06	1.905e+06	1.72e+06	1.548e+06	1.381e+06	1.215e+06	9.748e+05	7.119e+05	4.49e+05
-8.203e-05	2.54e+06	2.539e+06	2.552e+06	2.542e+06	2.249e+06	2.007e+06	1.694e+06	1.38e+06	1.067e+06	2.263e+05	-1.101e+05	-4.464e+05	-7.828e+05	-9.838e+05	-2.25e+06	-2.308e+06	-2.315e+06	-2.322e+06	-2.329e+06	-2.419e+06	-2.192e+06	-1.966e+06	-1.74e+06	-1.543e+06	-1.403e+06	-1.168e+06	-8.361e+05	-5.115e+05	-1.869e+05	1.377e+05	6.417e+05	8.706e+05	1.099e+06	1.328e+06	1.58e+06	1.824e+06	2.26e+06	2.249e+06	2.159e+06	2.069e+06	1.975e+06	1.79e+06	1.605e+06	1.42e+06	1.235e+06	1.068e+06	8.282e+05	5.355e+05	2.191e+05
-8.179e-05	2.791e+06	2.791e+06	2.791e+06	2.703e+06	2.381e+06	2.068e+06	1.755e+06	1.442e+06	1.128e+06	2.546e+05	-8.178e+04	-4.181e+05	-7.545e+05	-1.091e+06	-2.628e+06	-2.635e+06	-2.642e+06	-2.649e+06	-2.656e+06	-2.528e+06	-2.301e+06	-2.075e+06	-1.849e+06	-1.623e+06	-1.421e+06	-1.029e+06	-7.041e+05	-3.795e+05	-5.496e+04	2.696e+05	9.441e+05	1.173e+06	1.402e+06	1.631e+06	1.86e+06	2.313e+06	2.223e+06	2.133e+06	2.043e+06	1.954e+06	1.859e+06	1.674e+06	1.489e+06	1.304e+06	1.12e+06	9.216e+05	6.084e+05	2.921e+05	-2.423e+04
-8.154e-05	3.042e+06	3.045e+06	3.053e+06	2.832e+06	2.479e+06	2.129e+06	1.816e+06	1.503e+06	1.189e+06	2.829e+05	-5.35e+04	-3.899e+05	-8.551e+05	-1.379e+06	-2.738e+06	-2.885e+06	-2.968e+06	-2.975e+06	-2.982e+06	-2.636e+06	-2.41e+06	-2.184e+06	-1.962e+06	-1.812e+06	-1.661e+06	-8.072e+05	-5.621e+05	-2.476e+05	7.701e+04	4.016e+05	1.246e+06	1.475e+06	1.704e+06	1.921e+06	2.122e+06	2.467e+06	2.243e+06	2.017e+06	1.928e+06	1.838e+06	1.744e+06	1.559e+06	1.374e+06	1.189e+06	9.565e+05	7.205e+05	4.038e+05	6.053e+04	-2.676e+05
-8.13e-05	3.303e+06	3.311e+06	3.319e+06	2.961e+06	2.608e+06	2.256e+06	1.904e+06	1.564e+06	1.25e+06	3.111e+05	-1.049e+05	-6.293e+05	-1.154e+06	-1.678e+06	-2.82e+06	-2.968e+06	-3.116e+06	-3.263e+06	-3.309e+06	-2.745e+06	-2.519e+06	-2.353e+06	-2.203e+06	-2.052e+06	-1.902e+06	-5.373e+05	-2.922e+05	-4.705e+04	2.09e+05	5.336e+05	1.549e+06	1.773e+06	1.974e+06	2.175e+06	2.376e+06	2.661e+06	2.437e+06	2.213e+06	1.989e+06	1.722e+06	1.628e+06	1.443e+06	1.227e+06	9.914e+05	7.554e+05	5.194e+05	2.029e+05	-1.403e+05	-4.836e+05
-8.105e-05	3.569e+06	3.577e+06	3.586e+06	3.09e+06	2.737e+06	2.385e+06	2.033e+06	1.68e+06	1.309e+06	1.209e+05	-4.035e+05	-9.278e+05	-1.452e+06	-1.977e+06	-2.903e+06	-3.051e+06	-3.199e+06	-3.346e+06	-3.494e+06	-2.895e+06	-2.744e+06	-2.594e+06	-2.444e+06	-2.293e+06	-2.143e+06	-2.675e+05	-2.233e+04	2.228e+05	4.68e+05	7.131e+05	1.826e+06	2.027e+06	2.228e+06	2.429e+06	2.631e+06	2.855e+06	2.631e+06	2.406e+06	2.182e+06	1.958e+06	1.722e+06	1.262e+06	1.026e+06	7.903e+05	5.543e+05	3.183e+05	2080	-3.412e+05	-6.845e+05
-8.081e-05	3.835e+06	3.844e+06	3.852e+06	3.219e+06	2.866e+06	2.514e+06	2.162e+06	1.708e+06	1.244e+06	-3.071e+04	-6.821e+05	-1.226e+06	-1.751e+06	-2.275e+06	-2.986e+06	-3.134e+06	-3.282e+06	-3.633e+06	-3.855e+06	-3.164e+06	-2.997e+06	-2.835e+06	-2.684e+06	-2.534e+06	-2.383e+06	2386	2.475e+05	4.927e+05	7.966e+05	1.13e+06	2.155e+06	2.3e+06	2.482e+06	2.684e+06	2.885e+06	3.049e+06	2.824e+06	2.6e+06	2.559e+06	2.379e+06	1.868e+06	1.509e+06	8.251e+05	5.892e+05	3.532e+05	1.173e+05	-1.988e+05	-5.421e+05	-8.853e+05
-8.057e-05	3.857e+06	4.054e+06	4.118e+06	3.348e+06	2.995e+06	2.571e+06	2.107e+06	1.643e+06	1.179e+06	-1.093e+05	-7.607e+05	-1.412e+06	-2.049e+06	-2.574e+06	-3.069e+06	-3.305e+06	-3.527e+06	-3.749e+06	-3.971e+06	-3.432e+06	-3.265e+06	-3.099e+06	-2.932e+06	-2.774e+06	-2.624e+06	2.722e+05	5.533e+05	8.868e+05	1.22e+06	1.554e+06	2.506e+06	2.651e+06	2.797e+06	2.942e+06	3.139e+06	3.242e+06	3.018e+06	2.915e+06	2.735e+06	2.555e+06	2.014e+06	1.656e+06	1.297e+06	9.381e+05	1.521e+05	-8.383e+04	-3.996e+05	-1.651e+06	-1.847e+06
-8.032e-05	3.798e+06	3.994e+06	4.191e+06	3.425e+06	2.97e+06	2.506e+06	2.042e+06	1.578e+06	1.115e+06	-1.879e+05	-8.392e+05	-1.491e+06	-2.142e+06	-2.793e+06	-3.198e+06	-3.421e+06	-3.643e+06	-3.865e+06	-4.087e+06	-3.7e+06	-3.534e+06	-3.367e+06	-3.201e+06	-3.034e+06	-2.81e+06	6.434e+05	9.769e+05	1.31e+06	1.644e+06	1.977e+06	2.857e+06	3.003e+06	3.148e+06	3.293e+06	3.438e+06	3.45e+06	3.27e+06	3.091e+06	2.911e+06	2.731e+06	2.161e+06	1.802e+06	1.443e+06	1.085e+06	7.258e+05	3.67e+05	-1.846e+06	-2.042e+06	-2.237e+06
-8.008e-05	3.738e+06	3.895e+06	3.801e+06	2.999e+06	2.744e+06	2.441e+06	1.977e+06	1.514e+06	1.05e+06	-2.664e+05	-9.178e+05	-1.569e+06	-2.162e+06	-2.702e+06	-3.455e+06	-3.573e+06	-3.758e+06	-3.98e+06	-4.202e+06	-3.969e+06	-3.802e+06	-3.636e+06	-3.469e+06	-2.976e+06	-2.446e+06	7.546e+05	1.401e+06	1.734e+06	2.068e+06	2.401e+06	3.208e+06	3.354e+06	3.499e+06	3.653e+06	3.832e+06	3.749e+06	3.49e+06	3.267e+06	3.087e+06	2.908e+06	2.307e+06	1.949e+06	1.59e+06	1.231e+06	6.348e+05	-9.917e+04	-1.592e+06	-2.045e+06	-2.628e+06
-7.983e-05	3.425e+06	3.332e+06	3.238e+06	2.573e+06	2.317e+06	2.062e+06	1.807e+06	1.449e+06	9.852e+05	-3.45e+05	-9.674e+05	-1.507e+06	-2.046e+06	-2.586e+06	-3.75e+06	-3.869e+06	-3.987e+06	-4.106e+06	-4.318e+06	-4.237e+06	-4.071e+06	-3.672e+06	-3.142e+06	-2.612e+06	-2.081e+06	6.113e+05	1.272e+06	1.933e+06	2.491e+06	2.825e+06	3.56e+06	3.705e+06	3.884e+06	4.063e+06	4.242e+06	4.064e+06	3.805e+06	3.545e+06	3.285e+06	3.084e+06	2.454e+06	2.095e+06	1.596e+06	8.618e+05	1.278e+05	-6.062e+05	-1.904e+06	-2.358e+06	-2.811e+06
-7.959e-05	2.862e+06	2.768e+06	2.675e+06	2.146e+06	1.891e+06	1.636e+06	1.381e+06	1.126e+06	9.453e+05	-3.119e+05	-8.513e+05	-1.391e+06	-1.93e+06	-2.469e+06	-4.046e+06	-4.165e+06	-4.283e+06	-4.401e+06	-4.52e+06	-4.369e+06	-3.838e+06	-3.308e+06	-2.778e+06	-2.247e+06	-1.717e+06	4.68e+05	1.129e+06	1.79e+06	2.451e+06	3.111e+06	3.936e+06	4.115e+06	4.294e+06	4.473e+06	4.652e+06	4.379e+06	4.12e+06	3.86e+06	3.6e+06	3.341e+06	2.56e+06	1.823e+06	1.089e+06	3.548e+05	-3.792e+05	-1.113e+06	-2.217e+06	-2.67e+06	-3.124e+06
-7.935e-05	2.299e+06	2.205e+06	2.112e+06	1.72e+06	1.465e+06	1.21e+06	9.548e+05	7.604e+05	5.008e+05	-5.752e+05	-7.352e+05	-1.275e+06	-1.814e+06	-2.353e+06	-4.342e+06	-4.46e+06	-4.579e+06	-4.638e+06	-4.293e+06	-4.07e+06	-3.498e+06	-2.943e+06	-2.413e+06	-1.883e+06	-1.352e+06	3.247e+05	9.855e+05	1.646e+06	1.885e+06	2.653e+06	4.212e+06	4.506e+06	4.704e+06	4.883e+06	5.062e+06	4.694e+06	4.435e+06	4.175e+06	3.915e+06	3.378e+06	2.281e+06	1.415e+06	5.818e+05	-1.522e+05	-8.862e+05	-1.62e+06	-2.529e+06	-2.983e+06	-3.436e+06
-7.91e-05	1.809e+06	1.65e+06	1.548e+06	1.294e+06	1.039e+06	8.133e+05	5.538e+05	2.942e+05	3.464e+04	-1.129e+06	-1.282e+06	-1.434e+06	-1.698e+06	-2.237e+06	-4.637e+06	-4.756e+06	-4.473e+06	-4.127e+06	-3.782e+06	-3.778e+06	-3.206e+06	-2.633e+06	-2.061e+06	-1.518e+06	-9.876e+05	1.813e+05	6.317e+05	1.4e+06	2.168e+06	2.936e+06	4.421e+06	4.716e+06	5.011e+06	5.293e+06	5.472e+06	5.009e+06	4.749e+06	4.295e+06	3.716e+06	3.137e+06	2.003e+06	1.137e+06	2.709e+05	-5.953e+05	-1.393e+06	-2.127e+06	-2.842e+06	-3.294e+06	-3.748e+06
-7.886e-05	1.359e+06	1.2e+06	1.041e+06	8.663e+05	6.067e+05	3.471e+05	8.758e+04	-1.72e+05	-4.315e+05	-1.682e+06	-1.835e+06	-1.988e+06	-2.141e+06	-2.293e+06	-4.652e+06	-4.307e+06	-3.961e+06	-3.616e+06	-3.271e+06	-3.486e+06	-2.914e+06	-2.341e+06	-1.769e+06	-1.197e+06	-6.245e+05	1.464e+05	9.145e+05	1.683e+06	2.451e+06	3.219e+06	4.631e+06	4.925e+06	5.22e+06	5.515e+06	5.81e+06	5.212e+06	4.632e+06	4.053e+06	3.474e+06	2.895e+06	1.725e+06	8.59e+05	-7208	-8.734e+05	-1.74e+06	-2.606e+06	-3.151e+06	-3.608e+06	-4.066e+06
-7.861e-05	9.097e+05	7.506e+05	4.859e+05	1.304e+05	4.014e+04	-1.19e+05	-3.786e+05	-6.381e+05	-8.977e+05	-2.236e+06	-2.389e+06	-2.541e+06	-2.611e+06	-2.528e+06	-4.305e+06	-3.821e+06	-3.45e+06	-3.105e+06	-2.76e+06	-3.194e+06	-2.622e+06	-2.049e+06	-1.477e+06	-8.149e+05	-1.198e+05	5.705e+05	1.197e+06	1.965e+06	2.733e+06	3.501e+06	4.84e+06	5.135e+06	5.43e+06	5.692e+06	5.668e+06	4.96e+06	4.388e+06	3.812e+06	3.232e+06	2.653e+06	1.447e+06	5.809e+05	-2.853e+05	-1.152e+06	-1.971e+06	-2.738e+06	-3.458e+06	-3.927e+06	-4.384e+06
-7.837e-05	3.83e+05	1.152e+05	-1.526e+05	-6.297e+05	-7.199e+05	-8.102e+05	-9.004e+05	-1.104e+06	-1.364e+06	-2.789e+06	-2.92e+06	-2.837e+06	-2.755e+06	-2.672e+06	-4.033e+06	-3.549e+06	-3.066e+06	-2.594e+06	-2.249e+06	-2.902e+06	-2.33e+06	-1.699e+06	-1.004e+06	-3.092e+05	3.859e+05	1.172e+06	1.756e+06	2.341e+06	3.016e+06	3.784e+06	5.049e+06	5.344e+06	5.37e+06	5.347e+06	5.323e+06	4.706e+06	4.134e+06	3.562e+06	2.99e+06	2.412e+06	1.169e+06	3.028e+05	-5.427e+05	-1.31e+06	-2.076e+06	-2.843e+06	-3.744e+06	-4.22e+06	-4.695e+06
-7.813e-05	-2.555e+05	-5.233e+05	-7.911e+05	-1.39e+06	-1.48e+06	-1.57e+06	-1.66e+06	-1.751e+06	-1.841e+06	-3.147e+06	-3.064e+06	-2.981e+06	-2.899e+06	-2.816e+06	-3.761e+06	-3.277e+06	-2.794e+06	-2.311e+06	-1.828e+06	-2.584e+06	-1.889e+06	-1.194e+06	-4.986e+05	1.965e+05	8.916e+05	1.773e+06	2.357e+06	2.942e+06	3.527e+06	4.111e+06	5.073e+06	5.049e+06	5.025e+06	5.001e+06	4.978e+06	4.452e+06	3.88e+06	3.308e+06	2.736e+06	2.164e+06	8.91e+05	1.192e+05	-6.477e+05	-1.415e+06	-2.181e+06	-2.948e+06	-4.031e+06	-4.506e+06	-4.982e+06
-7.788e-05	-8.94e+05	-1.162e+06	-1.43e+06	-2.15e+06	-2.24e+06	-2.33e+06	-2.421e+06	-2.55e+06	-2.707e+06	-3.374e+06	-3.208e+06	-3.126e+06	-3.043e+06	-2.96e+06	-3.488e+06	-3.005e+06	-2.522e+06	-2.039e+06	-6.328e+05	-1.625e+06	-1.255e+06	-6.88e+05	7073	7.022e+05	1.397e+06	2.374e+06	2.959e+06	3.543e+06	3.945e+06	3.986e+06	4.725e+06	4.704e+06	4.68e+06	4.656e+06	4.632e+06	4.198e+06	3.626e+06	3.054e+06	2.482e+06	2.032e+06	2.726e+05	-1.708e+05	-7.528e+05	-1.52e+06	-2.287e+06	-3.053e+06	-4.317e+06	-4.793e+06	-5.268e+06
-7.764e-05	-1.158e+06	-1.8e+06	-2.068e+06	-2.91e+06	-3e+06	-3.112e+06	-3.269e+06	-3.426e+06	-3.583e+06	-3.695e+06	-3.51e+06	-3.325e+06	-3.187e+06	-3.104e+06	-3.216e+06	-2.733e+06	-1.721e+06	-9.914e+05	-2.616e+05	-5.567e+05	-1.866e+05	1.834e+05	5.535e+05	1.208e+06	1.903e+06	2.975e+06	3.519e+06	3.559e+06	3.599e+06	3.64e+06	4.376e+06	4.354e+06	4.333e+06	4.311e+06	4.287e+06	3.944e+06	3.372e+06	2.857e+06	2.198e+06	1.538e+06	-3.925e+05	-8.359e+05	-1.279e+06	-1.723e+06	-2.392e+06	-3.158e+06	-4.603e+06	-5.079e+06	-6.347e+06
-7.739e-05	-1.116e+06	-1.777e+06	-2.438e+06	-3.674e+06	-3.831e+06	-3.988e+06	-4.145e+06	-4.302e+06	-4.459e+06	-4.016e+06	-3.831e+06	-3.646e+06	-3.461e+06	-3.276e+06	-2.809e+06	-2.08e+06	-1.35e+06	-6.201e+05	1.096e+05	5.119e+05	8.819e+05	1.252e+06	1.622e+06	1.992e+06	2.409e+06	3.132e+06	3.173e+06	3.213e+06	3.253e+06	3.293e+06	4.027e+06	4.005e+06	3.984e+06	3.962e+06	3.941e+06	3.682e+06	3.023e+06	2.363e+06	1.704e+06	1.044e+06	-1.058e+06	-1.501e+06	-1.944e+06	-2.388e+06	-2.831e+06	-3.275e+06	-6.407e+06	-6.185e+06	-5.962e+06
-7.715e-05	-1.073e+06	-1.734e+06	-2.887e+06	-4.563e+06	-4.711e+06	-4.864e+06	-5.021e+06	-5.178e+06	-5.336e+06	-4.337e+06	-4.152e+06	-3.967e+06	-3.798e+06	-3.699e+06	-2.259e+06	-1.708e+06	-9.787e+05	-2.489e+05	4.809e+05	1.58e+06	1.95e+06	2.321e+06	2.691e+06	2.992e+06	3.241e+06	3.167e+06	2.826e+06	2.867e+06	2.907e+06	2.947e+06	3.677e+06	3.656e+06	3.634e+06	3.613e+06	3.426e+06	2.882e+06	2.482e+06	1.869e+06	1.21e+06	5.505e+05	-1.723e+06	-2.166e+06	-2.61e+06	-3.053e+06	-3.431e+06	-3.657e+06	-6.096e+06	-5.799e+06	-5.577e+06
-7.69e-05	-1.362e+06	-2.633e+06	-3.904e+06	-5.455e+06	-5.603e+06	-5.751e+06	-5.899e+06	-6.055e+06	-6.212e+06	-4.659e+06	-4.474e+06	-4.368e+06	-4.269e+06	-4.17e+06	-1.577e+06	-1.026e+06	-4.753e+05	1.223e+05	8.521e+05	2.649e+06	3.019e+06	3.352e+06	3.601e+06	3.85e+06	4.1e+06	3.923e+06	3.327e+06	2.73e+06	2.561e+06	2.601e+06	3.328e+06	3.306e+06	3.166e+06	2.968e+06	2.771e+06	1.936e+06	1.537e+06	1.138e+06	7.161e+05	5.668e+04	-2.388e+06	-2.831e+06	-3.265e+06	-3.491e+06	-3.717e+06	-3.943e+06	-5.877e+06	-5.559e+06	-5.24e+06
-7.666e-05	-2.379e+06	-3.651e+06	-4.922e+06	-6.347e+06	-6.495e+06	-6.643e+06	-6.791e+06	-6.939e+06	-7.088e+06	-5.037e+06	-4.938e+06	-4.839e+06	-4.74e+06	-4.641e+06	-8.952e+05	-3.444e+05	2.064e+05	7.573e+05	1.308e+06	3.712e+06	3.961e+06	4.21e+06	4.46e+06	4.709e+06	4.958e+06	4.679e+06	4.083e+06	3.486e+06	2.89e+06	2.294e+06	2.905e+06	2.707e+06	2.51e+06	2.313e+06	2.115e+06	9.912e+05	5.919e+05	1.927e+05	-2.066e+05	-6.059e+05	-3.053e+06	-3.326e+06	-3.552e+06	-3.777e+06	-4.003e+06	-4.229e+06	-5.658e+06	-5.34e+06	-5.021e+06
-7.642e-05	-3.397e+06	-4.668e+06	-5.939e+06	-7.239e+06	-7.387e+06	-7.535e+06	-7.683e+06	-8.835e+06	-9.09e+06	-5.764e+06	-5.409e+06	-5.31e+06	-5.211e+06	-5.112e+06	-2.135e+05	3.373e+05	8.882e+05	1.439e+06	2.219e+06	4.645e+06	4.833e+06	5.069e+06	5.318e+06	5.567e+06	5.816e+06	5.435e+06	4.839e+06	4.242e+06	3.631e+06	2.938e+06	2.725e+06	2.052e+06	1.854e+06	1.657e+06	1.46e+06	4.606e+04	-3.532e+05	-7.525e+05	-1.152e+06	-1.637e+06	-3.611e+06	-3.675e+06	-3.838e+06	-4.064e+06	-4.29e+06	-4.515e+06	-5.439e+06	-5.121e+06	-4.802e+06
-7.617e-05	-4.143e+06	-5.685e+06	-6.956e+06	-8.131e+06	-8.279e+06	-8.96e+06	-9.215e+06	-9.471e+06	-9.726e+06	-6.94e+06	-6.434e+06	-5.928e+06	-5.682e+06	-5.583e+06	4.682e+05	1.019e+06	1.724e+06	2.564e+06	3.403e+06	5.61e+06	5.797e+06	5.985e+06	6.176e+06	6.425e+06	6.674e+06	6.191e+06	5.595e+06	4.911e+06	4.217e+06	3.524e+06	3.095e+06	2.305e+06	1.515e+06	1.001e+06	8.039e+05	-8.991e+05	-1.298e+06	-1.742e+06	-2.301e+06	-2.86e+06	-4.176e+06	-4.241e+06	-4.305e+06	-4.37e+06	-4.576e+06	-4.802e+06	-5.22e+06	-4.901e+06	-4.047e+06
-7.593e-05	-4.557e+06	-6.177e+06	-7.797e+06	-9.023e+06	-9.341e+06	-9.596e+06	-9.851e+06	-1.011e+07	-1.036e+07	-8.115e+06	-7.609e+06	-7.103e+06	-6.597e+06	-6.091e+06	1.229e+06	2.068e+06	2.908e+06	3.747e+06	4.587e+06	6.574e+06	6.762e+06	6.95e+06	7.137e+06	7.325e+06	7.533e+06	6.884e+06	6.191e+06	5.497e+06	4.804e+06	4.11e+06	3.466e+06	2.676e+06	1.885e+06	1.095e+06	3.048e+05	-1.847e+06	-2.406e+06	-2.965e+06	-3.524e+06	-4.083e+06	-4.742e+06	-4.807e+06	-4.871e+06	-4.935e+06	-5e+06	-5.088e+06	-4.862e+06	-4.377e+06	-3.893e+06
-7.568e-05	-4.97e+06	-6.591e+06	-8.091e+06	-1.012e+07	-1.005e+07	-1.023e+07	-1.049e+07	-1.074e+07	-1.1e+07	-9.291e+06	-8.785e+06	-8.279e+06	-7.75e+06	-6.241e+06	1.562e+06	3.252e+06	4.092e+06	4.931e+06	5.77e+06	7.539e+06	7.727e+06	7.914e+06	8.102e+06	8.417e+06	8.923e+06	7.618e+06	6.777e+06	6.083e+06	5.39e+06	4.696e+06	3.837e+06	3.046e+06	2.256e+06	1.466e+06	-4.614e+04	-2.918e+06	-3.629e+06	-4.189e+06	-4.748e+06	-5.307e+06	-5.308e+06	-5.372e+06	-5.437e+06	-5.501e+06	-5.587e+06	-5.804e+06	-4.679e+06	-4.224e+06	-3.74e+06
-7.544e-05	-5.314e+06	-6.747e+06	-8.181e+06	-1.131e+07	-1.124e+07	-1.118e+07	-1.112e+07	-1.138e+07	-1.163e+07	-1.047e+07	-9.96e+06	-8.691e+06	-7.182e+06	-5.673e+06	9.787e+05	2.839e+06	4.699e+06	6.115e+06	6.954e+06	8.504e+06	8.691e+06	8.924e+06	9.429e+06	9.935e+06	1.044e+07	8.826e+06	7.774e+06	6.722e+06	5.976e+06	5.283e+06	4.207e+06	3.417e+06	2.148e+06	4.215e+05	-1.305e+06	-3.879e+06	-4.59e+06	-5.3e+06	-5.971e+06	-6.53e+06	-5.874e+06	-5.938e+06	-6.003e+06	-6.201e+06	-6.418e+06	-6.635e+06	-4.44e+06	-4.005e+06	-3.57e+06
-7.52e-05	-5.403e+06	-6.836e+06	-8.27e+06	-1.25e+07	-1.244e+07	-1.237e+07	-1.231e+07	-1.224e+07	-1.227e+07	-1.114e+07	-9.632e+06	-8.123e+06	-6.614e+06	-5.104e+06	3.954e+05	2.256e+06	4.116e+06	5.976e+06	7.837e+06	9.469e+06	9.936e+06	1.044e+07	1.095e+07	1.145e+07	1.196e+07	1.003e+07	8.982e+06	7.93e+06	6.878e+06	5.869e+06	4.342e+06	2.615e+06	8.891e+05	-8.373e+05	-2.564e+06	-4.84e+06	-5.55e+06	-6.261e+06	-6.972e+06	-7.683e+06	-6.44e+06	-6.599e+06	-6.816e+06	-7.033e+06	-7.25e+06	-7.467e+06	-4.201e+06	-3.766e+06	-3.331e+06
-7.495e-05	-5.492e+06	-6.926e+06	-8.359e+06	-1.369e+07	-1.363e+07	-1.356e+07	-1.35e+07	-1.327e+07	-1.255e+07	-1.076e+07	-9.064e+06	-7.554e+06	-6.045e+06	-4.536e+06	-1.88e+05	1.672e+06	3.533e+06	5.393e+06	6.596e+06	1.021e+07	1.143e+07	1.196e+07	1.246e+07	1.297e+07	1.348e+07	1.124e+07	1.019e+07	9.138e+06	8.085e+06	6.657e+06	3.485e+06	1.357e+06	-3.697e+05	-2.096e+06	-3.823e+06	-5.8e+06	-6.511e+06	-7.222e+06	-7.932e+06	-9.636e+06	-7.646e+06	-7.505e+06	-7.647e+06	-7.864e+06	-8.081e+06	-8.298e+06	-3.962e+06	-3.527e+06	-3.092e+06
-7.471e-05	-5.635e+06	-7.015e+06	-8.449e+06	-1.488e+07	-1.482e+07	-1.475e+07	-1.405e+07	-1.333e+07	-1.261e+07	-1.09e+07	-8.981e+06	-7.062e+06	-5.477e+06	-3.968e+06	-7.713e+05	1.089e+06	2.586e+06	4.697e+06	6.809e+06	1.049e+07	1.171e+07	1.293e+07	1.398e+07	1.449e+07	1.499e+07	1.245e+07	1.14e+07	1.007e+07	8.639e+06	7.211e+06	3.343e+06	9.719e+05	-1.4e+06	-3.355e+06	-5.081e+06	-6.761e+06	-7.472e+06	-8.732e+06	-9.565e+06	-1.04e+07	-9.096e+06	-8.955e+06	-8.815e+06	-8.696e+06	-8.913e+06	-9.13e+06	-3.723e+06	-3.288e+06	-2.588e+06
-7.446e-05	-5.879e+06	-7.223e+06	-8.568e+06	-1.608e+07	-1.554e+07	-1.482e+07	-1.411e+07	-1.339e+07	-1.267e+07	-1.104e+07	-9.123e+06	-7.203e+06	-5.284e+06	-3.4e+06	-1.425e+06	6.867e+05	2.798e+06	4.909e+06	7.021e+06	1.078e+07	1.2e+07	1.321e+07	1.443e+07	1.565e+07	1.651e+07	1.348e+07	1.205e+07	1.062e+07	9.193e+06	7.764e+06	3.202e+06	8.302e+05	-1.541e+06	-3.913e+06	-6.285e+06	-7.722e+06	-8.661e+06	-9.494e+06	-1.033e+07	-1.116e+07	-1.055e+07	-1.041e+07	-1.026e+07	-1.012e+07	-9.984e+06	-9.962e+06	-3.362e+06	-2.373e+06	-1.384e+06
-7.422e-05	-6.123e+06	-7.468e+06	-8.691e+06	-1.547e+07	-1.554e+07	-1.488e+07	-1.417e+07	-1.345e+07	-1.273e+07	-1.118e+07	-9.265e+06	-7.345e+06	-5.426e+06	-3.689e+06	-1.128e+06	8.989e+05	3.01e+06	5.122e+06	7.233e+06	1.106e+07	1.228e+07	1.35e+07	1.472e+07	1.583e+07	1.658e+07	1.393e+07	1.26e+07	1.117e+07	9.746e+06	8.318e+06	3.06e+06	6.884e+05	-1.683e+06	-4.055e+06	-6.197e+06	-8.905e+06	-9.423e+06	-1.026e+07	-1.109e+07	-1.192e+07	-1.2e+07	-1.186e+07	-1.171e+07	-1.157e+07	-1.143e+07	-1.036e+07	-2.648e+06	-1.168e+06	-1.793e+05
-7.397e-05	-6.313e+06	-7.403e+06	-8.492e+06	-1.416e+07	-1.423e+07	-1.431e+07	-1.422e+07	-1.351e+07	-1.279e+07	-1.133e+07	-9.406e+06	-7.614e+06	-5.907e+06	-4.2e+06	-6.91e+05	1.291e+06	3.272e+06	5.334e+06	7.445e+06	1.135e+07	1.256e+07	1.378e+07	1.455e+07	1.531e+07	1.608e+07	1.372e+07	1.273e+07	1.173e+07	1.03e+07	8.872e+06	2.918e+06	5.467e+05	-1.693e+06	-3.689e+06	-5.684e+06	-1.033e+07	-1.078e+07	-1.123e+07	-1.185e+07	-1.269e+07	-1.345e+07	-1.331e+07	-1.316e+07	-1.234e+07	-1.125e+07	-1.015e+07	-3.497e+06	-1.323e+06	8.505e+05
-7.373e-05	-6.115e+06	-7.204e+06	-8.294e+06	-1.285e+07	-1.292e+07	-1.3e+07	-1.307e+07	-1.315e+07	-1.285e+07	-1.154e+07	-9.832e+06	-8.125e+06	-6.418e+06	-4.711e+06	-2.537e+05	1.728e+06	3.709e+06	5.691e+06	7.673e+06	1.163e+07	1.252e+07	1.328e+07	1.404e+07	1.48e+07	1.557e+07	1.351e+07	1.252e+07	1.153e+07	1.054e+07	9.426e+06	2.81e+06	8.151e+05	-1.18e+06	-3.175e+06	-5.171e+06	-1.176e+07	-1.221e+07	-1.266e+07	-1.311e+07	-1.356e+07	-1.49e+07	-1.432e+07	-1.322e+07	-1.213e+07	-1.103e+07	-9.94e+06	-4.345e+06	-2.171e+06	2109
-7.349e-05	-5.916e+06	-7.006e+06	-8.095e+06	-1.154e+07	-1.162e+07	-1.169e+07	-1.176e+07	-1.04e+07	-1.002e+07	-1.161e+07	-1.034e+07	-8.636e+06	-6.929e+06	-5.223e+06	1.837e+05	2.165e+06	4.147e+06	6.128e+06	7.624e+06	1.105e+07	1.2e+07	1.276e+07	1.352e+07	1.428e+07	1.507e+07	1.33e+07	1.231e+07	1.133e+07	1.034e+07	1.082e+07	3.081e+06	1.328e+06	-6.67e+05	-2.662e+06	-4.658e+06	-1.319e+07	-1.364e+07	-1.409e+07	-1.454e+07	-1.484e+07	-1.554e+07	-1.412e+07	-1.301e+07	-1.192e+07	-1.082e+07	-9.728e+06	-5.193e+06	-3.02e+06	-8.463e+05
-7.324e-05	-5.55e+06	-6.807e+06	-7.897e+06	-1.024e+07	-1.031e+07	-1.038e+07	-9.273e+06	-8.89e+06	-8.507e+06	-9.333e+06	-9.235e+06	-9.137e+06	-7.441e+06	-5.734e+06	6.21e+05	2.603e+06	4.371e+06	5.308e+06	6.245e+06	1.014e+07	1.113e+07	1.211e+07	1.301e+07	1.377e+07	1.456e+07	1.309e+07	1.211e+07	1.197e+07	1.092e+07	9.88e+06	2.652e+06	1.201e+06	-2.5e+05	-2.149e+06	-4.144e+06	-1.462e+07	-1.507e+07	-1.552e+07	-1.528e+07	-1.501e+07	-1.591e+07	-1.448e+07	-1.305e+07	-1.171e+07	-1.061e+07	-9.516e+06	-6.042e+06	-3.868e+06	-2.241e+06
-7.3e-05	-4.667e+06	-6.152e+06	-7.637e+06	-8.927e+06	-8.528e+06	-8.145e+06	-7.761e+06	-7.378e+06	-6.995e+06	-7.058e+06	-6.961e+06	-6.863e+06	-6.765e+06	-6.245e+06	1.058e+06	2.054e+06	2.991e+06	3.928e+06	4.865e+06	9.238e+06	1.022e+07	1.121e+07	1.219e+07	1.318e+07	1.388e+07	1.311e+07	1.207e+07	1.103e+07	9.987e+06	8.944e+06	2.223e+06	7.721e+05	-6.79e+05	-2.13e+06	-3.631e+06	-1.605e+07	-1.6e+07	-1.573e+07	-1.545e+07	-1.518e+07	-1.627e+07	-1.484e+07	-1.342e+07	-1.199e+07	-1.056e+07	-9.304e+06	-7.058e+06	-4.544e+06	-2.031e+06
-7.275e-05	-3.784e+06	-5.269e+06	-6.542e+06	-6.943e+06	-7.016e+06	-6.633e+06	-6.249e+06	-5.866e+06	-5.483e+06	-4.784e+06	-4.687e+06	-4.589e+06	-4.491e+06	-4.657e+06	3.037e+05	6.738e+05	1.611e+06	2.548e+06	3.485e+06	8.331e+06	9.316e+06	1.03e+07	1.129e+07	1.224e+07	1.3e+07	1.217e+07	1.114e+07	1.009e+07	9.051e+06	8.008e+06	1.794e+06	3.431e+05	-1.108e+06	-2.559e+06	-3.915e+06	-1.568e+07	-1.617e+07	-1.589e+07	-1.562e+07	-1.534e+07	-1.663e+07	-1.521e+07	-1.378e+07	-1.235e+07	-1.093e+07	-9.636e+06	-6.849e+06	-4.334e+06	-1.821e+06
-7.251e-05	-2.869e+06	-3.668e+06	-4.467e+06	-4.54e+06	-4.671e+06	-4.801e+06	-4.738e+06	-4.354e+06	-3.971e+06	-2.51e+06	-2.412e+06	-2.479e+06	-2.761e+06	-3.043e+06	9.72e+05	7.259e+05	4.799e+05	1.168e+06	2.105e+06	7.425e+06	8.41e+06	9.395e+06	9.994e+06	1.05e+07	1.169e+07	1.086e+07	1.003e+07	9.157e+06	8.115e+06	7.072e+06	1.365e+06	-8.597e+04	-1.498e+06	-2.736e+06	-3.975e+06	-1.38e+07	-1.471e+07	-1.561e+07	-1.579e+07	-1.551e+07	-1.7e+07	-1.557e+07	-1.414e+07	-1.281e+07	-1.155e+07	-1.029e+07	-6.644e+06	-4.128e+06	-1.611e+06
-7.227e-05	-7.937e+05	-1.593e+06	-2.392e+06	-2.137e+06	-2.268e+06	-2.398e+06	-2.528e+06	-2.659e+06	-2.459e+06	-3.009e+05	-5.832e+05	-8.655e+05	-1.148e+06	-1.43e+06	1.64e+06	1.394e+06	1.148e+06	9.021e+05	7.25e+05	6.518e+06	7.241e+06	7.75e+06	8.26e+06	8.769e+06	1.039e+07	9.558e+06	8.728e+06	7.897e+06	7.067e+06	6.136e+06	9.361e+05	-3.184e+05	-1.557e+06	-2.796e+06	-4.035e+06	-1.193e+07	-1.283e+07	-1.374e+07	-1.464e+07	-1.554e+07	-1.736e+07	-1.598e+07	-1.472e+07	-1.346e+07	-1.22e+07	-1.094e+07	-6.44e+06	-3.923e+06	-1.407e+06
-7.202e-05	1.281e+06	4.822e+05	-3.168e+05	2.657e+05	1.353e+05	4857	-1.256e+05	-2.56e+05	4.465e+05	1.367e+06	1.03e+06	7.478e+05	4.655e+05	1.832e+05	2.309e+06	2.063e+06	1.816e+06	1.57e+06	-4.181e+05	5.76e+06	5.507e+06	6.016e+06	6.525e+06	7.035e+06	9.084e+06	8.253e+06	7.423e+06	6.593e+06	5.763e+06	4.727e+06	8.247e+05	-3.78e+05	-1.617e+06	-2.856e+06	-4.094e+06	-1.006e+07	-1.096e+07	-1.186e+07	-1.277e+07	-1.111e+07	-1.663e+07	-1.664e+07	-1.537e+07	-1.411e+07	-1.285e+07	-1.159e+07	-6.236e+06	-3.719e+06	-1.202e+06
-7.178e-05	2.636e+06	2.557e+06	1.758e+06	2.669e+06	2.538e+06	2.408e+06	2.873e+06	3.649e+06	4.424e+06	3.926e+06	3.097e+06	2.361e+06	2.079e+06	1.796e+06	2.977e+06	2.731e+06	1.427e+06	1.329e+06	1.232e+06	5.956e+06	5.35e+06	4.744e+06	4.791e+06	5.301e+06	7.779e+06	6.949e+06	6.119e+06	5.162e+06	4.028e+06	2.894e+06	5.331e+05	-5.717e+05	-1.676e+06	-2.915e+06	-4.154e+06	-8.184e+06	-9.088e+06	-9.992e+06	-9.417e+06	-1.04e+07	-1.474e+07	-1.495e+07	-1.516e+07	-1.477e+07	-1.351e+07	-1.224e+07	-6.031e+06	-3.515e+06	-1.123e+06
-7.153e-05	-2.989e+05	1.797e+06	3.833e+06	5.072e+06	5.3e+06	6.076e+06	6.851e+06	7.627e+06	8.402e+06	6.485e+06	5.656e+06	4.827e+06	3.998e+06	3.41e+06	3.645e+06	3.174e+06	3.077e+06	2.98e+06	2.882e+06	6.152e+06	5.546e+06	4.941e+06	4.335e+06	3.729e+06	6.475e+06	5.597e+06	4.463e+06	3.329e+06	2.195e+06	1.061e+06	2.414e+05	-8.633e+05	-1.968e+06	-3.073e+06	-4.214e+06	-6.311e+06	-6.746e+06	-7.727e+06	-8.707e+06	-9.688e+06	-1.284e+07	-1.305e+07	-1.326e+07	-1.347e+07	-1.368e+07	-1.29e+07	-5.827e+06	-4.016e+06	-2.282e+06
-7.129e-05	-3.234e+06	-1.138e+06	1.282e+06	7.107e+06	9.278e+06	1.005e+07	1.083e+07	1.16e+07	1.238e+07	9.044e+06	8.215e+06	7.386e+06	6.557e+06	6.398e+06	5.089e+06	4.824e+06	4.727e+06	4.63e+06	4.532e+06	6.348e+06	5.742e+06	5.137e+06	4.531e+06	3.925e+06	3.942e+06	3.764e+06	2.63e+06	1.496e+06	3.616e+05	-7.725e+05	-5.019e+04	-1.155e+06	-2.26e+06	-3.364e+06	-4.487e+06	-5.015e+06	-6.037e+06	-7.017e+06	-7.998e+06	-8.978e+06	-1.095e+07	-1.116e+07	-1.137e+07	-1.158e+07	-1.178e+07	-1.17e+07	-6.788e+06	-5.174e+06	-3.44e+06
-7.104e-05	-6.168e+06	-2.093e+06	2.248e+06	7.734e+06	1.045e+07	1.316e+07	1.481e+07	1.558e+07	1.636e+07	1.16e+07	1.077e+07	1.028e+07	1.073e+07	1.117e+07	7.73e+06	7.061e+06	6.393e+06	6.28e+06	6.183e+06	6.544e+06	5.939e+06	5.333e+06	3.439e+06	8.36e+05	2.451e+05	1.879e+05	1.306e+05	-3.375e+05	-1.472e+06	-2.606e+06	-3.418e+05	-1.447e+06	-2.552e+06	-3.724e+06	-4.895e+06	-4.154e+06	-5.222e+06	-6.29e+06	-7.288e+06	-8.269e+06	-9.055e+06	-9.264e+06	-9.473e+06	-9.503e+06	-9.255e+06	-9.007e+06	-4.967e+06	-4.952e+06	-4.598e+06
-7.08e-05	-5.468e+06	-1.127e+06	3.215e+06	8.362e+06	1.107e+07	1.379e+07	1.65e+07	1.921e+07	2.034e+07	1.417e+07	1.461e+07	1.506e+07	1.55e+07	1.595e+07	1.037e+07	9.702e+06	9.034e+06	8.365e+06	7.833e+06	6.74e+06	5.37e+06	2.766e+06	1.632e+05	-2.44e+06	-3.452e+06	-3.509e+06	-3.566e+06	-3.623e+06	-3.681e+06	-4.439e+06	-6.335e+05	-1.788e+06	-2.96e+06	-4.131e+06	-5.303e+06	-3.292e+06	-4.36e+06	-5.428e+06	-6.497e+06	-7.559e+06	-7.161e+06	-7.311e+06	-7.063e+06	-6.815e+06	-6.567e+06	-6.319e+06	-3.146e+06	-3.131e+06	-3.116e+06
-7.056e-05	-4.502e+06	-1.604e+05	4.181e+06	8.99e+06	1.17e+07	1.441e+07	1.713e+07	1.984e+07	2.542e+07	1.894e+07	1.939e+07	1.983e+07	2.028e+07	2.072e+07	1.301e+07	1.234e+07	1.167e+07	1.101e+07	1.003e+07	4.994e+06	2.094e+06	-5.096e+05	-3.113e+06	-5.716e+06	-7.148e+06	-7.206e+06	-7.263e+06	-7.32e+06	-7.377e+06	-1.18e+07	-1.264e+06	-2.196e+06	-3.367e+06	-4.539e+06	-5.71e+06	-2.43e+06	-3.498e+06	-4.567e+06	-5.635e+06	-6.703e+06	-4.669e+06	-4.623e+06	-4.375e+06	-4.127e+06	-3.879e+06	-3.631e+06	-1.325e+06	-1.31e+06	-1.295e+06
-7.031e-05	-3.623e+06	8.06e+05	5.147e+06	9.617e+06	1.233e+07	1.504e+07	1.953e+07	2.302e+07	2.652e+07	2.264e+07	2.374e+07	2.461e+07	2.505e+07	2.55e+07	1.565e+07	1.498e+07	1.432e+07	1.164e+07	8.672e+06	2.737e+06	-4.558e+05	-3.649e+06	-6.389e+06	-8.992e+06	-1.085e+07	-1.09e+07	-1.096e+07	-1.368e+07	-1.408e+07	-1.449e+07	-6.249e+06	-4.776e+06	-3.775e+06	-4.946e+06	-6.118e+06	-1.568e+06	-2.637e+06	-3.705e+06	-3.501e+06	-2.505e+06	-1.469e+06	-1.517e+06	-1.566e+06	-1.439e+06	-1.191e+06	-9.427e+05	4.963e+05	5.112e+05	5.262e+05
-7.007e-05	-4.819e+06	7.729e+05	6.114e+06	1.024e+07	1.364e+07	1.713e+07	2.062e+07	2.412e+07	2.761e+07	2.63e+07	2.739e+07	2.849e+07	2.958e+07	3.027e+07	1.829e+07	1.622e+07	1.325e+07	1.028e+07	7.309e+06	4.805e+05	-2.713e+06	-5.906e+06	-9.099e+06	-1.227e+07	-1.454e+07	-1.46e+07	-1.595e+07	-1.636e+07	-1.676e+07	-1.717e+07	-1.123e+07	-9.76e+06	-8.287e+06	-6.814e+06	-6.525e+06	-7.065e+05	-1.042e+06	-4.624e+04	9.498e+05	1.946e+06	1.732e+06	1.683e+06	1.634e+06	1.586e+06	1.537e+06	1.745e+06	2.317e+06	2.158e+06	2.207e+06
-6.982e-05	-6.016e+06	-4.232e+05	5.169e+06	1.172e+07	1.473e+07	1.823e+07	2.172e+07	2.522e+07	2.871e+07	2.995e+07	3.104e+07	3.214e+07	3.323e+07	3.396e+07	1.821e+07	1.486e+07	1.189e+07	8.919e+06	5.947e+06	-1.776e+06	-4.969e+06	-8.163e+06	-1.136e+07	-1.455e+07	-1.87e+07	-1.823e+07	-1.863e+07	-1.904e+07	-1.944e+07	-1.985e+07	-1.622e+07	-1.474e+07	-1.327e+07	-1.18e+07	-1.01e+07	1.24e+06	3.408e+06	4.404e+06	5.4e+06	6.396e+06	4.932e+06	4.884e+06	4.835e+06	4.786e+06	4.738e+06	5.257e+06	4.314e+06	4.363e+06	4.413e+06
-6.958e-05	-7.212e+06	-2.495e+06	1.864e+06	1.44e+07	1.698e+07	1.956e+07	2.282e+07	2.631e+07	2.981e+07	3.36e+07	3.47e+07	3.569e+07	3.575e+07	3.581e+07	2.214e+07	1.61e+07	1.053e+07	7.556e+06	4.584e+06	-4.033e+06	-7.226e+06	-1.042e+07	-1.362e+07	-1.684e+07	-2.359e+07	-2.272e+07	-2.186e+07	-2.172e+07	-2.213e+07	-2.253e+07	-2.12e+07	-1.973e+07	-1.826e+07	-1.497e+07	-1.134e+07	-1.241e+06	3.768e+06	8.776e+06	9.851e+06	1.085e+07	8.133e+06	8.084e+06	8.035e+06	8.231e+06	9.419e+06	1.061e+07	8.026e+06	7.135e+06	6.619e+06
-6.934e-05	-1.019e+07	-5.834e+06	-1.475e+06	1.707e+07	1.965e+07	2.224e+07	2.482e+07	2.741e+07	3.09e+07	3.725e+07	3.749e+07	3.754e+07	3.76e+07	3.766e+07	2.608e+07	2.004e+07	1.4e+07	7.964e+06	3.222e+06	-6.29e+06	-9.488e+06	-1.27e+07	-1.592e+07	-1.913e+07	-2.848e+07	-2.761e+07	-2.675e+07	-2.588e+07	-2.501e+07	-2.521e+07	-2.619e+07	-2.347e+07	-1.984e+07	-1.621e+07	-1.259e+07	-3.722e+06	1.287e+06	6.296e+06	1.13e+07	1.53e+07	1.133e+07	1.128e+07	1.239e+07	1.358e+07	1.477e+07	1.596e+07	1.187e+07	1.097e+07	1.008e+07
-6.909e-05	-1.353e+07	-9.172e+06	-4.813e+06	1.974e+07	2.233e+07	2.491e+07	2.75e+07	3.008e+07	3.274e+07	3.928e+07	3.934e+07	3.94e+07	3.945e+07	3.951e+07	3.002e+07	2.398e+07	1.794e+07	1.19e+07	5.862e+06	-7.64e+06	-1.178e+07	-1.5e+07	-1.821e+07	-2.143e+07	-3.337e+07	-3.25e+07	-3.164e+07	-3.077e+07	-2.99e+07	-2.916e+07	-2.834e+07	-2.471e+07	-2.108e+07	-1.746e+07	-1.383e+07	-6.203e+06	-1.194e+06	3.815e+06	8.824e+06	1.383e+07	1.428e+07	1.656e+07	1.774e+07	1.893e+07	2.012e+07	2.131e+07	1.571e+07	1.481e+07	1.392e+07
-6.885e-05	-1.687e+07	-1.251e+07	-8.152e+06	2.242e+07	2.5e+07	2.759e+07	3.021e+07	3.294e+07	3.566e+07	4.204e+07	4.148e+07	4.125e+07	4.13e+07	4.136e+07	3.395e+07	2.791e+07	2.188e+07	1.888e+07	1.243e+07	-4.865e+06	-1.101e+07	-1.716e+07	-2.051e+07	-2.372e+07	-3.826e+07	-3.739e+07	-3.653e+07	-3.568e+07	-3.52e+07	-3.471e+07	-3.177e+07	-2.679e+07	-2.232e+07	-1.87e+07	-1.507e+07	-8.683e+06	-3.675e+06	1.334e+06	7.45e+06	1.375e+07	1.574e+07	1.918e+07	2.262e+07	2.428e+07	2.547e+07	2.666e+07	1.954e+07	1.865e+07	1.776e+07
-6.86e-05	-2.024e+07	-1.586e+07	-1.149e+07	2.509e+07	2.768e+07	3.041e+07	3.313e+07	3.585e+07	3.858e+07	4.495e+07	4.439e+07	4.383e+07	4.327e+07	4.321e+07	3.789e+07	3.302e+07	2.657e+07	2.013e+07	1.368e+07	-2.089e+06	-8.239e+06	-1.439e+07	-2.054e+07	-2.602e+07	-4.315e+07	-4.228e+07	-4.172e+07	-4.124e+07	-4.075e+07	-4.027e+07	-3.535e+07	-3.037e+07	-2.539e+07	-2.041e+07	-1.631e+07	-1.116e+07	-5.713e+06	5.877e+05	6.889e+06	1.319e+07	1.72e+07	2.064e+07	2.408e+07	2.752e+07	3.082e+07	3.201e+07	2.338e+07	2.149e+07	1.868e+07
-6.836e-05	-2.361e+07	-1.923e+07	-1.485e+07	2.612e+07	3.06e+07	3.332e+07	3.605e+07	3.877e+07	4.149e+07	4.787e+07	4.731e+07	4.675e+07	4.619e+07	4.572e+07	4.072e+07	3.427e+07	2.782e+07	2.138e+07	1.493e+07	6.869e+05	-5.463e+06	-1.161e+07	-1.776e+07	-2.391e+07	-4.576e+07	-4.776e+07	-4.728e+07	-4.679e+07	-4.631e+07	-4.582e+07	-3.892e+07	-3.394e+07	-2.896e+07	-2.398e+07	-1.9e+07	-1.258e+07	-6.274e+06	2.681e+04	6.328e+06	1.263e+07	1.867e+07	2.211e+07	2.555e+07	2.898e+07	3.242e+07	3.598e+07	2.481e+07	2.199e+07	1.918e+07
-6.812e-05	-2.698e+07	-2.144e+07	-1.491e+07	2.048e+07	2.816e+07	3.583e+07	3.896e+07	4.168e+07	4.441e+07	5.079e+07	5.023e+07	4.967e+07	4.954e+07	4.946e+07	4.364e+07	3.618e+07	2.907e+07	2.263e+07	1.618e+07	3.463e+06	-2.687e+06	-8.837e+06	-1.54e+07	-2.297e+07	-4.288e+07	-4.729e+07	-5.17e+07	-5.235e+07	-5.186e+07	-5.138e+07	-4.249e+07	-3.751e+07	-3.253e+07	-2.872e+07	-2.563e+07	-1.314e+07	-6.839e+06	-5.341e+05	5.767e+06	1.207e+07	2.013e+07	2.357e+07	2.701e+07	3.045e+07	3.435e+07	3.826e+07	3.649e+07	3.375e+07	1.967e+07
-6.787e-05	-2.76e+07	-2.106e+07	-1.453e+07	1.485e+07	2.253e+07	3.02e+07	3.788e+07	4.46e+07	4.732e+07	5.371e+07	5.345e+07	5.337e+07	5.328e+07	5.32e+07	4.664e+07	3.918e+07	3.172e+07	2.426e+07	1.743e+07	6.238e+06	5.427e+04	-7.524e+06	-1.51e+07	-2.268e+07	-4e+07	-4.441e+07	-4.882e+07	-5.323e+07	-5.742e+07	-5.693e+07	-4.606e+07	-4.178e+07	-3.869e+07	-3.56e+07	-3.251e+07	-1.371e+07	-7.408e+06	-1.102e+06	5.203e+06	1.151e+07	2.16e+07	2.503e+07	2.882e+07	3.272e+07	3.663e+07	4.053e+07	3.882e+07	3.608e+07	3.334e+07
-6.763e-05	-2.722e+07	-2.069e+07	-1.415e+07	9.218e+06	1.689e+07	2.457e+07	3.224e+07	3.992e+07	3.891e+07	5.728e+07	5.719e+07	5.711e+07	5.702e+07	5.694e+07	4.964e+07	4.218e+07	3.472e+07	2.727e+07	1.981e+07	8.19e+06	3.476e+05	-7.231e+06	-1.481e+07	-2.239e+07	-3.713e+07	-4.154e+07	-4.594e+07	-5.035e+07	-5.476e+07	-6.07e+07	-5.176e+07	-4.867e+07	-4.558e+07	-4.249e+07	-3.94e+07	-1.428e+07	-7.977e+06	-1.671e+06	4.634e+06	1.094e+07	2.292e+07	2.719e+07	3.109e+07	3.499e+07	3.89e+07	4.28e+07	4.115e+07	3.841e+07	3.567e+07
-6.738e-05	-2.685e+07	-2.031e+07	-1.378e+07	3.586e+06	1.126e+07	1.894e+07	2.109e+07	2.851e+07	3.592e+07	5.404e+07	5.945e+07	6.085e+07	6.076e+07	6.068e+07	5.264e+07	4.519e+07	3.773e+07	3.051e+07	2.352e+07	1.261e+07	2.635e+06	-6.938e+06	-1.452e+07	-2.209e+07	-3.425e+07	-3.866e+07	-4.307e+07	-4.747e+07	-5.372e+07	-5.921e+07	-5.3e+07	-5.391e+07	-5.246e+07	-4.937e+07	-4.628e+07	-1.485e+07	-8.546e+06	-2.241e+06	4.25e+06	1.139e+07	2.287e+07	2.814e+07	3.336e+07	3.727e+07	4.117e+07	4.507e+07	4.348e+07	4.074e+07	3.8e+07
-6.714e-05	-2.945e+07	-2.083e+07	-1.34e+07	-2.046e+06	5.629e+06	1.069e+07	1.81e+07	2.551e+07	3.293e+07	4.83e+07	5.371e+07	5.912e+07	6.45e+07	6.442e+07	5.565e+07	4.831e+07	4.132e+07	3.433e+07	2.734e+07	1.703e+07	7.057e+06	-2.921e+06	-1.29e+07	-2.18e+07	-3.137e+07	-3.578e+07	-4.126e+07	-4.674e+07	-5.223e+07	-5.771e+07	-5.299e+07	-5.39e+07	-5.481e+07	-5.572e+07	-5.317e+07	-1.542e+07	-9.115e+06	-2.012e+06	5.125e+06	1.226e+07	2.281e+07	2.809e+07	3.336e+07	3.864e+07	4.344e+07	4.735e+07	4.582e+07	4.594e+07	4.448e+07
-6.689e-05	-3.268e+07	-2.406e+07	-1.544e+07	-7.289e+06	2.787e+05	7.692e+06	1.511e+07	2.252e+07	2.993e+07	4.255e+07	4.796e+07	5.337e+07	5.878e+07	6.419e+07	5.911e+07	5.213e+07	4.514e+07	3.815e+07	3.116e+07	2.146e+07	1.148e+07	1.501e+06	-8.476e+06	-1.845e+07	-2.889e+07	-3.428e+07	-3.976e+07	-4.525e+07	-5.073e+07	-5.622e+07	-5.299e+07	-5.39e+07	-5.481e+07	-5.571e+07	-5.662e+07	-1.541e+07	-8.274e+06	-1.137e+06	6e+06	1.314e+07	2.276e+07	2.803e+07	3.331e+07	3.858e+07	4.386e+07	4.909e+07	4.909e+07	4.763e+07	4.617e+07
-6.665e-05	-3.591e+07	-2.807e+07	-2.158e+07	-1.202e+07	-3.604e+06	4.698e+06	1.211e+07	1.952e+07	2.694e+07	3.68e+07	4.221e+07	4.762e+07	5.341e+07	5.932e+07	5.835e+07	5.941e+07	4.896e+07	4.197e+07	3.498e+07	2.588e+07	1.59e+07	5.923e+06	-4.115e+06	-1.471e+07	-2.799e+07	-3.313e+07	-3.827e+07	-4.375e+07	-4.924e+07	-5.472e+07	-5.298e+07	-5.389e+07	-5.48e+07	-5.501e+07	-5.436e+07	-3.862e+07	-3.13e+07	-2.621e+05	6.875e+06	1.401e+07	2.27e+07	2.798e+07	3.325e+07	3.853e+07	4.453e+07	5.082e+07	5.079e+07	4.932e+07	4.786e+07
-6.641e-05	-4.149e+07	-3.5e+07	-2.851e+07	-1.676e+07	-8.34e+06	8.079e+04	8.501e+06	1.653e+07	2.394e+07	3.106e+07	3.671e+07	4.262e+07	4.854e+07	5.445e+07	5.42e+07	5.526e+07	5.632e+07	5.738e+07	3.88e+07	3.03e+07	2.032e+07	9.831e+06	-7.613e+05	-1.135e+07	-2.709e+07	-3.223e+07	-3.737e+07	-4.251e+07	-4.774e+07	-5.323e+07	-5.298e+07	-5.359e+07	-5.294e+07	-5.229e+07	-5.164e+07	-3.835e+07	-3.102e+07	-2.369e+07	-1.637e+07	1.489e+07	2.265e+07	2.792e+07	3.37e+07	3.998e+07	4.626e+07	5.254e+07	5.25e+07	5.103e+07	4.956e+07
-6.616e-05	-4.843e+07	-4.194e+07	-3.545e+07	-2.15e+07	-1.308e+07	-4.655e+06	3.766e+06	1.219e+07	1.929e+07	2.593e+07	3.184e+07	3.775e+07	4.367e+07	4.958e+07	5.005e+07	5.111e+07	5.217e+07	5.323e+07	5.429e+07	3.437e+07	2.378e+07	1.318e+07	2.592e+06	-8e+06	-2.619e+07	-3.133e+07	-3.647e+07	-4.162e+07	-4.676e+07	-5.19e+07	-5.152e+07	-5.087e+07	-5.022e+07	-4.957e+07	-4.892e+07	-3.808e+07	-3.075e+07	-2.342e+07	-1.609e+07	-8.765e+06	-1.497e+06	2.914e+07	3.542e+07	4.171e+07	4.799e+07	5.427e+07	5.42e+07	5.273e+07	5.126e+07
-6.592e-05	-5.537e+07	-4.888e+07	-4.239e+07	-2.623e+07	-1.781e+07	-9.391e+06	-9.703e+05	1.8e+06	4.364e+06	1.863e+07	2.68e+07	3.289e+07	3.88e+07	4.471e+07	4.59e+07	4.696e+07	4.802e+07	5.067e+07	5.124e+07	3.29e+07	3.201e+07	1.654e+07	5.946e+06	-4.646e+06	-2.53e+07	-3.044e+07	-3.558e+07	-4.072e+07	-4.496e+07	-4.879e+07	-4.858e+07	-4.809e+07	-4.75e+07	-4.685e+07	-4.62e+07	-3.781e+07	-3.048e+07	-2.315e+07	-2.561e+07	-2.129e+07	-3.491e+06	4.881e+06	3.715e+07	4.343e+07	4.971e+07	5.6e+07	5.591e+07	5.444e+07	5.297e+07
-6.567e-05	-4.728e+07	-5.296e+07	-4.932e+07	-3.097e+07	-2.255e+07	-1.825e+07	-1.569e+07	-1.312e+07	-1.056e+07	9.877e+06	1.805e+07	2.622e+07	3.393e+07	3.984e+07	4.175e+07	4.36e+07	4.417e+07	4.473e+07	4.53e+07	2.919e+07	2.83e+07	2.741e+07	2.652e+07	-1.293e+06	-2.44e+07	-2.954e+07	-3.412e+07	-3.795e+07	-4.178e+07	-4.561e+07	-4.555e+07	-4.506e+07	-4.457e+07	-4.413e+07	-4.348e+07	-3.753e+07	-3.021e+07	-2.995e+07	-2.562e+07	-2.13e+07	-5.486e+06	2.887e+06	1.126e+07	1.963e+07	5.144e+07	5.772e+07	5.761e+07	5.976e+07	5.724e+07
-6.543e-05	-3.32e+07	-3.889e+07	-4.458e+07	-3.83e+07	-3.574e+07	-3.317e+07	-3.061e+07	-2.804e+07	-2.548e+07	1.121e+06	9.29e+06	1.746e+07	2.563e+07	3.38e+07	3.709e+07	3.766e+07	3.823e+07	3.88e+07	3.936e+07	2.548e+07	2.459e+07	2.37e+07	2.281e+07	2.192e+07	-2.275e+07	-2.711e+07	-3.094e+07	-3.477e+07	-3.859e+07	-4.242e+07	-4.253e+07	-4.204e+07	-4.154e+07	-4.105e+07	-4.056e+07	-3.861e+07	-3.428e+07	-2.996e+07	-2.563e+07	-2.131e+07	-7.48e+06	8.929e+05	9.266e+06	1.764e+07	2.601e+07	3.438e+07	6.458e+07	6.207e+07	5.955e+07
-6.519e-05	-1.912e+07	-2.607e+07	-3.823e+07	-3.793e+07	-4.44e+07	-4.809e+07	-4.553e+07	-4.297e+07	-4.04e+07	-7.636e+06	5.337e+05	8.703e+06	1.419e+07	1.762e+07	2.977e+07	3.145e+07	3.229e+07	3.286e+07	3.343e+07	2.177e+07	2.088e+07	1.999e+07	1.91e+07	2.149e+07	-1.293e+07	-1.533e+07	-2.775e+07	-3.158e+07	-3.541e+07	-3.924e+07	-3.95e+07	-3.901e+07	-3.852e+07	-3.844e+07	-3.949e+07	-3.99e+07	-3.462e+07	-2.997e+07	-2.564e+07	-2.132e+07	-9.474e+06	-1.101e+06	7.271e+06	1.564e+07	2.32e+07	3.017e+07	6.155e+07	6.438e+07	6.186e+07
-6.494e-05	-1.11e+07	-2.326e+07	-3.542e+07	-3.728e+07	-4.375e+07	-5.022e+07	-5.669e+07	-5.789e+07	-5.532e+07	-1.639e+07	-9.677e+06	-6.24e+06	-2.803e+06	6.34e+05	2.191e+07	2.359e+07	2.527e+07	2.692e+07	2.749e+07	1.806e+07	1.717e+07	1.865e+07	2.134e+07	2.402e+07	-3.115e+06	-5.514e+06	-7.913e+06	-1.031e+07	-3.223e+07	-3.605e+07	-3.647e+07	-3.6e+07	-3.704e+07	-3.809e+07	-3.913e+07	-4.156e+07	-3.628e+07	-3.1e+07	-2.572e+07	-2.133e+07	-1.147e+07	-3.095e+06	4.812e+06	1.179e+07	1.876e+07	2.573e+07	5.205e+07	5.741e+07	6.277e+07
-6.47e-05	-8.288e+06	-2.045e+07	-3.261e+07	-3.663e+07	-4.31e+07	-4.957e+07	-5.604e+07	-6.251e+07	-8.752e+07	-3.01e+07	-2.667e+07	-2.323e+07	-1.979e+07	-1.635e+07	1.405e+07	1.573e+07	1.742e+07	1.91e+07	2.078e+07	1.58e+07	1.849e+07	2.118e+07	2.387e+07	2.655e+07	6.703e+06	4.304e+06	1.905e+06	-4.933e+05	-2.892e+06	-5.291e+06	-3.46e+07	-3.564e+07	-3.669e+07	-3.773e+07	-3.878e+07	-4.321e+07	-3.793e+07	-3.265e+07	-2.737e+07	-2.209e+07	-1.358e+07	-6.602e+06	3.719e+05	7.346e+06	1.432e+07	2.129e+07	4.255e+07	4.791e+07	5.327e+07
-6.445e-05	-5.478e+06	-1.764e+07	-2.98e+07	-3.598e+07	-4.245e+07	-4.892e+07	-5.539e+07	-7.585e+07	-8.452e+07	-4.241e+07	-4.365e+07	-4.022e+07	-3.678e+07	-3.334e+07	6.195e+06	7.877e+06	9.558e+06	1.152e+07	1.496e+07	1.671e+07	2.053e+07	2.371e+07	2.64e+07	2.908e+07	1.652e+07	1.412e+07	1.172e+07	9.325e+06	2.084e+07	1.966e+07	-2.236e+07	-3.529e+07	-3.633e+07	-3.738e+07	-3.842e+07	-4.486e+07	-3.958e+07	-3.43e+07	-2.902e+07	-2.654e+07	-2.104e+07	-1.201e+07	-4.068e+06	2.906e+06	9.881e+06	1.685e+07	3.305e+07	3.841e+07	4.377e+07
-6.421e-05	3.441e+06	-1.454e+07	-2.699e+07	-3.533e+07	-4.18e+07	-5.551e+07	-6.418e+07	-7.285e+07	-8.153e+07	-5.018e+07	-5.21e+07	-5.401e+07	-5.377e+07	-5.033e+07	-1.662e+06	1.906e+04	3.289e+06	6.725e+06	1.016e+07	1.728e+07	2.111e+07	2.493e+07	2.875e+07	3.161e+07	2.634e+07	2.394e+07	2.859e+07	2.74e+07	2.622e+07	2.504e+07	-7.635e+06	-1.198e+07	-1.632e+07	-3.703e+07	-3.807e+07	-4.651e+07	-4.124e+07	-3.792e+07	-3.596e+07	-3.401e+07	-2.894e+07	-1.991e+07	-1.089e+07	-1.868e+06	5.441e+06	1.242e+07	2.355e+07	2.891e+07	3.383e+07
-6.396e-05	1.629e+07	-1.685e+06	-1.966e+07	-3.517e+07	-4.384e+07	-5.252e+07	-6.119e+07	-6.986e+07	-7.853e+07	-5.795e+07	-5.986e+07	-6.178e+07	-6.369e+07	-6.561e+07	-8.38e+06	-4.944e+06	-1.508e+06	1.928e+06	5.364e+06	1.786e+07	2.168e+07	2.55e+07	2.933e+07	3.315e+07	3.634e+07	3.515e+07	3.397e+07	3.279e+07	3.16e+07	3.042e+07	7.085e+06	2.744e+06	-1.596e+06	-5.937e+06	-1.028e+07	-4.929e+07	-4.734e+07	-4.538e+07	-4.343e+07	-4.147e+07	-3.684e+07	-2.781e+07	-1.879e+07	-9.769e+06	-7.461e+05	7.975e+06	1.453e+07	2.074e+07	2.695e+07
-6.372e-05	2.915e+07	1.144e+07	2.508e+04	-3.265e+07	-4.101e+07	-4.952e+07	-5.819e+07	-6.686e+07	-7.554e+07	-6.571e+07	-6.763e+07	-6.954e+07	-7.303e+07	-7.883e+07	-2.461e+07	-1.033e+07	-6.305e+06	-2.869e+06	5.668e+05	1.843e+07	2.225e+07	2.608e+07	2.99e+07	3.432e+07	4.668e+07	4.239e+07	3.935e+07	3.817e+07	3.698e+07	3.58e+07	2.181e+07	1.746e+07	1.312e+07	8.416e+06	4.134e+05	-4.225e+07	-5.356e+07	-5.285e+07	-5.089e+07	-4.894e+07	-4.474e+07	-3.571e+07	-2.669e+07	-1.767e+07	-9.419e+06	-2.138e+06	6.094e+06	1.386e+07	2.007e+07
-6.348e-05	4.713e+07	3.571e+07	2.429e+07	-3.02e+07	-3.856e+07	-4.691e+07	-5.527e+07	-6.387e+07	-7.254e+07	-7.348e+07	-7.598e+07	-8.178e+07	-8.757e+07	-9.337e+07	-4.809e+07	-3.381e+07	-1.953e+07	-7.667e+06	-4.23e+06	1.901e+07	2.283e+07	2.705e+07	3.165e+07	3.624e+07	5.74e+07	5.311e+07	4.883e+07	4.454e+07	4.236e+07	4.118e+07	3.653e+07	3.219e+07	2.473e+07	1.672e+07	8.719e+06	-2.745e+07	-3.876e+07	-5.007e+07	-5.836e+07	-5.64e+07	-5.264e+07	-4.361e+07	-3.493e+07	-2.765e+07	-2.036e+07	-1.308e+07	-4.811e+06	3.754e+06	1.232e+07
-6.323e-05	7.14e+07	5.998e+07	4.856e+07	-2.775e+07	-3.611e+07	-4.447e+07	-5.282e+07	-6.118e+07	-6.955e+07	-8.472e+07	-9.052e+07	-9.632e+07	-1.021e+08	-1.079e+08	-7.156e+07	-5.729e+07	-4.301e+07	-2.873e+07	-1.446e+07	1.978e+07	2.438e+07	2.897e+07	3.357e+07	3.817e+07	6.812e+07	6.383e+07	5.955e+07	5.526e+07	5.098e+07	4.669e+07	4.904e+07	4.103e+07	3.303e+07	2.503e+07	1.703e+07	-1.265e+07	-2.396e+07	-3.527e+07	-4.658e+07	-5.789e+07	-6.054e+07	-5.315e+07	-4.587e+07	-3.859e+07	-3.131e+07	-2.403e+07	-1.572e+07	-7.151e+06	1.413e+06
-6.299e-05	9.567e+07	8.425e+07	7.283e+07	-2.531e+07	-3.366e+07	-4.202e+07	-5.037e+07	-6.255e+07	-7.68e+07	-9.915e+07	-1.051e+08	-1.109e+08	-1.167e+08	-1.225e+08	-9.504e+07	-8.076e+07	-6.649e+07	-6.63e+07	-5.013e+07	5.666e+06	2.325e+07	3.09e+07	3.549e+07	4.009e+07	7.884e+07	7.455e+07	7.027e+07	6.598e+07	6.424e+07	6.692e+07	6.129e+07	4.934e+07	4.134e+07	3.333e+07	2.533e+07	2.152e+06	-9.16e+06	-2.047e+07	-3.178e+07	-3.462e+07	-5.405e+07	-6.459e+07	-5.682e+07	-4.954e+07	-4.226e+07	-3.498e+07	-2.662e+07	-1.806e+07	-9.491e+06
-6.274e-05	1.18e+08	1.085e+08	9.71e+07	-2.286e+07	-3.121e+07	-4.189e+07	-5.614e+07	-7.039e+07	-8.464e+07	-1.134e+08	-1.194e+08	-1.253e+08	-1.312e+08	-1.37e+08	-1.185e+08	-1.042e+08	-9.587e+07	-7.97e+07	-6.354e+07	-1.48e+07	2.791e+06	2.038e+07	3.742e+07	4.201e+07	8.956e+07	8.528e+07	8.181e+07	8.449e+07	8.717e+07	8.985e+07	7.836e+07	6.529e+07	5.221e+07	4.164e+07	3.364e+07	1.695e+07	5.64e+06	-1.085e+06	-1.178e+07	-2.248e+07	-4.105e+07	-5.159e+07	-6.213e+07	-7.267e+07	-5.32e+07	-4.592e+07	-3.752e+07	-2.896e+07	-3.181e+07
-6.25e-05	1.385e+08	1.293e+08	1.201e+08	-2.123e+07	-3.548e+07	-4.972e+07	-6.397e+07	-7.822e+07	-9.247e+07	-1.276e+08	-1.336e+08	-1.396e+08	-1.456e+08	-1.515e+08	-1.416e+08	-1.254e+08	-1.093e+08	-9.311e+07	-7.694e+07	-3.526e+07	-1.767e+07	-8.38e+04	1.75e+07	3.509e+07	1.003e+08	1.02e+08	1.047e+08	1.074e+08	1.101e+08	1.128e+08	9.543e+07	8.235e+07	6.928e+07	5.62e+07	4.312e+07	3.245e+07	2.175e+07	1.106e+07	3.608e+05	-1.034e+07	-2.804e+07	-3.858e+07	-4.912e+07	-5.967e+07	-7.021e+07	-5.687e+07	-5.81e+07	-5.532e+07	-5.255e+07
-6.226e-05	1.589e+08	1.497e+08	1.354e+08	1.806e+06	-3.562e+07	-5.756e+07	-7.18e+07	-8.605e+07	-1.003e+08	-1.419e+08	-1.479e+08	-1.538e+08	-1.604e+08	-1.686e+08	-1.594e+08	-1.388e+08	-1.227e+08	-1.065e+08	-9.035e+07	-5.572e+07	-3.813e+07	-2.054e+07	-2.959e+06	1.864e+07	8.869e+07	1.151e+08	1.276e+08	1.303e+08	1.33e+08	1.357e+08	1.125e+08	9.942e+07	8.635e+07	7.327e+07	6.849e+07	4.776e+07	3.39e+07	2.32e+07	1.25e+07	1.807e+06	-1.504e+07	-2.558e+07	-3.612e+07	-4.666e+07	-6.033e+07	-8.093e+07	-7.514e+07	-7.607e+07	-7.329e+07
-6.201e-05	1.758e+08	1.609e+08	1.46e+08	3.404e+07	-3.395e+06	-4.082e+07	-7.825e+07	-9.389e+07	-1.081e+08	-1.561e+08	-1.621e+08	-1.704e+08	-1.786e+08	-1.868e+08	-1.814e+08	-1.602e+08	-1.391e+08	-1.199e+08	-1.038e+08	-7.618e+07	-5.859e+07	-3.859e+07	-1.463e+07	9.325e+06	7.071e+07	9.708e+07	1.234e+08	1.498e+08	1.559e+08	1.586e+08	1.296e+08	1.165e+08	1.096e+08	1.049e+08	1.002e+08	6.561e+07	5.159e+07	3.758e+07	2.465e+07	1.395e+07	-2.033e+06	-1.257e+07	-2.383e+07	-4.443e+07	-6.503e+07	-8.563e+07	-8.204e+07	-8.729e+07	-9.253e+07
-6.177e-05	1.863e+08	1.714e+08	1.565e+08	6.626e+07	2.883e+07	-8.595e+06	-4.603e+07	-8.345e+07	-1.16e+08	-1.721e+08	-1.803e+08	-1.885e+08	-1.967e+08	-2.05e+08	-2.033e+08	-1.822e+08	-1.611e+08	-1.399e+08	-1.188e+08	-9.582e+07	-7.186e+07	-4.79e+07	-2.394e+07	1.32e+04	5.272e+07	7.909e+07	1.055e+08	1.318e+08	1.582e+08	1.815e+08	1.508e+08	1.461e+08	1.413e+08	1.366e+08	1.319e+08	8.345e+07	6.944e+07	5.543e+07	4.142e+07	2.741e+07	1.097e+07	-7.932e+06	-2.853e+07	-4.913e+07	-6.973e+07	-9.033e+07	-8.895e+07	-9.419e+07	-9.944e+07
-6.152e-05	1.968e+08	1.819e+08	1.67e+08	9.849e+07	6.106e+07	2.363e+07	-1.38e+07	-1.495e+07	-5.282e+07	-1.759e+08	-1.985e+08	-2.067e+08	-2.149e+08	-2.231e+08	-2.253e+08	-2.042e+08	-1.831e+08	-1.619e+08	-1.487e+08	-1.142e+08	-8.18e+07	-5.721e+07	-3.326e+07	-9.299e+06	3.473e+07	6.11e+07	8.747e+07	1.138e+08	1.4e+08	1.709e+08	1.701e+08	1.778e+08	1.731e+08	1.683e+08	1.636e+08	1.013e+08	8.729e+07	7.328e+07	5.927e+07	4.559e+07	1.444e+07	-1.184e+07	-3.323e+07	-5.383e+07	-7.443e+07	-9.503e+07	-9.585e+07	-1.011e+08	-1.063e+08
-6.128e-05	2.11e+08	1.924e+08	1.775e+08	1.307e+08	9.329e+07	7.529e+07	3.742e+07	-4.435e+05	-3.831e+07	-1.472e+08	-1.826e+08	-2.179e+08	-2.331e+08	-2.413e+08	-2.473e+08	-2.262e+08	-2.107e+08	-1.985e+08	-1.863e+08	-1.381e+08	-1.057e+08	-7.331e+07	-4.257e+07	-1.861e+07	1.674e+07	4.311e+07	6.878e+07	9.974e+07	1.307e+08	1.617e+08	1.668e+08	1.823e+08	1.979e+08	2e+08	1.953e+08	1.192e+08	1.051e+08	9.133e+07	7.788e+07	6.443e+07	1.959e+07	-6.691e+06	-3.297e+07	-5.853e+07	-7.913e+07	-9.973e+07	-1.028e+08	-1.08e+08	-1.291e+08
-6.104e-05	2.305e+08	2.104e+08	1.903e+08	1.655e+08	1.277e+08	8.98e+07	5.194e+07	1.407e+07	-2.38e+07	-1.185e+08	-1.538e+08	-1.892e+08	-2.245e+08	-2.594e+08	-2.727e+08	-2.605e+08	-2.483e+08	-2.361e+08	-2.239e+08	-1.619e+08	-1.296e+08	-9.72e+07	-6.483e+07	-3.245e+07	-1.245e+06	2.853e+07	5.949e+07	9.045e+07	1.214e+08	1.524e+08	1.634e+08	1.79e+08	1.946e+08	2.102e+08	2.257e+08	1.371e+08	1.236e+08	1.102e+08	9.671e+07	8.326e+07	2.474e+07	-1.541e+06	-2.782e+07	-5.41e+07	-8.037e+07	-1.044e+08	-1.142e+08	-1.233e+08	-1.325e+08
-6.079e-05	2.501e+08	2.299e+08	2.183e+08	1.848e+08	1.429e+08	1.043e+08	6.645e+07	2.858e+07	-9.28e+06	-8.973e+07	-1.251e+08	-1.604e+08	-1.974e+08	-2.434e+08	-2.888e+08	-2.981e+08	-2.859e+08	-2.737e+08	-2.615e+08	-1.858e+08	-1.535e+08	-1.211e+08	-8.872e+07	-6.278e+07	-1.429e+07	1.87e+07	5.02e+07	8.116e+07	1.121e+08	1.431e+08	1.6e+08	1.756e+08	1.912e+08	2.068e+08	2.304e+08	1.592e+08	1.424e+08	1.29e+08	1.155e+08	1.021e+08	2.989e+07	3.61e+06	-2.267e+07	-4.895e+07	-7.319e+07	-9.138e+07	-1.187e+08	-1.267e+08	-1.358e+08
-6.055e-05	2.752e+08	2.661e+08	2.57e+08	2.064e+08	1.644e+08	1.225e+08	8.096e+07	4.309e+07	3.542e+06	-6.099e+07	-9.635e+07	-1.412e+08	-1.873e+08	-2.334e+08	-2.749e+08	-2.924e+08	-3.099e+08	-3.113e+08	-2.991e+08	-2.097e+08	-1.773e+08	-1.483e+08	-1.282e+08	-1.081e+08	-2.708e+07	5.903e+06	3.889e+07	7.188e+07	1.028e+08	1.338e+08	1.567e+08	1.723e+08	1.936e+08	2.183e+08	2.429e+08	1.85e+08	1.675e+08	1.5e+08	1.344e+08	1.209e+08	3.504e+07	8.76e+06	-1.743e+07	-3.561e+07	-5.38e+07	-7.199e+07	-1.278e+08	-1.336e+08	-1.394e+08
-6.03e-05	3.139e+08	3.048e+08	2.957e+08	2.279e+08	1.86e+08	1.441e+08	1.021e+08	6.018e+07	1.491e+07	-3.905e+07	-8.513e+07	-1.312e+08	-1.773e+08	-2.234e+08	-2.61e+08	-2.785e+08	-2.96e+08	-3.135e+08	-3.31e+08	-2.339e+08	-2.138e+08	-1.937e+08	-1.736e+08	-1.534e+08	-3.988e+07	-6.894e+06	2.609e+07	5.908e+07	9.207e+07	1.245e+08	1.569e+08	1.815e+08	2.061e+08	2.308e+08	2.554e+08	2.108e+08	1.934e+08	1.759e+08	1.584e+08	1.409e+08	4.019e+07	2.015e+07	1.961e+06	-1.623e+07	-3.442e+07	-5.261e+07	-1.37e+08	-1.428e+08	-1.486e+08
-6.006e-05	3.526e+08	3.436e+08	3.345e+08	2.495e+08	2.075e+08	1.656e+08	1.237e+08	8.639e+07	2.966e+07	-2.556e+07	-7.511e+07	-1.212e+08	-1.673e+08	-2.134e+08	-2.471e+08	-2.646e+08	-2.821e+08	-2.996e+08	-3.452e+08	-2.61e+08	-2.591e+08	-2.39e+08	-2.189e+08	-1.988e+08	-5.268e+07	-1.969e+07	1.33e+07	4.628e+07	7.872e+07	1.081e+08	1.646e+08	1.94e+08	2.186e+08	2.433e+08	2.679e+08	2.367e+08	2.192e+08	2.017e+08	1.842e+08	2.133e+08	6.542e+07	3.97e+07	2.135e+07	3.158e+06	-1.503e+07	-3.322e+07	-1.461e+08	-1.519e+08	-1.577e+08
-5.981e-05	3.716e+08	3.823e+08	3.732e+08	2.71e+08	2.291e+08	1.888e+08	1.588e+08	1.288e+08	5.564e+07	3.954e+05	-5.488e+07	-1.101e+08	-1.573e+08	-2.033e+08	-2.332e+08	-2.507e+08	-2.847e+08	-3.11e+08	-3.373e+08	-2.724e+08	-2.718e+08	-2.713e+08	-2.642e+08	-2.441e+08	-6.547e+07	-3.249e+07	4.993e+05	3.025e+07	5.966e+07	8.908e+07	1.597e+08	1.943e+08	2.29e+08	2.557e+08	2.804e+08	2.625e+08	2.45e+08	2.537e+08	2.375e+08	2.213e+08	9.786e+07	7.214e+07	4.643e+07	2.254e+07	4.356e+06	-1.383e+07	-1.553e+08	-1.611e+08	-1.697e+08
-5.957e-05	3.485e+08	3.751e+08	4.018e+08	2.926e+08	2.612e+08	2.312e+08	2.012e+08	1.712e+08	8.162e+07	2.635e+07	-2.892e+07	-8.419e+07	-1.395e+08	-1.933e+08	-2.241e+08	-2.504e+08	-2.768e+08	-3.031e+08	-3.295e+08	-2.837e+08	-2.832e+08	-2.827e+08	-2.822e+08	-2.817e+08	-7.827e+07	-4.764e+07	-1.822e+07	1.119e+07	4.061e+07	7.003e+07	1.547e+08	1.894e+08	2.241e+08	2.587e+08	2.929e+08	2.942e+08	2.779e+08	2.617e+08	2.455e+08	2.292e+08	1.303e+08	1.046e+08	7.887e+07	5.315e+07	2.744e+07	5.553e+06	-1.662e+08	-1.763e+08	-1.864e+08
-5.933e-05	3.254e+08	3.521e+08	3.82e+08	3.104e+08	3.029e+08	2.736e+08	2.436e+08	2.137e+08	1.076e+08	5.23e+07	-2.97e+06	-5.824e+07	-1.131e+08	-1.533e+08	-2.184e+08	-2.425e+08	-2.689e+08	-2.952e+08	-3.216e+08	-2.951e+08	-2.946e+08	-2.941e+08	-2.936e+08	-2.911e+08	-1.072e+08	-6.808e+07	-3.728e+07	-7.859e+06	2.156e+07	5.097e+07	1.498e+08	1.845e+08	2.191e+08	2.538e+08	2.858e+08	3.046e+08	2.859e+08	2.696e+08	2.534e+08	2.372e+08	1.628e+08	1.37e+08	1.113e+08	8.56e+07	5.849e+07	2.522e+07	-1.741e+08	-1.931e+08	-2.032e+08
-5.908e-05	3.043e+08	3.363e+08	3.682e+08	3.138e+08	3.063e+08	2.989e+08	2.861e+08	2.561e+08	1.335e+08	7.825e+07	2.298e+07	-2.068e+07	-6.086e+07	-1.01e+08	-2.171e+08	-2.396e+08	-2.622e+08	-2.873e+08	-3.137e+08	-3.065e+08	-3.06e+08	-3.047e+08	-2.996e+08	-2.945e+08	-1.431e+08	-1.04e+08	-6.486e+07	-2.691e+07	2.504e+06	3.192e+07	1.449e+08	1.795e+08	2.124e+08	2.437e+08	2.749e+08	3.187e+08	2.989e+08	2.791e+08	2.614e+08	2.451e+08	1.952e+08	1.695e+08	1.438e+08	1.11e+08	7.772e+07	4.445e+07	-1.265e+08	-1.735e+08	-2.199e+08
-5.884e-05	2.905e+08	3.224e+08	3.544e+08	3.172e+08	3.097e+08	3.023e+08	2.948e+08	2.873e+08	1.595e+08	1.12e+08	7.179e+07	3.161e+07	-8.569e+06	-4.875e+07	-2.157e+08	-2.383e+08	-2.609e+08	-2.834e+08	-3.06e+08	-3.179e+08	-3.132e+08	-3.081e+08	-3.03e+08	-2.979e+08	-1.79e+08	-1.399e+08	-1.008e+08	-6.165e+07	-2.253e+07	1.287e+07	1.389e+08	1.702e+08	2.015e+08	2.328e+08	2.641e+08	3.329e+08	3.131e+08	2.933e+08	2.735e+08	2.537e+08	2.276e+08	1.967e+08	1.635e+08	1.302e+08	9.695e+07	6.369e+07	-7.899e+07	-1.26e+08	-1.729e+08
-5.859e-05	2.766e+08	3.086e+08	3.405e+08	3.206e+08	3.131e+08	3.056e+08	2.982e+08	3.32e+08	1.857e+08	1.606e+08	1.241e+08	8.39e+07	4.372e+07	3.538e+06	-2.144e+08	-2.37e+08	-2.595e+08	-2.821e+08	-3.013e+08	-3.25e+08	-3.166e+08	-3.115e+08	-3.063e+08	-3.012e+08	-2.149e+08	-1.758e+08	-1.367e+08	-9.754e+07	-8.945e+07	-4.657e+07	1.227e+08	1.594e+08	1.907e+08	2.22e+08	2.533e+08	3.471e+08	3.273e+08	3.075e+08	2.877e+08	2.736e+08	2.548e+08	2.16e+08	1.827e+08	1.495e+08	1.162e+08	8.292e+07	-3.146e+07	-7.842e+07	-1.254e+08
-5.835e-05	2.601e+08	2.947e+08	3.267e+08	3.24e+08	3.165e+08	3.313e+08	3.32e+08	3.328e+08	2.118e+08	1.867e+08	1.616e+08	1.362e+08	9.6e+07	5.582e+07	-2.131e+08	-2.356e+08	-2.561e+08	-2.736e+08	-2.91e+08	-3.355e+08	-3.263e+08	-3.17e+08	-3.097e+08	-3.046e+08	-2.508e+08	-2.117e+08	-1.725e+08	-1.483e+08	-1.054e+08	-6.254e+07	8.59e+07	1.321e+08	1.784e+08	2.112e+08	2.425e+08	3.613e+08	3.414e+08	3.242e+08	3.173e+08	3.104e+08	2.846e+08	2.452e+08	2.059e+08	1.687e+08	1.354e+08	1.022e+08	1.608e+07	-3.089e+07	-6.057e+07
-5.811e-05	2.346e+08	2.733e+08	3.119e+08	3.274e+08	3.314e+08	3.321e+08	3.328e+08	3.336e+08	2.378e+08	2.128e+08	1.877e+08	1.627e+08	1.376e+08	1.081e+08	-2.11e+08	-2.284e+08	-2.458e+08	-2.633e+08	-2.807e+08	-3.461e+08	-3.368e+08	-3.276e+08	-3.183e+08	-3.091e+08	-2.867e+08	-2.5e+08	-2.071e+08	-1.642e+08	-1.214e+08	-7.85e+07	4.913e+07	9.538e+07	1.416e+08	1.879e+08	2.317e+08	3.754e+08	3.678e+08	3.609e+08	3.54e+08	3.471e+08	3.144e+08	2.75e+08	2.357e+08	1.964e+08	1.57e+08	1.214e+08	6.679e+07	1.215e+07	-4.249e+07
-5.786e-05	2.092e+08	2.478e+08	2.796e+08	3.357e+08	3.322e+08	3.329e+08	3.336e+08	3.344e+08	2.639e+08	2.389e+08	2.138e+08	1.887e+08	1.637e+08	1.449e+08	-1.802e+08	-2.181e+08	-2.356e+08	-2.53e+08	-2.704e+08	-3.566e+08	-3.474e+08	-3.381e+08	-3.289e+08	-3.222e+08	-3.213e+08	-2.66e+08	-2.231e+08	-1.802e+08	-1.373e+08	-9.446e+07	1.236e+07	5.86e+07	1.048e+08	1.511e+08	1.967e+08	3.779e+08	4.046e+08	3.977e+08	3.908e+08	3.839e+08	3.441e+08	3.048e+08	2.655e+08	2.262e+08	1.882e+08	1.648e+08	8.522e+07	3.023e+07	-2.441e+07
-5.762e-05	1.805e+08	2.054e+08	2.302e+08	3.45e+08	3.409e+08	3.367e+08	3.344e+08	3.351e+08	2.9e+08	2.649e+08	2.399e+08	2.193e+08	2.012e+08	1.831e+08	-9.153e+07	-1.541e+08	-2.168e+08	-2.427e+08	-2.601e+08	-3.672e+08	-3.579e+08	-3.49e+08	-3.485e+08	-3.48e+08	-3.589e+08	-3.036e+08	-2.483e+08	-1.962e+08	-1.533e+08	-1.104e+08	-2.441e+07	2.183e+07	6.767e+07	1.13e+08	1.583e+08	3.154e+08	3.655e+08	4.157e+08	4.276e+08	4.207e+08	3.739e+08	3.346e+08	2.953e+08	2.693e+08	2.459e+08	2.225e+08	1.077e+08	5.054e+07	-6.335e+06
-5.737e-05	1.311e+08	1.559e+08	1.808e+08	3.544e+08	3.502e+08	3.46e+08	3.418e+08	3.377e+08	3.161e+08	2.937e+08	2.756e+08	2.575e+08	2.394e+08	2.213e+08	-2.824e+06	-6.544e+07	-1.281e+08	-1.907e+08	-2.499e+08	-3.777e+08	-3.753e+08	-3.748e+08	-3.744e+08	-3.739e+08	-3.965e+08	-3.412e+08	-2.859e+08	-2.306e+08	-1.753e+08	-1.264e+08	-6.135e+07	-1.602e+07	2.931e+07	7.464e+07	1.2e+08	2.528e+08	3.03e+08	3.532e+08	4.033e+08	4.535e+08	4.037e+08	3.738e+08	3.503e+08	3.269e+08	3.035e+08	2.801e+08	1.302e+08	7.302e+07	1.586e+07
-5.713e-05	8.164e+07	1.065e+08	1.313e+08	3.637e+08	3.595e+08	3.553e+08	3.512e+08	3.487e+08	3.516e+08	3.32e+08	3.138e+08	2.957e+08	2.776e+08	2.595e+08	8.588e+07	2.326e+07	-3.936e+07	-1.02e+08	-6.256e+07	-3.569e+08	-4.012e+08	-4.007e+08	-4.002e+08	-3.997e+08	-4.341e+08	-3.788e+08	-3.235e+08	-2.682e+08	-2.129e+08	-1.884e+08	-1.039e+08	-5.438e+07	-9.048e+06	3.628e+07	8.162e+07	1.903e+08	2.404e+08	2.906e+08	3.408e+08	3.895e+08	4.101e+08	4.314e+08	4.08e+08	3.845e+08	3.611e+08	3.377e+08	1.527e+08	9.551e+07	3.834e+07
-5.688e-05	2.485e+07	5.704e+07	8.188e+07	3.73e+08	3.688e+08	3.647e+08	3.721e+08	3.814e+08	3.924e+08	3.728e+08	3.532e+08	3.338e+08	3.158e+08	2.977e+08	1.746e+08	1.12e+08	1.089e+08	4.699e+07	-1.495e+07	-2.668e+08	-3.331e+08	-3.994e+08	-4.261e+08	-4.256e+08	-4.716e+08	-4.164e+08	-3.611e+08	-3.281e+08	-3.057e+08	-2.832e+08	-1.733e+08	-1.101e+08	-4.741e+07	-2.076e+06	4.326e+07	1.277e+08	1.779e+08	2.257e+08	2.884e+08	3.511e+08	3.729e+08	4.04e+08	4.351e+08	4.422e+08	4.187e+08	3.953e+08	1.752e+08	1.18e+08	7.537e+07
-5.664e-05	-7.336e+07	-2.038e+07	3.243e+07	3.823e+08	3.863e+08	3.955e+08	4.048e+08	4.141e+08	4.332e+08	4.136e+08	3.94e+08	3.744e+08	3.548e+08	3.358e+08	2.804e+08	2.185e+08	1.565e+08	9.46e+07	3.265e+07	-1.767e+08	-2.43e+08	-3.094e+08	-3.757e+08	-4.42e+08	-5.092e+08	-4.677e+08	-4.453e+08	-4.229e+08	-4.005e+08	-3.781e+08	-2.427e+08	-1.795e+08	-1.163e+08	-5.311e+07	4.897e+06	6.519e+07	1.247e+08	1.874e+08	2.501e+08	3.128e+08	3.357e+08	3.668e+08	3.979e+08	4.289e+08	4.6e+08	4.53e+08	2.046e+08	1.77e+08	1.493e+08
-5.64e-05	-1.716e+08	-1.186e+08	-5.59e+07	3.494e+08	4.19e+08	4.282e+08	4.375e+08	4.467e+08	4.741e+08	4.544e+08	4.348e+08	4.152e+08	3.956e+08	3.888e+08	3.317e+08	2.661e+08	2.041e+08	1.422e+08	8.025e+07	-8.665e+07	-1.53e+08	-2.193e+08	-2.856e+08	-3.559e+08	-5.054e+08	-5.626e+08	-5.401e+08	-5.177e+08	-4.953e+08	-4.729e+08	-3.121e+08	-2.489e+08	-1.857e+08	-1.225e+08	-7.476e+07	1.92e+07	8.633e+07	1.49e+08	2.117e+08	2.744e+08	2.985e+08	3.296e+08	3.607e+08	3.917e+08	4.228e+08	4.734e+08	2.773e+08	2.509e+08	2.233e+08
-5.615e-05	-2.674e+08	-1.868e+08	-1.063e+08	2.403e+08	3.314e+08	4.224e+08	4.702e+08	4.794e+08	5.149e+08	4.953e+08	4.757e+08	4.644e+08	4.618e+08	4.591e+08	4.006e+08	3.264e+08	2.522e+08	1.898e+08	1.279e+08	3.438e+06	-6.288e+07	-1.292e+08	-2.167e+08	-3.065e+08	-4.446e+08	-5.118e+08	-5.791e+08	-6.125e+08	-5.901e+08	-5.677e+08	-3.815e+08	-3.183e+08	-2.635e+08	-2.276e+08	-1.916e+08	-3.635e+07	3.622e+07	1.088e+08	1.734e+08	2.361e+08	2.613e+08	2.924e+08	3.234e+08	3.688e+08	4.197e+08	4.705e+08	3.095e+08	3.059e+08	2.972e+08
-5.591e-05	-3.178e+08	-2.373e+08	-1.567e+08	1.313e+08	2.223e+08	3.133e+08	4.043e+08	4.953e+08	5.557e+08	5.401e+08	5.374e+08	5.347e+08	5.321e+08	5.294e+08	4.696e+08	3.954e+08	3.211e+08	2.469e+08	1.755e+08	9.352e+07	1.214e+07	-7.761e+07	-1.674e+08	-2.571e+08	-3.838e+08	-4.51e+08	-5.182e+08	-5.855e+08	-6.527e+08	-6.625e+08	-4.523e+08	-4.163e+08	-3.804e+08	-3.445e+08	-3.085e+08	-9.19e+07	-1.933e+07	5.325e+07	1.258e+08	1.978e+08	2.241e+08	2.643e+08	3.151e+08	3.659e+08	4.168e+08	4.676e+08	3.416e+08	3.38e+08	3.344e+08
-5.566e-05	-3.682e+08	-2.877e+08	-2.072e+08	2.226e+07	1.133e+08	2.043e+08	2.953e+08	3.863e+08	5.342e+08	6.103e+08	6.077e+08	6.05e+08	6.024e+08	5.997e+08	5.385e+08	4.643e+08	3.901e+08	3.159e+08	2.545e+08	1.626e+08	6.152e+07	-2.823e+07	-1.18e+08	-2.077e+08	-3.229e+08	-3.902e+08	-4.574e+08	-5.246e+08	-5.919e+08	-6.974e+08	-5.617e+08	-5.332e+08	-4.973e+08	-4.613e+08	-4.254e+08	-1.474e+08	-7.487e+07	-2.301e+06	7.027e+07	1.376e+08	1.967e+08	2.614e+08	3.122e+08	3.631e+08	4.139e+08	4.647e+08	3.737e+08	3.701e+08	3.665e+08
-5.542e-05	-4.196e+08	-3.381e+08	-2.576e+08	-8.678e+07	4.227e+06	9.524e+07	1.632e+08	2.689e+08	4.607e+08	5.41e+08	6.213e+08	6.753e+08	6.726e+08	6.7e+08	6.074e+08	5.332e+08	4.632e+08	4.219e+08	3.806e+08	2.495e+08	1.381e+08	2.671e+07	-6.86e+07	-1.583e+08	-2.621e+08	-3.294e+08	-3.966e+08	-4.877e+08	-5.72e+08	-6.563e+08	-5.57e+08	-5.911e+08	-6.141e+08	-5.782e+08	-5.422e+08	-2.03e+08	-1.304e+08	-5.785e+07	-9.307e+06	3.784e+07	1.588e+08	2.298e+08	3.008e+08	3.602e+08	4.11e+08	4.619e+08	4.058e+08	4.022e+08	4.543e+08
-5.518e-05	-4.865e+08	-3.965e+08	-3.08e+08	-1.958e+08	-1.091e+08	-3.355e+06	1.024e+08	2.081e+08	3.871e+08	4.674e+08	5.477e+08	6.281e+08	7.084e+08	7.403e+08	6.763e+08	6.306e+08	5.893e+08	5.48e+08	5.068e+08	3.363e+08	2.25e+08	1.136e+08	2.212e+06	-1.09e+08	-2.013e+08	-2.781e+08	-3.624e+08	-4.467e+08	-5.309e+08	-6.152e+08	-5.523e+08	-5.864e+08	-6.205e+08	-6.545e+08	-6.591e+08	-2.585e+08	-2.033e+08	-1.562e+08	-1.09e+08	-6.187e+07	1.209e+08	1.919e+08	2.629e+08	3.339e+08	4.05e+08	4.59e+08	4.562e+08	4.628e+08	4.694e+08
-5.493e-05	-5.534e+08	-4.634e+08	-3.837e+08	-2.844e+08	-1.699e+08	-6.415e+07	4.16e+07	1.473e+08	3.135e+08	3.939e+08	4.742e+08	5.545e+08	6.348e+08	7.423e+08	7.868e+08	7.567e+08	7.155e+08	6.742e+08	6.329e+08	4.232e+08	3.118e+08	2.005e+08	8.908e+07	-2.163e+07	-1.525e+08	-2.37e+08	-3.213e+08	-4.056e+08	-4.899e+08	-5.742e+08	-5.476e+08	-5.817e+08	-6.158e+08	-6.498e+08	-6.911e+08	-3.477e+08	-3.03e+08	-2.559e+08	-2.087e+08	-1.616e+08	8.297e+07	1.54e+08	2.25e+08	2.96e+08	3.671e+08	4.219e+08	4.714e+08	4.78e+08	4.846e+08
-5.469e-05	-6.203e+08	-5.791e+08	-5.413e+08	-3.716e+08	-2.506e+08	-1.297e+08	-1.919e+07	8.655e+07	2.4e+08	3.203e+08	4.006e+08	4.964e+08	6.212e+08	7.46e+08	7.919e+08	8.204e+08	8.416e+08	8.003e+08	7.59e+08	5.101e+08	3.987e+08	2.873e+08	2.051e+08	1.324e+08	-1.109e+08	-1.955e+08	-2.801e+08	-3.645e+08	-4.488e+08	-5.331e+08	-5.429e+08	-5.77e+08	-6.138e+08	-6.645e+08	-7.153e+08	-4.341e+08	-3.946e+08	-3.551e+08	-3.084e+08	-2.613e+08	4.507e+07	1.161e+08	1.871e+08	2.47e+08	2.985e+08	3.5e+08	5.173e+08	5.052e+08	4.998e+08
-5.444e-05	-7.745e+08	-7.367e+08	-6.989e+08	-4.588e+08	-3.378e+08	-2.169e+08	-9.591e+07	2.504e+07	1.664e+08	2.504e+08	3.752e+08	5e+08	6.248e+08	7.496e+08	7.97e+08	8.255e+08	8.54e+08	8.826e+08	8.851e+08	5.969e+08	5.046e+08	4.319e+08	3.592e+08	2.865e+08	-6.921e+07	-1.538e+08	-2.384e+08	-3.231e+08	-4.077e+08	-4.92e+08	-5.382e+08	-5.873e+08	-6.38e+08	-6.888e+08	-7.395e+08	-5.205e+08	-4.81e+08	-4.415e+08	-4.021e+08	-3.61e+08	7.163e+06	7.222e+07	1.237e+08	1.752e+08	2.267e+08	2.782e+08	5.651e+08	5.53e+08	5.409e+08
-5.42e-05	-9.321e+08	-8.943e+08	-8.566e+08	-5.46e+08	-4.25e+08	-3.041e+08	-1.831e+08	-6.217e+07	1.055e+08	2.54e+08	3.789e+08	5.037e+08	6.285e+08	7.533e+08	8.021e+08	8.306e+08	8.591e+08	8.877e+08	1e+09	7.146e+08	6.586e+08	5.859e+08	5.132e+08	4.405e+08	-2.756e+07	-1.122e+08	-1.968e+08	-2.814e+08	-3.66e+08	-4.527e+08	-5.607e+08	-6.115e+08	-6.622e+08	-7.13e+08	-7.637e+08	-6.069e+08	-5.674e+08	-5.279e+08	-4.885e+08	-6.286e+08	-7.518e+07	4.017e+05	5.19e+07	1.034e+08	1.549e+08	2.064e+08	6.129e+08	6.008e+08	5.887e+08
-5.396e-05	-1.09e+09	-1.052e+09	-1.014e+09	-6.332e+08	-5.122e+08	-3.913e+08	-2.767e+08	-1.67e+08	5.729e+07	2.12e+08	3.668e+08	5.073e+08	6.321e+08	7.569e+08	8.071e+08	8.357e+08	8.642e+08	9.616e+08	1.011e+09	7.91e+08	7.631e+08	7.352e+08	6.673e+08	5.946e+08	1.409e+07	-7.052e+07	-1.551e+08	-2.409e+08	-3.287e+08	-4.164e+08	-5.748e+08	-6.315e+08	-6.865e+08	-7.372e+08	-7.88e+08	-6.933e+08	-6.538e+08	-6.143e+08	-7.038e+08	-6.892e+08	-2.242e+08	-1.282e+08	-3.223e+07	3.158e+07	8.308e+07	1.346e+08	6.607e+08	6.486e+08	6.418e+08
-5.371e-05	-1.121e+09	-1.158e+09	-1.172e+09	-7.204e+08	-6.028e+08	-4.931e+08	-3.835e+08	-2.738e+08	9.067e+06	1.638e+08	3.186e+08	4.733e+08	6.281e+08	7.606e+08	8.122e+08	8.735e+08	9.231e+08	9.727e+08	1.022e+09	8.674e+08	8.395e+08	8.116e+08	7.837e+08	7.486e+08	5.574e+07	-2.924e+07	-1.17e+08	-2.047e+08	-2.924e+08	-3.801e+08	-5.885e+08	-6.453e+08	-7.021e+08	-7.589e+08	-8.122e+08	-7.797e+08	-7.937e+08	-7.791e+08	-7.644e+08	-7.497e+08	-3.732e+08	-2.772e+08	-1.812e+08	-8.525e+07	1.073e+07	6.277e+07	7.085e+08	7.213e+08	7.359e+08
-5.347e-05	-1.148e+09	-1.185e+09	-1.224e+09	-8.254e+08	-7.096e+08	-5.999e+08	-4.903e+08	-3.806e+08	-3.915e+07	1.156e+08	2.703e+08	4.251e+08	5.798e+08	7.258e+08	8.35e+08	8.846e+08	9.342e+08	9.838e+08	1.033e+09	9.438e+08	9.159e+08	8.88e+08	8.601e+08	8.322e+08	1.409e+08	7.011e+06	-8.071e+07	-1.684e+08	-2.562e+08	-3.439e+08	-6.023e+08	-6.59e+08	-7.158e+08	-7.726e+08	-8.31e+08	-8.735e+08	-8.543e+08	-8.396e+08	-8.25e+08	-8.103e+08	-5.222e+08	-4.262e+08	-3.302e+08	-2.342e+08	-1.383e+08	-1.933e+07	8.008e+08	8.154e+08	8.3e+08
-5.322e-05	-1.175e+09	-1.228e+09	-1.286e+09	-9.57e+08	-8.33e+08	-7.09e+08	-5.971e+08	-4.874e+08	-8.737e+07	6.738e+07	2.221e+08	3.732e+08	5.085e+08	6.439e+08	8.919e+08	9.15e+08	9.453e+08	9.949e+08	1.044e+09	1.02e+09	9.923e+08	9.644e+08	9.312e+08	8.946e+08	3.144e+08	1.475e+08	-1.935e+07	-1.322e+08	-2.199e+08	-3.076e+08	-6.16e+08	-6.728e+08	-7.296e+08	-7.921e+08	-8.545e+08	-9.842e+08	-9.407e+08	-9.002e+08	-8.856e+08	-8.709e+08	-6.712e+08	-5.752e+08	-4.792e+08	-3.693e+08	-2.393e+08	-1.094e+08	6.348e+08	8.238e+08	9.241e+08
-5.298e-05	-1.232e+09	-1.29e+09	-1.348e+09	-1.089e+09	-9.647e+08	-8.407e+08	-7.166e+08	-5.942e+08	-1.356e+08	1.916e+07	1.56e+08	2.913e+08	4.267e+08	5.62e+08	9.49e+08	9.721e+08	9.952e+08	1.018e+09	1.056e+09	1.097e+09	1.066e+09	1.029e+09	9.925e+08	9.558e+08	4.878e+08	3.21e+08	1.541e+08	-1.278e+07	-1.797e+08	-2.714e+08	-6.298e+08	-6.908e+08	-7.532e+08	-8.157e+08	-8.781e+08	-1.095e+09	-1.051e+09	-1.008e+09	-9.644e+08	-9.315e+08	-8.202e+08	-7.192e+08	-5.893e+08	-4.593e+08	-3.294e+08	-1.995e+08	4.266e+08	6.155e+08	8.045e+08
-5.273e-05	-1.294e+09	-1.352e+09	-1.41e+09	-1.22e+09	-1.096e+09	-9.723e+08	-8.483e+08	-7.243e+08	-2.224e+08	-6.127e+07	7.408e+07	2.094e+08	3.448e+08	4.801e+08	1.006e+09	1.029e+09	1.052e+09	1.075e+09	1.102e+09	1.17e+09	1.127e+09	1.09e+09	1.054e+09	1.017e+09	6.613e+08	4.944e+08	3.275e+08	1.607e+08	-6.208e+06	4.679e+07	-6.519e+08	-7.143e+08	-7.768e+08	-8.393e+08	-9.017e+08	-1.206e+09	-1.162e+09	-1.119e+09	-1.075e+09	-1.032e+09	-9.488e+08	-8.093e+08	-6.793e+08	-5.494e+08	-4.195e+08	-2.895e+08	2.183e+08	4.073e+08	5.963e+08
-5.249e-05	-1.356e+09	-1.414e+09	-1.472e+09	-1.352e+09	-1.228e+09	-1.104e+09	-1.101e+09	-9.797e+08	-3.749e+08	-1.988e+08	-2.271e+07	1.275e+08	2.629e+08	3.982e+08	1.063e+09	1.086e+09	1.109e+09	1.163e+09	1.222e+09	1.283e+09	1.217e+09	1.152e+09	1.115e+09	1.078e+09	8.347e+08	6.678e+08	5.01e+08	4.715e+08	3.086e+08	1.457e+08	-4.904e+08	-6.74e+08	-8.004e+08	-8.628e+08	-9.253e+08	-1.316e+09	-1.273e+09	-1.229e+09	-1.2e+09	-1.18e+09	-1.082e+09	-9.274e+08	-7.723e+08	-6.395e+08	-5.095e+08	-3.796e+08	1.003e+07	1.99e+08	2.843e+08
-5.225e-05	-1.396e+09	-1.468e+09	-1.534e+09	-1.484e+09	-1.408e+09	-1.287e+09	-1.165e+09	-1.044e+09	-5.274e+08	-3.513e+08	-1.752e+08	9.137e+05	1.77e+08	3.164e+08	1.12e+09	1.164e+09	1.224e+09	1.284e+09	1.343e+09	1.396e+09	1.33e+09	1.263e+09	1.197e+09	1.14e+09	1.008e+09	8.413e+08	7.332e+08	5.703e+08	4.074e+08	2.445e+08	-3.041e+08	-4.876e+08	-6.712e+08	-8.548e+08	-9.489e+08	-1.427e+09	-1.392e+09	-1.372e+09	-1.351e+09	-1.331e+09	-1.216e+09	-1.061e+09	-9.059e+08	-7.508e+08	-5.996e+08	-4.696e+08	-1.982e+08	-3.711e+07	1.705e+08
-5.2e-05	-1.433e+09	-1.505e+09	-1.578e+09	-1.602e+09	-1.472e+09	-1.351e+09	-1.229e+09	-1.108e+09	-6.798e+08	-5.037e+08	-3.276e+08	-1.516e+08	2.454e+07	2.1e+08	1.225e+09	1.285e+09	1.345e+09	1.405e+09	1.464e+09	1.51e+09	1.443e+09	1.376e+09	1.31e+09	1.243e+09	1.17e+09	9.95e+08	8.321e+08	6.692e+08	5.063e+08	3.434e+08	-1.177e+08	-3.013e+08	-4.848e+08	-6.684e+08	-8.6e+08	-1.562e+09	-1.543e+09	-1.522e+09	-1.502e+09	-1.482e+09	-1.35e+09	-1.195e+09	-1.04e+09	-8.845e+08	-7.294e+08	-6.107e+08	-3.585e+08	-1.509e+08	5.671e+07
-5.176e-05	-1.47e+09	-1.556e+09	-1.652e+09	-1.721e+09	-1.568e+09	-1.415e+09	-1.293e+09	-1.172e+09	-8.323e+08	-6.562e+08	-4.801e+08	-3.03e+08	-9.551e+07	1.12e+08	1.022e+09	1.288e+09	1.466e+09	1.525e+09	1.585e+09	1.623e+09	1.556e+09	1.49e+09	1.445e+09	1.428e+09	1.321e+09	1.128e+09	9.354e+08	7.68e+08	6.051e+08	4.422e+08	6.866e+07	-1.149e+08	-2.985e+08	-5.428e+08	-7.982e+08	-1.412e+09	-1.566e+09	-1.673e+09	-1.653e+09	-1.632e+09	-1.484e+09	-1.328e+09	-1.173e+09	-1.036e+09	-9.516e+08	-8.672e+08	-4.951e+08	-2.702e+08	-5.709e+07
-5.151e-05	-1.538e+09	-1.633e+09	-1.729e+09	-1.841e+09	-1.687e+09	-1.534e+09	-1.38e+09	-1.235e+09	-9.847e+08	-8.087e+08	-6.085e+08	-4.01e+08	-1.935e+08	1.401e+07	7.866e+08	1.052e+09	1.318e+09	1.583e+09	1.706e+09	1.736e+09	1.678e+09	1.661e+09	1.645e+09	1.628e+09	1.472e+09	1.279e+09	1.086e+09	8.935e+08	7.04e+08	5.411e+08	2.55e+08	2.962e+07	-2.257e+08	-4.811e+08	-7.364e+08	-1.263e+09	-1.416e+09	-1.569e+09	-1.722e+09	-1.783e+09	-1.617e+09	-1.462e+09	-1.377e+09	-1.292e+09	-1.208e+09	-1.124e+09	-6.388e+08	-4.14e+08	-1.891e+08
-5.127e-05	-1.615e+09	-1.71e+09	-1.805e+09	-1.961e+09	-1.807e+09	-1.653e+09	-1.5e+09	-1.346e+09	-1.149e+09	-9.14e+08	-7.065e+08	-4.99e+08	-2.915e+08	-8.396e+07	5.512e+08	8.167e+08	1.082e+09	1.348e+09	1.613e+09	1.885e+09	1.878e+09	1.861e+09	1.845e+09	1.828e+09	1.623e+09	1.43e+09	1.237e+09	1.044e+09	8.515e+08	6.745e+08	3.467e+08	9.14e+07	-1.639e+08	-4.193e+08	-6.746e+08	-1.113e+09	-1.266e+09	-1.419e+09	-1.572e+09	-1.725e+09	-1.768e+09	-1.718e+09	-1.633e+09	-1.549e+09	-1.465e+09	-1.38e+09	-7.826e+08	-5.577e+08	-3.329e+08
-5.103e-05	-1.692e+09	-1.787e+09	-1.882e+09	-2.08e+09	-1.927e+09	-1.773e+09	-1.637e+09	-1.557e+09	-1.348e+09	-1.082e+09	-8.163e+08	-5.969e+08	-3.894e+08	-1.819e+08	3.158e+08	5.813e+08	8.469e+08	1.049e+09	1.349e+09	1.74e+09	1.922e+09	2.061e+09	2.044e+09	2.028e+09	1.774e+09	1.581e+09	1.388e+09	1.199e+09	1.054e+09	9.091e+08	4.777e+08	1.717e+08	-1.021e+08	-3.575e+08	-6.128e+08	-9.632e+08	-1.116e+09	-1.269e+09	-1.444e+09	-1.646e+09	-1.753e+09	-1.826e+09	-1.89e+09	-1.805e+09	-1.721e+09	-1.637e+09	-9.263e+08	-7.015e+08	-4.766e+08
-5.078e-05	-1.57e+09	-1.811e+09	-1.959e+09	-2.2e+09	-2.046e+09	-1.964e+09	-1.883e+09	-1.802e+09	-1.546e+09	-1.281e+09	-1.015e+09	-7.494e+08	-4.874e+08	-2.799e+08	8.036e+07	3.223e+08	6.221e+08	9.219e+08	1.222e+09	1.596e+09	1.778e+09	1.96e+09	2.142e+09	2.228e+09	1.925e+09	1.732e+09	1.578e+09	1.433e+09	1.288e+09	1.144e+09	6.272e+08	3.213e+08	1.527e+07	-2.907e+08	-5.51e+08	-8.134e+08	-9.763e+08	-1.178e+09	-1.38e+09	-1.582e+09	-1.738e+09	-1.81e+09	-1.883e+09	-1.955e+09	-1.978e+09	-1.893e+09	-1.07e+09	-8.655e+08	-6.741e+08
-5.054e-05	-1.393e+09	-1.635e+09	-1.876e+09	-2.351e+09	-2.291e+09	-2.21e+09	-2.129e+09	-2.048e+09	-1.745e+09	-1.48e+09	-1.214e+09	-9.482e+08	-6.825e+08	-4.275e+08	-1.046e+08	1.952e+08	4.95e+08	7.948e+08	1.095e+09	1.451e+09	1.633e+09	1.815e+09	1.997e+09	2.179e+09	2.071e+09	1.957e+09	1.812e+09	1.668e+09	1.523e+09	1.378e+09	7.768e+08	4.708e+08	1.648e+08	-1.412e+08	-4.471e+08	-7.102e+08	-9.122e+08	-1.114e+09	-1.316e+09	-1.518e+09	-1.723e+09	-1.795e+09	-1.868e+09	-1.94e+09	-2.012e+09	-2.097e+09	-1.259e+09	-1.067e+09	-8.759e+08
-5.029e-05	-1.217e+09	-1.487e+09	-1.792e+09	-2.242e+09	-2.366e+09	-2.456e+09	-2.375e+09	-2.294e+09	-1.944e+09	-1.678e+09	-1.413e+09	-1.147e+09	-9.49e+08	-7.61e+08	-2.426e+08	6.494e+07	3.679e+08	6.677e+08	9.675e+08	1.306e+09	1.488e+09	1.671e+09	1.873e+09	2.125e+09	2.097e+09	2.073e+09	2.047e+09	1.902e+09	1.758e+09	1.613e+09	9.264e+08	6.204e+08	3.144e+08	6.609e+07	-1.562e+08	-6.759e+08	-8.589e+08	-1.05e+09	-1.252e+09	-1.454e+09	-1.708e+09	-1.78e+09	-1.853e+09	-1.928e+09	-2.037e+09	-2.145e+09	-1.433e+09	-1.265e+09	-1.078e+09
-5.005e-05	-1.116e+09	-1.421e+09	-1.726e+09	-2.133e+09	-2.257e+09	-2.381e+09	-2.505e+09	-2.54e+09	-2.143e+09	-1.877e+09	-1.659e+09	-1.471e+09	-1.283e+09	-1.094e+09	-3.83e+08	-7.551e+07	2.32e+08	5.395e+08	8.404e+08	1.162e+09	1.345e+09	1.598e+09	1.85e+09	2.103e+09	2.124e+09	2.099e+09	2.074e+09	2.05e+09	1.992e+09	1.848e+09	1.076e+09	8.055e+08	5.832e+08	3.609e+08	1.387e+08	-6.449e+08	-8.278e+08	-1.011e+09	-1.194e+09	-1.39e+09	-1.693e+09	-1.765e+09	-1.867e+09	-1.976e+09	-2.084e+09	-2.192e+09	-1.593e+09	-1.426e+09	-1.258e+09
-4.98e-05	-1.049e+09	-1.354e+09	-1.659e+09	-2.024e+09	-2.148e+09	-2.272e+09	-2.396e+09	-2.52e+09	-2.309e+09	-2.18e+09	-1.992e+09	-1.804e+09	-1.616e+09	-1.428e+09	-5.235e+08	-2.16e+08	9.154e+07	3.991e+08	7.066e+08	1.07e+09	1.323e+09	1.576e+09	1.828e+09	2.081e+09	2.15e+09	2.126e+09	2.101e+09	2.076e+09	2.052e+09	2.294e+09	1.323e+09	1.1e+09	8.781e+08	6.558e+08	4.335e+08	-6.138e+08	-7.968e+08	-9.797e+08	-1.163e+09	-1.345e+09	-1.698e+09	-1.807e+09	-1.915e+09	-2.023e+09	-2.132e+09	-2.24e+09	-1.754e+09	-1.586e+09	-1.419e+09
-4.956e-05	-9.822e+08	-1.287e+09	-1.592e+09	-1.915e+09	-2.039e+09	-2.163e+09	-2.313e+09	-2.465e+09	-2.309e+09	-2.314e+09	-2.318e+09	-2.138e+09	-1.949e+09	-1.761e+09	-6.639e+08	-3.564e+08	-4.892e+07	2.345e+08	4.935e+08	9.837e+08	1.276e+09	1.554e+09	1.806e+09	2.059e+09	2.177e+09	2.152e+09	2.127e+09	2.103e+09	2.292e+09	2.318e+09	1.529e+09	1.38e+09	1.173e+09	9.507e+08	7.284e+08	-5.828e+08	-7.657e+08	-9.486e+08	-1.133e+09	-1.319e+09	-1.746e+09	-1.854e+09	-1.962e+09	-2.071e+09	-2.179e+09	-2.287e+09	-1.914e+09	-1.746e+09	-1.579e+09
-4.932e-05	-8.402e+08	-1.208e+09	-1.525e+09	-1.806e+09	-1.93e+09	-2.088e+09	-2.241e+09	-2.393e+09	-2.31e+09	-2.314e+09	-2.318e+09	-2.322e+09	-2.283e+09	-2.095e+09	-8.044e+08	-5.082e+08	-2.491e+08	9.937e+06	2.69e+08	8.926e+08	1.185e+09	1.478e+09	1.77e+09	2.037e+09	2.203e+09	2.178e+09	2.264e+09	2.291e+09	2.317e+09	2.343e+09	1.696e+09	1.547e+09	1.399e+09	1.246e+09	1.023e+09	-5.517e+08	-7.348e+08	-9.214e+08	-1.108e+09	-1.295e+09	-1.793e+09	-1.901e+09	-2.01e+09	-2.118e+09	-2.226e+09	-2.335e+09	-2.074e+09	-2.014e+09	-1.866e+09
-4.907e-05	-6.644e+08	-1.032e+09	-1.4e+09	-1.711e+09	-1.863e+09	-2.016e+09	-2.169e+09	-2.321e+09	-2.311e+09	-2.315e+09	-2.319e+09	-2.323e+09	-2.327e+09	-2.331e+09	-9.918e+08	-7.327e+08	-4.736e+08	-2.146e+08	4.448e+07	8.015e+08	1.094e+09	1.387e+09	1.679e+09	1.972e+09	2.24e+09	2.263e+09	2.289e+09	2.315e+09	2.341e+09	2.367e+09	1.862e+09	1.714e+09	1.566e+09	1.417e+09	1.269e+09	-5.236e+08	-7.102e+08	-8.968e+08	-1.083e+09	-1.27e+09	-1.841e+09	-1.949e+09	-2.057e+09	-2.166e+09	-2.274e+09	-2.384e+09	-2.242e+09	-2.094e+09	-1.945e+09
-4.883e-05	-4.886e+08	-8.263e+08	-1.092e+09	-1.655e+09	-1.798e+09	-1.944e+09	-2.097e+09	-2.25e+09	-2.311e+09	-2.315e+09	-2.319e+09	-2.323e+09	-2.38e+09	-2.457e+09	-1.284e+09	-9.708e+08	-6.982e+08	-4.391e+08	-1.8e+08	7.104e+08	1.003e+09	1.295e+09	1.584e+09	1.843e+09	2.328e+09	2.317e+09	2.313e+09	2.339e+09	2.365e+09	2.391e+09	2.029e+09	1.881e+09	1.732e+09	1.591e+09	1.456e+09	-1.524e+08	-5.844e+08	-8.722e+08	-1.059e+09	-1.245e+09	-1.888e+09	-1.996e+09	-2.105e+09	-2.213e+09	-2.329e+09	-2.446e+09	-2.358e+09	-2.173e+09	-2.024e+09
-4.858e-05	-2.078e+08	-4.738e+08	-7.398e+08	-1.6e+09	-1.743e+09	-1.886e+09	-2.029e+09	-2.178e+09	-2.312e+09	-2.316e+09	-2.352e+09	-2.43e+09	-2.507e+09	-2.584e+09	-1.603e+09	-1.29e+09	-9.762e+08	-6.636e+08	-4.046e+08	6.193e+08	9.118e+08	1.176e+09	1.435e+09	1.694e+09	2.417e+09	2.406e+09	2.395e+09	2.384e+09	2.389e+09	2.415e+09	2.196e+09	2.051e+09	1.916e+09	1.781e+09	1.645e+09	2.976e+08	-1.344e+08	-5.664e+08	-9.984e+08	-1.221e+09	-1.935e+09	-2.044e+09	-2.158e+09	-2.274e+09	-2.391e+09	-2.507e+09	-2.5e+09	-2.315e+09	-2.13e+09
-4.834e-05	1.447e+08	-1.212e+08	-3.872e+08	-1.545e+09	-1.688e+09	-1.831e+09	-1.974e+09	-2.117e+09	-2.324e+09	-2.402e+09	-2.479e+09	-2.557e+09	-2.634e+09	-2.711e+09	-1.922e+09	-1.609e+09	-1.295e+09	-9.817e+08	-6.681e+08	5.085e+08	7.677e+08	1.027e+09	1.286e+09	1.546e+09	2.506e+09	2.495e+09	2.484e+09	2.473e+09	2.462e+09	2.452e+09	2.376e+09	2.241e+09	2.106e+09	1.97e+09	1.835e+09	7.476e+08	3.156e+08	-1.164e+08	-5.484e+08	-9.804e+08	-1.986e+09	-2.103e+09	-2.219e+09	-2.336e+09	-2.453e+09	-2.569e+09	-2.643e+09	-2.458e+09	-2.273e+09
-4.81e-05	4.973e+08	2.313e+08	-3.467e+07	-1.49e+09	-1.633e+09	-1.776e+09	-1.919e+09	-2.125e+09	-2.443e+09	-2.525e+09	-2.607e+09	-2.684e+09	-2.761e+09	-2.838e+09	-2.241e+09	-1.928e+09	-1.614e+09	-1.638e+09	-1.329e+09	1.813e+08	5.629e+08	8.782e+08	1.137e+09	1.397e+09	2.594e+09	2.583e+09	2.572e+09	2.561e+09	2.613e+09	2.686e+09	2.586e+09	2.431e+09	2.295e+09	2.16e+09	2.025e+09	1.198e+09	7.656e+08	3.336e+08	2.668e+08	-1.933e+08	-1.609e+09	-1.996e+09	-2.281e+09	-2.398e+09	-2.514e+09	-2.631e+09	-2.786e+09	-2.601e+09	-2.416e+09
-4.785e-05	8.439e+08	5.837e+08	3.179e+08	-1.435e+09	-1.578e+09	-1.766e+09	-1.977e+09	-2.188e+09	-2.561e+09	-2.643e+09	-2.725e+09	-2.808e+09	-2.888e+09	-2.965e+09	-2.56e+09	-2.411e+09	-2.102e+09	-1.793e+09	-1.484e+09	-1.793e+08	2.022e+08	5.837e+08	9.653e+08	1.248e+09	2.683e+09	2.672e+09	2.701e+09	2.774e+09	2.847e+09	2.92e+09	2.809e+09	2.654e+09	2.5e+09	2.35e+09	2.214e+09	1.648e+09	1.216e+09	9.39e+08	4.789e+08	1.885e+07	-1.202e+09	-1.589e+09	-1.976e+09	-2.363e+09	-2.576e+09	-2.693e+09	-2.929e+09	-2.783e+09	-2.734e+09
-4.761e-05	1.187e+09	9.263e+08	6.66e+08	-1.407e+09	-1.618e+09	-1.829e+09	-2.04e+09	-2.251e+09	-2.679e+09	-2.761e+09	-2.844e+09	-2.926e+09	-3.008e+09	-3.09e+09	-2.875e+09	-2.566e+09	-2.257e+09	-1.948e+09	-1.638e+09	-5.4e+08	-1.585e+08	2.231e+08	6.046e+08	9.861e+08	2.79e+09	2.863e+09	2.936e+09	3.009e+09	3.082e+09	3.155e+09	3.032e+09	2.877e+09	2.723e+09	2.568e+09	2.414e+09	2.071e+09	1.611e+09	1.151e+09	6.911e+08	2.31e+08	-7.958e+08	-1.183e+09	-1.569e+09	-1.956e+09	-2.343e+09	-2.737e+09	-3.211e+09	-3.161e+09	-3.112e+09
-4.736e-05	1.529e+09	1.256e+09	8.969e+08	-1.008e+09	-1.526e+09	-1.892e+09	-2.103e+09	-2.314e+09	-2.798e+09	-2.88e+09	-2.962e+09	-3.044e+09	-3.15e+09	-3.274e+09	-3.104e+09	-2.726e+09	-2.411e+09	-2.102e+09	-1.793e+09	-9.007e+08	-5.191e+08	-1.376e+08	2.439e+08	7.395e+08	2.42e+09	2.855e+09	3.17e+09	3.243e+09	3.316e+09	3.389e+09	3.254e+09	3.1e+09	2.945e+09	2.823e+09	2.754e+09	2.361e+09	1.839e+09	1.363e+09	9.032e+08	4.432e+08	-3.892e+08	-7.76e+08	-1.163e+09	-1.55e+09	-2.07e+09	-2.628e+09	-3.315e+09	-3.539e+09	-3.489e+09
-4.712e-05	1.786e+09	1.427e+09	1.069e+09	-5.397e+08	-1.057e+09	-1.575e+09	-2.092e+09	-2.376e+09	-2.916e+09	-2.998e+09	-3.092e+09	-3.217e+09	-3.341e+09	-3.465e+09	-3.379e+09	-3e+09	-2.622e+09	-2.257e+09	-1.948e+09	-1.261e+09	-8.798e+08	-4.157e+08	8.413e+07	5.839e+08	2.026e+09	2.461e+09	2.897e+09	3.332e+09	3.55e+09	3.623e+09	3.477e+09	3.332e+09	3.263e+09	3.195e+09	3.126e+09	2.682e+09	2.159e+09	1.637e+09	1.115e+09	6.553e+08	1.751e+07	-3.693e+08	-8.442e+08	-1.402e+09	-1.961e+09	-2.519e+09	-3.123e+09	-3.402e+09	-3.68e+09
-4.688e-05	1.958e+09	1.599e+09	1.24e+09	-7.126e+07	-5.888e+08	-1.106e+09	-1.624e+09	-2.142e+09	-3.035e+09	-3.159e+09	-3.284e+09	-3.408e+09	-3.532e+09	-3.657e+09	-3.653e+09	-3.275e+09	-2.897e+09	-2.519e+09	-2.141e+09	-1.571e+09	-1.071e+09	-5.713e+08	-7.144e+07	4.284e+08	1.632e+09	2.068e+09	2.503e+09	2.938e+09	3.374e+09	3.809e+09	3.773e+09	3.704e+09	3.635e+09	3.567e+09	3.498e+09	3.002e+09	2.48e+09	1.957e+09	1.435e+09	9.123e+08	3.814e+08	-1.769e+08	-7.352e+08	-1.293e+09	-1.852e+09	-2.41e+09	-2.931e+09	-3.21e+09	-3.489e+09
-4.663e-05	2.13e+09	1.771e+09	1.412e+09	3.971e+08	-1.204e+08	-6.38e+08	-1.156e+09	-1.469e+09	-2.681e+09	-3.124e+09	-3.475e+09	-3.599e+09	-3.724e+09	-3.848e+09	-3.928e+09	-3.55e+09	-3.172e+09	-2.824e+09	-2.616e+09	-1.948e+09	-1.277e+09	-7.268e+08	-2.27e+08	2.728e+08	1.239e+09	1.674e+09	2.109e+09	2.545e+09	2.936e+09	3.417e+09	3.804e+09	4.076e+09	4.007e+09	3.938e+09	3.87e+09	3.323e+09	2.801e+09	2.278e+09	1.755e+09	1.435e+09	7.72e+08	2.107e+07	-6.262e+08	-1.184e+09	-1.743e+09	-2.301e+09	-2.739e+09	-3.018e+09	-3.297e+09
-4.639e-05	2.349e+09	1.943e+09	1.584e+09	8.655e+08	3.48e+08	-7.054e+07	-6.345e+08	-1.198e+09	-2.322e+09	-2.764e+09	-3.207e+09	-3.649e+09	-3.915e+09	-4.04e+09	-4.203e+09	-3.825e+09	-3.602e+09	-3.394e+09	-3.186e+09	-2.4e+09	-1.729e+09	-1.058e+09	-3.874e+08	1.172e+08	8.448e+08	1.28e+09	1.694e+09	2.175e+09	2.656e+09	3.137e+09	3.504e+09	3.823e+09	4.142e+09	4.31e+09	4.242e+09	3.644e+09	3.121e+09	2.747e+09	2.428e+09	2.109e+09	1.215e+09	4.641e+08	-2.868e+08	-1.038e+09	-1.634e+09	-2.192e+09	-2.547e+09	-2.962e+09	-3.332e+09
-4.614e-05	2.613e+09	2.201e+09	1.788e+09	1.328e+09	7.644e+08	2.005e+08	-3.635e+08	-9.275e+08	-1.963e+09	-2.405e+09	-2.847e+09	-3.29e+09	-3.732e+09	-4.174e+09	-4.588e+09	-4.38e+09	-4.172e+09	-3.964e+09	-3.757e+09	-2.852e+09	-2.181e+09	-1.51e+09	-8.392e+08	-1.684e+08	4.524e+08	9.333e+08	1.414e+09	1.895e+09	2.376e+09	2.857e+09	3.204e+09	3.523e+09	3.842e+09	4.161e+09	4.48e+09	4.06e+09	3.74e+09	3.421e+09	3.102e+09	2.782e+09	1.658e+09	9.072e+08	1.562e+08	-5.947e+08	-1.346e+09	-2.083e+09	-2.441e+09	-2.811e+09	-3.18e+09
-4.59e-05	2.878e+09	2.466e+09	2.284e+09	1.645e+09	1.047e+09	4.714e+08	-9.253e+07	-6.565e+08	-1.603e+09	-2.046e+09	-2.488e+09	-2.93e+09	-3.424e+09	-4e+09	-4.743e+09	-4.95e+09	-4.742e+09	-4.535e+09	-4.327e+09	-3.303e+09	-2.633e+09	-1.962e+09	-1.291e+09	-7.961e+08	2.942e+07	6.057e+08	1.134e+09	1.615e+09	2.096e+09	2.577e+09	2.903e+09	3.222e+09	3.542e+09	3.909e+09	4.454e+09	4.4e+09	4.387e+09	4.094e+09	3.775e+09	3.456e+09	2.101e+09	1.35e+09	5.993e+08	-1.517e+08	-7.87e+08	-1.351e+09	-2.274e+09	-2.659e+09	-3.029e+09
-4.565e-05	3.414e+09	3.161e+09	2.908e+09	1.976e+09	1.377e+09	7.792e+08	1.809e+08	-3.855e+08	-1.244e+09	-1.686e+09	-2.145e+09	-2.72e+09	-3.295e+09	-3.871e+09	-4.534e+09	-4.776e+09	-5.018e+09	-5.105e+09	-4.897e+09	-3.755e+09	-3.084e+09	-2.531e+09	-2.08e+09	-1.628e+09	-4.164e+08	1.598e+08	7.361e+08	1.312e+09	1.816e+09	2.296e+09	2.603e+09	2.922e+09	3.455e+09	4e+09	4.545e+09	4.543e+09	4.53e+09	4.516e+09	4.449e+09	4.129e+09	2.544e+09	1.793e+09	1.109e+09	5.444e+08	-1.986e+07	-5.841e+08	-2.081e+09	-2.474e+09	-2.867e+09
-4.541e-05	4.037e+09	3.784e+09	3.531e+09	2.306e+09	1.708e+09	1.11e+09	5.115e+08	-8.684e+07	-8.847e+08	-1.441e+09	-2.016e+09	-2.591e+09	-3.167e+09	-3.742e+09	-4.325e+09	-4.567e+09	-4.809e+09	-5.051e+09	-5.293e+09	-4.266e+09	-3.815e+09	-3.363e+09	-2.911e+09	-2.46e+09	-8.623e+08	-2.86e+08	2.902e+08	8.665e+08	1.443e+09	2.016e+09	2.457e+09	3.002e+09	3.547e+09	4.092e+09	4.637e+09	4.687e+09	4.673e+09	4.66e+09	4.646e+09	4.633e+09	3.004e+09	2.44e+09	1.876e+09	1.312e+09	7.473e+08	1.83e+08	-1.888e+09	-2.282e+09	-2.675e+09
-4.517e-05	4.661e+09	4.407e+09	4.154e+09	2.637e+09	2.039e+09	1.44e+09	8.421e+08	2.988e+08	-7.103e+08	-1.303e+09	-1.887e+09	-2.463e+09	-3.038e+09	-3.613e+09	-4.116e+09	-4.358e+09	-4.6e+09	-4.89e+09	-5.242e+09	-4.626e+09	-4.592e+09	-4.195e+09	-3.743e+09	-3.292e+09	-1.308e+09	-7.318e+08	-1.556e+08	4.207e+08	1e+09	1.584e+09	2.444e+09	3.094e+09	3.639e+09	4.184e+09	4.729e+09	4.83e+09	4.816e+09	4.803e+09	4.79e+09	5.075e+09	3.446e+09	3.132e+09	2.643e+09	2.079e+09	1.514e+09	9.501e+08	-1.696e+09	-2.089e+09	-2.482e+09
-4.492e-05	5.008e+09	5.031e+09	4.777e+09	2.968e+09	2.369e+09	1.801e+09	1.295e+09	7.893e+08	-5.523e+08	-1.145e+09	-1.737e+09	-2.329e+09	-2.909e+09	-3.485e+09	-3.907e+09	-4.149e+09	-4.498e+09	-4.849e+09	-5.201e+09	-4.735e+09	-4.701e+09	-4.666e+09	-4.575e+09	-4.124e+09	-1.754e+09	-1.178e+09	-6.002e+08	-1.637e+07	5.675e+08	1.151e+09	2.283e+09	2.974e+09	3.665e+09	4.275e+09	4.82e+09	4.973e+09	4.96e+09	5.11e+09	5.132e+09	5.153e+09	3.78e+09	3.466e+09	3.152e+09	2.837e+09	2.282e+09	1.717e+09	-1.503e+09	-1.896e+09	-2.345e+09
-4.468e-05	4.951e+09	5.09e+09	5.23e+09	3.304e+09	2.798e+09	2.292e+09	1.786e+09	1.28e+09	-3.943e+08	-9.865e+08	-1.579e+09	-2.171e+09	-2.763e+09	-3.356e+09	-3.754e+09	-4.106e+09	-4.457e+09	-4.808e+09	-5.16e+09	-4.844e+09	-4.81e+09	-4.775e+09	-4.741e+09	-4.706e+09	-2.2e+09	-1.617e+09	-1.033e+09	-4.49e+08	1.348e+08	7.186e+08	2.121e+09	2.812e+09	3.503e+09	4.194e+09	4.885e+09	5.145e+09	5.167e+09	5.189e+09	5.21e+09	5.232e+09	4.114e+09	3.8e+09	3.485e+09	3.171e+09	2.857e+09	2.484e+09	-1.351e+09	-1.8e+09	-2.25e+09
-4.443e-05	4.893e+09	5.033e+09	5.277e+09	3.773e+09	3.285e+09	2.782e+09	2.276e+09	1.77e+09	-2.363e+08	-8.285e+08	-1.421e+09	-2.013e+09	-2.442e+09	-2.934e+09	-3.756e+09	-4.065e+09	-4.416e+09	-4.768e+09	-5.119e+09	-4.953e+09	-4.919e+09	-4.884e+09	-4.85e+09	-4.879e+09	-2.812e+09	-2.095e+09	-1.466e+09	-8.817e+08	-2.979e+08	2.86e+08	1.96e+09	2.651e+09	3.342e+09	4.031e+09	4.675e+09	5.315e+09	5.246e+09	5.267e+09	5.289e+09	5.311e+09	4.447e+09	4.133e+09	3.819e+09	3.505e+09	3.194e+09	2.887e+09	-1.014e+09	-1.706e+09	-2.156e+09
-4.419e-05	4.905e+09	5.175e+09	5.444e+09	4.233e+09	3.745e+09	3.257e+09	2.767e+09	2.261e+09	-7.831e+07	-6.706e+08	-1.263e+09	-1.452e+09	-1.944e+09	-2.437e+09	-3.815e+09	-4.109e+09	-4.403e+09	-4.727e+09	-5.078e+09	-5.062e+09	-5.028e+09	-5.03e+09	-5.096e+09	-5.162e+09	-3.476e+09	-2.759e+09	-2.041e+09	-1.324e+09	-7.305e+08	-1.467e+08	1.799e+09	2.49e+09	3.144e+09	3.788e+09	4.433e+09	5.565e+09	5.488e+09	5.411e+09	5.368e+09	5.39e+09	4.781e+09	4.467e+09	4.154e+09	3.847e+09	3.54e+09	3.234e+09	-9.746e+07	-1.021e+09	-1.945e+09
-4.395e-05	5.072e+09	5.342e+09	5.612e+09	4.693e+09	4.204e+09	3.716e+09	3.228e+09	2.74e+09	7.967e+07	3.089e+07	-4.617e+08	-9.542e+08	-1.447e+09	-1.939e+09	-3.873e+09	-4.167e+09	-4.461e+09	-4.756e+09	-5.05e+09	-5.181e+09	-5.247e+09	-5.313e+09	-5.379e+09	-5.444e+09	-4.14e+09	-3.422e+09	-2.705e+09	-1.988e+09	-1.271e+09	-5.794e+08	1.613e+09	2.257e+09	2.902e+09	3.546e+09	4.191e+09	5.816e+09	5.739e+09	5.662e+09	5.584e+09	5.507e+09	5.115e+09	4.807e+09	4.501e+09	4.194e+09	3.887e+09	3.58e+09	8.188e+08	-1.05e+08	-1.029e+09
-4.37e-05	5.24e+09	5.509e+09	5.779e+09	5.152e+09	4.664e+09	4.176e+09	3.688e+09	4.169e+09	1.297e+09	6.052e+08	3.592e+07	-4.566e+08	-9.492e+08	-1.442e+09	-3.931e+09	-4.225e+09	-4.52e+09	-4.814e+09	-5.221e+09	-5.508e+09	-5.53e+09	-5.595e+09	-5.661e+09	-5.727e+09	-4.803e+09	-4.086e+09	-3.369e+09	-2.652e+09	-2.529e+09	-1.808e+09	1.228e+09	2.015e+09	2.66e+09	3.304e+09	3.949e+09	6.067e+09	5.989e+09	5.912e+09	5.835e+09	5.899e+09	5.635e+09	5.175e+09	4.847e+09	4.54e+09	4.233e+09	3.926e+09	1.735e+09	8.113e+08	-1.125e+08
-4.346e-05	5.409e+09	5.677e+09	5.947e+09	5.612e+09	5.124e+09	5.158e+09	4.854e+09	4.55e+09	2.141e+09	1.449e+09	7.566e+08	6.429e+07	-4.516e+08	-9.441e+08	-3.989e+09	-4.284e+09	-4.655e+09	-5.083e+09	-5.51e+09	-5.87e+09	-5.89e+09	-5.91e+09	-5.944e+09	-6.009e+09	-5.467e+09	-4.75e+09	-4.347e+09	-3.641e+09	-2.92e+09	-2.199e+09	5.377e+08	1.441e+09	2.344e+09	3.062e+09	3.706e+09	6.317e+09	6.24e+09	6.249e+09	6.381e+09	6.513e+09	6.248e+09	5.788e+09	5.327e+09	4.887e+09	4.58e+09	4.273e+09	2.651e+09	1.727e+09	1.326e+09
-4.321e-05	5.583e+09	5.849e+09	6.115e+09	6.071e+09	5.843e+09	5.539e+09	5.234e+09	4.93e+09	2.985e+09	2.292e+09	1.6e+09	9.079e+08	2.156e+08	-4.466e+08	-4.09e+09	-4.517e+09	-4.945e+09	-5.372e+09	-5.799e+09	-6.232e+09	-6.252e+09	-6.272e+09	-6.292e+09	-6.312e+09	-6.131e+09	-5.474e+09	-4.753e+09	-4.032e+09	-3.311e+09	-2.59e+09	-1.529e+08	7.502e+08	1.653e+09	2.556e+09	3.46e+09	6.598e+09	6.73e+09	6.862e+09	6.994e+09	7.126e+09	6.861e+09	6.4e+09	5.94e+09	5.479e+09	5.019e+09	4.619e+09	3.679e+09	2.784e+09	1.889e+09
-4.297e-05	5.757e+09	6.023e+09	6.338e+09	6.693e+09	6.224e+09	5.919e+09	5.615e+09	5.311e+09	3.828e+09	3.136e+09	2.444e+09	1.751e+09	1.032e+09	-1.309e+08	-4.077e+09	-4.806e+09	-5.234e+09	-5.661e+09	-6.088e+09	-6.594e+09	-6.614e+09	-6.634e+09	-6.654e+09	-6.738e+09	-6.75e+09	-5.888e+09	-5.143e+09	-4.422e+09	-3.701e+09	-2.98e+09	-8.435e+08	5.966e+07	9.628e+08	1.866e+09	2.983e+09	6.607e+09	7.344e+09	7.476e+09	7.608e+09	7.74e+09	7.473e+09	7.013e+09	6.553e+09	6.092e+09	5.705e+09	5.489e+09	4.284e+09	3.347e+09	2.452e+09
-4.272e-05	5.96e+09	6.303e+09	6.646e+09	7.361e+09	6.892e+09	6.422e+09	5.996e+09	5.692e+09	4.672e+09	3.98e+09	3.287e+09	2.223e+09	1.06e+09	-1.024e+08	-3.484e+09	-4.421e+09	-5.357e+09	-5.95e+09	-6.378e+09	-6.956e+09	-6.976e+09	-7.024e+09	-7.179e+09	-7.334e+09	-7.384e+09	-6.523e+09	-5.661e+09	-4.813e+09	-4.092e+09	-3.371e+09	-1.534e+09	-6.309e+08	4.223e+08	1.566e+09	2.711e+09	5.846e+09	6.771e+09	7.696e+09	8.221e+09	8.353e+09	8.086e+09	7.626e+09	7.173e+09	6.958e+09	6.742e+09	6.527e+09	5.061e+09	4.042e+09	3.024e+09
-4.248e-05	6.268e+09	6.611e+09	6.954e+09	8.029e+09	7.559e+09	7.09e+09	6.62e+09	6.151e+09	5.515e+09	4.577e+09	3.414e+09	2.252e+09	1.089e+09	-7.386e+07	-2.891e+09	-3.828e+09	-4.764e+09	-5.701e+09	-6.637e+09	-7.318e+09	-7.465e+09	-7.62e+09	-7.775e+09	-7.93e+09	-8.019e+09	-7.158e+09	-6.296e+09	-5.435e+09	-4.573e+09	-3.762e+09	-2.139e+09	-9.947e+08	1.495e+08	1.294e+09	2.438e+09	5.085e+09	6.01e+09	6.935e+09	7.86e+09	8.785e+09	8.699e+09	8.426e+09	8.211e+09	7.995e+09	7.78e+09	7.564e+09	5.838e+09	4.819e+09	3.801e+09
-4.224e-05	6.576e+09	6.919e+09	7.262e+09	8.696e+09	8.227e+09	7.758e+09	7.288e+09	6.832e+09	6.16e+09	4.676e+09	3.443e+09	2.28e+09	1.117e+09	-4.535e+07	-2.299e+09	-3.235e+09	-4.171e+09	-5.108e+09	-5.718e+09	-7.392e+09	-8.062e+09	-8.217e+09	-8.372e+09	-8.527e+09	-8.654e+09	-7.793e+09	-6.931e+09	-6.069e+09	-5.226e+09	-4.547e+09	-2.466e+09	-1.267e+09	-1.232e+08	1.021e+09	2.165e+09	4.324e+09	5.249e+09	6.174e+09	7.099e+09	7.846e+09	8.932e+09	9.464e+09	9.248e+09	9.033e+09	8.817e+09	8.601e+09	6.615e+09	5.596e+09	4.578e+09
-4.199e-05	6.705e+09	7.227e+09	7.57e+09	9.364e+09	8.895e+09	8.425e+09	8.006e+09	7.586e+09	6.745e+09	5.261e+09	3.777e+09	2.309e+09	1.146e+09	-1.683e+07	-1.706e+09	-2.642e+09	-3.393e+09	-4.341e+09	-5.288e+09	-6.875e+09	-7.672e+09	-8.47e+09	-8.968e+09	-9.123e+09	-9.289e+09	-8.428e+09	-7.566e+09	-6.856e+09	-6.177e+09	-5.497e+09	-2.983e+09	-1.698e+09	-4.136e+08	7.482e+08	1.892e+09	3.563e+09	4.488e+09	5.305e+09	6.387e+09	7.47e+09	8.639e+09	9.191e+09	9.743e+09	1.007e+10	9.854e+09	9.639e+09	7.392e+09	6.373e+09	5.412e+09
-4.175e-05	6.178e+09	7.003e+09	7.828e+09	1.003e+10	9.599e+09	9.179e+09	8.76e+09	8.34e+09	7.33e+09	5.846e+09	4.362e+09	2.878e+09	1.394e+09	1.168e+07	-1.067e+09	-2.015e+09	-2.963e+09	-3.911e+09	-4.859e+09	-6.358e+09	-7.155e+09	-7.953e+09	-8.75e+09	-9.548e+09	-9.924e+09	-9.166e+09	-8.486e+09	-7.807e+09	-7.127e+09	-6.448e+09	-3.5e+09	-2.215e+09	-9.305e+08	3.542e+08	1.62e+09	2.802e+09	3.846e+09	4.929e+09	6.011e+09	7.094e+09	8.346e+09	8.898e+09	9.45e+09	1e+10	1.055e+10	1.068e+10	8.203e+09	7.272e+09	6.341e+09
-4.15e-05	5.652e+09	6.476e+09	7.468e+09	1.027e+10	1.035e+10	9.934e+09	9.514e+09	9.094e+09	7.915e+09	6.431e+09	4.947e+09	3.463e+09	1.979e+09	8.951e+08	-5.813e+08	-1.586e+09	-2.534e+09	-3.482e+09	-4.429e+09	-5.841e+09	-6.638e+09	-7.436e+09	-8.233e+09	-9.13e+09	-1.024e+10	-1.011e+10	-9.437e+09	-8.757e+09	-8.078e+09	-7.398e+09	-4.017e+09	-2.732e+09	-1.447e+09	-1.626e+08	6.861e+08	2.398e+09	3.47e+09	4.552e+09	5.635e+09	6.718e+09	8.053e+09	8.605e+09	9.157e+09	9.709e+09	1.03e+10	1.111e+10	9.078e+09	8.2e+09	7.269e+09
-4.126e-05	5.197e+09	6.373e+09	7.549e+09	9.987e+09	1.016e+10	1.034e+10	1.027e+10	9.849e+09	8.5e+09	7.016e+09	5.532e+09	4.328e+09	3.292e+09	2.256e+09	8.139e+07	-1.001e+09	-2.083e+09	-3.052e+09	-4e+09	-5.324e+09	-6.121e+09	-6.933e+09	-8.052e+09	-9.171e+09	-1.025e+10	-1.011e+10	-9.981e+09	-9.708e+09	-9.029e+09	-8.349e+09	-4.534e+09	-3.249e+09	-2.676e+09	-1.675e+09	-6.749e+08	2.056e+09	3.119e+09	4.183e+09	5.259e+09	6.342e+09	7.76e+09	8.312e+09	8.864e+09	9.646e+09	1.046e+10	1.128e+10	9.508e+09	8.865e+09	8.198e+09
-4.102e-05	5.279e+09	6.454e+09	7.63e+09	9.706e+09	9.884e+09	1.006e+10	1.024e+10	1.042e+10	9.085e+09	7.762e+09	6.725e+09	5.689e+09	4.652e+09	3.616e+09	7.441e+08	-3.382e+08	-1.42e+09	-2.503e+09	-3.57e+09	-4.807e+09	-5.854e+09	-6.973e+09	-8.093e+09	-9.212e+09	-1.025e+10	-1.012e+10	-9.985e+09	-9.851e+09	-9.718e+09	-9.3e+09	-6.038e+09	-5.037e+09	-4.037e+09	-3.036e+09	-2.036e+09	1.713e+09	2.777e+09	3.84e+09	4.904e+09	5.968e+09	7.467e+09	8.179e+09	8.996e+09	9.813e+09	1.063e+10	1.145e+10	9.938e+09	9.294e+09	8.651e+09
-4.077e-05	5.36e+09	6.536e+09	7.712e+09	9.426e+09	9.604e+09	9.781e+09	9.959e+09	1.031e+10	9.402e+09	9.083e+09	8.086e+09	7.049e+09	6.013e+09	4.976e+09	1.407e+09	3.246e+08	-7.577e+08	-1.84e+09	-2.98e+09	-4.696e+09	-5.895e+09	-7.014e+09	-8.133e+09	-9.253e+09	-1.026e+10	-1.012e+10	-9.989e+09	-9.855e+09	-9.722e+09	-1.075e+10	-7.324e+09	-6.398e+09	-5.398e+09	-4.397e+09	-3.397e+09	1.371e+09	2.434e+09	3.498e+09	4.562e+09	5.645e+09	7.527e+09	8.345e+09	9.163e+09	9.98e+09	1.08e+10	1.161e+10	1.037e+10	9.724e+09	9.081e+09
-4.053e-05	5.389e+09	6.617e+09	7.793e+09	9.146e+09	9.323e+09	9.501e+09	9.898e+09	1.023e+10	9.519e+09	9.2e+09	8.882e+09	8.41e+09	7.373e+09	6.337e+09	2.07e+09	9.873e+08	-1.23e+08	-1.316e+09	-2.51e+09	-4.521e+09	-5.765e+09	-7.009e+09	-8.174e+09	-9.293e+09	-1.026e+10	-1.013e+10	-9.993e+09	-1.058e+10	-1.077e+10	-1.095e+10	-8.096e+09	-7.435e+09	-6.759e+09	-5.758e+09	-4.758e+09	1.028e+09	2.092e+09	3.16e+09	4.281e+09	5.402e+09	7.69e+09	8.509e+09	9.328e+09	1.015e+10	1.096e+10	1.178e+10	1.08e+10	1.015e+10	1.048e+10
-4.028e-05	5.031e+09	6.461e+09	7.874e+09	8.865e+09	9.157e+09	9.484e+09	9.811e+09	1.014e+10	9.636e+09	9.317e+09	8.999e+09	8.68e+09	8.361e+09	7.697e+09	2.732e+09	1.541e+09	3.471e+08	-8.463e+08	-2.04e+09	-4.346e+09	-5.59e+09	-6.834e+09	-8.077e+09	-9.321e+09	-1.026e+10	-1.041e+10	-1.06e+10	-1.078e+10	-1.097e+10	-1.115e+10	-8.868e+09	-8.207e+09	-7.546e+09	-6.885e+09	-6.119e+09	6.86e+08	1.796e+09	2.917e+09	4.038e+09	5.159e+09	7.854e+09	8.673e+09	9.492e+09	1.031e+10	1.113e+10	1.195e+10	1.154e+10	1.121e+10	1.088e+10
-4.004e-05	4.674e+09	6.103e+09	7.473e+09	8.825e+09	9.07e+09	9.397e+09	9.724e+09	1.005e+10	9.753e+09	9.435e+09	9.116e+09	8.797e+09	8.478e+09	8.273e+09	3.295e+09	2.011e+09	8.172e+08	-3.762e+08	-1.57e+09	-4.171e+09	-5.415e+09	-6.659e+09	-7.902e+09	-9.133e+09	-1.058e+10	-1.061e+10	-1.08e+10	-1.098e+10	-1.117e+10	-1.135e+10	-9.64e+09	-8.979e+09	-8.318e+09	-7.658e+09	-6.898e+09	1.242e+08	1.553e+09	2.674e+09	3.795e+09	4.916e+09	8.017e+09	8.836e+09	9.655e+09	1.047e+10	1.129e+10	1.204e+10	1.195e+10	1.162e+10	1.129e+10
-3.979e-05	4.309e+09	5.544e+09	6.78e+09	8.95e+09	9.155e+09	9.36e+09	9.637e+09	9.964e+09	9.87e+09	9.552e+09	9.233e+09	8.986e+09	8.824e+09	8.661e+09	4.366e+09	2.826e+09	1.287e+09	9.392e+07	-1.099e+09	-3.996e+09	-5.24e+09	-6.483e+09	-7.645e+09	-8.796e+09	-1.111e+10	-1.11e+10	-1.11e+10	-1.118e+10	-1.137e+10	-1.155e+10	-1.041e+10	-9.751e+09	-9.039e+09	-8.201e+09	-7.363e+09	-1.356e+09	4.787e+08	2.313e+09	3.552e+09	4.673e+09	8.18e+09	9e+09	9.819e+09	1.034e+10	1.121e+10	1.208e+10	1.268e+10	1.216e+10	1.169e+10
-3.955e-05	3.616e+09	4.852e+09	6.087e+09	9.075e+09	9.28e+09	9.485e+09	9.69e+09	9.895e+09	9.988e+09	9.699e+09	9.537e+09	9.374e+09	9.212e+09	9.049e+09	5.436e+09	3.896e+09	2.356e+09	8.164e+08	-6.294e+08	-3.821e+09	-5.007e+09	-6.158e+09	-7.309e+09	-8.459e+09	-1.163e+10	-1.163e+10	-1.163e+10	-1.162e+10	-1.162e+10	-1.175e+10	-1.118e+10	-1.034e+10	-9.504e+09	-8.666e+09	-7.828e+09	-2.835e+09	-1.001e+09	8.332e+08	2.667e+09	4.43e+09	8.344e+09	8.637e+09	9.507e+09	1.038e+10	1.125e+10	1.212e+10	1.342e+10	1.29e+10	1.238e+10
-3.931e-05	2.923e+09	4.159e+09	5.395e+09	9.2e+09	9.405e+09	9.61e+09	9.815e+09	1.002e+10	1.042e+10	1.009e+10	9.925e+09	9.762e+09	9.6e+09	9.437e+09	6.507e+09	4.967e+09	3.427e+09	1.887e+09	1.494e+09	-3.316e+09	-4.671e+09	-5.821e+09	-6.972e+09	-8.122e+09	-1.215e+10	-1.215e+10	-1.215e+10	-1.215e+10	-1.215e+10	-1.229e+10	-1.166e+10	-1.081e+10	-9.969e+09	-9.131e+09	-8.293e+09	-4.315e+09	-2.481e+09	-6.465e+08	1.188e+09	1.575e+09	7.282e+09	8.675e+09	9.545e+09	1.041e+10	1.128e+10	1.215e+10	1.416e+10	1.364e+10	1.311e+10
-3.906e-05	2.227e+09	3.467e+09	4.702e+09	9.325e+09	9.53e+09	9.735e+09	1.015e+10	1.067e+10	1.115e+10	1.079e+10	1.043e+10	1.015e+10	9.988e+09	9.825e+09	7.577e+09	6.037e+09	5.19e+09	3.651e+09	2.112e+09	-2.229e+09	-3.812e+09	-5.396e+09	-6.635e+09	-7.785e+09	-1.268e+10	-1.268e+10	-1.267e+10	-1.277e+10	-1.295e+10	-1.314e+10	-1.246e+10	-1.143e+10	-1.043e+10	-9.596e+09	-8.758e+09	-5.795e+09	-3.961e+09	-2.126e+09	-1.101e+09	8.134e+08	5.91e+09	7.593e+09	9.276e+09	1.045e+10	1.132e+10	1.219e+10	1.489e+10	1.437e+10	1.395e+10
-3.882e-05	1.361e+09	2.697e+09	4.01e+09	9.451e+09	9.781e+09	1.03e+10	1.081e+10	1.133e+10	1.187e+10	1.151e+10	1.116e+10	1.08e+10	1.044e+10	1.021e+10	8.648e+09	7.346e+09	5.807e+09	4.268e+09	2.729e+09	-1.142e+09	-2.725e+09	-4.309e+09	-5.892e+09	-7.449e+09	-1.32e+10	-1.324e+10	-1.343e+10	-1.361e+10	-1.38e+10	-1.398e+10	-1.326e+10	-1.223e+10	-1.12e+10	-1.016e+10	-9.223e+09	-7.274e+09	-5.69e+09	-3.776e+09	-1.862e+09	5.228e+07	4.537e+09	6.22e+09	7.903e+09	9.586e+09	1.127e+10	1.223e+10	1.565e+10	1.545e+10	1.524e+10
-3.857e-05	4.959e+08	1.831e+09	3.221e+09	9.425e+09	1.045e+10	1.096e+10	1.148e+10	1.2e+10	1.259e+10	1.224e+10	1.188e+10	1.153e+10	1.117e+10	1.095e+10	9.519e+09	7.963e+09	6.425e+09	4.886e+09	3.347e+09	-5.47e+07	-1.638e+09	-3.222e+09	-4.805e+09	-6.389e+09	-1.315e+10	-1.409e+10	-1.428e+10	-1.446e+10	-1.465e+10	-1.483e+10	-1.407e+10	-1.303e+10	-1.2e+10	-1.097e+10	-1.01e+10	-8.415e+09	-6.451e+09	-4.537e+09	-2.623e+09	-7.089e+08	3.165e+09	4.848e+09	6.531e+09	8.214e+09	9.897e+09	1.217e+10	1.694e+10	1.674e+10	1.653e+10
-3.833e-05	-3.696e+08	1.297e+09	3.01e+09	8.399e+09	9.892e+09	1.139e+10	1.215e+10	1.266e+10	1.332e+10	1.296e+10	1.261e+10	1.232e+10	1.221e+10	1.21e+10	1.046e+10	8.733e+09	7.042e+09	5.503e+09	3.965e+09	1.032e+09	-5.512e+08	-2.135e+09	-4.075e+09	-6.16e+09	-1.207e+10	-1.337e+10	-1.466e+10	-1.531e+10	-1.549e+10	-1.568e+10	-1.487e+10	-1.384e+10	-1.286e+10	-1.225e+10	-1.163e+10	-9.515e+09	-7.406e+09	-5.298e+09	-3.384e+09	-1.47e+09	1.793e+09	3.476e+09	5.159e+09	7.239e+09	9.658e+09	1.208e+10	1.631e+10	1.731e+10	1.782e+10
-3.809e-05	-6.28e+08	1.085e+09	2.798e+09	7.372e+09	8.866e+09	1.036e+10	1.185e+10	1.333e+10	1.404e+10	1.369e+10	1.358e+10	1.347e+10	1.336e+10	1.325e+10	1.139e+10	9.671e+09	7.948e+09	6.224e+09	4.582e+09	2.119e+09	3.126e+08	-1.772e+09	-3.856e+09	-5.94e+09	-1.099e+10	-1.229e+10	-1.358e+10	-1.488e+10	-1.618e+10	-1.653e+10	-1.568e+10	-1.5e+10	-1.439e+10	-1.378e+10	-1.316e+10	-1.061e+10	-8.505e+09	-6.396e+09	-4.288e+09	-2.231e+09	4.203e+08	2.305e+09	4.723e+09	7.142e+09	9.561e+09	1.198e+10	1.55e+10	1.651e+10	1.751e+10
-3.784e-05	-8.396e+08	8.733e+08	2.586e+09	6.346e+09	7.839e+09	9.333e+09	1.083e+10	1.232e+10	1.421e+10	1.484e+10	1.473e+10	1.462e+10	1.451e+10	1.44e+10	1.233e+10	1.061e+10	8.886e+09	7.163e+09	5.496e+09	2.757e+09	5.318e+08	-1.553e+09	-3.637e+09	-5.721e+09	-9.908e+09	-1.121e+10	-1.25e+10	-1.38e+10	-1.51e+10	-1.623e+10	-1.715e+10	-1.654e+10	-1.592e+10	-1.531e+10	-1.47e+10	-1.171e+10	-9.604e+09	-7.496e+09	-5.387e+09	-3.285e+09	-4.743e+08	2.208e+09	4.626e+09	7.045e+09	9.464e+09	1.188e+10	1.47e+10	1.57e+10	1.671e+10
-3.76e-05	-1.051e+09	6.617e+08	2.375e+09	5.319e+09	6.813e+09	8.306e+09	9.507e+09	1.117e+10	1.358e+10	1.45e+10	1.542e+10	1.577e+10	1.566e+10	1.555e+10	1.327e+10	1.155e+10	9.824e+09	8.378e+09	6.954e+09	3.769e+09	1.227e+09	-1.315e+09	-3.418e+09	-5.502e+09	-8.828e+09	-1.013e+10	-1.142e+10	-1.261e+10	-1.417e+10	-1.574e+10	-1.671e+10	-1.731e+10	-1.746e+10	-1.684e+10	-1.623e+10	-1.281e+10	-1.07e+10	-8.595e+09	-6.748e+09	-4.987e+09	-1.526e+09	1.443e+09	4.413e+09	6.948e+09	9.367e+09	1.179e+10	1.39e+10	1.49e+10	1.609e+10
-3.735e-05	-1.9e+09	2.09e+08	2.163e+09	4.293e+09	5.683e+09	7.344e+09	9.005e+09	1.067e+10	1.296e+10	1.387e+10	1.479e+10	1.57e+10	1.662e+10	1.67e+10	1.421e+10	1.268e+10	1.126e+10	9.836e+09	8.413e+09	4.782e+09	2.24e+09	-3.026e+08	-2.845e+09	-5.283e+09	-7.748e+09	-8.989e+09	-1.055e+10	-1.212e+10	-1.368e+10	-1.525e+10	-1.614e+10	-1.674e+10	-1.734e+10	-1.794e+10	-1.776e+10	-1.391e+10	-1.197e+10	-1.021e+10	-8.451e+09	-6.69e+09	-2.579e+09	3.909e+08	3.361e+09	6.33e+09	9.27e+09	1.169e+10	1.309e+10	1.442e+10	1.574e+10
-3.711e-05	-2.798e+09	-6.889e+08	1.42e+09	3.499e+09	5.18e+09	6.841e+09	8.502e+09	1.016e+10	1.233e+10	1.325e+10	1.416e+10	1.508e+10	1.599e+10	1.708e+10	1.556e+10	1.414e+10	1.272e+10	1.129e+10	9.872e+09	5.794e+09	3.252e+09	7.1e+08	-1.832e+09	-4.374e+09	-6.907e+09	-8.497e+09	-1.006e+10	-1.163e+10	-1.319e+10	-1.475e+10	-1.557e+10	-1.617e+10	-1.677e+10	-1.737e+10	-1.81e+10	-1.538e+10	-1.367e+10	-1.191e+10	-1.015e+10	-8.393e+09	-3.631e+09	-6.613e+08	2.308e+09	5.278e+09	8.248e+09	1.087e+10	1.276e+10	1.408e+10	1.539e+10
-3.687e-05	-3.696e+09	-1.881e+09	-1.856e+08	2.891e+09	4.612e+09	6.333e+09	7.999e+09	9.66e+09	1.17e+10	1.262e+10	1.353e+10	1.451e+10	1.586e+10	1.721e+10	1.595e+10	1.517e+10	1.418e+10	1.275e+10	1.133e+10	6.807e+09	4.265e+09	1.723e+09	-5.561e+08	-2.617e+09	-6.327e+09	-7.942e+09	-9.556e+09	-1.113e+10	-1.27e+10	-1.426e+10	-1.5e+10	-1.56e+10	-1.62e+10	-1.733e+10	-1.849e+10	-1.62e+10	-1.495e+10	-1.362e+10	-1.186e+10	-1.01e+10	-4.683e+09	-1.714e+09	1.256e+09	4.021e+09	6.444e+09	8.868e+09	1.24e+10	1.372e+10	1.504e+10
-3.662e-05	-5.191e+09	-3.495e+09	-1.8e+09	2.283e+09	4.004e+09	5.726e+09	7.447e+09	9.157e+09	1.108e+10	1.199e+10	1.328e+10	1.464e+10	1.599e+10	1.734e+10	1.629e+10	1.551e+10	1.473e+10	1.396e+10	1.279e+10	7.82e+09	5.413e+09	3.351e+09	1.29e+09	-7.711e+08	-5.746e+09	-7.361e+09	-8.976e+09	-1.059e+10	-1.22e+10	-1.377e+10	-1.443e+10	-1.541e+10	-1.657e+10	-1.772e+10	-1.887e+10	-1.702e+10	-1.577e+10	-1.452e+10	-1.327e+10	-1.18e+10	-5.735e+09	-2.825e+09	-4.018e+08	2.022e+09	4.445e+09	6.869e+09	1.203e+10	1.335e+10	1.468e+10
-3.638e-05	-6.805e+09	-5.11e+09	-3.415e+09	1.675e+09	3.397e+09	5.118e+09	6.839e+09	8.561e+09	1.061e+10	1.206e+10	1.341e+10	1.477e+10	1.612e+10	1.747e+10	1.663e+10	1.585e+10	1.508e+10	1.43e+10	1.465e+10	9.246e+09	7.259e+09	5.197e+09	3.136e+09	1.075e+09	-5.166e+09	-6.78e+09	-8.395e+09	-1.001e+10	-1.162e+10	-1.33e+10	-1.465e+10	-1.58e+10	-1.695e+10	-1.811e+10	-1.926e+10	-1.783e+10	-1.658e+10	-1.533e+10	-1.409e+10	-1.284e+10	-7.143e+09	-4.824e+09	-2.401e+09	2.264e+07	2.446e+09	4.87e+09	1.166e+10	1.299e+10	1.431e+10
-3.613e-05	-8.42e+09	-6.724e+09	-5.029e+09	1.068e+09	2.789e+09	4.51e+09	6.236e+09	7.97e+09	1.043e+10	1.196e+10	1.349e+10	1.49e+10	1.625e+10	1.76e+10	1.697e+10	1.62e+10	1.542e+10	1.551e+10	1.494e+10	1.019e+10	8.648e+09	7.044e+09	4.982e+09	2.921e+09	-4.585e+09	-6.2e+09	-7.815e+09	-9.453e+09	-1.121e+10	-1.296e+10	-1.482e+10	-1.612e+10	-1.734e+10	-1.849e+10	-1.965e+10	-1.865e+10	-1.74e+10	-1.615e+10	-1.605e+10	-1.5e+10	-8.565e+09	-6.475e+09	-4.384e+09	-1.976e+09	4.471e+08	2.871e+09	1.129e+10	1.262e+10	1.394e+10
-3.589e-05	-9.122e+09	-8.059e+09	-6.644e+09	4.6e+08	2.182e+09	3.916e+09	5.65e+09	7.384e+09	1.026e+10	1.179e+10	1.332e+10	1.485e+10	1.638e+10	1.773e+10	1.732e+10	1.694e+10	1.637e+10	1.58e+10	1.523e+10	1.113e+10	9.589e+09	8.05e+09	6.511e+09	4.767e+09	-4.004e+09	-5.619e+09	-7.361e+09	-9.115e+09	-1.087e+10	-1.262e+10	-1.495e+10	-1.625e+10	-1.755e+10	-1.885e+10	-2.004e+10	-1.947e+10	-1.871e+10	-1.766e+10	-1.662e+10	-1.557e+10	-9.987e+09	-7.897e+09	-5.806e+09	-3.716e+09	-1.552e+09	8.715e+08	1.092e+10	1.245e+10	1.406e+10
-3.564e-05	-9.642e+09	-8.578e+09	-7.515e+09	-2.32e+08	1.597e+09	3.331e+09	5.065e+09	6.799e+09	1.008e+10	1.161e+10	1.314e+10	1.467e+10	1.62e+10	1.773e+10	1.779e+10	1.722e+10	1.665e+10	1.608e+10	1.551e+10	1.207e+10	1.053e+10	8.991e+09	7.452e+09	5.913e+09	-3.183e+09	-5.268e+09	-7.022e+09	-8.777e+09	-1.053e+10	-1.229e+10	-1.508e+10	-1.638e+10	-1.768e+10	-1.898e+10	-2.029e+10	-2.033e+10	-1.928e+10	-1.824e+10	-1.719e+10	-1.615e+10	-1.141e+10	-9.318e+09	-7.228e+09	-5.137e+09	-3.047e+09	-8.072e+08	1.096e+10	1.257e+10	1.417e+10
-3.54e-05	-1.016e+10	-9.08e+09	-7.983e+09	-1.696e+09	5.45e+08	2.745e+09	4.479e+09	6.213e+09	9.903e+09	1.143e+10	1.296e+10	1.449e+10	1.604e+10	1.758e+10	1.847e+10	1.764e+10	1.694e+10	1.637e+10	1.58e+10	1.301e+10	1.147e+10	9.933e+09	8.342e+09	6.668e+09	-1.217e+09	-3.911e+09	-6.605e+09	-8.438e+09	-1.019e+10	-1.195e+10	-1.52e+10	-1.651e+10	-1.781e+10	-1.922e+10	-2.067e+10	-2.147e+10	-2.008e+10	-1.881e+10	-1.777e+10	-1.672e+10	-1.283e+10	-1.074e+10	-8.65e+09	-6.493e+09	-4.09e+09	-1.687e+09	9.182e+09	1.229e+10	1.428e+10
-3.516e-05	-1.064e+10	-9.542e+09	-8.445e+09	-3.16e+09	-9.191e+08	1.322e+09	3.563e+09	5.627e+09	9.726e+09	1.126e+10	1.28e+10	1.434e+10	1.589e+10	1.743e+10	1.92e+10	1.837e+10	1.754e+10	1.672e+10	1.609e+10	1.395e+10	1.24e+10	1.072e+10	9.05e+09	7.376e+09	7.488e+08	-1.945e+09	-4.638e+09	-7.332e+09	-9.854e+09	-1.161e+10	-1.533e+10	-1.671e+10	-1.816e+10	-1.96e+10	-2.104e+10	-2.263e+10	-2.124e+10	-1.986e+10	-1.848e+10	-1.73e+10	-1.425e+10	-1.216e+10	-9.776e+09	-7.373e+09	-4.969e+09	-2.566e+09	6.687e+09	9.793e+09	1.29e+10
-3.491e-05	-1.11e+10	-1e+10	-8.907e+09	-4.624e+09	-2.383e+09	-1.422e+08	2.099e+09	4.34e+09	9.297e+09	1.11e+10	1.265e+10	1.419e+10	1.574e+10	1.728e+10	1.994e+10	1.911e+10	1.828e+10	1.745e+10	1.662e+10	1.478e+10	1.31e+10	1.143e+10	9.757e+09	8.083e+09	2.715e+09	2.127e+07	-2.672e+09	-5.366e+09	-8.06e+09	-9.474e+09	-1.564e+10	-1.709e+10	-1.853e+10	-1.997e+10	-2.142e+10	-2.379e+10	-2.241e+10	-2.102e+10	-1.964e+10	-1.826e+10	-1.554e+10	-1.306e+10	-1.066e+10	-8.252e+09	-5.849e+09	-3.445e+09	4.191e+09	7.298e+09	1.04e+10
-3.467e-05	-1.156e+10	-1.047e+10	-9.369e+09	-6.089e+09	-3.847e+09	-1.606e+09	-1.018e+08	2.263e+09	8.009e+09	1.021e+10	1.241e+10	1.404e+10	1.559e+10	1.713e+10	2.067e+10	1.984e+10	1.901e+10	1.848e+10	1.814e+10	1.623e+10	1.412e+10	1.214e+10	1.046e+10	8.791e+09	4.681e+09	1.987e+09	-7.062e+08	-2.531e+09	-5.498e+09	-8.464e+09	-1.467e+10	-1.715e+10	-1.891e+10	-2.035e+10	-2.179e+10	-2.495e+10	-2.357e+10	-2.218e+10	-2.102e+10	-2.016e+10	-1.738e+10	-1.443e+10	-1.153e+10	-9.131e+09	-6.728e+09	-4.324e+09	1.696e+09	4.803e+09	7.909e+09
-3.442e-05	-1.248e+10	-1.103e+10	-9.831e+09	-7.553e+09	-5.312e+09	-3.297e+09	-9.318e+08	1.433e+09	6.721e+09	8.923e+09	1.112e+10	1.333e+10	1.544e+10	1.698e+10	2.141e+10	2.074e+10	2.04e+10	2.006e+10	1.972e+10	1.77e+10	1.559e+10	1.348e+10	1.137e+10	9.498e+09	6.647e+09	3.954e+09	1.446e+09	-1.521e+09	-4.488e+09	-7.455e+09	-1.323e+10	-1.572e+10	-1.821e+10	-2.07e+10	-2.217e+10	-2.611e+10	-2.481e+10	-2.395e+10	-2.308e+10	-2.222e+10	-1.922e+10	-1.626e+10	-1.331e+10	-1.035e+10	-7.607e+09	-5.204e+09	-7.991e+08	2.121e+09	5.661e+09
-3.418e-05	-1.356e+10	-1.21e+10	-1.065e+10	-8.859e+09	-6.491e+09	-4.127e+09	-1.762e+09	6.028e+08	5.433e+09	7.635e+09	9.837e+09	1.204e+10	1.424e+10	1.649e+10	2.266e+10	2.232e+10	2.198e+10	2.165e+10	2.131e+10	1.916e+10	1.705e+10	1.494e+10	1.283e+10	1.072e+10	8.434e+09	5.422e+09	2.455e+09	-5.112e+08	-3.478e+09	-6.445e+09	-1.18e+10	-1.429e+10	-1.677e+10	-1.926e+10	-2.175e+10	-2.774e+10	-2.687e+10	-2.601e+10	-2.515e+10	-2.428e+10	-2.106e+10	-1.81e+10	-1.514e+10	-1.219e+10	-9.232e+09	-6.54e+09	-2.623e+09	9.171e+08	4.457e+09
-3.394e-05	-1.463e+10	-1.339e+10	-1.248e+10	-1.013e+10	-7.512e+09	-4.957e+09	-2.592e+09	-2.272e+08	4.145e+09	6.347e+09	8.549e+09	1.075e+10	1.347e+10	1.633e+10	2.222e+10	2.34e+10	2.357e+10	2.323e+10	2.289e+10	2.062e+10	1.851e+10	1.64e+10	1.444e+10	1.3e+10	9.887e+09	6.665e+09	3.465e+09	4.986e+08	-2.468e+09	-5.435e+09	-1.036e+10	-1.285e+10	-1.534e+10	-1.832e+10	-2.157e+10	-2.724e+10	-2.808e+10	-2.807e+10	-2.721e+10	-2.635e+10	-2.289e+10	-1.994e+10	-1.698e+10	-1.406e+10	-1.196e+10	-9.85e+09	-4.101e+09	-3.089e+08	3.253e+09
-3.369e-05	-1.631e+10	-1.54e+10	-1.449e+10	-1.14e+10	-8.783e+09	-6.164e+09	-3.545e+09	-1.057e+09	2.857e+09	5.059e+09	7.608e+09	1.046e+10	1.332e+10	1.617e+10	2.119e+10	2.236e+10	2.354e+10	2.471e+10	2.448e+10	2.209e+10	1.998e+10	1.851e+10	1.707e+10	1.564e+10	1.134e+10	8.118e+09	4.896e+09	1.674e+09	-1.458e+09	-4.425e+09	-8.93e+09	-1.17e+10	-1.496e+10	-1.822e+10	-2.148e+10	-2.636e+10	-2.72e+10	-2.803e+10	-2.887e+10	-2.841e+10	-2.473e+10	-2.177e+10	-1.948e+10	-1.737e+10	-1.527e+10	-1.316e+10	-5.743e+09	-1.951e+09	1.842e+09
-3.345e-05	-1.833e+10	-1.742e+10	-1.651e+10	-1.267e+10	-1.005e+10	-7.436e+09	-4.817e+09	-2.198e+09	1.631e+09	4.596e+09	7.45e+09	1.03e+10	1.316e+10	1.601e+10	2.015e+10	2.133e+10	2.25e+10	2.368e+10	2.485e+10	2.401e+10	2.258e+10	2.114e+10	1.971e+10	1.827e+10	1.279e+10	9.571e+09	6.349e+09	3.127e+09	-9.462e+07	-3.302e+09	-8.343e+09	-1.16e+10	-1.486e+10	-1.812e+10	-2.138e+10	-2.548e+10	-2.632e+10	-2.715e+10	-2.799e+10	-2.882e+10	-2.7e+10	-2.49e+10	-2.279e+10	-2.068e+10	-1.858e+10	-1.647e+10	-7.385e+09	-3.593e+09	1.996e+08
-3.32e-05	-2.034e+10	-1.943e+10	-1.852e+10	-1.395e+10	-1.133e+10	-8.708e+09	-6.089e+09	-3.587e+09	6.375e+08	3.974e+09	7.292e+09	1.015e+10	1.3e+10	1.585e+10	1.911e+10	2.029e+10	2.146e+10	2.287e+10	2.451e+10	2.427e+10	2.437e+10	2.378e+10	2.234e+10	2.091e+10	1.425e+10	1.102e+10	7.803e+09	4.581e+09	1.472e+09	-1.614e+09	-7.611e+09	-1.143e+10	-1.476e+10	-1.802e+10	-2.128e+10	-2.46e+10	-2.543e+10	-2.627e+10	-2.764e+10	-2.903e+10	-2.738e+10	-2.698e+10	-2.61e+10	-2.399e+10	-2.189e+10	-1.978e+10	-9.027e+09	-5.235e+09	-1.442e+09
-3.296e-05	-2.093e+10	-2.13e+10	-2.054e+10	-1.522e+10	-1.26e+10	-1.007e+10	-7.563e+09	-5.06e+09	-3.561e+08	2.98e+09	6.317e+09	9.653e+09	1.284e+10	1.57e+10	1.808e+10	1.934e+10	2.098e+10	2.263e+10	2.427e+10	2.424e+10	2.434e+10	2.445e+10	2.455e+10	2.354e+10	1.57e+10	1.248e+10	9.334e+09	6.247e+09	3.16e+09	7.291e+07	-6.539e+09	-1.036e+10	-1.418e+10	-1.792e+10	-2.118e+10	-2.372e+10	-2.455e+10	-2.613e+10	-2.753e+10	-2.892e+10	-2.773e+10	-2.733e+10	-2.693e+10	-2.653e+10	-2.52e+10	-2.309e+10	-1.067e+10	-6.919e+09	-3.231e+09
-3.271e-05	-2.071e+10	-2.109e+10	-2.147e+10	-1.654e+10	-1.404e+10	-1.154e+10	-9.037e+09	-6.534e+09	-1.35e+09	1.987e+09	5.323e+09	8.659e+09	1.2e+10	1.533e+10	1.746e+10	1.91e+10	2.074e+10	2.239e+10	2.403e+10	2.421e+10	2.431e+10	2.442e+10	2.452e+10	2.462e+10	1.719e+10	1.411e+10	1.102e+10	7.934e+09	4.847e+09	1.76e+09	-5.468e+09	-9.288e+09	-1.311e+10	-1.693e+10	-2.075e+10	-2.323e+10	-2.463e+10	-2.602e+10	-2.742e+10	-2.882e+10	-2.808e+10	-2.768e+10	-2.728e+10	-2.688e+10	-2.648e+10	-2.61e+10	-1.243e+10	-8.742e+09	-5.053e+09
-3.247e-05	-2.05e+10	-2.094e+10	-2.162e+10	-1.763e+10	-1.537e+10	-1.301e+10	-1.051e+10	-8.008e+09	-2.343e+09	9.93e+08	4.329e+09	7.666e+09	1.073e+10	1.363e+10	1.739e+10	1.888e+10	2.05e+10	2.215e+10	2.379e+10	2.418e+10	2.428e+10	2.439e+10	2.45e+10	2.481e+10	1.87e+10	1.572e+10	1.271e+10	9.621e+09	6.535e+09	3.448e+09	-4.396e+09	-8.217e+09	-1.204e+10	-1.564e+10	-1.9e+10	-2.34e+10	-2.459e+10	-2.591e+10	-2.731e+10	-2.871e+10	-2.843e+10	-2.803e+10	-2.763e+10	-2.723e+10	-2.691e+10	-2.66e+10	-1.444e+10	-1.056e+10	-6.876e+09
-3.223e-05	-2.057e+10	-2.125e+10	-2.194e+10	-1.869e+10	-1.643e+10	-1.417e+10	-1.191e+10	-9.481e+09	-3.337e+09	-6.732e+05	3.176e+09	6.077e+09	8.978e+09	1.188e+10	1.74e+10	1.889e+10	2.039e+10	2.191e+10	2.355e+10	2.415e+10	2.425e+10	2.452e+10	2.484e+10	2.515e+10	2.022e+10	1.723e+10	1.425e+10	1.126e+10	8.222e+09	5.135e+09	-3.325e+09	-7.053e+09	-1.041e+10	-1.377e+10	-1.713e+10	-2.365e+10	-2.484e+10	-2.603e+10	-2.722e+10	-2.86e+10	-2.878e+10	-2.838e+10	-2.804e+10	-2.773e+10	-2.742e+10	-2.711e+10	-1.66e+10	-1.272e+10	-8.831e+09
-3.198e-05	-2.089e+10	-2.157e+10	-2.225e+10	-1.974e+10	-1.748e+10	-1.522e+10	-1.296e+10	-1.07e+10	-4.373e+09	-1.473e+09	1.428e+09	4.329e+09	7.231e+09	1.013e+10	1.741e+10	1.891e+10	2.04e+10	2.19e+10	2.34e+10	2.423e+10	2.455e+10	2.486e+10	2.517e+10	2.549e+10	2.173e+10	1.874e+10	1.576e+10	1.277e+10	9.786e+09	6.8e+09	-1.822e+09	-5.182e+09	-8.541e+09	-1.19e+10	-1.526e+10	-2.391e+10	-2.51e+10	-2.628e+10	-2.747e+10	-2.866e+10	-2.916e+10	-2.885e+10	-2.854e+10	-2.823e+10	-2.792e+10	-2.761e+10	-1.877e+10	-1.489e+10	-1.1e+10
-3.174e-05	-2.12e+10	-2.188e+10	-2.256e+10	-2.079e+10	-1.853e+10	-1.627e+10	-1.401e+10	-1.324e+10	-6.082e+09	-3.203e+09	-3.193e+08	2.582e+09	5.483e+09	8.384e+09	1.742e+10	1.892e+10	2.041e+10	2.199e+10	2.378e+10	2.501e+10	2.5e+10	2.52e+10	2.551e+10	2.582e+10	2.324e+10	2.025e+10	1.727e+10	1.428e+10	1.318e+10	1.055e+10	2.885e+08	-3.311e+09	-6.67e+09	-1.003e+10	-1.339e+10	-2.416e+10	-2.535e+10	-2.654e+10	-2.777e+10	-2.941e+10	-3.044e+10	-2.963e+10	-2.905e+10	-2.874e+10	-2.843e+10	-2.812e+10	-2.094e+10	-1.705e+10	-1.317e+10
-3.149e-05	-2.168e+10	-2.219e+10	-2.287e+10	-2.184e+10	-1.958e+10	-1.812e+10	-1.617e+10	-1.422e+10	-7.791e+09	-4.912e+09	-2.033e+09	8.463e+08	3.736e+09	6.637e+09	1.743e+10	1.893e+10	2.072e+10	2.251e+10	2.43e+10	2.59e+10	2.59e+10	2.589e+10	2.588e+10	2.616e+10	2.475e+10	2.177e+10	1.975e+10	1.711e+10	1.448e+10	1.185e+10	2.591e+09	-1.017e+09	-4.625e+09	-8.158e+09	-1.152e+10	-2.442e+10	-2.56e+10	-2.717e+10	-2.881e+10	-3.046e+10	-3.182e+10	-3.101e+10	-3.02e+10	-2.938e+10	-2.893e+10	-2.862e+10	-2.311e+10	-2.032e+10	-1.674e+10
-3.125e-05	-2.231e+10	-2.281e+10	-2.331e+10	-2.299e+10	-2.105e+10	-1.91e+10	-1.715e+10	-1.52e+10	-9.499e+09	-6.62e+09	-3.741e+09	-8.625e+08	2.016e+09	4.895e+09	1.765e+10	1.944e+10	2.123e+10	2.302e+10	2.481e+10	2.679e+10	2.679e+10	2.678e+10	2.677e+10	2.677e+10	2.631e+10	2.368e+10	2.105e+10	1.841e+10	1.578e+10	1.315e+10	4.893e+09	1.285e+09	-2.323e+09	-5.931e+09	-9.539e+09	-2.492e+10	-2.657e+10	-2.821e+10	-2.985e+10	-3.15e+10	-3.319e+10	-3.238e+10	-3.157e+10	-3.076e+10	-2.995e+10	-2.914e+10	-2.557e+10	-2.199e+10	-1.841e+10
-3.101e-05	-2.293e+10	-2.345e+10	-2.439e+10	-2.441e+10	-2.216e+10	-2.008e+10	-1.813e+10	-1.618e+10	-1.121e+10	-8.329e+09	-5.45e+09	-2.571e+09	5.786e+08	4.033e+09	1.644e+10	1.995e+10	2.175e+10	2.354e+10	2.533e+10	2.769e+10	2.768e+10	2.767e+10	2.767e+10	2.825e+10	2.822e+10	2.521e+10	2.235e+10	1.972e+10	1.708e+10	1.445e+10	7.195e+09	3.587e+09	-2.112e+07	-3.863e+09	-8.245e+09	-2.318e+10	-2.72e+10	-2.925e+10	-3.09e+10	-3.254e+10	-3.457e+10	-3.376e+10	-3.294e+10	-3.213e+10	-3.2e+10	-3.214e+10	-2.759e+10	-2.367e+10	-2.009e+10
-3.076e-05	-2.389e+10	-2.483e+10	-2.576e+10	-2.592e+10	-2.367e+10	-2.141e+10	-1.916e+10	-1.717e+10	-1.292e+10	-1.004e+10	-7.042e+09	-3.588e+09	-1.332e+08	3.321e+09	1.399e+10	1.749e+10	2.1e+10	2.406e+10	2.585e+10	2.858e+10	2.857e+10	2.898e+10	2.963e+10	3.029e+10	3.019e+10	2.717e+10	2.416e+10	2.114e+10	1.838e+10	1.575e+10	9.497e+09	5.861e+09	1.48e+09	-2.902e+09	-7.284e+09	-2.012e+10	-2.413e+10	-2.814e+10	-3.194e+10	-3.358e+10	-3.594e+10	-3.513e+10	-3.475e+10	-3.489e+10	-3.503e+10	-3.517e+10	-3.005e+10	-2.602e+10	-2.199e+10
-3.052e-05	-2.526e+10	-2.62e+10	-2.713e+10	-2.743e+10	-2.518e+10	-2.293e+10	-2.067e+10	-1.842e+10	-1.463e+10	-1.121e+10	-7.754e+09	-4.299e+09	-8.45e+08	2.609e+09	1.153e+10	1.504e+10	1.854e+10	2.205e+10	2.556e+10	2.97e+10	3.036e+10	3.102e+10	3.167e+10	3.233e+10	3.216e+10	2.914e+10	2.612e+10	2.311e+10	2.009e+10	1.707e+10	1.12e+10	6.822e+09	2.44e+09	-1.942e+09	-6.323e+09	-1.705e+10	-2.106e+10	-2.508e+10	-2.909e+10	-3.31e+10	-3.749e+10	-3.763e+10	-3.777e+10	-3.791e+10	-3.805e+10	-3.819e+10	-3.252e+10	-2.849e+10	-2.445e+10
-3.027e-05	-2.663e+10	-2.757e+10	-2.85e+10	-2.895e+10	-2.669e+10	-2.444e+10	-2.218e+10	-1.999e+10	-1.601e+10	-1.217e+10	-8.466e+09	-5.011e+09	-1.557e+09	1.898e+09	9.073e+09	1.258e+10	1.609e+10	1.823e+10	2.223e+10	2.946e+10	3.2e+10	3.306e+10	3.371e+10	3.437e+10	3.412e+10	3.111e+10	2.809e+10	2.507e+10	2.211e+10	1.921e+10	1.252e+10	7.783e+09	3.401e+09	-9.807e+08	-5.363e+09	-1.399e+10	-1.8e+10	-2.201e+10	-2.603e+10	-2.912e+10	-3.702e+10	-3.968e+10	-4.08e+10	-4.094e+10	-4.108e+10	-4.122e+10	-3.498e+10	-3.095e+10	-2.692e+10
-3.003e-05	-2.691e+10	-2.894e+10	-2.987e+10	-3.046e+10	-2.82e+10	-2.599e+10	-2.383e+10	-2.167e+10	-1.74e+10	-1.355e+10	-9.709e+09	-5.865e+09	-2.269e+09	1.186e+09	6.616e+09	1.012e+10	1.33e+10	1.731e+10	2.131e+10	2.823e+10	3.077e+10	3.331e+10	3.576e+10	3.641e+10	3.609e+10	3.307e+10	3.008e+10	2.718e+10	2.428e+10	2.137e+10	1.427e+10	9.434e+09	4.602e+09	-1.989e+07	-4.402e+09	-1.092e+10	-1.493e+10	-1.859e+10	-2.331e+10	-2.803e+10	-3.568e+10	-3.834e+10	-4.1e+10	-4.366e+10	-4.41e+10	-4.425e+10	-3.745e+10	-3.343e+10	-2.959e+10
-2.979e-05	-2.585e+10	-2.818e+10	-3.052e+10	-3.198e+10	-2.982e+10	-2.766e+10	-2.55e+10	-2.334e+10	-1.878e+10	-1.494e+10	-1.109e+10	-7.251e+09	-3.407e+09	4.364e+08	4.379e+09	8.381e+09	1.238e+10	1.639e+10	2.039e+10	2.7e+10	2.954e+10	3.209e+10	3.463e+10	3.717e+10	3.806e+10	3.515e+10	3.225e+10	2.934e+10	2.644e+10	2.354e+10	1.601e+10	1.118e+10	6.343e+09	1.511e+09	-3.321e+09	-8.067e+09	-1.278e+10	-1.75e+10	-2.222e+10	-2.693e+10	-3.434e+10	-3.7e+10	-3.966e+10	-4.232e+10	-4.498e+10	-4.727e+10	-4.007e+10	-3.623e+10	-3.24e+10
-2.954e-05	-2.478e+10	-2.712e+10	-2.996e+10	-3.227e+10	-3.121e+10	-2.933e+10	-2.717e+10	-2.501e+10	-2.017e+10	-1.633e+10	-1.248e+10	-8.637e+09	-5.039e+09	-1.997e+09	3.531e+09	7.46e+09	1.146e+10	1.547e+10	1.947e+10	2.577e+10	2.832e+10	3.086e+10	3.34e+10	3.645e+10	3.848e+10	3.68e+10	3.441e+10	3.151e+10	2.861e+10	2.57e+10	1.775e+10	1.292e+10	8.085e+09	3.381e+09	-5.123e+08	-7.142e+09	-1.169e+10	-1.641e+10	-2.113e+10	-2.584e+10	-3.3e+10	-3.566e+10	-3.832e+10	-4.098e+10	-4.407e+10	-4.753e+10	-4.211e+10	-3.904e+10	-3.521e+10
-2.93e-05	-2.407e+10	-2.697e+10	-2.988e+10	-3.205e+10	-3.098e+10	-2.992e+10	-2.885e+10	-2.669e+10	-2.156e+10	-1.771e+10	-1.39e+10	-1.086e+10	-7.814e+09	-4.772e+09	2.762e+09	6.677e+09	1.059e+10	1.454e+10	1.855e+10	2.455e+10	2.709e+10	2.995e+10	3.319e+10	3.644e+10	3.854e+10	3.685e+10	3.517e+10	3.348e+10	3.077e+10	2.787e+10	1.949e+10	1.466e+10	1.064e+10	6.75e+09	2.856e+09	-6.339e+09	-1.089e+10	-1.544e+10	-2.004e+10	-2.475e+10	-3.165e+10	-3.431e+10	-3.72e+10	-4.066e+10	-4.411e+10	-4.757e+10	-4.27e+10	-4.014e+10	-3.759e+10
-2.905e-05	-2.399e+10	-2.689e+10	-2.979e+10	-3.182e+10	-3.075e+10	-2.969e+10	-2.863e+10	-2.756e+10	-2.294e+10	-1.972e+10	-1.667e+10	-1.363e+10	-1.059e+10	-7.548e+09	1.993e+09	5.908e+09	9.823e+09	1.374e+10	1.765e+10	2.345e+10	2.67e+10	2.994e+10	3.318e+10	3.643e+10	3.86e+10	3.691e+10	3.522e+10	3.354e+10	3.185e+10	3.003e+10	2.18e+10	1.791e+10	1.401e+10	1.012e+10	6.225e+09	-5.535e+09	-1.009e+10	-1.464e+10	-1.919e+10	-2.374e+10	-3.032e+10	-3.378e+10	-3.724e+10	-4.069e+10	-4.415e+10	-4.76e+10	-4.328e+10	-4.073e+10	-3.817e+10
-2.881e-05	-2.39e+10	-2.681e+10	-2.971e+10	-3.159e+10	-3.052e+10	-2.946e+10	-2.84e+10	-2.905e+10	-2.429e+10	-2.21e+10	-1.945e+10	-1.641e+10	-1.336e+10	-1.032e+10	1.225e+09	5.139e+09	9.054e+09	1.297e+10	1.7e+10	2.336e+10	2.668e+10	2.993e+10	3.317e+10	3.642e+10	3.865e+10	3.696e+10	3.528e+10	3.359e+10	3.398e+10	3.308e+10	2.458e+10	2.127e+10	1.738e+10	1.349e+10	9.593e+09	-4.731e+09	-9.283e+09	-1.383e+10	-1.839e+10	-2.303e+10	-3.033e+10	-3.381e+10	-3.727e+10	-4.073e+10	-4.418e+10	-4.764e+10	-4.387e+10	-4.131e+10	-3.876e+10
-2.856e-05	-2.378e+10	-2.672e+10	-2.962e+10	-3.136e+10	-3.03e+10	-3.014e+10	-2.98e+10	-2.945e+10	-2.561e+10	-2.341e+10	-2.121e+10	-1.901e+10	-1.614e+10	-1.31e+10	4.56e+08	4.371e+09	8.365e+09	1.24e+10	1.643e+10	2.322e+10	2.654e+10	2.986e+10	3.316e+10	3.641e+10	3.871e+10	3.702e+10	3.638e+10	3.548e+10	3.457e+10	3.367e+10	2.634e+10	2.338e+10	2.041e+10	1.685e+10	1.296e+10	-3.927e+09	-8.479e+09	-1.309e+10	-1.776e+10	-2.243e+10	-3.032e+10	-3.38e+10	-3.728e+10	-4.077e+10	-4.422e+10	-4.768e+10	-4.445e+10	-4.19e+10	-4.161e+10
-2.832e-05	-2.359e+10	-2.655e+10	-2.952e+10	-3.113e+10	-3.089e+10	-3.054e+10	-3.02e+10	-2.985e+10	-2.692e+10	-2.472e+10	-2.252e+10	-2.033e+10	-1.813e+10	-1.587e+10	-2.652e+08	3.769e+09	7.803e+09	1.184e+10	1.587e+10	2.307e+10	2.639e+10	2.972e+10	3.304e+10	3.636e+10	3.876e+10	3.787e+10	3.697e+10	3.607e+10	3.517e+10	3.427e+10	2.811e+10	2.514e+10	2.217e+10	1.92e+10	1.624e+10	-3.151e+09	-7.822e+09	-1.249e+10	-1.716e+10	-2.183e+10	-3.031e+10	-3.379e+10	-3.727e+10	-4.076e+10	-4.424e+10	-4.771e+10	-4.586e+10	-4.423e+10	-4.259e+10
-2.808e-05	-2.34e+10	-2.636e+10	-2.92e+10	-3.206e+10	-3.132e+10	-3.094e+10	-3.06e+10	-3.025e+10	-2.823e+10	-2.604e+10	-2.384e+10	-2.164e+10	-1.938e+10	-1.674e+10	-1.602e+09	3.207e+09	7.242e+09	1.128e+10	1.531e+10	2.293e+10	2.625e+10	2.957e+10	3.289e+10	3.618e+10	3.995e+10	3.858e+10	3.757e+10	3.667e+10	3.576e+10	3.486e+10	2.987e+10	2.69e+10	2.394e+10	2.097e+10	1.744e+10	-1.226e+09	-7.225e+09	-1.19e+10	-1.657e+10	-2.124e+10	-3.03e+10	-3.378e+10	-3.726e+10	-4.075e+10	-4.425e+10	-4.78e+10	-4.709e+10	-4.521e+10	-4.358e+10
-2.783e-05	-2.313e+10	-2.593e+10	-2.872e+10	-3.314e+10	-3.24e+10	-3.167e+10	-3.1e+10	-3.065e+10	-2.955e+10	-2.735e+10	-2.515e+10	-2.257e+10	-1.993e+10	-1.729e+10	-4.153e+09	1.029e+09	6.212e+09	1.071e+10	1.475e+10	2.279e+10	2.611e+10	2.941e+10	3.268e+10	3.595e+10	4.134e+10	3.998e+10	3.862e+10	3.726e+10	3.636e+10	3.546e+10	3.164e+10	2.867e+10	2.529e+10	2.174e+10	1.82e+10	2.096e+09	-4.147e+09	-1.039e+10	-1.597e+10	-2.064e+10	-3.029e+10	-3.377e+10	-3.726e+10	-4.081e+10	-4.436e+10	-4.791e+10	-4.907e+10	-4.686e+10	-4.465e+10
-2.759e-05	-2.265e+10	-2.544e+10	-2.824e+10	-3.422e+10	-3.348e+10	-3.275e+10	-3.201e+10	-3.127e+10	-3.086e+10	-2.839e+10	-2.575e+10	-2.311e+10	-2.048e+10	-1.784e+10	-6.705e+09	-1.522e+09	3.66e+09	8.843e+09	1.403e+10	2.264e+10	2.591e+10	2.918e+10	3.245e+10	3.571e+10	4.274e+10	4.137e+10	4.001e+10	3.865e+10	3.729e+10	3.605e+10	3.315e+10	2.96e+10	2.605e+10	2.25e+10	1.896e+10	5.417e+09	-8.255e+08	-7.068e+09	-1.331e+10	-1.955e+10	-3.028e+10	-3.382e+10	-3.737e+10	-4.092e+10	-4.446e+10	-4.801e+10	-5.105e+10	-4.884e+10	-4.664e+10
-2.734e-05	-2.217e+10	-2.496e+10	-2.775e+10	-3.53e+10	-3.457e+10	-3.383e+10	-3.309e+10	-3.252e+10	-3.242e+10	-2.914e+10	-2.63e+10	-2.366e+10	-2.102e+10	-1.838e+10	-9.256e+09	-4.073e+09	1.109e+09	6.292e+09	9.162e+09	2.13e+10	2.568e+10	2.894e+10	3.221e+10	3.548e+10	4.413e+10	4.277e+10	4.141e+10	4.005e+10	3.881e+10	3.817e+10	3.429e+10	3.036e+10	2.681e+10	2.326e+10	1.971e+10	8.739e+09	2.496e+09	-3.747e+09	-9.989e+09	-1.342e+10	-2.848e+10	-3.382e+10	-3.747e+10	-4.102e+10	-4.457e+10	-4.812e+10	-5.303e+10	-5.082e+10	-4.862e+10
-2.71e-05	-2.127e+10	-2.448e+10	-2.727e+10	-3.638e+10	-3.565e+10	-3.495e+10	-3.471e+10	-3.447e+10	-3.408e+10	-3.08e+10	-2.751e+10	-2.423e+10	-2.157e+10	-1.893e+10	-1.181e+10	-6.625e+09	-2.735e+09	2.545e+09	7.825e+09	1.89e+10	2.342e+10	2.794e+10	3.198e+10	3.524e+10	4.553e+10	4.416e+10	4.28e+10	4.21e+10	4.145e+10	4.081e+10	3.648e+10	3.211e+10	2.774e+10	2.402e+10	2.047e+10	1.206e+10	5.818e+09	1.155e+09	-5.297e+09	-1.175e+10	-2.549e+10	-3.083e+10	-3.616e+10	-4.112e+10	-4.467e+10	-4.822e+10	-5.501e+10	-5.28e+10	-5.125e+10
-2.686e-05	-1.921e+10	-2.291e+10	-2.662e+10	-3.746e+10	-3.713e+10	-3.689e+10	-3.665e+10	-3.641e+10	-3.574e+10	-3.246e+10	-2.918e+10	-2.589e+10	-2.261e+10	-1.948e+10	-1.463e+10	-9.351e+09	-4.071e+09	1.209e+09	6.489e+09	1.65e+10	2.101e+10	2.553e+10	3.005e+10	3.457e+10	4.692e+10	4.602e+10	4.538e+10	4.474e+10	4.409e+10	4.345e+10	3.866e+10	3.429e+10	2.992e+10	2.555e+10	2.123e+10	1.573e+10	9.279e+09	2.827e+09	-3.625e+09	-1.008e+10	-2.249e+10	-2.783e+10	-3.317e+10	-3.851e+10	-4.384e+10	-4.833e+10	-5.741e+10	-5.608e+10	-5.475e+10
-2.661e-05	-1.715e+10	-2.085e+10	-2.53e+10	-3.756e+10	-3.907e+10	-3.883e+10	-3.859e+10	-3.835e+10	-3.74e+10	-3.412e+10	-3.084e+10	-2.755e+10	-2.427e+10	-2.188e+10	-1.615e+10	-1.069e+10	-5.408e+09	-1.28e+08	5.152e+09	1.409e+10	1.861e+10	2.313e+10	2.765e+10	3.276e+10	4.675e+10	4.844e+10	4.802e+10	4.737e+10	4.673e+10	4.608e+10	4.085e+10	3.648e+10	3.211e+10	2.774e+10	2.43e+10	1.768e+10	1.095e+10	4.499e+09	-1.953e+09	-8.405e+09	-1.95e+10	-2.484e+10	-3.017e+10	-3.551e+10	-4.127e+10	-4.85e+10	-6.013e+10	-5.958e+10	-5.825e+10
-2.637e-05	-1.547e+10	-2.051e+10	-2.554e+10	-3.624e+10	-3.788e+10	-3.952e+10	-4.053e+10	-4.029e+10	-3.906e+10	-3.578e+10	-3.25e+10	-2.986e+10	-2.749e+10	-2.512e+10	-1.813e+10	-1.248e+10	-6.832e+09	-1.465e+09	3.815e+09	1.169e+10	1.621e+10	2.092e+10	2.695e+10	3.299e+10	4.535e+10	4.704e+10	4.873e+10	5.001e+10	4.937e+10	4.872e+10	4.304e+10	3.867e+10	3.492e+10	3.17e+10	2.848e+10	2.007e+10	1.32e+10	6.34e+09	-2.806e+08	-6.733e+09	-1.65e+10	-2.184e+10	-2.718e+10	-3.433e+10	-4.157e+10	-4.88e+10	-5.854e+10	-6.015e+10	-6.175e+10
-2.612e-05	-1.572e+10	-2.075e+10	-2.578e+10	-3.491e+10	-3.656e+10	-3.82e+10	-3.984e+10	-4.149e+10	-4.072e+10	-3.784e+10	-3.547e+10	-3.31e+10	-3.073e+10	-2.835e+10	-2.01e+10	-1.445e+10	-8.805e+09	-3.158e+09	2.479e+09	9.285e+09	1.511e+10	2.114e+10	2.717e+10	3.321e+10	4.394e+10	4.563e+10	4.732e+10	4.901e+10	5.07e+10	5.136e+10	4.554e+10	4.232e+10	3.91e+10	3.588e+10	3.266e+10	2.245e+10	1.559e+10	8.726e+09	1.863e+09	-5.001e+09	-1.351e+10	-2.015e+10	-2.739e+10	-3.463e+10	-4.187e+10	-4.911e+10	-5.696e+10	-5.856e+10	-6.017e+10
-2.588e-05	-1.596e+10	-2.099e+10	-2.603e+10	-3.359e+10	-3.523e+10	-3.688e+10	-3.852e+10	-4.014e+10	-4.11e+10	-4.079e+10	-3.871e+10	-3.634e+10	-3.396e+10	-3.159e+10	-2.207e+10	-1.642e+10	-1.078e+10	-5.131e+09	2.98e+08	8.526e+09	1.533e+10	2.136e+10	2.74e+10	3.343e+10	4.253e+10	4.422e+10	4.591e+10	4.76e+10	4.958e+10	5.189e+10	4.898e+10	4.651e+10	4.329e+10	4.007e+10	3.685e+10	2.484e+10	1.797e+10	1.111e+10	4.249e+09	-2.459e+09	-1.212e+10	-2.045e+10	-2.769e+10	-3.493e+10	-4.217e+10	-4.941e+10	-5.538e+10	-5.698e+10	-5.858e+10
-2.563e-05	-1.596e+10	-2.123e+10	-2.627e+10	-3.227e+10	-3.391e+10	-3.555e+10	-3.756e+10	-3.967e+10	-4.075e+10	-4.045e+10	-4.014e+10	-3.957e+10	-3.72e+10	-3.483e+10	-2.404e+10	-1.84e+10	-1.287e+10	-7.586e+09	-2.3e+09	6.899e+09	1.4e+10	2.111e+10	2.762e+10	3.366e+10	4.112e+10	4.281e+10	4.45e+10	4.682e+10	4.912e+10	5.143e+10	4.889e+10	4.814e+10	4.738e+10	4.425e+10	4.103e+10	2.722e+10	2.036e+10	1.356e+10	7.055e+09	5.518e+08	-1.029e+10	-1.876e+10	-2.722e+10	-3.523e+10	-4.247e+10	-4.971e+10	-5.38e+10	-5.54e+10	-5.765e+10
-2.539e-05	-1.474e+10	-2.062e+10	-2.649e+10	-3.094e+10	-3.287e+10	-3.498e+10	-3.709e+10	-3.92e+10	-4.04e+10	-4.01e+10	-3.98e+10	-3.949e+10	-3.919e+10	-3.807e+10	-2.604e+10	-2.076e+10	-1.547e+10	-1.018e+10	-4.899e+09	5.272e+09	1.238e+10	1.948e+10	2.658e+10	3.368e+10	3.971e+10	4.175e+10	4.405e+10	4.636e+10	4.866e+10	5.097e+10	4.881e+10	4.805e+10	4.73e+10	4.654e+10	4.522e+10	2.961e+10	2.307e+10	1.657e+10	1.007e+10	3.563e+09	-8.464e+09	-1.693e+10	-2.54e+10	-3.386e+10	-4.233e+10	-5.001e+10	-5.251e+10	-5.486e+10	-5.72e+10
-2.515e-05	-1.353e+10	-1.94e+10	-2.498e+10	-3.047e+10	-3.241e+10	-3.452e+10	-3.663e+10	-3.874e+10	-4.005e+10	-3.975e+10	-3.945e+10	-3.914e+10	-3.884e+10	-3.894e+10	-2.847e+10	-2.335e+10	-1.807e+10	-1.278e+10	-7.497e+09	3.646e+09	1.075e+10	1.785e+10	2.495e+10	3.186e+10	3.93e+10	4.129e+10	4.359e+10	4.59e+10	4.82e+10	5.051e+10	4.873e+10	4.797e+10	4.721e+10	4.646e+10	4.602e+10	3.246e+10	2.608e+10	1.958e+10	1.308e+10	6.574e+09	-6.636e+09	-1.51e+10	-2.357e+10	-3.203e+10	-4.045e+10	-4.797e+10	-5.211e+10	-5.441e+10	-5.676e+10
-2.49e-05	-1.222e+10	-1.733e+10	-2.243e+10	-3.041e+10	-3.229e+10	-3.417e+10	-3.616e+10	-3.827e+10	-3.97e+10	-3.94e+10	-3.91e+10	-3.906e+10	-3.924e+10	-3.942e+10	-3.022e+10	-2.543e+10	-2.063e+10	-1.538e+10	-1.01e+10	2.019e+09	9.122e+09	1.622e+10	2.251e+10	2.876e+10	3.942e+10	4.139e+10	4.336e+10	4.544e+10	4.774e+10	5.005e+10	4.864e+10	4.789e+10	4.732e+10	4.707e+10	4.682e+10	3.504e+10	2.879e+10	2.253e+10	1.609e+10	9.585e+09	-4.808e+09	-1.327e+10	-2.174e+10	-2.946e+10	-3.699e+10	-4.451e+10	-5.248e+10	-5.436e+10	-5.631e+10
-2.466e-05	-9.676e+09	-1.478e+10	-1.989e+10	-3.035e+10	-3.223e+10	-3.411e+10	-3.598e+10	-3.786e+10	-3.935e+10	-3.918e+10	-3.936e+10	-3.955e+10	-3.973e+10	-3.991e+10	-3.197e+10	-2.718e+10	-2.238e+10	-1.758e+10	-1.269e+10	3.917e+08	6.906e+09	1.316e+10	1.941e+10	2.567e+10	3.955e+10	4.151e+10	4.348e+10	4.545e+10	4.742e+10	4.959e+10	4.861e+10	4.836e+10	4.811e+10	4.786e+10	4.761e+10	3.763e+10	3.137e+10	2.511e+10	1.886e+10	1.26e+10	-2.98e+09	-1.095e+10	-1.848e+10	-2.6e+10	-3.353e+10	-4.105e+10	-5.285e+10	-5.473e+10	-5.66e+10
-2.441e-05	-7.131e+09	-1.224e+10	-1.734e+10	-3.029e+10	-3.217e+10	-3.405e+10	-3.592e+10	-3.781e+10	-3.991e+10	-3.967e+10	-3.985e+10	-4.004e+10	-4.022e+10	-4.04e+10	-3.373e+10	-2.893e+10	-2.413e+10	-1.933e+10	-1.662e+10	-2.191e+09	3.806e+09	1.006e+10	1.631e+10	2.257e+10	3.967e+10	4.164e+10	4.361e+10	4.557e+10	4.754e+10	5.008e+10	4.949e+10	4.916e+10	4.891e+10	4.865e+10	4.84e+10	4.021e+10	3.396e+10	2.77e+10	2.144e+10	1.791e+10	-1.263e+08	-7.492e+09	-1.502e+10	-2.254e+10	-3.006e+10	-3.759e+10	-5.323e+10	-5.51e+10	-5.697e+10
-2.417e-05	-4.651e+09	-9.692e+09	-1.48e+10	-3.023e+10	-3.211e+10	-3.399e+10	-3.623e+10	-3.86e+10	-4.115e+10	-4.09e+10	-4.065e+10	-4.053e+10	-4.071e+10	-4.089e+10	-3.548e+10	-3.068e+10	-2.711e+10	-2.246e+10	-1.78e+10	-4.491e+09	1.3e+09	7.092e+09	1.321e+10	1.947e+10	3.98e+10	4.177e+10	4.373e+10	4.609e+10	4.873e+10	5.137e+10	5.131e+10	5.047e+10	4.97e+10	4.945e+10	4.92e+10	4.28e+10	3.654e+10	3.185e+10	2.573e+10	1.957e+10	2.959e+09	-4.347e+09	-1.165e+10	-1.908e+10	-2.66e+10	-3.413e+10	-5.36e+10	-5.547e+10	-5.773e+10
-2.393e-05	-3.017e+09	-7.597e+09	-1.225e+10	-3.017e+10	-3.229e+10	-3.465e+10	-3.702e+10	-3.939e+10	-4.24e+10	-4.214e+10	-4.189e+10	-4.164e+10	-4.139e+10	-4.138e+10	-3.723e+10	-3.295e+10	-2.829e+10	-2.363e+10	-1.898e+10	-6.791e+09	-9.996e+08	4.792e+09	1.058e+10	1.638e+10	3.992e+10	4.211e+10	4.474e+10	4.738e+10	5.002e+10	5.266e+10	5.314e+10	5.229e+10	5.145e+10	5.06e+10	4.999e+10	4.539e+10	3.972e+10	3.356e+10	2.74e+10	2.124e+10	6.045e+09	-1.262e+09	-8.569e+09	-1.588e+10	-2.318e+10	-3.066e+10	-5.41e+10	-5.691e+10	-5.972e+10
-2.368e-05	-1.384e+09	-5.963e+09	-1.069e+10	-2.94e+10	-3.308e+10	-3.544e+10	-3.781e+10	-4.018e+10	-4.364e+10	-4.339e+10	-4.313e+10	-4.288e+10	-4.263e+10	-4.287e+10	-3.888e+10	-3.413e+10	-2.947e+10	-2.481e+10	-2.016e+10	-9.091e+09	-3.3e+09	2.492e+09	8.284e+09	1.413e+10	3.847e+10	4.34e+10	4.603e+10	4.867e+10	5.131e+10	5.395e+10	5.496e+10	5.412e+10	5.327e+10	5.243e+10	5.208e+10	4.778e+10	4.138e+10	3.522e+10	2.906e+10	2.29e+10	9.13e+09	1.823e+09	-5.483e+09	-1.279e+10	-2.01e+10	-2.852e+10	-5.61e+10	-5.891e+10	-6.172e+10
-2.344e-05	2.502e+08	-4.94e+09	-1.016e+10	-2.641e+10	-3.096e+10	-3.551e+10	-3.86e+10	-4.097e+10	-4.488e+10	-4.463e+10	-4.438e+10	-4.441e+10	-4.492e+10	-4.542e+10	-4.103e+10	-3.582e+10	-3.065e+10	-2.599e+10	-2.134e+10	-1.139e+10	-5.6e+09	1.922e+08	6.714e+09	1.342e+10	3.457e+10	4.021e+10	4.584e+10	4.996e+10	5.26e+10	5.524e+10	5.679e+10	5.594e+10	5.532e+10	5.552e+10	5.572e+10	5.069e+10	4.381e+10	3.694e+10	3.073e+10	2.457e+10	1.222e+10	4.909e+09	-2.398e+09	-1.049e+10	-1.905e+10	-2.761e+10	-5.164e+10	-5.831e+10	-6.371e+10
-2.319e-05	8.08e+08	-4.408e+09	-9.624e+09	-2.343e+10	-2.797e+10	-3.252e+10	-3.707e+10	-4.162e+10	-4.612e+10	-4.596e+10	-4.646e+10	-4.696e+10	-4.747e+10	-4.797e+10	-4.319e+10	-3.797e+10	-3.275e+10	-2.753e+10	-2.252e+10	-1.369e+10	-7.415e+09	-7.049e+08	6.005e+09	1.271e+10	3.068e+10	3.631e+10	4.194e+10	4.757e+10	5.32e+10	5.653e+10	5.861e+10	5.875e+10	5.896e+10	5.916e+10	5.936e+10	5.359e+10	4.671e+10	3.984e+10	3.297e+10	2.623e+10	1.53e+10	7.547e+09	-1.013e+09	-9.573e+09	-1.813e+10	-2.669e+10	-4.695e+10	-5.362e+10	-6.028e+10
-2.295e-05	1.339e+09	-3.877e+09	-9.093e+09	-2.044e+10	-2.498e+10	-2.953e+10	-3.408e+10	-3.863e+10	-4.628e+10	-4.851e+10	-4.901e+10	-4.951e+10	-5.002e+10	-5.052e+10	-4.534e+10	-4.013e+10	-3.491e+10	-2.969e+10	-2.456e+10	-1.516e+10	-8.124e+09	-1.414e+09	5.296e+09	1.201e+10	2.678e+10	3.241e+10	3.804e+10	4.367e+10	4.931e+10	5.344e+10	6.219e+10	6.239e+10	6.26e+10	6.28e+10	6.3e+10	5.649e+10	4.961e+10	4.274e+10	3.587e+10	2.905e+10	1.764e+10	8.46e+09	-1.002e+08	-8.66e+09	-1.722e+10	-2.578e+10	-4.226e+10	-4.892e+10	-5.559e+10
-2.271e-05	1.871e+09	-3.345e+09	-8.561e+09	-1.745e+10	-2.2e+10	-2.654e+10	-3.055e+10	-3.601e+10	-4.513e+10	-4.777e+10	-5.041e+10	-5.207e+10	-5.257e+10	-5.307e+10	-4.75e+10	-4.228e+10	-3.706e+10	-3.218e+10	-2.729e+10	-1.732e+10	-9.774e+09	-2.226e+09	4.586e+09	1.13e+10	2.288e+10	2.851e+10	3.415e+10	3.887e+10	4.569e+10	5.251e+10	6.079e+10	6.394e+10	6.624e+10	6.644e+10	6.664e+10	5.939e+10	5.251e+10	4.564e+10	3.918e+10	3.28e+10	2.046e+10	1.08e+10	1.137e+09	-7.748e+09	-1.631e+10	-2.487e+10	-3.756e+10	-4.423e+10	-5.002e+10
-2.246e-05	3.545e+09	-2.347e+09	-8.03e+09	-1.446e+10	-1.891e+10	-2.437e+10	-2.982e+10	-3.528e+10	-4.398e+10	-4.662e+10	-4.926e+10	-5.19e+10	-5.454e+10	-5.563e+10	-4.965e+10	-4.468e+10	-3.98e+10	-3.491e+10	-3.003e+10	-1.949e+10	-1.194e+10	-4.389e+09	3.16e+09	1.059e+10	1.899e+10	2.43e+10	3.111e+10	3.793e+10	4.475e+10	5.157e+10	5.931e+10	6.246e+10	6.562e+10	6.878e+10	7.028e+10	6.229e+10	5.57e+10	4.932e+10	4.294e+10	3.656e+10	2.328e+10	1.362e+10	3.958e+09	-5.703e+09	-1.536e+10	-2.396e+10	-3.287e+10	-4.068e+10	-4.898e+10
-2.222e-05	5.246e+09	-6.454e+08	-6.49e+09	-1.279e+10	-1.819e+10	-2.364e+10	-2.91e+10	-3.456e+10	-4.284e+10	-4.548e+10	-4.811e+10	-5.075e+10	-5.339e+10	-5.642e+10	-5.228e+10	-4.741e+10	-4.253e+10	-3.764e+10	-3.276e+10	-2.165e+10	-1.41e+10	-6.551e+09	9.972e+08	8.546e+09	1.664e+10	2.336e+10	3.018e+10	3.7e+10	4.381e+10	5.063e+10	5.782e+10	6.098e+10	6.414e+10	6.729e+10	7.079e+10	6.555e+10	5.945e+10	5.307e+10	4.669e+10	4.031e+10	2.61e+10	1.644e+10	6.779e+09	-2.882e+09	-1.254e+10	-2.126e+10	-3.135e+10	-3.965e+10	-4.795e+10
-2.197e-05	6.948e+09	1.666e+09	-3.458e+09	-1.23e+10	-1.762e+10	-2.294e+10	-2.838e+10	-3.383e+10	-4.169e+10	-4.433e+10	-4.697e+10	-4.978e+10	-5.323e+10	-5.669e+10	-5.293e+10	-4.924e+10	-4.526e+10	-4.038e+10	-3.549e+10	-2.381e+10	-1.626e+10	-8.714e+09	-1.804e+09	4.731e+09	1.6e+10	2.265e+10	2.93e+10	3.606e+10	4.288e+10	4.97e+10	5.634e+10	5.95e+10	6.271e+10	6.695e+10	7.12e+10	6.668e+10	6.181e+10	5.683e+10	5.045e+10	4.407e+10	2.892e+10	1.926e+10	9.601e+09	5.37e+08	-7.82e+09	-1.618e+10	-3.061e+10	-3.872e+10	-4.692e+10
-2.173e-05	9.821e+09	4.698e+09	-4.256e+08	-1.181e+10	-1.713e+10	-2.245e+10	-2.777e+10	-3.311e+10	-4.054e+10	-4.318e+10	-4.659e+10	-5.004e+10	-5.35e+10	-5.695e+10	-5.357e+10	-4.989e+10	-4.621e+10	-4.253e+10	-3.822e+10	-2.597e+10	-1.879e+10	-1.226e+10	-5.723e+09	8.128e+08	1.536e+10	2.201e+10	2.865e+10	3.53e+10	4.195e+10	4.876e+10	5.486e+10	5.887e+10	6.312e+10	6.737e+10	7.162e+10	6.78e+10	6.294e+10	5.808e+10	5.322e+10	4.783e+10	3.174e+10	2.233e+10	1.398e+10	5.619e+09	-2.737e+09	-1.109e+10	-2.992e+10	-3.803e+10	-4.613e+10
-2.148e-05	1.285e+10	7.73e+09	2.606e+09	-1.132e+10	-1.664e+10	-2.197e+10	-2.729e+10	-3.261e+10	-3.97e+10	-4.34e+10	-4.685e+10	-5.031e+10	-5.376e+10	-5.722e+10	-5.421e+10	-5.053e+10	-4.685e+10	-4.317e+10	-4.295e+10	-2.903e+10	-2.271e+10	-1.618e+10	-9.641e+09	-3.106e+09	1.472e+10	2.136e+10	2.801e+10	3.466e+10	4.131e+10	4.777e+10	5.503e+10	5.928e+10	6.353e+10	6.778e+10	7.203e+10	6.893e+10	6.407e+10	5.921e+10	5.434e+10	4.948e+10	3.536e+10	2.742e+10	1.906e+10	1.07e+10	2.345e+09	-6.012e+09	-2.923e+10	-3.734e+10	-4.544e+10
-2.124e-05	1.589e+10	1.076e+10	5.639e+09	-1.083e+10	-1.616e+10	-2.148e+10	-2.667e+10	-3.169e+10	-3.93e+10	-4.314e+10	-4.698e+10	-5.057e+10	-5.403e+10	-5.748e+10	-5.486e+10	-5.118e+10	-4.75e+10	-4.66e+10	-4.372e+10	-3.128e+10	-2.571e+10	-2.009e+10	-1.356e+10	-7.024e+09	1.407e+10	2.072e+10	2.737e+10	3.393e+10	4.02e+10	4.648e+10	5.468e+10	5.942e+10	6.394e+10	6.819e+10	7.244e+10	7.006e+10	6.52e+10	6.033e+10	5.911e+10	5.525e+10	3.862e+10	3.131e+10	2.401e+10	1.578e+10	7.427e+09	-9.294e+08	-2.854e+10	-3.665e+10	-4.472e+10
-2.1e-05	1.767e+10	1.336e+10	8.671e+09	-1.035e+10	-1.562e+10	-2.064e+10	-2.566e+10	-3.068e+10	-3.891e+10	-4.274e+10	-4.658e+10	-5.042e+10	-5.425e+10	-5.775e+10	-5.55e+10	-5.313e+10	-5.025e+10	-4.737e+10	-4.449e+10	-3.353e+10	-2.796e+10	-2.239e+10	-1.681e+10	-1.094e+10	1.343e+10	2.008e+10	2.636e+10	3.264e+10	3.891e+10	4.519e+10	5.423e+10	5.898e+10	6.372e+10	6.847e+10	7.285e+10	7.119e+10	6.792e+10	6.406e+10	6.021e+10	5.636e+10	4.189e+10	3.458e+10	2.727e+10	1.996e+10	1.251e+10	4.153e+09	-2.785e+10	-3.56e+10	-4.327e+10
-2.075e-05	1.929e+10	1.498e+10	1.067e+10	-9.355e+09	-1.461e+10	-1.963e+10	-2.465e+10	-2.967e+10	-3.851e+10	-4.235e+10	-4.618e+10	-5.002e+10	-5.386e+10	-5.775e+10	-5.678e+10	-5.39e+10	-5.102e+10	-4.814e+10	-4.526e+10	-3.578e+10	-3.021e+10	-2.464e+10	-1.906e+10	-1.349e+10	1.2e+10	1.88e+10	2.507e+10	3.135e+10	3.762e+10	4.39e+10	5.379e+10	5.853e+10	6.328e+10	6.802e+10	7.28e+10	7.288e+10	6.902e+10	6.517e+10	6.131e+10	5.746e+10	4.515e+10	3.784e+10	3.053e+10	2.323e+10	1.592e+10	7.653e+09	-2.649e+10	-3.416e+10	-4.183e+10
-2.051e-05	2.09e+10	1.599e+10	1.073e+10	-6.834e+09	-1.273e+10	-1.862e+10	-2.364e+10	-2.866e+10	-3.812e+10	-4.195e+10	-4.579e+10	-4.963e+10	-5.364e+10	-5.765e+10	-5.871e+10	-5.51e+10	-5.179e+10	-4.891e+10	-4.603e+10	-3.803e+10	-3.246e+10	-2.689e+10	-2.073e+10	-1.39e+10	8.623e+09	1.61e+10	2.358e+10	3.006e+10	3.634e+10	4.261e+10	5.334e+10	5.809e+10	6.283e+10	6.778e+10	7.275e+10	7.566e+10	7.085e+10	6.627e+10	6.242e+10	5.857e+10	4.841e+10	4.111e+10	3.38e+10	2.599e+10	1.697e+10	7.951e+09	-2.25e+10	-3.207e+10	-4.039e+10
-2.026e-05	2.122e+10	1.595e+10	1.069e+10	-4.313e+09	-1.02e+10	-1.609e+10	-2.199e+10	-2.764e+10	-3.772e+10	-4.156e+10	-4.553e+10	-4.954e+10	-5.355e+10	-5.756e+10	-6.076e+10	-5.715e+10	-5.353e+10	-4.991e+10	-4.681e+10	-4.028e+10	-3.446e+10	-2.763e+10	-2.08e+10	-1.397e+10	5.246e+09	1.273e+10	2.021e+10	2.769e+10	3.505e+10	4.132e+10	5.29e+10	5.778e+10	6.276e+10	6.773e+10	7.27e+10	7.844e+10	7.363e+10	6.881e+10	6.399e+10	5.967e+10	5.168e+10	4.432e+10	3.531e+10	2.629e+10	1.727e+10	8.249e+09	-1.777e+10	-2.734e+10	-3.691e+10
-2.002e-05	2.118e+10	1.591e+10	1.065e+10	-1.792e+09	-7.683e+09	-1.357e+10	-1.946e+10	-2.536e+10	-3.7e+10	-4.142e+10	-4.543e+10	-4.944e+10	-5.345e+10	-5.746e+10	-6.282e+10	-5.92e+10	-5.558e+10	-5.197e+10	-4.835e+10	-4.145e+10	-3.453e+10	-2.77e+10	-2.087e+10	-1.404e+10	1.87e+09	9.35e+09	1.683e+10	2.431e+10	3.179e+10	3.759e+10	5.276e+10	5.774e+10	6.271e+10	6.768e+10	7.266e+10	8.122e+10	7.641e+10	7.159e+10	6.677e+10	6.195e+10	5.405e+10	4.462e+10	3.56e+10	2.658e+10	1.757e+10	8.546e+09	-1.304e+10	-2.261e+10	-3.218e+10
-1.978e-05	2.114e+10	1.587e+10	1.061e+10	7.295e+08	-5.161e+09	-1.105e+10	-1.615e+10	-2.262e+10	-3.54e+10	-4.028e+10	-4.516e+10	-4.935e+10	-5.336e+10	-5.737e+10	-6.487e+10	-6.125e+10	-5.764e+10	-5.431e+10	-5.113e+10	-4.396e+10	-3.572e+10	-2.778e+10	-2.094e+10	-1.411e+10	-1.506e+09	5.974e+09	1.345e+10	1.976e+10	2.801e+10	3.626e+10	5.104e+10	5.723e+10	6.266e+10	6.764e+10	7.261e+10	8.401e+10	7.919e+10	7.437e+10	6.983e+10	6.557e+10	5.74e+10	4.662e+10	3.59e+10	2.688e+10	1.786e+10	8.844e+09	-8.308e+09	-1.788e+10	-2.744e+10
-1.953e-05	2.258e+10	1.623e+10	1.057e+10	3.251e+09	-2.64e+09	-8.703e+09	-1.518e+10	-2.166e+10	-3.38e+10	-3.868e+10	-4.356e+10	-4.843e+10	-5.326e+10	-5.727e+10	-6.692e+10	-6.348e+10	-6.03e+10	-5.712e+10	-5.394e+10	-4.648e+10	-3.824e+10	-3e+10	-2.176e+10	-1.419e+10	-4.882e+09	2.598e+09	1.018e+10	1.843e+10	2.668e+10	3.493e+10	4.889e+10	5.508e+10	6.127e+10	6.745e+10	7.256e+10	8.679e+10	8.21e+10	7.784e+10	7.358e+10	6.932e+10	6.075e+10	4.997e+10	3.919e+10	2.841e+10	1.816e+10	9.142e+09	-3.577e+09	-1.324e+10	-2.407e+10
-1.929e-05	2.443e+10	1.808e+10	1.172e+10	5.227e+09	-1.26e+09	-7.736e+09	-1.421e+10	-2.069e+10	-3.22e+10	-3.708e+10	-4.196e+10	-4.684e+10	-5.171e+10	-5.673e+10	-6.947e+10	-6.629e+10	-6.311e+10	-5.993e+10	-5.674e+10	-4.899e+10	-4.075e+10	-3.251e+10	-2.427e+10	-1.603e+10	-7.697e+09	5.945e+08	8.844e+09	1.709e+10	2.534e+10	3.359e+10	4.673e+10	5.292e+10	5.911e+10	6.53e+10	7.149e+10	9.011e+10	8.585e+10	8.159e+10	7.733e+10	7.307e+10	6.41e+10	5.332e+10	4.254e+10	3.176e+10	2.098e+10	1.104e+10	-8.327e+08	-1.166e+10	-2.25e+10
-1.904e-05	2.627e+10	2.052e+10	1.546e+10	6.396e+09	-1.968e+08	-6.769e+09	-1.325e+10	-1.972e+10	-3.06e+10	-3.548e+10	-4.036e+10	-4.524e+10	-5.092e+10	-5.672e+10	-6.824e+10	-6.79e+10	-6.591e+10	-6.273e+10	-5.955e+10	-5.151e+10	-4.327e+10	-3.503e+10	-2.729e+10	-2.073e+10	-9.314e+09	-9.014e+08	7.511e+09	1.576e+10	2.401e+10	3.226e+10	4.458e+10	5.077e+10	5.696e+10	6.403e+10	7.146e+10	8.787e+10	8.739e+10	8.534e+10	8.108e+10	7.682e+10	6.745e+10	5.667e+10	4.589e+10	3.538e+10	2.675e+10	1.811e+10	9.383e+08	-1.006e+10	-2.092e+10
-1.88e-05	2.966e+10	2.461e+10	1.955e+10	7.564e+09	9.716e+08	-5.621e+09	-1.221e+10	-1.876e+10	-2.9e+10	-3.388e+10	-3.932e+10	-4.512e+10	-5.091e+10	-5.671e+10	-6.611e+10	-6.578e+10	-6.544e+10	-6.511e+10	-6.236e+10	-5.402e+10	-4.584e+10	-3.928e+10	-3.272e+10	-2.615e+10	-1.093e+10	-2.518e+09	5.894e+09	1.431e+10	2.268e+10	3.093e+10	4.242e+10	4.917e+10	5.66e+10	6.403e+10	7.146e+10	8.509e+10	8.46e+10	8.411e+10	8.362e+10	8.057e+10	7.08e+10	6.002e+10	5.109e+10	4.245e+10	3.382e+10	2.518e+10	2.803e+09	-8.194e+09	-1.919e+10
-1.855e-05	3.375e+10	2.869e+10	2.363e+10	8.732e+09	2.14e+09	-4.452e+09	-1.104e+10	-1.764e+10	-2.764e+10	-3.352e+10	-3.931e+10	-4.511e+10	-5.09e+10	-5.669e+10	-6.399e+10	-6.365e+10	-6.332e+10	-6.298e+10	-6.265e+10	-5.782e+10	-5.126e+10	-4.47e+10	-3.814e+10	-3.158e+10	-1.255e+10	-4.135e+09	4.277e+09	1.269e+10	2.11e+10	2.953e+10	4.174e+10	4.917e+10	5.659e+10	6.402e+10	7.145e+10	8.23e+10	8.181e+10	8.132e+10	8.084e+10	8.035e+10	7.518e+10	6.679e+10	5.815e+10	4.952e+10	4.089e+10	3.225e+10	4.668e+09	-6.329e+09	-1.733e+10
-1.831e-05	3.783e+10	3.277e+10	2.772e+10	9.901e+09	3.308e+09	-3.284e+09	-9.881e+09	-1.653e+10	-2.718e+10	-3.324e+10	-3.929e+10	-4.51e+10	-5.089e+10	-5.668e+10	-6.186e+10	-6.153e+10	-6.119e+10	-6.13e+10	-6.223e+10	-5.865e+10	-5.492e+10	-5.013e+10	-4.357e+10	-3.701e+10	-1.416e+10	-5.752e+09	2.661e+09	1.107e+10	1.957e+10	2.807e+10	4.128e+10	4.908e+10	5.659e+10	6.402e+10	7.145e+10	7.951e+10	7.903e+10	7.854e+10	7.839e+10	7.953e+10	7.568e+10	7.083e+10	6.522e+10	5.659e+10	4.795e+10	3.932e+10	6.533e+09	-4.464e+09	-1.546e+10
-1.807e-05	3.941e+10	3.645e+10	3.18e+10	1.107e+10	4.477e+09	-2.161e+09	-8.807e+09	-1.545e+10	-2.672e+10	-3.277e+10	-3.883e+10	-4.488e+10	-5.088e+10	-5.667e+10	-5.974e+10	-5.962e+10	-6.055e+10	-6.147e+10	-6.24e+10	-5.918e+10	-5.545e+10	-5.171e+10	-4.797e+10	-4.243e+10	-1.578e+10	-7.369e+09	1.101e+09	9.601e+09	1.81e+10	2.66e+10	4.064e+10	4.844e+10	5.624e+10	6.402e+10	7.145e+10	7.673e+10	7.627e+10	7.741e+10	7.855e+10	7.969e+10	7.618e+10	7.133e+10	6.649e+10	6.164e+10	5.502e+10	4.639e+10	8.398e+09	-2.411e+09	-1.302e+10
-1.782e-05	3.986e+10	3.69e+10	3.394e+10	1.221e+10	5.56e+09	-1.087e+09	-7.733e+09	-1.438e+10	-2.626e+10	-3.231e+10	-3.837e+10	-4.442e+10	-5.047e+10	-5.653e+10	-5.887e+10	-5.979e+10	-6.072e+10	-6.164e+10	-6.257e+10	-5.971e+10	-5.598e+10	-5.224e+10	-4.851e+10	-4.477e+10	-1.751e+10	-8.865e+09	-3.654e+08	8.134e+09	1.663e+10	2.513e+10	3.999e+10	4.779e+10	5.559e+10	6.339e+10	7.119e+10	7.529e+10	7.643e+10	7.757e+10	7.871e+10	7.985e+10	7.668e+10	7.184e+10	6.699e+10	6.214e+10	5.73e+10	5.243e+10	1.074e+10	1.252e+08	-1.048e+10
-1.758e-05	4.031e+10	3.726e+10	3.402e+10	1.499e+10	7.322e+09	-1.247e+07	-6.659e+09	-1.331e+10	-2.58e+10	-3.185e+10	-3.79e+10	-4.396e+10	-4.995e+10	-5.592e+10	-6.045e+10	-6.024e+10	-6.089e+10	-6.182e+10	-6.274e+10	-6.025e+10	-5.651e+10	-5.277e+10	-4.9e+10	-4.502e+10	-2.138e+10	-1.149e+10	-1.832e+09	6.668e+09	1.517e+10	2.367e+10	3.934e+10	4.714e+10	5.494e+10	6.266e+10	7.03e+10	7.738e+10	7.715e+10	7.772e+10	7.886e+10	8e+10	7.719e+10	7.234e+10	6.749e+10	6.264e+10	5.774e+10	5.284e+10	1.502e+10	2.681e+09	-7.948e+09
-1.733e-05	4.047e+10	3.722e+10	3.398e+10	1.784e+10	1.017e+10	2.5e+09	-5.172e+09	-1.223e+10	-2.533e+10	-3.139e+10	-3.74e+10	-4.337e+10	-4.934e+10	-5.53e+10	-6.26e+10	-6.239e+10	-6.218e+10	-6.199e+10	-6.292e+10	-6.078e+10	-5.704e+10	-5.309e+10	-4.911e+10	-4.513e+10	-2.525e+10	-1.536e+10	-5.477e+09	4.411e+09	1.37e+10	2.22e+10	3.869e+10	4.645e+10	5.41e+10	6.174e+10	6.939e+10	7.99e+10	7.968e+10	7.945e+10	7.923e+10	8.016e+10	7.769e+10	7.284e+10	6.795e+10	6.305e+10	5.814e+10	5.324e+10	2.057e+10	8.224e+09	-4.12e+09
-1.709e-05	4.043e+10	3.718e+10	3.394e+10	2.069e+10	1.302e+10	5.349e+09	-2.323e+09	-9.994e+09	-2.469e+10	-3.082e+10	-3.679e+10	-4.276e+10	-4.872e+10	-5.469e+10	-6.474e+10	-6.453e+10	-6.432e+10	-6.411e+10	-6.39e+10	-6.116e+10	-5.718e+10	-5.32e+10	-4.922e+10	-4.524e+10	-2.912e+10	-1.924e+10	-9.349e+09	5.386e+08	1.043e+10	1.387e+10	3.789e+10	4.554e+10	5.318e+10	6.083e+10	6.847e+10	8.243e+10	8.22e+10	8.198e+10	8.176e+10	8.153e+10	7.817e+10	7.326e+10	6.835e+10	6.345e+10	5.854e+10	5.364e+10	2.611e+10	1.377e+10	1.423e+09
-1.685e-05	4.038e+10	3.714e+10	3.39e+10	2.354e+10	1.587e+10	8.198e+09	5.265e+08	-3.997e+09	-2.218e+10	-2.924e+10	-3.618e+10	-4.215e+10	-4.811e+10	-5.408e+10	-6.688e+10	-6.667e+10	-6.646e+10	-6.618e+10	-6.574e+10	-6.276e+10	-5.776e+10	-5.331e+10	-4.933e+10	-4.535e+10	-3.3e+10	-2.311e+10	-1.322e+10	-3.334e+09	2.348e+09	1.231e+10	3.541e+10	4.455e+10	5.227e+10	5.991e+10	6.756e+10	8.496e+10	8.473e+10	8.451e+10	8.426e+10	8.39e+10	8.068e+10	7.448e+10	6.876e+10	6.385e+10	5.894e+10	5.404e+10	3.165e+10	1.931e+10	6.966e+09
-1.66e-05	4.117e+10	3.712e+10	3.386e+10	2.639e+10	1.872e+10	1.257e+10	4.836e+09	-2.896e+09	-1.966e+10	-2.673e+10	-3.379e+10	-4.086e+10	-4.75e+10	-5.347e+10	-6.902e+10	-6.88e+10	-6.836e+10	-6.793e+10	-6.75e+10	-6.464e+10	-5.964e+10	-5.464e+10	-4.963e+10	-4.545e+10	-3.687e+10	-2.698e+10	-1.913e+10	-9.169e+09	7.951e+08	1.076e+10	3.189e+10	4.104e+10	5.018e+10	5.9e+10	6.665e+10	8.748e+10	8.726e+10	8.691e+10	8.656e+10	8.62e+10	8.331e+10	7.712e+10	7.092e+10	6.473e+10	5.935e+10	5.444e+10	3.72e+10	2.773e+10	1.542e+10
-1.636e-05	4.252e+10	3.847e+10	3.443e+10	2.913e+10	2.14e+10	1.367e+10	5.937e+09	-1.796e+09	-1.715e+10	-2.421e+10	-3.128e+10	-3.834e+10	-4.541e+10	-5.248e+10	-7.098e+10	-7.055e+10	-7.012e+10	-6.968e+10	-6.925e+10	-6.652e+10	-6.152e+10	-5.651e+10	-5.151e+10	-4.651e+10	-4.061e+10	-3.065e+10	-2.069e+10	-1.072e+10	-7.581e+08	9.206e+09	2.838e+10	3.753e+10	4.667e+10	5.582e+10	6.496e+10	8.992e+10	8.957e+10	8.921e+10	8.886e+10	8.85e+10	8.595e+10	7.976e+10	7.356e+10	6.736e+10	6.117e+10	5.508e+10	4.262e+10	3.032e+10	1.801e+10
-1.611e-05	4.386e+10	3.995e+10	3.689e+10	3.025e+10	2.251e+10	1.477e+10	7.037e+09	-6.949e+08	-1.463e+10	-2.17e+10	-2.876e+10	-3.583e+10	-4.353e+10	-5.175e+10	-6.958e+10	-7.205e+10	-7.187e+10	-7.144e+10	-7.1e+10	-6.84e+10	-6.34e+10	-5.839e+10	-5.339e+10	-4.957e+10	-4.223e+10	-3.223e+10	-2.224e+10	-1.228e+10	-2.311e+09	7.653e+09	2.487e+10	3.401e+10	4.316e+10	5.29e+10	6.358e+10	8.744e+10	9.089e+10	9.151e+10	9.116e+10	9.08e+10	8.859e+10	8.239e+10	7.62e+10	7e+10	6.515e+10	6.064e+10	4.535e+10	3.29e+10	2.059e+10
-1.587e-05	4.606e+10	4.3e+10	3.994e+10	3.137e+10	2.363e+10	1.588e+10	8.14e+09	4.058e+08	-1.211e+10	-1.918e+10	-2.657e+10	-3.479e+10	-4.301e+10	-5.123e+10	-6.63e+10	-6.877e+10	-7.124e+10	-7.319e+10	-7.276e+10	-7.028e+10	-6.527e+10	-6.113e+10	-5.735e+10	-5.357e+10	-4.384e+10	-3.384e+10	-2.384e+10	-1.384e+10	-3.864e+09	6.1e+09	2.136e+10	3.068e+10	4.136e+10	5.204e+10	6.272e+10	8.315e+10	8.659e+10	9.004e+10	9.346e+10	9.31e+10	9.123e+10	8.503e+10	7.973e+10	7.522e+10	7.072e+10	6.621e+10	4.821e+10	3.574e+10	2.327e+10
-1.563e-05	4.911e+10	4.605e+10	4.299e+10	3.249e+10	2.474e+10	1.7e+10	9.259e+09	1.517e+09	-9.618e+09	-1.783e+10	-2.605e+10	-3.427e+10	-4.249e+10	-5.07e+10	-6.303e+10	-6.55e+10	-6.797e+10	-7.044e+10	-7.291e+10	-7.269e+10	-6.891e+10	-6.513e+10	-6.135e+10	-5.757e+10	-4.545e+10	-3.546e+10	-2.546e+10	-1.546e+10	-5.458e+09	4.542e+09	1.915e+10	2.983e+10	4.051e+10	5.119e+10	6.187e+10	7.885e+10	8.23e+10	8.575e+10	8.92e+10	9.264e+10	9.431e+10	8.98e+10	8.53e+10	8.079e+10	7.628e+10	7.177e+10	5.108e+10	3.861e+10	2.614e+10
-1.538e-05	5.216e+10	4.91e+10	4.604e+10	3.361e+10	2.586e+10	1.812e+10	1.038e+10	2.816e+09	-8.522e+09	-1.707e+10	-2.553e+10	-3.375e+10	-4.196e+10	-5.018e+10	-5.975e+10	-6.222e+10	-6.469e+10	-6.706e+10	-7.117e+10	-7.356e+10	-7.219e+10	-6.913e+10	-6.535e+10	-6.157e+10	-4.707e+10	-3.707e+10	-2.707e+10	-1.707e+10	-7.306e+09	2.302e+09	1.79e+10	2.898e+10	3.966e+10	5.034e+10	6.102e+10	7.456e+10	7.801e+10	8.145e+10	8.442e+10	9.005e+10	9.516e+10	9.386e+10	9.086e+10	8.635e+10	8.184e+10	7.734e+10	5.395e+10	4.148e+10	2.901e+10
-1.514e-05	5.367e+10	5.215e+10	4.909e+10	3.473e+10	2.698e+10	1.936e+10	1.185e+10	4.346e+09	-7.42e+09	-1.597e+10	-2.452e+10	-3.307e+10	-4.144e+10	-4.966e+10	-5.647e+10	-5.894e+10	-6.271e+10	-6.681e+10	-7.092e+10	-7.338e+10	-7.201e+10	-7.065e+10	-6.928e+10	-6.557e+10	-4.868e+10	-3.868e+10	-2.881e+10	-1.921e+10	-9.599e+09	8.159e+06	1.626e+10	2.739e+10	3.853e+10	4.949e+10	6.016e+10	7.026e+10	7.371e+10	7.854e+10	8.417e+10	8.981e+10	9.515e+10	9.386e+10	9.256e+10	9.127e+10	8.741e+10	8.29e+10	5.682e+10	4.434e+10	3.181e+10
-1.489e-05	5.364e+10	5.236e+10	5.107e+10	3.59e+10	2.839e+10	2.089e+10	1.338e+10	5.876e+09	-6.318e+09	-1.487e+10	-2.342e+10	-3.197e+10	-4.052e+10	-4.907e+10	-5.426e+10	-5.836e+10	-6.246e+10	-6.656e+10	-7.067e+10	-7.32e+10	-7.183e+10	-7.047e+10	-6.91e+10	-6.773e+10	-5.032e+10	-4.072e+10	-3.111e+10	-2.15e+10	-1.189e+10	-2.286e+09	1.462e+10	2.576e+10	3.689e+10	4.802e+10	5.915e+10	6.702e+10	7.265e+10	7.829e+10	8.392e+10	8.956e+10	9.515e+10	9.386e+10	9.256e+10	9.126e+10	8.997e+10	8.847e+10	5.963e+10	4.711e+10	3.458e+10
-1.465e-05	5.361e+10	5.233e+10	5.099e+10	3.764e+10	2.998e+10	2.242e+10	1.491e+10	7.405e+09	-5.216e+09	-1.377e+10	-2.232e+10	-3.087e+10	-3.921e+10	-4.724e+10	-5.491e+10	-5.811e+10	-6.221e+10	-6.631e+10	-7.042e+10	-7.302e+10	-7.165e+10	-7.029e+10	-6.892e+10	-6.766e+10	-5.273e+10	-4.305e+10	-3.34e+10	-2.379e+10	-1.419e+10	-4.579e+09	1.299e+10	2.412e+10	3.525e+10	4.623e+10	5.665e+10	6.811e+10	7.251e+10	7.804e+10	8.368e+10	8.931e+10	9.515e+10	9.385e+10	9.256e+10	9.126e+10	9.005e+10	8.888e+10	6.245e+10	4.987e+10	3.735e+10
-1.44e-05	5.355e+10	5.221e+10	5.088e+10	3.945e+10	3.178e+10	2.412e+10	1.645e+10	8.935e+09	-4.114e+09	-1.266e+10	-2.115e+10	-2.917e+10	-3.72e+10	-4.522e+10	-5.638e+10	-5.949e+10	-6.261e+10	-6.606e+10	-7.017e+10	-7.284e+10	-7.147e+10	-7.018e+10	-6.894e+10	-6.77e+10	-5.515e+10	-4.547e+10	-3.579e+10	-2.611e+10	-1.648e+10	-6.873e+09	1.135e+10	2.248e+10	3.293e+10	4.335e+10	5.377e+10	7e+10	7.44e+10	7.881e+10	8.343e+10	8.906e+10	9.514e+10	9.385e+10	9.26e+10	9.144e+10	9.027e+10	8.911e+10	6.536e+10	5.275e+10	4.015e+10
-1.416e-05	5.343e+10	5.209e+10	5.076e+10	4.125e+10	3.359e+10	2.592e+10	1.826e+10	1.059e+10	-3.012e+09	-1.111e+10	-1.913e+10	-2.716e+10	-3.518e+10	-4.32e+10	-5.784e+10	-6.096e+10	-6.407e+10	-6.719e+10	-7.03e+10	-7.27e+10	-7.146e+10	-7.022e+10	-6.898e+10	-6.775e+10	-5.756e+10	-4.788e+10	-3.82e+10	-2.852e+10	-1.884e+10	-9.167e+09	9.221e+09	1.964e+10	3.006e+10	4.048e+10	5.09e+10	7.189e+10	7.629e+10	8.07e+10	8.51e+10	8.951e+10	9.515e+10	9.399e+10	9.283e+10	9.166e+10	9.05e+10	8.934e+10	6.826e+10	5.565e+10	4.305e+10
-1.392e-05	5.331e+10	5.198e+10	5.064e+10	4.305e+10	3.539e+10	2.773e+10	2.006e+10	1.516e+10	-1.234e+09	-9.15e+09	-1.711e+10	-2.514e+10	-3.316e+10	-4.118e+10	-5.931e+10	-6.242e+10	-6.554e+10	-6.865e+10	-7.142e+10	-7.346e+10	-7.159e+10	-7.027e+10	-6.903e+10	-6.779e+10	-5.998e+10	-5.03e+10	-4.062e+10	-3.094e+10	-2.487e+10	-1.544e+10	6.48e+09	1.677e+10	2.719e+10	3.76e+10	4.802e+10	7.378e+10	7.818e+10	8.259e+10	8.699e+10	9.109e+10	9.632e+10	9.444e+10	9.305e+10	9.189e+10	9.073e+10	8.956e+10	7.116e+10	5.856e+10	4.595e+10
-1.367e-05	5.358e+10	5.186e+10	5.052e+10	4.486e+10	3.72e+10	3.1e+10	2.35e+10	1.6e+10	6.027e+08	-7.314e+09	-1.523e+10	-2.315e+10	-3.114e+10	-3.916e+10	-6.077e+10	-6.389e+10	-6.674e+10	-6.951e+10	-7.228e+10	-7.459e+10	-7.273e+10	-7.086e+10	-6.907e+10	-6.783e+10	-6.24e+10	-5.272e+10	-4.495e+10	-3.552e+10	-2.609e+10	-1.666e+10	3.928e+09	1.416e+10	2.439e+10	3.473e+10	4.515e+10	7.567e+10	8.007e+10	8.427e+10	8.83e+10	9.234e+10	9.78e+10	9.592e+10	9.403e+10	9.214e+10	9.095e+10	8.979e+10	7.406e+10	6.146e+10	5.163e+10
-1.343e-05	5.44e+10	5.252e+10	5.064e+10	4.685e+10	3.935e+10	3.185e+10	2.435e+10	1.685e+10	2.439e+09	-5.478e+09	-1.339e+10	-2.131e+10	-2.923e+10	-3.714e+10	-6.207e+10	-6.484e+10	-6.761e+10	-7.038e+10	-7.315e+10	-7.573e+10	-7.386e+10	-7.199e+10	-7.013e+10	-6.826e+10	-6.482e+10	-5.56e+10	-4.617e+10	-3.674e+10	-2.73e+10	-1.787e+10	1.377e+09	1.161e+10	2.184e+10	3.208e+10	4.231e+10	7.744e+10	8.148e+10	8.552e+10	8.955e+10	9.359e+10	9.928e+10	9.74e+10	9.551e+10	9.362e+10	9.174e+10	9.002e+10	7.755e+10	6.534e+10	5.314e+10
-1.318e-05	5.523e+10	5.335e+10	5.217e+10	4.831e+10	4.029e+10	3.27e+10	2.52e+10	1.77e+10	4.276e+09	-3.641e+09	-1.156e+10	-1.947e+10	-2.774e+10	-3.723e+10	-6.142e+10	-6.571e+10	-6.848e+10	-7.125e+10	-7.402e+10	-7.687e+10	-7.5e+10	-7.313e+10	-7.126e+10	-7.008e+10	-6.725e+10	-5.707e+10	-4.738e+10	-3.795e+10	-2.852e+10	-1.909e+10	-1.175e+09	9.058e+09	1.929e+10	2.965e+10	4.21e+10	7.615e+10	8.273e+10	8.677e+10	9.081e+10	9.484e+10	1.008e+11	9.888e+10	9.699e+10	9.511e+10	9.382e+10	9.323e+10	7.957e+10	6.686e+10	5.465e+10
-1.294e-05	5.652e+10	5.551e+10	5.45e+10	5.007e+10	4.205e+10	3.402e+10	2.604e+10	1.854e+10	6.112e+09	-1.805e+09	-9.722e+09	-1.914e+10	-2.863e+10	-3.812e+10	-5.879e+10	-6.358e+10	-6.836e+10	-7.211e+10	-7.488e+10	-7.8e+10	-7.614e+10	-7.467e+10	-7.388e+10	-7.309e+10	-6.977e+10	-5.958e+10	-4.94e+10	-3.922e+10	-2.974e+10	-2.031e+10	-3.727e+09	6.507e+09	1.849e+10	3.094e+10	4.339e+10	7.265e+10	7.943e+10	8.621e+10	9.206e+10	9.61e+10	1.022e+11	1.004e+11	9.873e+10	9.814e+10	9.754e+10	9.694e+10	8.281e+10	6.961e+10	5.641e+10
-1.27e-05	5.886e+10	5.785e+10	5.684e+10	5.183e+10	4.381e+10	3.578e+10	2.775e+10	1.973e+10	7.948e+09	-1.05e+09	-1.054e+10	-2.003e+10	-2.951e+10	-3.9e+10	-5.617e+10	-6.096e+10	-6.574e+10	-7.052e+10	-7.53e+10	-7.926e+10	-7.846e+10	-7.767e+10	-7.688e+10	-7.609e+10	-7.228e+10	-6.21e+10	-5.192e+10	-4.174e+10	-3.156e+10	-2.152e+10	-5.122e+09	7.329e+09	1.978e+10	3.223e+10	4.468e+10	6.915e+10	7.593e+10	8.271e+10	8.949e+10	9.627e+10	1.037e+11	1.03e+11	1.024e+11	1.019e+11	1.013e+11	1.007e+11	8.606e+10	7.286e+10	5.966e+10
-1.245e-05	6.119e+10	6.018e+10	5.917e+10	5.36e+10	4.557e+10	3.754e+10	2.951e+10	2.163e+10	9.577e+09	-1.374e+09	-1.142e+10	-2.091e+10	-3.04e+10	-3.989e+10	-5.355e+10	-5.833e+10	-6.312e+10	-6.79e+10	-7.297e+10	-8.007e+10	-8.147e+10	-8.067e+10	-7.988e+10	-7.909e+10	-7.48e+10	-6.462e+10	-5.444e+10	-4.426e+10	-3.417e+10	-2.433e+10	-4.944e+09	8.62e+09	2.107e+10	3.352e+10	4.597e+10	6.564e+10	7.242e+10	7.92e+10	8.598e+10	9.256e+10	1.039e+11	1.063e+11	1.062e+11	1.056e+11	1.05e+11	1.044e+11	8.93e+10	7.61e+10	6.29e+10
-1.221e-05	6.259e+10	6.252e+10	6.151e+10	5.536e+10	4.733e+10	3.936e+10	3.167e+10	2.398e+10	1.122e+10	2.736e+08	-1.068e+10	-2.163e+10	-3.129e+10	-4.078e+10	-5.093e+10	-5.571e+10	-6.079e+10	-6.666e+10	-7.253e+10	-7.915e+10	-8.062e+10	-8.209e+10	-8.289e+10	-8.209e+10	-7.732e+10	-6.714e+10	-5.696e+10	-4.712e+10	-3.727e+10	-2.743e+10	-7.15e+09	7.319e+09	2.179e+10	3.481e+10	4.726e+10	6.214e+10	6.892e+10	7.565e+10	8.376e+10	9.187e+10	1.025e+11	1.049e+11	1.073e+11	1.093e+11	1.087e+11	1.081e+11	9.254e+10	7.934e+10	6.675e+10
-1.196e-05	6.188e+10	6.263e+10	6.337e+10	5.712e+10	4.939e+10	4.171e+10	3.402e+10	2.633e+10	1.287e+10	1.921e+09	-9.03e+09	-1.998e+10	-3.093e+10	-4.166e+10	-4.86e+10	-5.447e+10	-6.034e+10	-6.621e+10	-7.209e+10	-7.824e+10	-7.971e+10	-8.118e+10	-8.265e+10	-8.412e+10	-7.984e+10	-6.991e+10	-6.006e+10	-5.022e+10	-4.038e+10	-3.053e+10	-9.356e+09	5.113e+09	1.958e+10	3.405e+10	4.852e+10	5.873e+10	6.684e+10	7.495e+10	8.306e+10	9.118e+10	1.01e+11	1.034e+11	1.058e+11	1.082e+11	1.106e+11	1.118e+11	9.62e+10	8.374e+10	7.127e+10
-1.172e-05	6.118e+10	6.192e+10	6.271e+10	5.806e+10	5.173e+10	4.405e+10	3.637e+10	2.868e+10	1.452e+10	3.569e+09	-7.382e+09	-1.833e+10	-2.92e+10	-3.872e+10	-4.837e+10	-5.403e+10	-5.99e+10	-6.577e+10	-7.164e+10	-7.732e+10	-7.879e+10	-8.026e+10	-8.173e+10	-8.328e+10	-8.066e+10	-7.268e+10	-6.317e+10	-5.332e+10	-4.348e+10	-3.364e+10	-1.156e+10	2.907e+09	1.738e+10	3.184e+10	4.457e+10	5.835e+10	6.614e+10	7.426e+10	8.237e+10	9.048e+10	9.953e+10	1.019e+11	1.043e+11	1.067e+11	1.093e+11	1.122e+11	9.978e+10	8.826e+10	7.579e+10
-1.147e-05	6.05e+10	6.131e+10	6.213e+10	5.807e+10	5.173e+10	4.54e+10	3.871e+10	3.103e+10	1.617e+10	5.216e+09	-5.734e+09	-1.556e+10	-2.508e+10	-3.46e+10	-4.858e+10	-5.408e+10	-5.958e+10	-6.533e+10	-7.12e+10	-7.64e+10	-7.787e+10	-7.938e+10	-8.101e+10	-8.265e+10	-8.054e+10	-7.256e+10	-6.458e+10	-5.643e+10	-4.658e+10	-3.674e+10	-1.377e+10	7.008e+08	1.395e+10	2.646e+10	3.897e+10	5.84e+10	6.608e+10	7.377e+10	8.167e+10	8.979e+10	9.806e+10	1.005e+11	1.029e+11	1.058e+11	1.087e+11	1.115e+11	9.967e+10	8.988e+10	8.009e+10
-1.123e-05	5.992e+10	6.073e+10	6.154e+10	5.807e+10	5.174e+10	4.54e+10	3.907e+10	3.273e+10	1.781e+10	7.611e+09	-1.911e+09	-1.143e+10	-2.096e+10	-3.048e+10	-4.879e+10	-5.429e+10	-5.979e+10	-6.528e+10	-7.078e+10	-7.549e+10	-7.711e+10	-7.875e+10	-8.038e+10	-8.202e+10	-8.041e+10	-7.243e+10	-6.445e+10	-5.647e+10	-4.849e+10	-3.985e+10	-1.667e+10	-4.164e+09	8.345e+09	2.085e+10	3.336e+10	5.844e+10	6.613e+10	7.382e+10	8.15e+10	8.919e+10	9.658e+10	9.936e+10	1.023e+11	1.051e+11	1.08e+11	1.109e+11	9.956e+10	8.977e+10	7.997e+10
-1.099e-05	5.934e+10	6.015e+10	6.096e+10	5.808e+10	5.174e+10	4.541e+10	3.907e+10	3.503e+10	1.944e+10	1.141e+10	2.211e+09	-7.312e+09	-1.683e+10	-2.636e+10	-4.9e+10	-5.45e+10	-6e+10	-6.549e+10	-7.088e+10	-7.527e+10	-7.648e+10	-7.812e+10	-7.975e+10	-8.139e+10	-8.028e+10	-7.23e+10	-6.432e+10	-5.635e+10	-5.106e+10	-4.42e+10	-2.147e+10	-9.767e+09	2.742e+09	1.525e+10	2.776e+10	5.849e+10	6.617e+10	7.386e+10	8.155e+10	8.915e+10	9.64e+10	9.874e+10	1.016e+11	1.045e+11	1.074e+11	1.103e+11	9.945e+10	8.965e+10	7.986e+10
-1.074e-05	5.893e+10	5.957e+10	6.038e+10	5.809e+10	5.175e+10	4.66e+10	4.11e+10	3.559e+10	2.099e+10	1.295e+10	4.917e+09	-3.19e+09	-1.271e+10	-2.223e+10	-4.921e+10	-5.471e+10	-6.014e+10	-6.547e+10	-7.081e+10	-7.554e+10	-7.665e+10	-7.777e+10	-7.912e+10	-8.076e+10	-8.016e+10	-7.218e+10	-6.42e+10	-5.863e+10	-5.177e+10	-4.492e+10	-2.345e+10	-1.303e+10	-2.611e+09	9.648e+09	2.216e+10	5.853e+10	6.622e+10	7.386e+10	8.139e+10	8.891e+10	9.677e+10	9.909e+10	1.014e+11	1.039e+11	1.068e+11	1.097e+11	9.934e+10	8.954e+10	8.253e+10
-1.05e-05	5.917e+10	5.951e+10	5.985e+10	5.809e+10	5.267e+10	4.716e+10	4.166e+10	3.616e+10	2.253e+10	1.45e+10	6.461e+09	-1.573e+09	-9.608e+09	-1.811e+10	-4.94e+10	-5.473e+10	-6.007e+10	-6.54e+10	-7.074e+10	-7.582e+10	-7.693e+10	-7.804e+10	-7.916e+10	-8.027e+10	-8.003e+10	-7.306e+10	-6.62e+10	-5.935e+10	-5.249e+10	-4.563e+10	-2.543e+10	-1.501e+10	-4.591e+09	5.828e+09	1.655e+10	5.858e+10	6.61e+10	7.363e+10	8.115e+10	8.867e+10	9.713e+10	9.945e+10	1.018e+11	1.041e+11	1.064e+11	1.091e+11	1.003e+11	9.189e+10	8.353e+10
-1.025e-05	5.94e+10	5.974e+10	6.054e+10	5.949e+10	5.323e+10	4.773e+10	4.223e+10	3.673e+10	2.408e+10	1.604e+10	8.006e+09	-2.876e+07	-8.063e+09	-1.755e+10	-4.859e+10	-5.466e+10	-6e+10	-6.533e+10	-7.067e+10	-7.609e+10	-7.721e+10	-7.832e+10	-7.943e+10	-8.091e+10	-8.186e+10	-7.378e+10	-6.692e+10	-6.006e+10	-5.32e+10	-4.634e+10	-2.741e+10	-1.699e+10	-6.571e+09	3.847e+09	1.575e+10	5.703e+10	6.586e+10	7.339e+10	8.091e+10	8.843e+10	9.749e+10	9.982e+10	1.021e+11	1.045e+11	1.07e+11	1.108e+11	1.016e+11	9.29e+10	8.454e+10
-1.001e-05	5.984e+10	6.115e+10	6.247e+10	6.162e+10	5.522e+10	4.881e+10	4.279e+10	3.729e+10	2.562e+10	1.759e+10	9.551e+09	4.987e+08	-9.162e+09	-1.882e+10	-4.555e+10	-5.26e+10	-5.965e+10	-6.526e+10	-7.06e+10	-7.637e+10	-7.748e+10	-7.865e+10	-8.094e+10	-8.324e+10	-8.47e+10	-7.661e+10	-6.853e+10	-6.077e+10	-5.391e+10	-4.705e+10	-2.939e+10	-1.897e+10	-7.613e+09	4.855e+09	1.732e+10	5.298e+10	6.27e+10	7.242e+10	8.067e+10	8.82e+10	9.786e+10	1.002e+11	1.025e+11	1.061e+11	1.099e+11	1.136e+11	1.055e+11	9.544e+10	8.554e+10
-9.766e-06	6.176e+10	6.308e+10	6.439e+10	6.375e+10	5.735e+10	5.094e+10	4.454e+10	3.814e+10	2.716e+10	1.855e+10	8.887e+09	-7.731e+08	-1.043e+10	-2.009e+10	-4.251e+10	-4.956e+10	-5.661e+10	-6.366e+10	-7.053e+10	-7.664e+10	-7.867e+10	-8.097e+10	-8.326e+10	-8.556e+10	-8.753e+10	-7.945e+10	-7.137e+10	-6.328e+10	-5.52e+10	-4.776e+10	-3.098e+10	-1.851e+10	-6.041e+09	6.427e+09	1.89e+10	4.892e+10	5.865e+10	6.837e+10	7.809e+10	8.782e+10	9.822e+10	1.014e+11	1.052e+11	1.09e+11	1.127e+11	1.165e+11	1.094e+11	9.938e+10	8.933e+10
-9.521e-06	6.369e+10	6.5e+10	6.631e+10	6.588e+10	5.948e+10	5.307e+10	4.667e+10	4.02e+10	2.842e+10	1.735e+10	7.615e+09	-2.045e+09	-1.171e+10	-2.137e+10	-3.946e+10	-4.652e+10	-5.357e+10	-6.062e+10	-6.781e+10	-7.771e+10	-8.1e+10	-8.329e+10	-8.559e+10	-8.788e+10	-9.036e+10	-8.228e+10	-7.42e+10	-6.612e+10	-5.804e+10	-4.928e+10	-2.982e+10	-1.694e+10	-4.47e+09	7.999e+09	2.047e+10	4.487e+10	5.459e+10	6.432e+10	7.404e+10	8.34e+10	9.891e+10	1.043e+11	1.08e+11	1.118e+11	1.156e+11	1.194e+11	1.134e+11	1.033e+11	9.326e+10
-9.277e-06	6.536e+10	6.692e+10	6.823e+10	6.801e+10	6.161e+10	5.52e+10	4.829e+10	4.127e+10	2.959e+10	1.852e+10	7.452e+09	-3.317e+09	-1.298e+10	-2.264e+10	-3.642e+10	-4.347e+10	-5.054e+10	-5.896e+10	-6.739e+10	-7.733e+10	-8.118e+10	-8.504e+10	-8.791e+10	-9.02e+10	-9.32e+10	-8.512e+10	-7.703e+10	-6.847e+10	-5.967e+10	-5.087e+10	-3.152e+10	-1.717e+10	-2.898e+09	9.571e+09	2.204e+10	4.082e+10	5.054e+10	5.984e+10	7.134e+10	8.284e+10	9.834e+10	1.041e+11	1.098e+11	1.147e+11	1.184e+11	1.222e+11	1.173e+11	1.072e+11	9.668e+10
-9.033e-06	6.519e+10	6.771e+10	7.016e+10	7.014e+10	6.339e+10	5.637e+10	4.936e+10	4.234e+10	3.076e+10	1.969e+10	8.622e+09	-2.447e+09	-1.352e+10	-2.391e+10	-3.338e+10	-4.169e+10	-5.012e+10	-5.854e+10	-6.697e+10	-7.695e+10	-8.08e+10	-8.466e+10	-8.851e+10	-9.237e+10	-9.603e+10	-8.766e+10	-7.886e+10	-7.006e+10	-6.126e+10	-5.246e+10	-3.321e+10	-1.886e+10	-4.507e+09	9.846e+09	2.361e+10	3.677e+10	4.778e+10	5.927e+10	7.077e+10	8.227e+10	9.777e+10	1.035e+11	1.093e+11	1.15e+11	1.208e+11	1.251e+11	1.21e+11	1.099e+11	9.877e+10
-8.789e-06	6.503e+10	6.755e+10	6.998e+10	7.071e+10	6.446e+10	5.744e+10	5.043e+10	4.341e+10	3.193e+10	2.086e+10	9.792e+09	-1.278e+09	-1.235e+10	-2.223e+10	-3.297e+10	-4.127e+10	-4.969e+10	-5.812e+10	-6.655e+10	-7.657e+10	-8.042e+10	-8.428e+10	-8.813e+10	-9.196e+10	-9.666e+10	-8.925e+10	-8.045e+10	-7.165e+10	-6.285e+10	-5.405e+10	-3.491e+10	-2.055e+10	-6.202e+09	8.151e+09	2.13e+10	3.596e+10	4.721e+10	5.871e+10	7.021e+10	8.17e+10	9.72e+10	1.029e+11	1.087e+11	1.144e+11	1.202e+11	1.258e+11	1.23e+11	1.12e+11	1.009e+11
-8.545e-06	6.485e+10	6.709e+10	6.932e+10	6.984e+10	6.395e+10	5.805e+10	5.15e+10	4.448e+10	3.31e+10	2.203e+10	1.096e+10	6.421e+08	-8.799e+09	-1.824e+10	-3.345e+10	-4.136e+10	-4.927e+10	-5.77e+10	-6.612e+10	-7.619e+10	-8.004e+10	-8.39e+10	-8.757e+10	-9.121e+10	-9.54e+10	-8.824e+10	-8.109e+10	-7.324e+10	-6.444e+10	-5.564e+10	-3.66e+10	-2.225e+10	-8.526e+09	3.677e+09	1.588e+10	3.64e+10	4.732e+10	5.823e+10	6.964e+10	8.114e+10	9.663e+10	1.024e+11	1.081e+11	1.138e+11	1.194e+11	1.25e+11	1.211e+11	1.123e+11	1.03e+11
-8.301e-06	6.419e+10	6.643e+10	6.866e+10	6.897e+10	6.308e+10	5.718e+10	5.128e+10	4.539e+10	3.427e+10	2.352e+10	1.407e+10	4.633e+09	-4.808e+09	-1.425e+10	-3.392e+10	-4.183e+10	-4.974e+10	-5.765e+10	-6.57e+10	-7.581e+10	-7.953e+10	-8.318e+10	-8.682e+10	-9.047e+10	-9.414e+10	-8.698e+10	-7.983e+10	-7.267e+10	-6.552e+10	-5.723e+10	-3.835e+10	-2.615e+10	-1.395e+10	-1.745e+09	1.046e+10	3.684e+10	4.776e+10	5.867e+10	6.959e+10	8.057e+10	9.606e+10	1.017e+11	1.073e+11	1.129e+11	1.185e+11	1.241e+11	1.192e+11	1.104e+11	1.016e+11
-8.057e-06	6.354e+10	6.577e+10	6.801e+10	6.811e+10	6.221e+10	5.631e+10	5.042e+10	4.452e+10	3.533e+10	2.751e+10	1.807e+10	8.624e+09	-8.169e+08	-1.026e+10	-3.439e+10	-4.23e+10	-5.021e+10	-5.812e+10	-6.586e+10	-7.538e+10	-7.879e+10	-8.243e+10	-8.608e+10	-8.972e+10	-9.287e+10	-8.572e+10	-7.857e+10	-7.141e+10	-6.426e+10	-5.98e+10	-4.363e+10	-3.157e+10	-1.937e+10	-7.166e+09	5.036e+09	3.728e+10	4.82e+10	5.912e+10	7.003e+10	8.083e+10	9.56e+10	1.009e+11	1.065e+11	1.121e+11	1.177e+11	1.233e+11	1.173e+11	1.085e+11	9.969e+10
-7.813e-06	6.29e+10	6.512e+10	6.735e+10	6.724e+10	6.134e+10	5.544e+10	5.102e+10	4.616e+10	3.618e+10	2.855e+10	2.093e+10	1.262e+10	3.174e+09	-6.267e+09	-3.487e+10	-4.278e+10	-5.064e+10	-5.806e+10	-6.547e+10	-7.549e+10	-7.864e+10	-8.179e+10	-8.534e+10	-8.898e+10	-9.161e+10	-8.446e+10	-7.73e+10	-7.184e+10	-6.608e+10	-6.033e+10	-4.471e+10	-3.501e+10	-2.479e+10	-1.259e+10	-3.85e+08	3.772e+10	4.864e+10	5.956e+10	6.988e+10	8.014e+10	9.555e+10	1.007e+11	1.058e+11	1.113e+11	1.169e+11	1.225e+11	1.154e+11	1.066e+11	9.966e+10
-7.568e-06	6.308e+10	6.483e+10	6.67e+10	6.637e+10	6.116e+10	5.63e+10	5.144e+10	4.657e+10	3.702e+10	2.94e+10	2.177e+10	1.415e+10	6.522e+09	-2.276e+09	-3.534e+10	-4.284e+10	-5.025e+10	-5.767e+10	-6.508e+10	-7.56e+10	-7.875e+10	-8.19e+10	-8.505e+10	-8.824e+10	-9.035e+10	-8.387e+10	-7.812e+10	-7.237e+10	-6.661e+10	-6.086e+10	-4.578e+10	-3.609e+10	-2.639e+10	-1.67e+10	-5.806e+09	3.816e+10	4.865e+10	5.892e+10	6.918e+10	7.945e+10	9.55e+10	1.006e+11	1.058e+11	1.109e+11	1.161e+11	1.216e+11	1.14e+11	1.071e+11	1.002e+11
-7.324e-06	6.326e+10	6.501e+10	6.685e+10	6.701e+10	6.158e+10	5.672e+10	5.185e+10	4.699e+10	3.787e+10	3.024e+10	2.262e+10	1.499e+10	7.368e+09	-1.32e+09	-3.495e+10	-4.245e+10	-4.987e+10	-5.728e+10	-6.469e+10	-7.571e+10	-7.886e+10	-8.201e+10	-8.516e+10	-8.832e+10	-9.115e+10	-8.44e+10	-7.865e+10	-7.29e+10	-6.714e+10	-6.139e+10	-4.686e+10	-3.716e+10	-2.747e+10	-1.777e+10	-7.108e+09	3.739e+10	4.796e+10	5.823e+10	6.849e+10	7.876e+10	9.545e+10	1.006e+11	1.057e+11	1.109e+11	1.16e+11	1.217e+11	1.146e+11	1.077e+11	1.008e+11
-7.08e-06	6.344e+10	6.569e+10	6.802e+10	6.936e+10	6.338e+10	5.741e+10	5.227e+10	4.741e+10	3.872e+10	3.109e+10	2.346e+10	1.528e+10	5.77e+09	-3.742e+09	-3.289e+10	-4.126e+10	-4.948e+10	-5.689e+10	-6.43e+10	-7.582e+10	-7.897e+10	-8.212e+10	-8.572e+10	-8.949e+10	-9.424e+10	-8.701e+10	-7.978e+10	-7.343e+10	-6.768e+10	-6.192e+10	-4.793e+10	-3.824e+10	-2.823e+10	-1.608e+10	-3.922e+09	3.469e+10	4.611e+10	5.754e+10	6.78e+10	7.807e+10	9.54e+10	1.006e+11	1.057e+11	1.112e+11	1.17e+11	1.228e+11	1.182e+11	1.094e+11	1.014e+11
-6.836e-06	6.454e+10	6.686e+10	6.919e+10	7.172e+10	6.574e+10	5.976e+10	5.378e+10	4.783e+10	3.956e+10	3.188e+10	2.237e+10	1.286e+10	3.348e+09	-6.164e+09	-3.083e+10	-3.921e+10	-4.758e+10	-5.596e+10	-6.391e+10	-7.593e+10	-7.936e+10	-8.313e+10	-8.691e+10	-9.068e+10	-9.733e+10	-9.01e+10	-8.288e+10	-7.565e+10	-6.842e+10	-6.245e+10	-4.901e+10	-3.72e+10	-2.504e+10	-1.289e+10	-7.363e+08	3.199e+10	4.341e+10	5.484e+10	6.626e+10	7.738e+10	9.535e+10	1.007e+11	1.065e+11	1.122e+11	1.18e+11	1.238e+11	1.221e+11	1.133e+11	1.045e+11
-6.592e-06	6.571e+10	6.804e+10	7.036e+10	7.407e+10	6.809e+10	6.211e+10	5.614e+10	5.016e+10	4.037e+10	2.946e+10	1.995e+10	1.044e+10	9.254e+08	-8.587e+09	-2.877e+10	-3.715e+10	-4.552e+10	-5.39e+10	-5.879e+10	-7.624e+10	-8.055e+10	-8.432e+10	-8.81e+10	-9.187e+10	-1.004e+11	-9.32e+10	-8.597e+10	-7.874e+10	-7.151e+10	-6.387e+10	-4.616e+10	-3.401e+10	-2.186e+10	-9.704e+09	2.45e+09	2.929e+10	4.071e+10	5.214e+10	6.356e+10	7.024e+10	9.493e+10	1.017e+11	1.075e+11	1.133e+11	1.191e+11	1.248e+11	1.259e+11	1.172e+11	1.084e+11
-6.348e-06	6.688e+10	6.921e+10	7.153e+10	7.642e+10	7.045e+10	6.447e+10	5.825e+10	5.178e+10	4.129e+10	2.985e+10	1.841e+10	8.015e+09	-1.497e+09	-1.101e+10	-2.671e+10	-3.509e+10	-4.346e+10	-4.979e+10	-5.83e+10	-7.442e+10	-7.993e+10	-8.545e+10	-8.929e+10	-9.306e+10	-1.035e+11	-9.629e+10	-8.906e+10	-8.16e+10	-7.37e+10	-6.579e+10	-4.712e+10	-3.242e+10	-1.867e+10	-6.518e+09	5.635e+09	2.659e+10	3.801e+10	4.944e+10	5.798e+10	6.947e+10	9.233e+10	1.002e+11	1.081e+11	1.143e+11	1.201e+11	1.259e+11	1.298e+11	1.21e+11	1.121e+11
-6.104e-06	6.572e+10	6.95e+10	7.271e+10	7.878e+10	7.269e+10	6.622e+10	5.976e+10	5.329e+10	4.222e+10	3.077e+10	1.933e+10	7.889e+09	-3.553e+09	-1.343e+10	-2.465e+10	-3.229e+10	-4.079e+10	-4.93e+10	-5.78e+10	-7.26e+10	-7.811e+10	-8.362e+10	-8.914e+10	-9.425e+10	-1.066e+11	-9.933e+10	-9.143e+10	-8.352e+10	-7.561e+10	-6.77e+10	-4.836e+10	-3.366e+10	-1.895e+10	-4.246e+09	8.821e+09	2.389e+10	3.423e+10	4.572e+10	5.721e+10	6.87e+10	8.973e+10	9.761e+10	1.055e+11	1.134e+11	1.212e+11	1.269e+11	1.337e+11	1.243e+11	1.148e+11
-5.859e-06	6.437e+10	6.815e+10	7.193e+10	8.003e+10	7.42e+10	6.773e+10	6.127e+10	5.481e+10	4.314e+10	3.17e+10	2.025e+10	8.812e+09	-2.631e+09	-1.335e+10	-2.329e+10	-3.179e+10	-4.03e+10	-4.88e+10	-5.731e+10	-7.077e+10	-7.629e+10	-8.18e+10	-8.731e+10	-9.283e+10	-1.079e+11	-1.012e+11	-9.334e+10	-8.543e+10	-7.753e+10	-6.962e+10	-4.96e+10	-3.489e+10	-2.019e+10	-5.483e+09	8.658e+09	2.199e+10	3.346e+10	4.495e+10	5.644e+10	6.793e+10	8.712e+10	9.501e+10	1.029e+11	1.108e+11	1.187e+11	1.274e+11	1.364e+11	1.269e+11	1.174e+11
-5.615e-06	6.303e+10	6.719e+10	7.151e+10	7.844e+10	7.377e+10	6.91e+10	6.278e+10	5.632e+10	4.406e+10	3.262e+10	2.118e+10	9.973e+09	3.566e+08	-9.26e+09	-2.332e+10	-3.151e+10	-3.981e+10	-4.831e+10	-5.681e+10	-6.895e+10	-7.447e+10	-7.998e+10	-8.595e+10	-9.229e+10	-1.056e+11	-1.001e+11	-9.465e+10	-8.735e+10	-7.944e+10	-7.153e+10	-5.084e+10	-3.613e+10	-2.143e+10	-9.087e+09	3.161e+09	2.172e+10	3.293e+10	4.418e+10	5.567e+10	6.716e+10	8.452e+10	9.241e+10	1.003e+11	1.087e+11	1.179e+11	1.271e+11	1.343e+11	1.281e+11	1.2e+11
-5.371e-06	6.246e+10	6.678e+10	7.109e+10	7.684e+10	7.217e+10	6.75e+10	6.283e+10	5.783e+10	4.499e+10	3.354e+10	2.368e+10	1.406e+10	4.443e+09	-5.174e+09	-2.336e+10	-3.156e+10	-3.975e+10	-4.794e+10	-5.632e+10	-6.713e+10	-7.288e+10	-7.922e+10	-8.557e+10	-9.192e+10	-1.033e+11	-9.785e+10	-9.237e+10	-8.688e+10	-8.136e+10	-7.345e+10	-5.207e+10	-3.908e+10	-2.683e+10	-1.458e+10	-2.337e+09	2.146e+10	3.266e+10	4.386e+10	5.506e+10	6.639e+10	8.191e+10	8.995e+10	9.917e+10	1.084e+11	1.176e+11	1.268e+11	1.312e+11	1.25e+11	1.188e+11
-5.127e-06	6.205e+10	6.637e+10	7.068e+10	7.524e+10	7.057e+10	6.59e+10	6.123e+10	5.657e+10	4.588e+10	3.738e+10	2.776e+10	1.815e+10	8.529e+09	-1.087e+09	-2.341e+10	-3.161e+10	-3.98e+10	-4.799e+10	-5.618e+10	-6.621e+10	-7.25e+10	-7.885e+10	-8.519e+10	-9.154e+10	-1.011e+11	-9.557e+10	-9.009e+10	-8.46e+10	-7.912e+10	-7.651e+10	-5.683e+10	-4.458e+10	-3.233e+10	-2.008e+10	-7.834e+09	2.119e+10	3.239e+10	4.359e+10	5.48e+10	6.6e+10	8.056e+10	8.965e+10	9.887e+10	1.081e+11	1.173e+11	1.265e+11	1.281e+11	1.219e+11	1.157e+11
-4.883e-06	6.164e+10	6.595e+10	7.027e+10	7.365e+10	6.898e+10	6.431e+10	6.123e+10	5.787e+10	4.653e+10	3.89e+10	3.127e+10	2.223e+10	1.262e+10	2.999e+09	-2.346e+10	-3.166e+10	-3.985e+10	-4.813e+10	-5.644e+10	-6.66e+10	-7.25e+10	-7.847e+10	-8.481e+10	-9.116e+10	-9.877e+10	-9.329e+10	-8.78e+10	-8.396e+10	-8.024e+10	-7.652e+10	-5.836e+10	-4.883e+10	-3.783e+10	-2.558e+10	-1.333e+10	2.092e+10	3.212e+10	4.332e+10	5.468e+10	6.616e+10	8.099e+10	8.979e+10	9.86e+10	1.078e+11	1.17e+11	1.262e+11	1.249e+11	1.187e+11	1.133e+11
-4.639e-06	6.183e+10	6.573e+10	6.986e+10	7.205e+10	6.796e+10	6.46e+10	6.124e+10	5.788e+10	4.717e+10	3.954e+10	3.191e+10	2.428e+10	1.665e+10	7.085e+09	-2.351e+10	-3.176e+10	-4.008e+10	-4.839e+10	-5.67e+10	-6.698e+10	-7.288e+10	-7.879e+10	-8.47e+10	-9.078e+10	-9.649e+10	-9.101e+10	-8.769e+10	-8.397e+10	-8.025e+10	-7.653e+10	-5.916e+10	-4.962e+10	-4.009e+10	-3.055e+10	-1.883e+10	2.065e+10	3.194e+10	4.341e+10	5.488e+10	6.635e+10	8.142e+10	9.022e+10	9.902e+10	1.078e+11	1.167e+11	1.259e+11	1.218e+11	1.18e+11	1.142e+11
-4.395e-06	6.215e+10	6.604e+10	6.994e+10	7.153e+10	6.797e+10	6.461e+10	6.125e+10	5.789e+10	4.781e+10	4.019e+10	3.256e+10	2.493e+10	1.73e+10	9.251e+09	-2.371e+10	-3.202e+10	-4.034e+10	-4.865e+10	-5.696e+10	-6.736e+10	-7.326e+10	-7.917e+10	-8.508e+10	-9.099e+10	-9.566e+10	-9.141e+10	-8.769e+10	-8.397e+10	-8.025e+10	-7.653e+10	-5.996e+10	-5.042e+10	-4.088e+10	-3.135e+10	-2.167e+10	2.066e+10	3.214e+10	4.361e+10	5.508e+10	6.655e+10	8.185e+10	9.065e+10	9.945e+10	1.083e+11	1.171e+11	1.258e+11	1.219e+11	1.181e+11	1.143e+11
-4.15e-06	6.247e+10	6.64e+10	7.036e+10	7.354e+10	6.902e+10	6.461e+10	6.125e+10	5.789e+10	4.846e+10	4.083e+10	3.32e+10	2.557e+10	1.622e+10	6.803e+09	-2.229e+10	-3.172e+10	-4.059e+10	-4.891e+10	-5.722e+10	-6.774e+10	-7.365e+10	-7.955e+10	-8.545e+10	-9.132e+10	-9.834e+10	-9.308e+10	-8.782e+10	-8.398e+10	-8.026e+10	-7.654e+10	-6.075e+10	-5.122e+10	-4.168e+10	-3.032e+10	-1.85e+10	1.87e+10	3.146e+10	4.381e+10	5.528e+10	6.675e+10	8.227e+10	9.108e+10	9.988e+10	1.086e+11	1.172e+11	1.258e+11	1.246e+11	1.188e+11	1.144e+11
-3.906e-06	6.287e+10	6.683e+10	7.079e+10	7.554e+10	7.103e+10	6.652e+10	6.2e+10	5.79e+10	4.91e+10	4.147e+10	3.26e+10	2.318e+10	1.377e+10	4.354e+09	-2.062e+10	-3.005e+10	-3.948e+10	-4.891e+10	-5.748e+10	-6.812e+10	-7.402e+10	-7.989e+10	-8.576e+10	-9.163e+10	-1.01e+11	-9.576e+10	-9.05e+10	-8.524e+10	-8.026e+10	-7.654e+10	-6.155e+10	-5.08e+10	-3.898e+10	-2.716e+10	-1.534e+10	1.665e+10	2.942e+10	4.218e+10	5.495e+10	6.695e+10	8.27e+10	9.15e+10	1.001e+11	1.087e+11	1.173e+11	1.259e+11	1.283e+11	1.225e+11	1.166e+11
-3.662e-06	6.33e+10	6.726e+10	7.123e+10	7.755e+10	7.303e+10	6.852e+10	6.401e+10	5.95e+10	4.959e+10	3.956e+10	3.015e+10	2.073e+10	1.132e+10	1.905e+09	-1.894e+10	-2.837e+10	-3.78e+10	-4.723e+10	-5.666e+10	-6.847e+10	-7.434e+10	-8.021e+10	-8.608e+10	-9.195e+10	-1.037e+11	-9.844e+10	-9.318e+10	-8.792e+10	-8.266e+10	-7.701e+10	-5.946e+10	-4.764e+10	-3.582e+10	-2.4e+10	-1.218e+10	1.46e+10	2.737e+10	4.013e+10	5.29e+10	6.567e+10	8.292e+10	9.158e+10	1.002e+11	1.088e+11	1.174e+11	1.259e+11	1.32e+11	1.262e+11	1.203e+11
-3.418e-06	6.374e+10	6.77e+10	7.166e+10	7.955e+10	7.504e+10	7.053e+10	6.582e+10	6.018e+10	4.985e+10	3.887e+10	2.79e+10	1.828e+10	8.871e+09	-5.437e+08	-1.727e+10	-2.67e+10	-3.613e+10	-4.398e+10	-5.367e+10	-6.799e+10	-7.433e+10	-8.052e+10	-8.64e+10	-9.227e+10	-1.064e+11	-1.011e+11	-9.586e+10	-9.059e+10	-8.39e+10	-7.722e+10	-5.897e+10	-4.508e+10	-3.265e+10	-2.083e+10	-9.014e+09	1.255e+10	2.532e+10	3.808e+10	4.852e+10	6.149e+10	8.221e+10	9.125e+10	1.002e+11	1.088e+11	1.174e+11	1.26e+11	1.357e+11	1.299e+11	1.24e+11
-3.174e-06	6.362e+10	6.801e+10	7.209e+10	8.156e+10	7.704e+10	7.151e+10	6.588e+10	6.024e+10	5.011e+10	3.913e+10	2.816e+10	1.718e+10	6.422e+09	-2.992e+09	-1.559e+10	-2.433e+10	-3.402e+10	-4.37e+10	-5.339e+10	-6.75e+10	-7.384e+10	-8.017e+10	-8.651e+10	-9.258e+10	-1.091e+11	-1.038e+11	-9.748e+10	-9.08e+10	-8.411e+10	-7.742e+10	-5.939e+10	-4.55e+10	-3.161e+10	-1.773e+10	-5.85e+09	1.05e+10	2.222e+10	3.519e+10	4.816e+10	6.113e+10	8.151e+10	9.054e+10	9.958e+10	1.086e+11	1.175e+11	1.261e+11	1.394e+11	1.325e+11	1.247e+11
-2.93e-06	6.33e+10	6.77e+10	7.209e+10	8.282e+10	7.721e+10	7.157e+10	6.594e+10	6.03e+10	5.037e+10	3.939e+10	2.842e+10	1.744e+10	6.461e+09	-4.379e+09	-1.437e+10	-2.406e+10	-3.374e+10	-4.343e+10	-5.311e+10	-6.701e+10	-7.335e+10	-7.968e+10	-8.602e+10	-9.235e+10	-1.108e+11	-1.044e+11	-9.769e+10	-9.101e+10	-8.432e+10	-7.763e+10	-5.981e+10	-4.592e+10	-3.203e+10	-1.815e+10	-4.26e+09	8.885e+09	2.185e+10	3.482e+10	4.779e+10	6.076e+10	8.08e+10	8.984e+10	9.887e+10	1.079e+11	1.169e+11	1.261e+11	1.406e+11	1.328e+11	1.25e+11
-2.686e-06	6.299e+10	6.741e+10	7.187e+10	8.106e+10	7.647e+10	7.163e+10	6.6e+10	6.036e+10	5.063e+10	3.965e+10	2.867e+10	1.77e+10	8.337e+09	-6.212e+08	-1.472e+10	-2.393e+10	-3.346e+10	-4.315e+10	-5.283e+10	-6.653e+10	-7.286e+10	-7.92e+10	-8.558e+10	-9.217e+10	-1.084e+11	-1.032e+11	-9.79e+10	-9.121e+10	-8.453e+10	-7.784e+10	-6.023e+10	-4.634e+10	-3.245e+10	-2.023e+10	-8.973e+09	9.316e+09	2.175e+10	3.446e+10	4.743e+10	6.039e+10	8.01e+10	8.913e+10	9.816e+10	1.072e+11	1.168e+11	1.263e+11	1.386e+11	1.33e+11	1.254e+11
-2.441e-06	6.275e+10	6.722e+10	7.168e+10	7.929e+10	7.471e+10	7.013e+10	6.554e+10	6.042e+10	5.089e+10	3.991e+10	3.001e+10	2.105e+10	1.209e+10	3.136e+09	-1.525e+10	-2.447e+10	-3.368e+10	-4.29e+10	-5.255e+10	-6.604e+10	-7.237e+10	-7.894e+10	-8.553e+10	-9.211e+10	-1.059e+11	-1.008e+11	-9.56e+10	-9.043e+10	-8.473e+10	-7.805e+10	-6.065e+10	-4.772e+10	-3.647e+10	-2.521e+10	-1.395e+10	9.873e+09	2.231e+10	3.475e+10	4.718e+10	6.003e+10	7.939e+10	8.842e+10	9.785e+10	1.074e+11	1.169e+11	1.264e+11	1.351e+11	1.295e+11	1.239e+11
-2.197e-06	6.256e+10	6.702e+10	7.148e+10	7.753e+10	7.294e+10	6.836e+10	6.378e+10	5.92e+10	5.126e+10	4.273e+10	3.377e+10	2.481e+10	1.585e+10	6.894e+09	-1.579e+10	-2.501e+10	-3.422e+10	-4.344e+10	-5.265e+10	-6.572e+10	-7.23e+10	-7.889e+10	-8.547e+10	-9.205e+10	-1.035e+11	-9.836e+10	-9.319e+10	-8.801e+10	-8.284e+10	-8.096e+10	-6.396e+10	-5.27e+10	-4.144e+10	-3.019e+10	-1.893e+10	1.043e+10	2.287e+10	3.53e+10	4.774e+10	6.018e+10	7.894e+10	8.847e+10	9.8e+10	1.075e+11	1.171e+11	1.266e+11	1.316e+11	1.26e+11	1.205e+11
-1.953e-06	6.237e+10	6.683e+10	7.129e+10	7.576e+10	7.118e+10	6.66e+10	6.369e+10	6.067e+10	5.181e+10	4.47e+10	3.752e+10	2.857e+10	1.961e+10	1.065e+10	-1.633e+10	-2.554e+10	-3.476e+10	-4.386e+10	-5.282e+10	-6.587e+10	-7.232e+10	-7.883e+10	-8.541e+10	-9.2e+10	-1.011e+11	-9.594e+10	-9.077e+10	-8.56e+10	-8.419e+10	-8.109e+10	-6.619e+10	-5.736e+10	-4.642e+10	-3.516e+10	-2.391e+10	1.099e+10	2.342e+10	3.586e+10	4.825e+10	6.051e+10	7.923e+10	8.869e+10	9.816e+10	1.077e+11	1.172e+11	1.268e+11	1.282e+11	1.226e+11	1.17e+11
-1.709e-06	6.237e+10	6.665e+10	7.11e+10	7.4e+10	6.941e+10	6.678e+10	6.376e+10	6.073e+10	5.235e+10	4.525e+10	3.814e+10	3.104e+10	2.337e+10	1.441e+10	-1.687e+10	-2.604e+10	-3.5e+10	-4.395e+10	-5.291e+10	-6.605e+10	-7.25e+10	-7.895e+10	-8.539e+10	-9.194e+10	-9.869e+10	-9.352e+10	-9.051e+10	-8.741e+10	-8.431e+10	-8.122e+10	-6.695e+10	-5.812e+10	-4.93e+10	-4.014e+10	-2.888e+10	1.154e+10	2.398e+10	3.624e+10	4.85e+10	6.076e+10	7.953e+10	8.898e+10	9.844e+10	1.079e+11	1.174e+11	1.269e+11	1.247e+11	1.212e+11	1.183e+11
-1.465e-06	6.248e+10	6.677e+10	7.105e+10	7.29e+10	6.987e+10	6.684e+10	6.382e+10	6.079e+10	5.29e+10	4.58e+10	3.869e+10	3.159e+10	2.448e+10	1.738e+10	-1.717e+10	-2.613e+10	-3.509e+10	-4.404e+10	-5.3e+10	-6.623e+10	-7.267e+10	-7.912e+10	-8.557e+10	-9.202e+10	-9.685e+10	-9.374e+10	-9.064e+10	-8.754e+10	-8.444e+10	-8.135e+10	-6.771e+10	-5.889e+10	-5.006e+10	-4.124e+10	-3.241e+10	1.197e+10	2.423e+10	3.649e+10	4.875e+10	6.101e+10	7.983e+10	8.928e+10	9.873e+10	1.082e+11	1.176e+11	1.271e+11	1.242e+11	1.213e+11	1.185e+11
-1.221e-06	6.26e+10	6.69e+10	7.125e+10	7.45e+10	7.05e+10	6.69e+10	6.388e+10	6.085e+10	5.345e+10	4.634e+10	3.924e+10	3.213e+10	2.387e+10	1.496e+10	-1.607e+10	-2.604e+10	-3.517e+10	-4.413e+10	-5.309e+10	-6.64e+10	-7.285e+10	-7.93e+10	-8.575e+10	-9.217e+10	-9.935e+10	-9.489e+10	-9.077e+10	-8.767e+10	-8.457e+10	-8.147e+10	-6.847e+10	-5.965e+10	-5.082e+10	-4.088e+10	-2.967e+10	1.038e+10	2.401e+10	3.674e+10	4.9e+10	6.126e+10	8.013e+10	8.958e+10	9.903e+10	1.085e+11	1.178e+11	1.271e+11	1.261e+11	1.215e+11	1.186e+11
-9.766e-07	6.277e+10	6.712e+10	7.147e+10	7.624e+10	7.225e+10	6.825e+10	6.425e+10	6.091e+10	5.399e+10	4.689e+10	3.912e+10	3.02e+10	2.128e+10	1.236e+10	-1.438e+10	-2.436e+10	-3.434e+10	-4.422e+10	-5.318e+10	-6.658e+10	-7.303e+10	-7.945e+10	-8.588e+10	-9.23e+10	-1.018e+11	-9.739e+10	-9.292e+10	-8.846e+10	-8.47e+10	-8.16e+10	-6.923e+10	-5.993e+10	-4.872e+10	-3.75e+10	-2.629e+10	8.253e+09	2.189e+10	3.552e+10	4.915e+10	6.151e+10	8.042e+10	8.987e+10	9.922e+10	1.085e+11	1.178e+11	1.271e+11	1.295e+11	1.248e+11	1.2e+11
-7.324e-07	6.3e+10	6.735e+10	7.17e+10	7.799e+10	7.399e+10	7e+10	6.6e+10	6.2e+10	5.445e+10	4.544e+10	3.652e+10	2.761e+10	1.869e+10	9.77e+09	-1.27e+10	-2.268e+10	-3.266e+10	-4.263e+10	-5.261e+10	-6.674e+10	-7.316e+10	-7.959e+10	-8.601e+10	-9.243e+10	-1.044e+11	-9.989e+10	-9.542e+10	-9.096e+10	-8.65e+10	-8.203e+10	-6.776e+10	-5.655e+10	-4.534e+10	-3.413e+10	-2.292e+10	6.123e+09	1.976e+10	3.339e+10	4.702e+10	6.065e+10	8.066e+10	8.995e+10	9.923e+10	1.085e+11	1.178e+11	1.271e+11	1.329e+11	1.282e+11	1.234e+11
-4.883e-07	6.322e+10	6.757e+10	7.192e+10	7.974e+10	7.574e+10	7.174e+10	6.775e+10	6.279e+10	5.432e+10	4.398e+10	3.393e+10	2.501e+10	1.609e+10	7.176e+09	-1.101e+10	-2.099e+10	-3.097e+10	-3.896e+10	-4.938e+10	-6.641e+10	-7.317e+10	-7.972e+10	-8.614e+10	-9.256e+10	-1.069e+11	-1.024e+11	-9.792e+10	-9.346e+10	-8.794e+10	-8.193e+10	-6.621e+10	-5.318e+10	-4.197e+10	-3.075e+10	-1.954e+10	3.993e+09	1.763e+10	3.126e+10	4.202e+10	5.616e+10	8.016e+10	8.977e+10	9.924e+10	1.085e+11	1.178e+11	1.271e+11	1.363e+11	1.316e+11	1.268e+11
-2.441e-07	6.315e+10	6.78e+10	7.215e+10	8.149e+10	7.749e+10	7.284e+10	6.771e+10	6.257e+10	5.419e+10	4.385e+10	3.351e+10	2.317e+10	1.35e+10	4.582e+09	-9.331e+09	-1.875e+10	-2.868e+10	-3.91e+10	-4.952e+10	-6.596e+10	-7.272e+10	-7.948e+10	-8.623e+10	-9.269e+10	-1.094e+11	-1.049e+11	-9.979e+10	-9.377e+10	-8.776e+10	-8.174e+10	-6.612e+10	-5.301e+10	-3.991e+10	-2.738e+10	-1.617e+10	1.864e+09	1.55e+10	2.809e+10	4.223e+10	5.637e+10	7.96e+10	8.921e+10	9.883e+10	1.084e+11	1.178e+11	1.271e+11	1.398e+11	1.345e+11	1.277e+11
0	6.283e+10	6.749e+10	7.216e+10	8.289e+10	7.776e+10	7.262e+10	6.749e+10	6.236e+10	5.407e+10	4.373e+10	3.338e+10	2.304e+10	1.27e+10	2.361e+09	-7.976e+09	-1.84e+10	-2.882e+10	-3.924e+10	-4.966e+10	-6.552e+10	-7.227e+10	-7.903e+10	-8.579e+10	-9.254e+10	-1.116e+11	-1.056e+11	-9.96e+10	-9.359e+10	-8.757e+10	-8.156e+10	-6.602e+10	-5.292e+10	-3.981e+10	-2.671e+10	-1.361e+10	2.304e+07	1.416e+10	2.83e+10	4.243e+10	5.657e+10	7.904e+10	8.865e+10	9.827e+10	1.079e+11	1.175e+11	1.271e+11	1.412e+11	1.344e+11	1.276e+11
2.441e-07	6.25e+10	6.718e+10	7.212e+10	8.17e+10	7.725e+10	7.241e+10	6.727e+10	6.214e+10	5.394e+10	4.36e+10	3.326e+10	2.291e+10	1.334e+10	4.63e+09	-8.678e+09	-1.854e+10	-2.896e+10	-3.938e+10	-4.981e+10	-6.507e+10	-7.183e+10	-7.858e+10	-8.534e+10	-9.256e+10	-1.098e+11	-1.048e+11	-9.941e+10	-9.34e+10	-8.738e+10	-8.137e+10	-6.592e+10	-5.282e+10	-3.972e+10	-2.726e+10	-1.63e+10	9.693e+08	1.447e+10	2.85e+10	4.264e+10	5.677e+10	7.848e+10	8.809e+10	9.771e+10	1.073e+11	1.176e+11	1.282e+11	1.401e+11	1.343e+11	1.275e+11
4.883e-07	6.239e+10	6.732e+10	7.225e+10	8.03e+10	7.585e+10	7.14e+10	6.695e+10	6.193e+10	5.381e+10	4.347e+10	3.346e+10	2.475e+10	1.604e+10	7.326e+09	-9.794e+09	-1.966e+10	-2.952e+10	-3.953e+10	-4.995e+10	-6.462e+10	-7.138e+10	-7.846e+10	-8.573e+10	-9.301e+10	-1.079e+11	-1.029e+11	-9.789e+10	-9.289e+10	-8.72e+10	-8.118e+10	-6.582e+10	-5.28e+10	-4.184e+10	-3.087e+10	-1.991e+10	2.277e+09	1.578e+10	2.928e+10	4.284e+10	5.698e+10	7.792e+10	8.753e+10	9.757e+10	1.081e+11	1.187e+11	1.292e+11	1.377e+11	1.322e+11	1.267e+11
7.324e-07	6.252e+10	6.746e+10	7.239e+10	7.89e+10	7.445e+10	7e+10	6.555e+10	6.11e+10	5.368e+10	4.487e+10	3.615e+10	2.744e+10	1.873e+10	1.002e+10	-1.091e+10	-2.077e+10	-3.063e+10	-4.049e+10	-5.035e+10	-6.436e+10	-7.163e+10	-7.891e+10	-8.618e+10	-9.345e+10	-1.06e+11	-1.009e+11	-9.595e+10	-9.095e+10	-8.594e+10	-8.094e+10	-6.737e+10	-5.641e+10	-4.545e+10	-3.449e+10	-2.352e+10	3.585e+09	1.709e+10	3.059e+10	4.409e+10	5.759e+10	7.753e+10	8.809e+10	9.865e+10	1.092e+11	1.198e+11	1.303e+11	1.354e+11	1.299e+11	1.244e+11
9.766e-07	6.266e+10	6.759e+10	7.252e+10	7.75e+10	7.305e+10	6.86e+10	6.415e+10	6.15e+10	5.359e+10	4.652e+10	3.885e+10	3.014e+10	2.143e+10	1.272e+10	-1.203e+10	-2.189e+10	-3.175e+10	-4.156e+10	-5.089e+10	-6.473e+10	-7.207e+10	-7.935e+10	-8.663e+10	-9.39e+10	-1.04e+11	-9.901e+10	-9.401e+10	-8.9e+10	-8.602e+10	-8.238e+10	-6.923e+10	-6.002e+10	-4.906e+10	-3.81e+10	-2.714e+10	4.893e+09	1.839e+10	3.19e+10	4.54e+10	5.832e+10	7.817e+10	8.904e+10	9.972e+10	1.103e+11	1.208e+11	1.314e+11	1.33e+11	1.275e+11	1.22e+11
1.221e-06	6.285e+10	6.773e+10	7.266e+10	7.61e+10	7.165e+10	6.821e+10	6.475e+10	6.13e+10	5.343e+10	4.637e+10	3.93e+10	3.224e+10	2.412e+10	1.541e+10	-1.314e+10	-2.3e+10	-3.242e+10	-4.175e+10	-5.108e+10	-6.508e+10	-7.242e+10	-7.975e+10	-8.708e+10	-9.435e+10	-1.021e+11	-9.707e+10	-9.31e+10	-8.946e+10	-8.582e+10	-8.217e+10	-6.904e+10	-6.027e+10	-5.151e+10	-4.171e+10	-3.075e+10	6.201e+09	1.97e+10	3.279e+10	4.567e+10	5.855e+10	7.869e+10	8.957e+10	1.004e+11	1.113e+11	1.219e+11	1.325e+11	1.306e+11	1.263e+11	1.226e+11
1.465e-06	6.312e+10	6.798e+10	7.284e+10	7.491e+10	7.145e+10	6.8e+10	6.454e+10	6.109e+10	5.327e+10	4.621e+10	3.914e+10	3.208e+10	2.501e+10	1.795e+10	-1.396e+10	-2.329e+10	-3.261e+10	-4.194e+10	-5.127e+10	-6.543e+10	-7.276e+10	-8.01e+10	-8.743e+10	-9.476e+10	-1.001e+11	-9.653e+10	-9.289e+10	-8.925e+10	-8.561e+10	-8.197e+10	-6.885e+10	-6.008e+10	-5.131e+10	-4.255e+10	-3.378e+10	7.263e+09	2.014e+10	3.302e+10	4.59e+10	5.877e+10	7.922e+10	9.01e+10	1.01e+11	1.118e+11	1.227e+11	1.335e+11	1.299e+11	1.262e+11	1.226e+11
1.709e-06	6.339e+10	6.825e+10	7.296e+10	7.594e+10	7.149e+10	6.779e+10	6.433e+10	6.088e+10	5.312e+10	4.605e+10	3.899e+10	3.192e+10	2.43e+10	1.541e+10	-1.381e+10	-2.348e+10	-3.281e+10	-4.213e+10	-5.146e+10	-6.578e+10	-7.311e+10	-8.045e+10	-8.778e+10	-9.485e+10	-1.019e+11	-9.69e+10	-9.269e+10	-8.905e+10	-8.541e+10	-8.177e+10	-6.866e+10	-5.989e+10	-5.112e+10	-4.201e+10	-3.078e+10	7.082e+09	2.036e+10	3.325e+10	4.612e+10	5.9e+10	7.975e+10	9.062e+10	1.015e+11	1.124e+11	1.229e+11	1.331e+11	1.309e+11	1.262e+11	1.226e+11
1.953e-06	6.355e+10	6.825e+10	7.294e+10	7.746e+10	7.301e+10	6.856e+10	6.413e+10	6.067e+10	5.296e+10	4.59e+10	3.876e+10	2.987e+10	2.098e+10	1.21e+10	-1.33e+10	-2.304e+10	-3.277e+10	-4.233e+10	-5.165e+10	-6.613e+10	-7.346e+10	-8.063e+10	-8.761e+10	-9.459e+10	-1.041e+11	-9.905e+10	-9.405e+10	-8.905e+10	-8.52e+10	-8.156e+10	-6.846e+10	-5.97e+10	-4.878e+10	-3.755e+10	-2.631e+10	6.609e+09	1.989e+10	3.317e+10	4.635e+10	5.923e+10	8.027e+10	9.115e+10	1.018e+11	1.121e+11	1.223e+11	1.325e+11	1.342e+11	1.287e+11	1.231e+11
2.197e-06	6.354e+10	6.823e+10	7.293e+10	7.898e+10	7.453e+10	7.008e+10	6.563e+10	6.118e+10	5.281e+10	4.434e+10	3.545e+10	2.656e+10	1.767e+10	8.779e+09	-1.28e+10	-2.253e+10	-3.226e+10	-4.199e+10	-5.172e+10	-6.641e+10	-7.338e+10	-8.036e+10	-8.734e+10	-9.432e+10	-1.062e+11	-1.012e+11	-9.621e+10	-9.121e+10	-8.621e+10	-8.136e+10	-6.678e+10	-5.555e+10	-4.431e+10	-3.308e+10	-2.184e+10	6.136e+09	1.942e+10	3.27e+10	4.598e+10	5.926e+10	8.079e+10	9.101e+10	1.012e+11	1.115e+11	1.217e+11	1.319e+11	1.374e+11	1.319e+11	1.264e+11
2.441e-06	6.352e+10	6.822e+10	7.291e+10	8.05e+10	7.605e+10	7.16e+10	6.715e+10	6.215e+10	5.239e+10	4.181e+10	3.213e+10	2.324e+10	1.435e+10	5.462e+09	-1.229e+10	-2.202e+10	-3.175e+10	-4.148e+10	-4.909e+10	-6.635e+10	-7.313e+10	-8.009e+10	-8.707e+10	-9.405e+10	-1.084e+11	-1.034e+11	-9.836e+10	-9.336e+10	-8.782e+10	-8.125e+10	-6.372e+10	-5.108e+10	-3.984e+10	-2.861e+10	-1.737e+10	5.663e+09	1.894e+10	3.223e+10	4.551e+10	5.571e+10	8.074e+10	9.051e+10	1.006e+11	1.108e+11	1.211e+11	1.313e+11	1.406e+11	1.351e+11	1.296e+11
2.686e-06	6.352e+10	6.82e+10	7.29e+10	8.202e+10	7.757e+10	7.286e+10	6.734e+10	6.183e+10	5.2e+10	4.142e+10	3.084e+10	2.026e+10	1.103e+10	2.146e+09	-1.178e+10	-2.151e+10	-3.01e+10	-3.993e+10	-4.975e+10	-6.642e+10	-7.32e+10	-7.998e+10	-8.68e+10	-9.378e+10	-1.105e+11	-1.055e+11	-1.004e+11	-9.382e+10	-8.726e+10	-8.069e+10	-6.31e+10	-4.964e+10	-3.619e+10	-2.414e+10	-1.29e+10	5.19e+09	1.847e+10	3.008e+10	4.339e+10	5.669e+10	8.092e+10	9.069e+10	1.005e+11	1.102e+11	1.205e+11	1.307e+11	1.439e+11	1.383e+11	1.307e+11
2.93e-06	6.352e+10	6.82e+10	7.289e+10	8.354e+10	7.804e+10	7.253e+10	6.701e+10	6.15e+10	5.161e+10	4.103e+10	3.045e+10	1.987e+10	9.294e+09	-1.171e+09	-1.112e+10	-2.094e+10	-3.076e+10	-4.058e+10	-5.04e+10	-6.649e+10	-7.327e+10	-8.005e+10	-8.683e+10	-9.361e+10	-1.127e+11	-1.064e+11	-9.983e+10	-9.326e+10	-8.669e+10	-8.012e+10	-6.248e+10	-4.903e+10	-3.557e+10	-2.211e+10	-8.657e+09	4.455e+09	1.776e+10	3.107e+10	4.437e+10	5.768e+10	8.11e+10	9.087e+10	1.006e+11	1.104e+11	1.202e+11	1.301e+11	1.455e+11	1.376e+11	1.297e+11
3.174e-06	6.353e+10	6.821e+10	7.265e+10	8.211e+10	7.762e+10	7.22e+10	6.669e+10	6.117e+10	5.122e+10	4.064e+10	3.007e+10	1.949e+10	9.144e+09	2.557e+08	-1.219e+10	-2.16e+10	-3.142e+10	-4.124e+10	-5.106e+10	-6.656e+10	-7.334e+10	-8.012e+10	-8.69e+10	-9.352e+10	-1.107e+11	-1.055e+11	-9.927e+10	-9.27e+10	-8.613e+10	-7.956e+10	-6.186e+10	-4.841e+10	-3.495e+10	-2.149e+10	-1.022e+10	6.022e+09	1.874e+10	3.205e+10	4.535e+10	5.866e+10	8.128e+10	9.105e+10	1.008e+11	1.106e+11	1.202e+11	1.297e+11	1.438e+11	1.367e+11	1.288e+11
3.418e-06	6.338e+10	6.773e+10	7.207e+10	8.002e+10	7.552e+10	7.103e+10	6.636e+10	6.085e+10	5.084e+10	4.026e+10	2.968e+10	2.057e+10	1.169e+10	2.799e+09	-1.391e+10	-2.312e+10	-3.232e+10	-4.189e+10	-5.172e+10	-6.664e+10	-7.342e+10	-8.011e+10	-8.66e+10	-9.308e+10	-1.079e+11	-1.027e+11	-9.74e+10	-9.213e+10	-8.557e+10	-7.9e+10	-6.124e+10	-4.779e+10	-3.592e+10	-2.471e+10	-1.35e+10	8.216e+09	2.082e+10	3.343e+10	4.634e+10	5.964e+10	8.146e+10	9.123e+10	1.01e+11	1.104e+11	1.199e+11	1.294e+11	1.397e+11	1.336e+11	1.276e+11
3.662e-06	6.28e+10	6.715e+10	7.149e+10	7.792e+10	7.342e+10	6.893e+10	6.444e+10	5.995e+10	5.045e+10	4.089e+10	3.201e+10	2.312e+10	1.423e+10	5.342e+09	-1.564e+10	-2.484e+10	-3.405e+10	-4.325e+10	-5.246e+10	-6.67e+10	-7.319e+10	-7.967e+10	-8.616e+10	-9.264e+10	-1.051e+11	-9.981e+10	-9.456e+10	-8.93e+10	-8.405e+10	-7.843e+10	-6.161e+10	-5.04e+10	-3.92e+10	-2.799e+10	-1.678e+10	1.041e+10	2.302e+10	3.563e+10	4.824e+10	6.084e+10	8.164e+10	9.117e+10	1.007e+11	1.101e+11	1.196e+11	1.291e+11	1.356e+11	1.295e+11	1.234e+11
3.906e-06	6.222e+10	6.657e+10	7.091e+10	7.582e+10	7.133e+10	6.683e+10	6.234e+10	5.96e+10	5.022e+10	4.295e+10	3.455e+10	2.566e+10	1.677e+10	7.884e+09	-1.736e+10	-2.657e+10	-3.577e+10	-4.498e+10	-5.383e+10	-6.669e+10	-7.275e+10	-7.923e+10	-8.572e+10	-9.221e+10	-1.022e+11	-9.697e+10	-9.171e+10	-8.646e+10	-8.318e+10	-7.97e+10	-6.391e+10	-5.368e+10	-4.248e+10	-3.127e+10	-2.006e+10	1.26e+10	2.521e+10	3.782e+10	5.043e+10	6.272e+10	8.184e+10	9.088e+10	1.003e+11	1.098e+11	1.193e+11	1.288e+11	1.315e+11	1.254e+11	1.193e+11
4.15e-06	6.186e+10	6.599e+10	7.033e+10	7.372e+10	6.923e+10	6.558e+10	6.239e+10	5.92e+10	4.996e+10	4.269e+10	3.542e+10	2.815e+10	1.932e+10	1.043e+10	-1.909e+10	-2.83e+10	-3.727e+10	-4.601e+10	-5.475e+10	-6.708e+10	-7.308e+10	-7.909e+10	-8.528e+10	-9.177e+10	-9.938e+10	-9.413e+10	-8.887e+10	-8.618e+10	-8.269e+10	-7.92e+10	-6.356e+10	-5.445e+10	-4.533e+10	-3.455e+10	-2.334e+10	1.48e+10	2.741e+10	3.984e+10	5.193e+10	6.401e+10	8.23e+10	9.134e+10	1.004e+11	1.095e+11	1.19e+11	1.285e+11	1.273e+11	1.213e+11	1.18e+11
4.395e-06	6.213e+10	6.599e+10	6.984e+10	7.162e+10	6.836e+10	6.517e+10	6.198e+10	5.879e+10	4.97e+10	4.243e+10	3.516e+10	2.789e+10	2.062e+10	1.297e+10	-2.071e+10	-2.945e+10	-3.819e+10	-4.693e+10	-5.568e+10	-6.747e+10	-7.348e+10	-7.948e+10	-8.549e+10	-9.15e+10	-9.654e+10	-9.265e+10	-8.917e+10	-8.568e+10	-8.22e+10	-7.871e+10	-6.321e+10	-5.41e+10	-4.498e+10	-3.587e+10	-2.662e+10	1.696e+10	2.904e+10	4.113e+10	5.321e+10	6.529e+10	8.275e+10	9.179e+10	1.008e+11	1.099e+11	1.189e+11	1.282e+11	1.246e+11	1.209e+11	1.172e+11
4.639e-06	6.24e+10	6.625e+10	7.018e+10	7.218e+10	6.796e+10	6.477e+10	6.158e+10	5.839e+10	4.943e+10	4.216e+10	3.489e+10	2.763e+10	2.036e+10	1.088e+10	-2.134e+10	-3.037e+10	-3.912e+10	-4.786e+10	-5.66e+10	-6.786e+10	-7.387e+10	-7.987e+10	-8.588e+10	-9.189e+10	-9.726e+10	-9.229e+10	-8.867e+10	-8.519e+10	-8.17e+10	-7.822e+10	-6.287e+10	-5.375e+10	-4.464e+10	-3.552e+10	-2.392e+10	1.783e+10	3.033e+10	4.241e+10	5.449e+10	6.658e+10	8.321e+10	9.225e+10	1.013e+11	1.103e+11	1.193e+11	1.282e+11	1.243e+11	1.202e+11	1.165e+11
4.883e-06	6.27e+10	6.67e+10	7.069e+10	7.372e+10	6.941e+10	6.51e+10	6.118e+10	5.799e+10	4.917e+10	4.19e+10	3.463e+10	2.576e+10	1.623e+10	6.695e+09	-2.125e+10	-3.057e+10	-3.99e+10	-4.878e+10	-5.752e+10	-6.825e+10	-7.426e+10	-8.027e+10	-8.629e+10	-9.231e+10	-9.935e+10	-9.437e+10	-8.94e+10	-8.469e+10	-8.121e+10	-7.772e+10	-6.252e+10	-5.341e+10	-4.262e+10	-3.043e+10	-1.823e+10	1.805e+10	3.074e+10	4.344e+10	5.578e+10	6.786e+10	8.367e+10	9.271e+10	1.017e+11	1.106e+11	1.194e+11	1.283e+11	1.27e+11	1.213e+11	1.157e+11
5.127e-06	6.321e+10	6.72e+10	7.119e+10	7.526e+10	7.095e+10	6.664e+10	6.233e+10	5.802e+10	4.891e+10	4.064e+10	3.111e+10	2.158e+10	1.205e+10	2.512e+09	-2.116e+10	-3.049e+10	-3.981e+10	-4.914e+10	-5.845e+10	-6.864e+10	-7.466e+10	-8.069e+10	-8.671e+10	-9.273e+10	-1.014e+11	-9.646e+10	-9.149e+10	-8.652e+10	-8.154e+10	-7.723e+10	-6.133e+10	-4.913e+10	-3.693e+10	-2.473e+10	-1.254e+10	1.826e+10	3.096e+10	4.366e+10	5.636e+10	6.906e+10	8.412e+10	9.303e+10	1.019e+11	1.107e+11	1.196e+11	1.284e+11	1.296e+11	1.24e+11	1.183e+11
5.371e-06	6.371e+10	6.771e+10	7.17e+10	7.68e+10	7.249e+10	6.818e+10	6.387e+10	5.924e+10	4.797e+10	3.67e+10	2.693e+10	1.74e+10	7.863e+09	-1.67e+09	-2.108e+10	-3.04e+10	-3.973e+10	-4.905e+10	-5.715e+10	-6.932e+10	-7.508e+10	-8.111e+10	-8.713e+10	-9.315e+10	-1.035e+11	-9.855e+10	-9.358e+10	-8.861e+10	-8.359e+10	-7.616e+10	-5.634e+10	-4.344e+10	-3.124e+10	-1.904e+10	-6.845e+09	1.848e+10	3.118e+10	4.388e+10	5.658e+10	6.757e+10	8.502e+10	9.314e+10	1.02e+11	1.108e+11	1.197e+11	1.285e+11	1.322e+11	1.266e+11	1.209e+11
5.615e-06	6.425e+10	6.821e+10	7.221e+10	7.834e+10	7.403e+10	6.972e+10	6.379e+10	5.771e+10	4.679e+10	3.552e+10	2.425e+10	1.321e+10	3.68e+09	-5.853e+09	-2.099e+10	-3.032e+10	-3.893e+10	-4.844e+10	-5.795e+10	-7.038e+10	-7.604e+10	-8.169e+10	-8.755e+10	-9.357e+10	-1.056e+11	-1.006e+11	-9.567e+10	-8.885e+10	-8.142e+10	-7.4e+10	-5.465e+10	-4.014e+10	-2.564e+10	-1.335e+10	-1.154e+09	1.87e+10	3.14e+10	4.31e+10	5.592e+10	6.873e+10	8.653e+10	9.456e+10	1.026e+11	1.109e+11	1.198e+11	1.286e+11	1.348e+11	1.292e+11	1.217e+11
5.859e-06	6.493e+10	6.882e+10	7.271e+10	7.988e+10	7.442e+10	6.834e+10	6.226e+10	5.618e+10	4.561e+10	3.434e+10	2.307e+10	1.181e+10	5.407e+08	-1.004e+10	-2.071e+10	-3.022e+10	-3.973e+10	-4.925e+10	-5.876e+10	-7.144e+10	-7.71e+10	-8.275e+10	-8.841e+10	-9.406e+10	-1.077e+11	-1.015e+11	-9.411e+10	-8.668e+10	-7.926e+10	-7.183e+10	-5.296e+10	-3.845e+10	-2.395e+10	-9.44e+09	4.537e+09	1.892e+10	3.145e+10	4.427e+10	5.708e+10	6.99e+10	8.804e+10	9.607e+10	1.041e+11	1.121e+11	1.202e+11	1.287e+11	1.365e+11	1.276e+11	1.187e+11
6.104e-06	6.562e+10	6.951e+10	7.311e+10	7.892e+10	7.289e+10	6.682e+10	6.074e+10	5.466e+10	4.443e+10	3.316e+10	2.19e+10	1.063e+10	-6.381e+08	-1.045e+10	-2.177e+10	-3.102e+10	-4.054e+10	-5.005e+10	-5.956e+10	-7.251e+10	-7.816e+10	-8.381e+10	-8.947e+10	-9.49e+10	-1.067e+11	-9.937e+10	-9.195e+10	-8.452e+10	-7.709e+10	-6.966e+10	-5.127e+10	-3.676e+10	-2.226e+10	-7.751e+09	5.219e+09	2.028e+10	3.262e+10	4.543e+10	5.825e+10	7.107e+10	8.955e+10	9.758e+10	1.056e+11	1.137e+11	1.216e+11	1.285e+11	1.335e+11	1.246e+11	1.157e+11
6.348e-06	6.621e+10	6.936e+10	7.251e+10	7.727e+10	7.126e+10	6.525e+10	5.921e+10	5.313e+10	4.325e+10	3.198e+10	2.072e+10	1.042e+10	9.444e+08	-8.533e+09	-2.394e+10	-3.267e+10	-4.14e+10	-5.085e+10	-6.037e+10	-7.357e+10	-7.922e+10	-8.487e+10	-8.961e+10	-9.43e+10	-1.044e+11	-9.708e+10	-8.973e+10	-8.235e+10	-7.493e+10	-6.75e+10	-4.958e+10	-3.508e+10	-2.147e+10	-9.354e+09	2.76e+09	2.311e+10	3.497e+10	4.684e+10	5.942e+10	7.224e+10	9.106e+10	9.909e+10	1.071e+11	1.142e+11	1.211e+11	1.28e+11	1.304e+11	1.216e+11	1.128e+11
6.592e-06	6.561e+10	6.876e+10	7.191e+10	7.561e+10	6.961e+10	6.36e+10	5.759e+10	5.159e+10	4.207e+10	3.13e+10	2.182e+10	1.234e+10	2.866e+09	-6.612e+09	-2.611e+10	-3.483e+10	-4.356e+10	-5.229e+10	-6.117e+10	-7.463e+10	-7.961e+10	-8.431e+10	-8.9e+10	-9.37e+10	-1.021e+11	-9.479e+10	-8.743e+10	-8.008e+10	-7.273e+10	-6.533e+10	-4.815e+10	-3.604e+10	-2.393e+10	-1.181e+10	3.001e+08	2.594e+10	3.78e+10	4.967e+10	6.153e+10	7.341e+10	9.257e+10	9.999e+10	1.069e+11	1.137e+11	1.206e+11	1.275e+11	1.274e+11	1.185e+11	1.097e+11
6.836e-06	6.501e+10	6.816e+10	7.131e+10	7.396e+10	6.795e+10	6.195e+10	5.594e+10	5.128e+10	4.099e+10	3.322e+10	2.374e+10	1.426e+10	4.787e+09	-4.69e+09	-2.827e+10	-3.7e+10	-4.573e+10	-5.446e+10	-6.268e+10	-7.45e+10	-7.901e+10	-8.371e+10	-8.84e+10	-9.31e+10	-9.984e+10	-9.249e+10	-8.514e+10	-7.778e+10	-7.043e+10	-6.543e+10	-5.029e+10	-3.85e+10	-2.639e+10	-1.427e+10	-2.16e+09	2.877e+10	4.064e+10	5.25e+10	6.436e+10	7.583e+10	9.284e+10	9.947e+10	1.063e+11	1.132e+11	1.201e+11	1.269e+11	1.243e+11	1.155e+11	1.067e+11
7.08e-06	6.445e+10	6.756e+10	7.071e+10	7.231e+10	6.63e+10	6.03e+10	5.558e+10	5.022e+10	3.986e+10	3.214e+10	2.442e+10	1.619e+10	6.708e+09	-2.769e+09	-3.044e+10	-3.917e+10	-4.77e+10	-5.526e+10	-6.282e+10	-7.447e+10	-7.883e+10	-8.32e+10	-8.78e+10	-9.249e+10	-9.755e+10	-9.019e+10	-8.284e+10	-7.696e+10	-7.051e+10	-6.405e+10	-4.878e+10	-3.896e+10	-2.885e+10	-1.673e+10	-4.619e+09	3.16e+10	4.347e+10	5.533e+10	6.572e+10	7.61e+10	9.289e+10	9.943e+10	1.06e+11	1.127e+11	1.195e+11	1.264e+11	1.212e+11	1.124e+11	1.053e+11
7.324e-06	6.437e+10	6.722e+10	7.011e+10	7.066e+10	6.523e+10	5.987e+10	5.451e+10	4.915e+10	3.873e+10	3.101e+10	2.329e+10	1.558e+10	7.861e+09	-8.476e+08	-3.26e+10	-4.028e+10	-4.784e+10	-5.541e+10	-6.297e+10	-7.443e+10	-7.88e+10	-8.316e+10	-8.753e+10	-9.19e+10	-9.525e+10	-8.85e+10	-8.204e+10	-7.559e+10	-6.913e+10	-6.268e+10	-4.726e+10	-3.744e+10	-2.762e+10	-1.78e+10	-7.079e+09	3.443e+10	4.522e+10	5.56e+10	6.599e+10	7.638e+10	9.293e+10	9.947e+10	1.06e+11	1.126e+11	1.191e+11	1.259e+11	1.187e+11	1.112e+11	1.036e+11
7.568e-06	6.429e+10	6.714e+10	7e+10	6.985e+10	6.416e+10	5.88e+10	5.345e+10	4.809e+10	3.76e+10	2.988e+10	2.217e+10	1.445e+10	6.732e+09	-1.669e+09	-3.273e+10	-4.042e+10	-4.799e+10	-5.555e+10	-6.312e+10	-7.44e+10	-7.877e+10	-8.313e+10	-8.75e+10	-9.186e+10	-9.419e+10	-8.712e+10	-8.067e+10	-7.421e+10	-6.776e+10	-6.13e+10	-4.575e+10	-3.593e+10	-2.611e+10	-1.629e+10	-5.769e+09	3.481e+10	4.549e+10	5.588e+10	6.627e+10	7.665e+10	9.297e+10	9.951e+10	1.061e+11	1.126e+11	1.191e+11	1.256e+11	1.17e+11	1.095e+11	1.019e+11
7.813e-06	6.421e+10	6.712e+10	7.003e+10	6.977e+10	6.385e+10	5.792e+10	5.238e+10	4.702e+10	3.647e+10	2.875e+10	2.104e+10	1.292e+10	4.144e+09	-4.632e+09	-3.163e+10	-3.991e+10	-4.813e+10	-5.57e+10	-6.326e+10	-7.437e+10	-7.873e+10	-8.31e+10	-8.746e+10	-9.182e+10	-9.422e+10	-8.696e+10	-7.969e+10	-7.284e+10	-6.638e+10	-5.993e+10	-4.423e+10	-3.441e+10	-2.428e+10	-1.3e+10	-1.714e+09	3.36e+10	4.484e+10	5.608e+10	6.654e+10	7.693e+10	9.302e+10	9.956e+10	1.061e+11	1.126e+11	1.19e+11	1.254e+11	1.173e+11	1.085e+11	1.002e+11
8.057e-06	6.424e+10	6.716e+10	7.007e+10	6.97e+10	6.377e+10	5.784e+10	5.192e+10	4.599e+10	3.534e+10	2.751e+10	1.873e+10	9.957e+09	1.181e+09	-7.595e+09	-3.053e+10	-3.882e+10	-4.71e+10	-5.538e+10	-6.341e+10	-7.433e+10	-7.87e+10	-8.306e+10	-8.742e+10	-9.178e+10	-9.425e+10	-8.699e+10	-7.972e+10	-7.246e+10	-6.519e+10	-5.855e+10	-4.271e+10	-3.151e+10	-2.023e+10	-8.944e+09	2.34e+09	3.24e+10	4.364e+10	5.488e+10	6.612e+10	7.72e+10	9.306e+10	9.956e+10	1.06e+11	1.124e+11	1.189e+11	1.253e+11	1.176e+11	1.088e+11	1.001e+11
8.301e-06	6.428e+10	6.719e+10	7.01e+10	6.962e+10	6.369e+10	5.776e+10	5.184e+10	4.591e+10	3.429e+10	2.455e+10	1.577e+10	6.993e+09	-1.783e+09	-1.056e+10	-2.943e+10	-3.772e+10	-4.6e+10	-5.428e+10	-6.061e+10	-7.443e+10	-7.865e+10	-8.302e+10	-8.738e+10	-9.174e+10	-9.429e+10	-8.702e+10	-7.976e+10	-7.249e+10	-6.523e+10	-5.73e+10	-3.874e+10	-2.746e+10	-1.617e+10	-4.89e+09	6.394e+09	3.12e+10	4.244e+10	5.368e+10	6.492e+10	7.339e+10	9.332e+10	9.941e+10	1.058e+11	1.123e+11	1.187e+11	1.251e+11	1.179e+11	1.091e+11	1.004e+11
8.545e-06	6.431e+10	6.722e+10	7.013e+10	6.954e+10	6.361e+10	5.768e+10	5.138e+10	4.48e+10	3.34e+10	2.343e+10	1.345e+10	4.03e+09	-4.746e+09	-1.352e+10	-2.834e+10	-3.662e+10	-4.36e+10	-5.256e+10	-6.151e+10	-7.498e+10	-7.9e+10	-8.302e+10	-8.733e+10	-9.169e+10	-9.432e+10	-8.705e+10	-7.979e+10	-7.212e+10	-6.389e+10	-5.566e+10	-3.745e+10	-2.455e+10	-1.212e+10	-8.351e+08	1.045e+10	3e+10	4.124e+10	5.248e+10	6.265e+10	7.47e+10	9.422e+10	1e+11	1.059e+11	1.121e+11	1.186e+11	1.25e+11	1.182e+11	1.094e+11	1.003e+11
8.789e-06	6.47e+10	6.74e+10	7.017e+10	6.946e+10	6.332e+10	5.674e+10	5.017e+10	4.359e+10	3.251e+10	2.254e+10	1.256e+10	2.59e+09	-7.384e+09	-1.649e+10	-2.724e+10	-3.555e+10	-4.45e+10	-5.345e+10	-6.241e+10	-7.554e+10	-7.955e+10	-8.357e+10	-8.759e+10	-9.165e+10	-9.435e+10	-8.694e+10	-7.871e+10	-7.048e+10	-6.226e+10	-5.403e+10	-3.62e+10	-2.329e+10	-1.039e+10	2.507e+09	1.45e+10	2.88e+10	3.987e+10	5.191e+10	6.396e+10	7.6e+10	9.512e+10	1.009e+11	1.068e+11	1.126e+11	1.184e+11	1.248e+11	1.185e+11	1.083e+11	9.804e+10
9.033e-06	6.51e+10	6.78e+10	7.042e+10	6.853e+10	6.211e+10	5.554e+10	4.896e+10	4.238e+10	3.162e+10	2.165e+10	1.168e+10	1.702e+09	-8.272e+09	-1.783e+10	-2.75e+10	-3.644e+10	-4.54e+10	-5.435e+10	-6.33e+10	-7.609e+10	-8.011e+10	-8.413e+10	-8.814e+10	-9.216e+10	-9.327e+10	-8.53e+10	-7.707e+10	-6.885e+10	-6.062e+10	-5.239e+10	-3.494e+10	-2.204e+10	-9.142e+09	3.759e+09	1.63e+10	2.947e+10	4.118e+10	5.322e+10	6.526e+10	7.731e+10	9.601e+10	1.018e+11	1.077e+11	1.135e+11	1.193e+11	1.236e+11	1.162e+11	1.06e+11	9.574e+10
9.277e-06	6.55e+10	6.712e+10	6.845e+10	6.67e+10	6.048e+10	5.427e+10	4.775e+10	4.117e+10	3.074e+10	2.076e+10	1.079e+10	9.979e+08	-8.112e+09	-1.722e+10	-3.101e+10	-3.846e+10	-4.629e+10	-5.524e+10	-6.42e+10	-7.665e+10	-8.067e+10	-8.468e+10	-8.764e+10	-8.999e+10	-9.087e+10	-8.308e+10	-7.529e+10	-6.721e+10	-5.898e+10	-5.076e+10	-3.369e+10	-2.079e+10	-7.944e+09	3.797e+09	1.554e+10	3.409e+10	4.423e+10	5.453e+10	6.657e+10	7.862e+10	9.691e+10	1.027e+11	1.086e+11	1.134e+11	1.172e+11	1.209e+11	1.132e+11	1.034e+11	9.343e+10
9.521e-06	6.382e+10	6.515e+10	6.649e+10	6.486e+10	5.864e+10	5.243e+10	4.621e+10	3.996e+10	2.985e+10	1.987e+10	1.072e+10	1.607e+09	-7.503e+09	-1.661e+10	-3.452e+10	-4.196e+10	-4.941e+10	-5.686e+10	-6.509e+10	-7.721e+10	-8.062e+10	-8.296e+10	-8.531e+10	-8.765e+10	-8.848e+10	-8.069e+10	-7.29e+10	-6.511e+10	-5.732e+10	-4.912e+10	-3.244e+10	-2.044e+10	-8.704e+09	3.036e+09	1.478e+10	3.872e+10	4.885e+10	5.899e+10	6.912e+10	7.992e+10	9.781e+10	1.032e+11	1.07e+11	1.107e+11	1.145e+11	1.182e+11	1.1e+11	1.003e+11	9.053e+10
9.766e-06	6.185e+10	6.319e+10	6.452e+10	6.302e+10	5.681e+10	5.059e+10	4.438e+10	3.816e+10	2.864e+10	2.044e+10	1.133e+10	2.216e+09	-6.894e+09	-1.6e+10	-3.802e+10	-4.547e+10	-5.292e+10	-6.037e+10	-6.76e+10	-7.618e+10	-7.828e+10	-8.062e+10	-8.297e+10	-8.531e+10	-8.609e+10	-7.83e+10	-7.051e+10	-6.272e+10	-5.493e+10	-4.823e+10	-3.295e+10	-2.12e+10	-9.465e+09	2.276e+09	1.402e+10	4.334e+10	5.348e+10	6.361e+10	7.375e+10	8.388e+10	9.73e+10	1.005e+11	1.043e+11	1.08e+11	1.117e+11	1.155e+11	1.069e+11	9.712e+10	8.737e+10
1.001e-05	5.989e+10	6.122e+10	6.256e+10	6.119e+10	5.497e+10	4.876e+10	4.307e+10	3.712e+10	2.679e+10	1.91e+10	1.14e+10	2.825e+09	-6.285e+09	-1.539e+10	-4.153e+10	-4.898e+10	-5.643e+10	-6.22e+10	-6.765e+10	-7.574e+10	-7.698e+10	-7.828e+10	-8.063e+10	-8.297e+10	-8.369e+10	-7.59e+10	-6.811e+10	-6.098e+10	-5.358e+10	-4.617e+10	-3.093e+10	-2.099e+10	-1.023e+10	1.515e+09	1.326e+10	4.797e+10	5.81e+10	6.824e+10	7.668e+10	8.43e+10	9.686e+10	9.928e+10	1.017e+11	1.053e+11	1.09e+11	1.127e+11	1.037e+11	9.397e+10	8.496e+10
1.025e-05	5.931e+10	5.974e+10	6.059e+10	5.935e+10	5.335e+10	4.74e+10	4.145e+10	3.551e+10	2.494e+10	1.725e+10	9.556e+09	1.865e+09	-5.827e+09	-1.479e+10	-4.504e+10	-5.135e+10	-5.68e+10	-6.225e+10	-6.77e+10	-7.529e+10	-7.654e+10	-7.779e+10	-7.904e+10	-8.063e+10	-8.13e+10	-7.351e+10	-6.633e+10	-5.892e+10	-5.152e+10	-4.411e+10	-2.857e+10	-1.863e+10	-8.689e+09	1.25e+09	1.249e+10	5.259e+10	6.171e+10	6.933e+10	7.694e+10	8.456e+10	9.643e+10	9.884e+10	1.013e+11	1.037e+11	1.063e+11	1.1e+11	1.006e+11	9.154e+10	8.233e+10
1.05e-05	5.892e+10	5.935e+10	5.977e+10	5.785e+10	5.173e+10	4.579e+10	3.984e+10	3.39e+10	2.309e+10	1.54e+10	7.709e+09	1.693e+07	-7.675e+09	-1.565e+10	-4.595e+10	-5.14e+10	-5.685e+10	-6.23e+10	-6.775e+10	-7.485e+10	-7.61e+10	-7.735e+10	-7.86e+10	-7.985e+10	-7.947e+10	-7.168e+10	-6.427e+10	-5.687e+10	-4.946e+10	-4.205e+10	-2.62e+10	-1.627e+10	-6.327e+09	3.612e+09	1.374e+10	5.435e+10	6.197e+10	6.959e+10	7.72e+10	8.482e+10	9.599e+10	9.841e+10	1.008e+11	1.032e+11	1.057e+11	1.083e+11	9.813e+10	8.892e+10	7.971e+10
1.074e-05	5.853e+10	5.92e+10	6.001e+10	5.741e+10	5.079e+10	4.418e+10	3.823e+10	3.228e+10	2.124e+10	1.355e+10	5.861e+09	-1.874e+09	-1.047e+10	-1.906e+10	-4.529e+10	-5.119e+10	-5.69e+10	-6.235e+10	-6.78e+10	-7.441e+10	-7.566e+10	-7.691e+10	-7.835e+10	-7.999e+10	-7.902e+10	-7.069e+10	-6.236e+10	-5.481e+10	-4.74e+10	-4e+10	-2.384e+10	-1.39e+10	-3.965e+09	7.134e+09	1.839e+10	5.358e+10	6.178e+10	6.985e+10	7.746e+10	8.508e+10	9.556e+10	9.797e+10	1.004e+11	1.029e+11	1.058e+11	1.086e+11	9.722e+10	8.672e+10	7.708e+10
1.099e-05	5.867e+10	5.948e+10	6.029e+10	5.696e+10	5.034e+10	4.373e+10	3.711e+10	3.067e+10	1.94e+10	1.171e+10	3.308e+09	-5.287e+09	-1.388e+10	-2.248e+10	-4.456e+10	-5.046e+10	-5.636e+10	-6.226e+10	-6.785e+10	-7.397e+10	-7.53e+10	-7.695e+10	-7.859e+10	-8.024e+10	-7.857e+10	-7.024e+10	-6.191e+10	-5.358e+10	-4.534e+10	-3.794e+10	-2.148e+10	-1.073e+10	5.232e+08	1.178e+10	2.304e+10	5.281e+10	6.101e+10	6.922e+10	7.743e+10	8.534e+10	9.512e+10	9.755e+10	1.004e+11	1.032e+11	1.06e+11	1.089e+11	9.683e+10	8.634e+10	7.584e+10
1.123e-05	5.895e+10	5.976e+10	6.057e+10	5.652e+10	4.99e+10	4.328e+10	3.666e+10	3.005e+10	1.773e+10	8.491e+09	-1.041e+08	-8.699e+09	-1.729e+10	-2.589e+10	-4.383e+10	-4.973e+10	-5.563e+10	-6.153e+10	-6.743e+10	-7.39e+10	-7.555e+10	-7.72e+10	-7.884e+10	-8.049e+10	-7.811e+10	-6.978e+10	-6.145e+10	-5.312e+10	-4.479e+10	-3.618e+10	-1.734e+10	-6.088e+09	5.17e+09	1.643e+10	2.768e+10	5.204e+10	6.025e+10	6.845e+10	7.666e+10	8.487e+10	9.503e+10	9.783e+10	1.007e+11	1.035e+11	1.063e+11	1.091e+11	9.645e+10	8.595e+10	7.545e+10
1.147e-05	5.923e+10	6.004e+10	6.085e+10	5.607e+10	4.945e+10	4.283e+10	3.609e+10	2.896e+10	1.668e+10	6.723e+09	-3.232e+09	-1.211e+10	-2.071e+10	-2.93e+10	-4.311e+10	-4.901e+10	-5.491e+10	-6.012e+10	-6.655e+10	-7.416e+10	-7.58e+10	-7.744e+10	-7.909e+10	-8.074e+10	-7.766e+10	-6.933e+10	-6.1e+10	-5.26e+10	-4.348e+10	-3.435e+10	-1.521e+10	-2.129e+09	9.816e+09	2.107e+10	3.233e+10	5.127e+10	5.948e+10	6.768e+10	7.475e+10	8.359e+10	9.554e+10	9.823e+10	1.009e+11	1.038e+11	1.066e+11	1.094e+11	9.606e+10	8.556e+10	7.506e+10
1.172e-05	5.939e+10	6.028e+10	6.113e+10	5.562e+10	4.901e+10	4.189e+10	3.476e+10	2.764e+10	1.562e+10	5.665e+09	-4.289e+09	-1.424e+10	-2.412e+10	-3.271e+10	-4.238e+10	-4.805e+10	-5.448e+10	-6.091e+10	-6.734e+10	-7.443e+10	-7.607e+10	-7.771e+10	-7.935e+10	-8.099e+10	-7.721e+10	-6.888e+10	-5.989e+10	-5.077e+10	-4.165e+10	-3.253e+10	-1.373e+10	-6.46e+08	1.244e+10	2.552e+10	3.698e+10	5.05e+10	5.823e+10	6.707e+10	7.59e+10	8.474e+10	9.605e+10	9.874e+10	1.014e+11	1.041e+11	1.069e+11	1.097e+11	9.567e+10	8.437e+10	7.264e+10
1.196e-05	5.952e+10	6.041e+10	6.131e+10	5.476e+10	4.769e+10	4.057e+10	3.344e+10	2.632e+10	1.456e+10	4.608e+09	-5.346e+09	-1.53e+10	-2.526e+10	-3.507e+10	-4.241e+10	-4.884e+10	-5.527e+10	-6.17e+10	-6.813e+10	-7.469e+10	-7.633e+10	-7.797e+10	-7.961e+10	-8.125e+10	-7.613e+10	-6.719e+10	-5.807e+10	-4.894e+10	-3.982e+10	-3.07e+10	-1.225e+10	8.371e+08	1.392e+10	2.7e+10	4.008e+10	5.055e+10	5.938e+10	6.822e+10	7.706e+10	8.59e+10	9.656e+10	9.925e+10	1.019e+11	1.046e+11	1.073e+11	1.088e+11	9.358e+10	8.185e+10	7.012e+10
1.221e-05	5.965e+10	5.972e+10	5.884e+10	5.256e+10	4.594e+10	3.924e+10	3.212e+10	2.5e+10	1.351e+10	3.551e+09	-6.403e+09	-1.636e+10	-2.549e+10	-3.451e+10	-4.517e+10	-5.021e+10	-5.607e+10	-6.25e+10	-6.893e+10	-7.495e+10	-7.659e+10	-7.823e+10	-7.918e+10	-7.851e+10	-7.311e+10	-6.468e+10	-5.624e+10	-4.712e+10	-3.799e+10	-2.887e+10	-1.076e+10	2.32e+09	1.54e+10	2.756e+10	3.934e+10	5.453e+10	6.158e+10	6.938e+10	7.822e+10	8.705e+10	9.707e+10	9.976e+10	1.025e+11	1.048e+11	1.044e+11	1.041e+11	9.002e+10	7.917e+10	6.76e+10
1.245e-05	5.765e+10	5.678e+10	5.59e+10	5.035e+10	4.374e+10	3.712e+10	3.051e+10	2.367e+10	1.245e+10	2.494e+09	-6.885e+09	-1.59e+10	-2.492e+10	-3.394e+10	-4.837e+10	-5.341e+10	-5.846e+10	-6.35e+10	-6.972e+10	-7.522e+10	-7.678e+10	-7.611e+10	-7.544e+10	-7.476e+10	-7.009e+10	-6.166e+10	-5.322e+10	-4.479e+10	-3.617e+10	-2.705e+10	-9.279e+09	3.222e+09	1.501e+10	2.679e+10	3.858e+10	5.879e+10	6.584e+10	7.289e+10	7.994e+10	8.821e+10	9.758e+10	1.003e+11	1.003e+11	1e+11	9.966e+10	9.932e+10	8.596e+10	7.512e+10	6.427e+10
1.27e-05	5.471e+10	5.383e+10	5.296e+10	4.815e+10	4.153e+10	3.492e+10	2.83e+10	2.169e+10	1.121e+10	2.698e+09	-6.322e+09	-1.534e+10	-2.436e+10	-3.338e+10	-5.158e+10	-5.662e+10	-6.166e+10	-6.67e+10	-7.174e+10	-7.371e+10	-7.304e+10	-7.236e+10	-7.169e+10	-7.102e+10	-6.708e+10	-5.864e+10	-5.02e+10	-4.177e+10	-3.333e+10	-2.577e+10	-9.327e+09	2.459e+09	1.425e+10	2.603e+10	3.782e+10	6.305e+10	7.01e+10	7.715e+10	8.42e+10	9.125e+10	9.64e+10	9.594e+10	9.559e+10	9.525e+10	9.491e+10	9.457e+10	8.191e+10	7.106e+10	6.022e+10
1.294e-05	5.177e+10	5.089e+10	5.001e+10	4.594e+10	3.933e+10	3.271e+10	2.65e+10	2.029e+10	8.965e+09	1.567e+09	-5.831e+09	-1.478e+10	-2.38e+10	-3.282e+10	-5.478e+10	-5.982e+10	-6.486e+10	-6.868e+10	-7.131e+10	-7.235e+10	-7.021e+10	-6.862e+10	-6.795e+10	-6.728e+10	-6.406e+10	-5.562e+10	-4.719e+10	-3.875e+10	-3.136e+10	-2.351e+10	-7.463e+09	2.156e+09	1.348e+10	2.527e+10	3.706e+10	6.731e+10	7.436e+10	8.141e+10	8.739e+10	9.126e+10	9.48e+10	9.264e+10	9.084e+10	9.05e+10	9.015e+10	8.981e+10	7.785e+10	6.701e+10	5.616e+10
1.318e-05	5.023e+10	4.818e+10	4.707e+10	4.374e+10	3.712e+10	3.102e+10	2.481e+10	1.86e+10	6.718e+09	-6.798e+08	-8.077e+09	-1.548e+10	-2.323e+10	-3.225e+10	-5.799e+10	-6.244e+10	-6.507e+10	-6.77e+10	-7.034e+10	-7.114e+10	-6.901e+10	-6.687e+10	-6.473e+10	-6.353e+10	-6.104e+10	-5.26e+10	-4.479e+10	-3.694e+10	-2.909e+10	-2.125e+10	-4.47e+09	5.149e+09	1.477e+10	2.451e+10	3.629e+10	7.158e+10	7.839e+10	8.227e+10	8.615e+10	9.002e+10	9.32e+10	9.104e+10	8.887e+10	8.671e+10	8.54e+10	8.506e+10	7.38e+10	6.374e+10	5.373e+10
1.343e-05	4.931e+10	4.726e+10	4.521e+10	4.174e+10	3.553e+10	2.932e+10	2.311e+10	1.69e+10	4.471e+09	-2.927e+09	-1.032e+10	-1.772e+10	-2.512e+10	-3.252e+10	-5.884e+10	-6.147e+10	-6.41e+10	-6.673e+10	-6.936e+10	-6.994e+10	-6.78e+10	-6.566e+10	-6.353e+10	-6.139e+10	-5.828e+10	-5.038e+10	-4.253e+10	-3.468e+10	-2.683e+10	-1.899e+10	-1.477e+09	8.142e+09	1.776e+10	2.738e+10	3.7e+10	7.328e+10	7.715e+10	8.103e+10	8.49e+10	8.878e+10	9.16e+10	8.944e+10	8.727e+10	8.511e+10	8.295e+10	8.108e+10	7.072e+10	6.07e+10	5.069e+10
1.367e-05	4.84e+10	4.661e+10	4.544e+10	4.07e+10	3.41e+10	2.763e+10	2.142e+10	1.521e+10	2.224e+09	-5.173e+09	-1.257e+10	-1.997e+10	-2.769e+10	-3.554e+10	-5.803e+10	-6.053e+10	-6.313e+10	-6.576e+10	-6.839e+10	-6.873e+10	-6.659e+10	-6.446e+10	-6.246e+10	-6.139e+10	-5.695e+10	-4.856e+10	-4.027e+10	-3.242e+10	-2.457e+10	-1.672e+10	1.517e+09	1.114e+10	2.075e+10	3.076e+10	4.108e+10	7.237e+10	7.601e+10	7.979e+10	8.366e+10	8.754e+10	9e+10	8.784e+10	8.567e+10	8.351e+10	8.258e+10	8.171e+10	6.841e+10	5.768e+10	4.766e+10
1.392e-05	4.839e+10	4.721e+10	4.604e+10	3.969e+10	3.308e+10	2.648e+10	1.988e+10	1.351e+10	-2.239e+07	-7.42e+09	-1.502e+10	-2.287e+10	-3.073e+10	-3.858e+10	-5.728e+10	-5.978e+10	-6.228e+10	-6.478e+10	-6.742e+10	-6.753e+10	-6.539e+10	-6.418e+10	-6.311e+10	-6.204e+10	-5.563e+10	-4.724e+10	-3.885e+10	-3.046e+10	-2.231e+10	-1.446e+10	4.51e+09	1.433e+10	2.465e+10	3.497e+10	4.529e+10	7.153e+10	7.518e+10	7.882e+10	8.246e+10	8.63e+10	8.84e+10	8.624e+10	8.497e+10	8.409e+10	8.321e+10	8.233e+10	6.663e+10	5.589e+10	4.516e+10
1.416e-05	4.899e+10	4.782e+10	4.665e+10	3.867e+10	3.207e+10	2.547e+10	1.887e+10	1.227e+10	-2.223e+09	-1.02e+10	-1.806e+10	-2.591e+10	-3.376e+10	-4.161e+10	-5.653e+10	-5.903e+10	-6.153e+10	-6.403e+10	-6.654e+10	-6.696e+10	-6.589e+10	-6.482e+10	-6.375e+10	-6.268e+10	-5.43e+10	-4.592e+10	-3.753e+10	-2.914e+10	-2.075e+10	-1.234e+10	8.217e+09	1.854e+10	2.886e+10	3.918e+10	4.95e+10	7.07e+10	7.434e+10	7.798e+10	8.162e+10	8.526e+10	8.735e+10	8.647e+10	8.56e+10	8.472e+10	8.384e+10	8.296e+10	6.484e+10	5.411e+10	4.338e+10
1.44e-05	4.96e+10	4.843e+10	4.725e+10	3.766e+10	3.106e+10	2.446e+10	1.785e+10	1.061e+10	-3.737e+09	-1.247e+10	-2.109e+10	-2.894e+10	-3.679e+10	-4.465e+10	-5.578e+10	-5.828e+10	-6.079e+10	-6.383e+10	-6.713e+10	-6.754e+10	-6.651e+10	-6.546e+10	-6.439e+10	-6.332e+10	-5.298e+10	-4.459e+10	-3.62e+10	-2.782e+10	-1.865e+10	-9.243e+09	1.117e+10	2.269e+10	3.307e+10	4.339e+10	5.371e+10	6.986e+10	7.351e+10	7.715e+10	8.125e+10	8.588e+10	8.813e+10	8.716e+10	8.622e+10	8.534e+10	8.447e+10	8.359e+10	6.306e+10	5.233e+10	4.16e+10
1.465e-05	5.006e+10	4.903e+10	4.786e+10	3.665e+10	3.005e+10	2.299e+10	1.569e+10	8.39e+09	-5.25e+09	-1.398e+10	-2.271e+10	-3.144e+10	-3.983e+10	-4.768e+10	-5.504e+10	-5.774e+10	-6.103e+10	-6.433e+10	-6.762e+10	-6.81e+10	-6.707e+10	-6.605e+10	-6.503e+10	-6.397e+10	-5.165e+10	-4.327e+10	-3.437e+10	-2.497e+10	-1.556e+10	-6.147e+09	1.33e+10	2.482e+10	3.634e+10	4.76e+10	5.792e+10	6.903e+10	7.267e+10	7.736e+10	8.199e+10	8.663e+10	8.893e+10	8.795e+10	8.698e+10	8.601e+10	8.509e+10	8.422e+10	6.128e+10	5.008e+10	3.789e+10
1.489e-05	5.043e+10	4.939e+10	4.836e+10	3.536e+10	2.806e+10	2.077e+10	1.347e+10	6.171e+09	-6.763e+09	-1.549e+10	-2.422e+10	-3.295e+10	-4.168e+10	-5.041e+10	-5.494e+10	-5.823e+10	-6.153e+10	-6.482e+10	-6.812e+10	-6.866e+10	-6.764e+10	-6.661e+10	-6.559e+10	-6.457e+10	-5.01e+10	-4.069e+10	-3.128e+10	-2.187e+10	-1.246e+10	-3.052e+09	1.543e+10	2.695e+10	3.847e+10	4.999e+10	6.152e+10	6.884e+10	7.347e+10	7.811e+10	8.274e+10	8.737e+10	8.972e+10	8.874e+10	8.777e+10	8.68e+10	8.583e+10	8.459e+10	5.796e+10	4.576e+10	3.356e+10
1.514e-05	5.079e+10	4.946e+10	4.618e+10	3.342e+10	2.594e+10	1.855e+10	1.125e+10	3.953e+09	-8.276e+09	-1.701e+10	-2.574e+10	-3.446e+10	-4.26e+10	-5.025e+10	-5.667e+10	-5.882e+10	-6.202e+10	-6.532e+10	-6.862e+10	-6.922e+10	-6.82e+10	-6.718e+10	-6.615e+10	-6.221e+10	-4.74e+10	-3.775e+10	-2.818e+10	-1.877e+10	-9.366e+09	4.328e+07	1.756e+10	2.908e+10	4.06e+10	5.156e+10	6.161e+10	7.146e+10	7.46e+10	7.885e+10	8.349e+10	8.812e+10	9.051e+10	8.954e+10	8.856e+10	8.759e+10	8.337e+10	7.832e+10	5.386e+10	4.143e+10	2.924e+10
1.538e-05	4.922e+10	4.594e+10	4.266e+10	3.152e+10	2.404e+10	1.656e+10	9.075e+09	1.734e+09	-9.79e+09	-1.852e+10	-2.694e+10	-3.459e+10	-4.224e+10	-4.99e+10	-5.916e+10	-6.131e+10	-6.346e+10	-6.582e+10	-6.911e+10	-6.979e+10	-6.876e+10	-6.562e+10	-6.159e+10	-5.756e+10	-4.472e+10	-3.507e+10	-2.542e+10	-1.578e+10	-6.27e+09	3.139e+09	1.968e+10	3.103e+10	4.108e+10	5.113e+10	6.119e+10	7.482e+10	7.796e+10	8.109e+10	8.423e+10	8.887e+10	9.13e+10	9.033e+10	8.719e+10	8.215e+10	7.71e+10	7.206e+10	5e+10	3.753e+10	2.507e+10
1.563e-05	4.57e+10	4.242e+10	3.914e+10	2.961e+10	2.213e+10	1.465e+10	7.172e+09	-3.076e+08	-1.128e+10	-1.894e+10	-2.659e+10	-3.424e+10	-4.189e+10	-4.954e+10	-6.165e+10	-6.38e+10	-6.595e+10	-6.809e+10	-7.024e+10	-6.904e+10	-6.501e+10	-6.097e+10	-5.694e+10	-5.291e+10	-4.203e+10	-3.239e+10	-2.274e+10	-1.309e+10	-3.446e+09	6.201e+09	2.056e+10	3.061e+10	4.066e+10	5.071e+10	6.076e+10	7.818e+10	8.131e+10	8.445e+10	8.758e+10	9.071e+10	9.101e+10	8.597e+10	8.092e+10	7.588e+10	7.083e+10	6.579e+10	4.614e+10	3.367e+10	2.121e+10
1.587e-05	4.218e+10	3.89e+10	3.562e+10	2.771e+10	2.023e+10	1.275e+10	5.27e+09	-3.863e+08	-1.305e+10	-1.947e+10	-2.623e+10	-3.389e+10	-4.154e+10	-4.919e+10	-6.414e+10	-6.629e+10	-6.843e+10	-7.013e+10	-6.973e+10	-6.629e+10	-6.079e+10	-5.632e+10	-5.229e+10	-4.826e+10	-3.935e+10	-2.97e+10	-2.006e+10	-1.041e+10	-2.984e+09	5.971e+09	2.165e+10	3.019e+10	4.024e+10	5.029e+10	6.034e+10	8.154e+10	8.467e+10	8.781e+10	9.091e+10	9.057e+10	8.758e+10	8.061e+10	7.466e+10	6.961e+10	6.457e+10	5.952e+10	4.228e+10	2.981e+10	1.735e+10
1.611e-05	3.965e+10	3.538e+10	3.211e+10	2.581e+10	1.833e+10	1.184e+10	4.864e+09	-2.107e+09	-1.484e+10	-2.126e+10	-2.767e+10	-3.409e+10	-4.118e+10	-4.884e+10	-6.663e+10	-6.877e+10	-6.861e+10	-6.821e+10	-6.782e+10	-6.419e+10	-5.869e+10	-5.319e+10	-4.769e+10	-4.361e+10	-3.667e+10	-2.702e+10	-1.853e+10	-9.574e+09	-6.192e+08	8.336e+09	2.42e+10	3.253e+10	4.087e+10	4.987e+10	5.992e+10	8.49e+10	8.803e+10	8.859e+10	8.825e+10	8.791e+10	8.465e+10	7.768e+10	7.071e+10	6.373e+10	5.83e+10	5.325e+10	3.842e+10	2.718e+10	1.564e+10
1.636e-05	3.81e+10	3.369e+10	2.927e+10	2.406e+10	1.709e+10	1.011e+10	3.143e+09	-3.828e+09	-1.663e+10	-2.305e+10	-2.946e+10	-3.588e+10	-4.229e+10	-4.87e+10	-6.748e+10	-6.708e+10	-6.669e+10	-6.63e+10	-6.591e+10	-6.208e+10	-5.658e+10	-5.108e+10	-4.558e+10	-4.008e+10	-3.407e+10	-2.512e+10	-1.616e+10	-7.21e+09	1.745e+09	1.07e+10	2.674e+10	3.508e+10	4.342e+10	5.176e+10	6.01e+10	8.661e+10	8.627e+10	8.593e+10	8.56e+10	8.526e+10	8.172e+10	7.475e+10	6.778e+10	6.081e+10	5.384e+10	4.699e+10	3.544e+10	2.389e+10	1.235e+10
1.66e-05	3.656e+10	3.214e+10	2.87e+10	2.206e+10	1.53e+10	8.393e+09	1.422e+09	-5.549e+09	-1.843e+10	-2.484e+10	-3.125e+10	-3.767e+10	-4.404e+10	-5.037e+10	-6.593e+10	-6.517e+10	-6.478e+10	-6.438e+10	-6.399e+10	-5.998e+10	-5.448e+10	-4.898e+10	-4.348e+10	-3.901e+10	-3.131e+10	-2.262e+10	-1.38e+10	-4.845e+09	4.11e+09	1.307e+10	2.929e+10	3.763e+10	4.597e+10	5.427e+10	6.243e+10	8.465e+10	8.368e+10	8.328e+10	8.294e+10	8.26e+10	7.88e+10	7.183e+10	6.485e+10	5.788e+10	5.196e+10	4.665e+10	3.19e+10	2.061e+10	9.07e+09
1.685e-05	3.572e+10	3.231e+10	2.89e+10	1.998e+10	1.322e+10	6.451e+09	-3.131e+08	-7.27e+09	-2.022e+10	-2.663e+10	-3.303e+10	-3.935e+10	-4.567e+10	-5.199e+10	-6.471e+10	-6.392e+10	-6.312e+10	-6.247e+10	-6.208e+10	-5.788e+10	-5.238e+10	-4.757e+10	-4.335e+10	-3.914e+10	-2.848e+10	-1.979e+10	-1.111e+10	-2.417e+09	6.475e+09	1.543e+10	3.184e+10	4.018e+10	4.834e+10	5.65e+10	6.466e+10	8.31e+10	8.212e+10	8.115e+10	8.029e+10	7.995e+10	7.587e+10	6.89e+10	6.253e+10	5.723e+10	5.192e+10	4.661e+10	2.795e+10	1.679e+10	5.631e+09
1.709e-05	3.592e+10	3.251e+10	2.91e+10	1.79e+10	1.114e+10	4.371e+09	-2.393e+09	-9.157e+09	-2.201e+10	-2.834e+10	-3.466e+10	-4.098e+10	-4.73e+10	-5.362e+10	-6.349e+10	-6.27e+10	-6.19e+10	-6.111e+10	-6.032e+10	-5.612e+10	-5.191e+10	-4.77e+10	-4.348e+10	-3.927e+10	-2.565e+10	-1.697e+10	-8.277e+09	4.109e+08	9.099e+09	1.779e+10	3.426e+10	4.242e+10	5.058e+10	5.874e+10	6.69e+10	8.154e+10	8.057e+10	7.96e+10	7.862e+10	7.765e+10	7.311e+10	6.78e+10	6.249e+10	5.718e+10	5.187e+10	4.656e+10	2.401e+10	1.285e+10	1.688e+09
1.733e-05	3.612e+10	3.271e+10	2.93e+10	1.582e+10	9.056e+09	2.291e+09	-4.473e+09	-1.11e+10	-2.313e+10	-2.979e+10	-3.629e+10	-4.261e+10	-4.893e+10	-5.525e+10	-6.227e+10	-6.147e+10	-6.068e+10	-6.095e+10	-6.099e+10	-5.585e+10	-5.199e+10	-4.782e+10	-4.361e+10	-3.94e+10	-2.282e+10	-1.414e+10	-5.449e+09	3.239e+09	1.18e+10	2.019e+10	3.616e+10	4.466e+10	5.282e+10	6.098e+10	6.914e+10	7.999e+10	7.902e+10	7.804e+10	7.707e+10	7.835e+10	7.257e+10	6.764e+10	6.245e+10	5.714e+10	5.183e+10	4.652e+10	2.007e+10	8.906e+09	-2.255e+09
1.758e-05	3.609e+10	3.291e+10	2.95e+10	1.374e+10	6.976e+09	2.854e+08	-6.254e+09	-1.279e+10	-2.418e+10	-3.084e+10	-3.749e+10	-4.415e+10	-5.056e+10	-5.688e+10	-6.105e+10	-6.025e+10	-6.065e+10	-6.07e+10	-6.074e+10	-5.536e+10	-5.15e+10	-4.764e+10	-4.374e+10	-3.953e+10	-2e+10	-1.131e+10	-2.669e+09	5.722e+09	1.411e+10	2.25e+10	3.757e+10	4.621e+10	5.484e+10	6.322e+10	7.138e+10	7.844e+10	7.746e+10	7.783e+10	7.791e+10	7.799e+10	7.187e+10	6.694e+10	6.201e+10	5.708e+10	5.179e+10	4.648e+10	1.612e+10	4.963e+09	-5.722e+09
1.782e-05	3.572e+10	3.264e+10	2.956e+10	1.167e+10	5.135e+09	-1.404e+09	-7.943e+09	-1.448e+10	-2.523e+10	-3.188e+10	-3.854e+10	-4.519e+10	-5.185e+10	-5.85e+10	-6.031e+10	-6.035e+10	-6.04e+10	-6.044e+10	-6.049e+10	-5.488e+10	-5.102e+10	-4.716e+10	-4.33e+10	-3.944e+10	-1.717e+10	-8.747e+09	-3.558e+08	8.035e+09	1.643e+10	2.482e+10	3.898e+10	4.762e+10	5.626e+10	6.489e+10	7.353e+10	7.731e+10	7.739e+10	7.747e+10	7.755e+10	7.763e+10	7.116e+10	6.623e+10	6.131e+10	5.638e+10	5.145e+10	4.643e+10	1.253e+10	1.851e+09	-8.829e+09
1.807e-05	3.535e+10	3.227e+10	2.763e+10	1.015e+10	3.47e+09	-3.094e+09	-9.633e+09	-1.617e+10	-2.628e+10	-3.293e+10	-3.959e+10	-4.624e+10	-5.275e+10	-5.873e+10	-6.077e+10	-6.01e+10	-6.015e+10	-6.019e+10	-6.024e+10	-5.439e+10	-5.053e+10	-4.667e+10	-4.281e+10	-3.73e+10	-1.505e+10	-6.492e+09	1.957e+09	1.035e+10	1.874e+10	2.713e+10	4.04e+10	4.903e+10	5.767e+10	6.626e+10	7.398e+10	7.806e+10	7.703e+10	7.711e+10	7.719e+10	7.727e+10	7.046e+10	6.553e+10	6.06e+10	5.567e+10	4.916e+10	4.083e+10	9.545e+09	-1.256e+09	-1.194e+10
1.831e-05	3.394e+10	2.892e+10	2.39e+10	8.708e+09	2.027e+09	-4.654e+09	-1.132e+10	-1.786e+10	-2.733e+10	-3.398e+10	-4.064e+10	-4.665e+10	-5.263e+10	-5.862e+10	-6.216e+10	-6.126e+10	-6.036e+10	-5.994e+10	-5.999e+10	-5.391e+10	-5.005e+10	-4.522e+10	-3.877e+10	-3.232e+10	-1.304e+10	-4.477e+09	4.086e+09	1.265e+10	2.105e+10	2.944e+10	4.181e+10	5.045e+10	5.837e+10	6.61e+10	7.383e+10	7.981e+10	7.867e+10	7.754e+10	7.683e+10	7.691e+10	6.975e+10	6.483e+10	5.922e+10	5.089e+10	4.256e+10	3.423e+10	6.85e+09	-4.067e+09	-1.498e+10
1.855e-05	3.021e+10	2.519e+10	2.017e+10	7.265e+09	5.835e+08	-6.098e+09	-1.278e+10	-1.946e+10	-2.838e+10	-3.457e+10	-4.055e+10	-4.654e+10	-5.252e+10	-5.85e+10	-6.356e+10	-6.266e+10	-6.175e+10	-6.085e+10	-5.995e+10	-5.315e+10	-4.669e+10	-4.024e+10	-3.379e+10	-2.734e+10	-1.102e+10	-2.462e+09	6.101e+09	1.466e+10	2.323e+10	3.176e+10	4.275e+10	5.048e+10	5.821e+10	6.594e+10	7.367e+10	8.155e+10	8.042e+10	7.928e+10	7.815e+10	7.702e+10	6.905e+10	6.095e+10	5.262e+10	4.429e+10	3.596e+10	2.763e+10	4.155e+09	-6.762e+09	-1.768e+10
1.88e-05	2.648e+10	2.146e+10	1.644e+10	5.821e+09	-8.599e+08	-7.541e+09	-1.422e+10	-2.023e+10	-3.008e+10	-3.49e+10	-4.044e+10	-4.642e+10	-5.241e+10	-5.839e+10	-6.496e+10	-6.405e+10	-6.315e+10	-6.225e+10	-5.932e+10	-4.964e+10	-4.171e+10	-3.526e+10	-2.881e+10	-2.236e+10	-9.01e+09	-4.47e+08	8.116e+09	1.668e+10	2.445e+10	3.291e+10	4.347e+10	5.032e+10	5.805e+10	6.578e+10	7.351e+10	8.329e+10	8.216e+10	8.102e+10	7.989e+10	7.662e+10	6.48e+10	5.461e+10	4.602e+10	3.769e+10	2.936e+10	2.104e+10	1.46e+09	-9.457e+09	-2.037e+10
1.904e-05	2.338e+10	1.773e+10	1.271e+10	4.378e+09	-2.303e+09	-8.615e+09	-1.523e+10	-2.184e+10	-3.198e+10	-3.68e+10	-4.162e+10	-4.644e+10	-5.229e+10	-5.828e+10	-6.635e+10	-6.545e+10	-6.316e+10	-5.987e+10	-5.659e+10	-4.731e+10	-3.933e+10	-3.135e+10	-2.383e+10	-1.737e+10	-6.995e+09	1.568e+09	9.706e+09	1.817e+10	2.663e+10	3.509e+10	4.606e+10	5.22e+10	5.834e+10	6.562e+10	7.335e+10	8.503e+10	8.39e+10	8.147e+10	7.718e+10	7.289e+10	6.143e+10	5.124e+10	4.106e+10	3.109e+10	2.277e+10	1.444e+10	-1.235e+09	-1.215e+10	-2.239e+10
1.929e-05	2.167e+10	1.548e+10	9.295e+09	2.935e+09	-3.615e+09	-1.023e+10	-1.684e+10	-2.345e+10	-3.388e+10	-3.87e+10	-4.352e+10	-4.834e+10	-5.317e+10	-5.816e+10	-6.7e+10	-6.371e+10	-6.043e+10	-5.714e+10	-5.386e+10	-4.497e+10	-3.699e+10	-2.901e+10	-2.103e+10	-1.306e+10	-4.98e+09	3.426e+09	1.189e+10	2.035e+10	2.881e+10	3.728e+10	4.866e+10	5.48e+10	6.094e+10	6.708e+10	7.322e+10	8.631e+10	8.202e+10	7.774e+10	7.345e+10	6.917e+10	5.806e+10	4.787e+10	3.768e+10	2.75e+10	1.731e+10	7.841e+09	-3.748e+09	-1.454e+10	-2.533e+10
1.953e-05	1.996e+10	1.377e+10	8.337e+09	8.973e+08	-5.229e+09	-1.184e+10	-1.845e+10	-2.506e+10	-3.578e+10	-4.06e+10	-4.542e+10	-5.024e+10	-5.498e+10	-5.836e+10	-6.448e+10	-6.098e+10	-5.77e+10	-5.441e+10	-5.112e+10	-4.264e+10	-3.466e+10	-2.668e+10	-1.87e+10	-1.145e+10	-2.095e+09	5.719e+09	1.407e+10	2.253e+10	3.1e+10	3.946e+10	5.125e+10	5.739e+10	6.353e+10	6.967e+10	7.404e+10	8.301e+10	7.829e+10	7.401e+10	6.972e+10	6.544e+10	5.469e+10	4.45e+10	3.431e+10	2.413e+10	1.479e+10	6.453e+09	-6.987e+09	-1.748e+10	-2.827e+10
1.978e-05	1.869e+10	1.368e+10	8.666e+09	-1.559e+09	-7.686e+09	-1.381e+10	-2.007e+10	-2.668e+10	-3.768e+10	-4.25e+10	-4.732e+10	-5.101e+10	-5.439e+10	-5.777e+10	-6.239e+10	-5.873e+10	-5.508e+10	-5.168e+10	-4.839e+10	-4.031e+10	-3.233e+10	-2.466e+10	-1.821e+10	-1.176e+10	1.216e+09	9.03e+09	1.684e+10	2.472e+10	3.318e+10	4.164e+10	5.385e+10	5.998e+10	6.489e+10	6.904e+10	7.319e+10	8.026e+10	7.541e+10	7.056e+10	6.6e+10	6.171e+10	5.132e+10	4.113e+10	3.169e+10	2.335e+10	1.502e+10	6.686e+09	-1.146e+10	-2.137e+10	-3.127e+10
2.002e-05	1.901e+10	1.401e+10	8.996e+09	-4.016e+09	-1.014e+10	-1.627e+10	-2.239e+10	-2.852e+10	-3.958e+10	-4.365e+10	-4.703e+10	-5.041e+10	-5.38e+10	-5.718e+10	-6.029e+10	-5.664e+10	-5.298e+10	-4.933e+10	-4.568e+10	-3.797e+10	-3.143e+10	-2.498e+10	-1.853e+10	-1.208e+10	4.527e+09	1.234e+10	2.015e+10	2.797e+10	3.578e+10	4.383e+10	5.573e+10	5.988e+10	6.403e+10	6.818e+10	7.233e+10	7.751e+10	7.266e+10	6.781e+10	6.296e+10	5.811e+10	4.794e+10	4.025e+10	3.192e+10	2.359e+10	1.525e+10	6.92e+09	-1.593e+10	-2.584e+10	-3.575e+10
2.026e-05	1.934e+10	1.433e+10	9.325e+09	-6.473e+09	-1.26e+10	-1.873e+10	-2.485e+10	-3.065e+10	-3.998e+10	-4.311e+10	-4.644e+10	-4.982e+10	-5.321e+10	-5.659e+10	-5.819e+10	-5.454e+10	-5.089e+10	-4.723e+10	-4.511e+10	-3.736e+10	-3.175e+10	-2.529e+10	-1.884e+10	-1.239e+10	7.837e+09	1.565e+10	2.346e+10	3.128e+10	3.892e+10	4.505e+10	5.501e+10	5.903e+10	6.318e+10	6.733e+10	7.148e+10	7.477e+10	6.991e+10	6.506e+10	6.021e+10	5.72e+10	4.752e+10	4.049e+10	3.215e+10	2.382e+10	1.549e+10	7.153e+09	-2.04e+10	-3.031e+10	-4.022e+10
2.051e-05	1.938e+10	1.466e+10	9.654e+09	-8.929e+09	-1.506e+10	-2.118e+10	-2.609e+10	-3.1e+10	-3.983e+10	-4.296e+10	-4.609e+10	-4.923e+10	-5.262e+10	-5.6e+10	-5.609e+10	-5.244e+10	-4.969e+10	-4.683e+10	-4.397e+10	-3.587e+10	-3.046e+10	-2.505e+10	-1.916e+10	-1.271e+10	1.115e+10	1.896e+10	2.678e+10	3.318e+10	3.931e+10	4.543e+10	5.474e+10	5.855e+10	6.236e+10	6.647e+10	7.062e+10	7.202e+10	6.717e+10	6.333e+10	5.947e+10	5.562e+10	4.544e+10	3.844e+10	3.144e+10	2.405e+10	1.572e+10	7.386e+09	-2.487e+10	-3.478e+10	-4.315e+10
2.075e-05	1.834e+10	1.412e+10	9.902e+09	-1.139e+10	-1.662e+10	-2.153e+10	-2.643e+10	-3.134e+10	-3.968e+10	-4.281e+10	-4.594e+10	-4.907e+10	-5.22e+10	-5.541e+10	-5.426e+10	-5.14e+10	-4.854e+10	-4.569e+10	-4.283e+10	-3.438e+10	-2.897e+10	-2.356e+10	-1.816e+10	-1.275e+10	1.446e+10	2.132e+10	2.744e+10	3.357e+10	3.969e+10	4.582e+10	5.448e+10	5.829e+10	6.21e+10	6.591e+10	6.977e+10	6.927e+10	6.559e+10	6.174e+10	5.788e+10	5.403e+10	4.336e+10	3.636e+10	2.936e+10	2.236e+10	1.537e+10	7.62e+09	-2.843e+10	-3.6e+10	-4.357e+10
2.1e-05	1.73e+10	1.308e+10	8.299e+09	-1.205e+10	-1.696e+10	-2.187e+10	-2.678e+10	-3.168e+10	-3.953e+10	-4.266e+10	-4.579e+10	-4.892e+10	-5.205e+10	-5.528e+10	-5.334e+10	-5.026e+10	-4.74e+10	-4.454e+10	-4.168e+10	-3.29e+10	-2.749e+10	-2.208e+10	-1.667e+10	-1.08e+10	1.559e+10	2.17e+10	2.783e+10	3.395e+10	4.008e+10	4.62e+10	5.421e+10	5.802e+10	6.183e+10	6.564e+10	6.956e+10	6.824e+10	6.401e+10	6.015e+10	5.63e+10	5.244e+10	4.128e+10	3.429e+10	2.729e+10	2.029e+10	1.304e+10	4.213e+09	-2.886e+10	-3.643e+10	-4.4e+10
2.124e-05	1.602e+10	1.061e+10	5.199e+09	-1.237e+10	-1.729e+10	-2.221e+10	-2.712e+10	-3.203e+10	-3.938e+10	-4.251e+10	-4.564e+10	-4.884e+10	-5.209e+10	-5.534e+10	-5.314e+10	-4.974e+10	-4.634e+10	-4.34e+10	-4.054e+10	-3.141e+10	-2.6e+10	-2.053e+10	-1.365e+10	-6.772e+09	1.6e+10	2.211e+10	2.822e+10	3.433e+10	4.046e+10	4.659e+10	5.395e+10	5.776e+10	6.164e+10	6.56e+10	6.956e+10	6.777e+10	6.327e+10	5.877e+10	5.471e+10	5.085e+10	3.921e+10	3.221e+10	2.521e+10	1.662e+10	7.796e+09	-1.027e+09	-2.94e+10	-3.691e+10	-4.442e+10
2.148e-05	1.292e+10	7.51e+09	2.099e+09	-1.269e+10	-1.761e+10	-2.253e+10	-2.745e+10	-3.237e+10	-3.923e+10	-4.24e+10	-4.565e+10	-4.89e+10	-5.215e+10	-5.54e+10	-5.294e+10	-4.954e+10	-4.614e+10	-4.274e+10	-3.94e+10	-2.992e+10	-2.337e+10	-1.65e+10	-9.618e+09	-2.742e+09	1.642e+10	2.253e+10	2.864e+10	3.474e+10	4.085e+10	4.697e+10	5.371e+10	5.767e+10	6.163e+10	6.559e+10	6.955e+10	6.729e+10	6.28e+10	5.83e+10	5.38e+10	4.931e+10	3.713e+10	2.903e+10	2.02e+10	1.138e+10	2.556e+09	-6.267e+09	-2.993e+10	-3.744e+10	-4.495e+10
2.173e-05	9.82e+09	4.41e+09	-1.001e+09	-1.301e+10	-1.793e+10	-2.285e+10	-2.777e+10	-3.226e+10	-4.005e+10	-4.25e+10	-4.571e+10	-4.896e+10	-5.221e+10	-5.546e+10	-5.274e+10	-4.934e+10	-4.594e+10	-4.254e+10	-3.831e+10	-2.681e+10	-1.934e+10	-1.246e+10	-5.588e+09	1.289e+09	1.683e+10	2.294e+10	2.905e+10	3.516e+10	4.127e+10	4.736e+10	5.393e+10	5.766e+10	6.162e+10	6.559e+10	6.955e+10	6.682e+10	6.232e+10	5.783e+10	5.333e+10	4.813e+10	3.357e+10	2.379e+10	1.496e+10	6.139e+09	-2.684e+09	-1.151e+10	-3.047e+10	-3.798e+10	-4.549e+10
2.197e-05	6.872e+09	1.309e+09	-4.102e+09	-1.333e+10	-1.825e+10	-2.317e+10	-2.824e+10	-3.368e+10	-4.15e+10	-4.395e+10	-4.64e+10	-4.902e+10	-5.227e+10	-5.552e+10	-5.254e+10	-4.914e+10	-4.534e+10	-4.035e+10	-3.535e+10	-2.44e+10	-1.659e+10	-8.779e+09	-1.558e+09	5.319e+09	1.724e+10	2.335e+10	2.946e+10	3.564e+10	4.241e+10	4.918e+10	5.574e+10	5.866e+10	6.162e+10	6.558e+10	6.954e+10	6.635e+10	6.185e+10	5.719e+10	5.068e+10	4.417e+10	3.038e+10	2.037e+10	1.036e+10	8.988e+08	-7.925e+09	-1.675e+10	-3.1e+10	-3.851e+10	-4.601e+10
2.222e-05	5.049e+09	-1.099e+09	-7.202e+09	-1.365e+10	-1.878e+10	-2.422e+10	-2.967e+10	-3.511e+10	-4.295e+10	-4.54e+10	-4.785e+10	-5.03e+10	-5.274e+10	-5.558e+10	-5.234e+10	-4.737e+10	-4.238e+10	-3.739e+10	-3.24e+10	-2.198e+10	-1.417e+10	-6.363e+09	1.445e+09	9.254e+09	1.766e+10	2.393e+10	3.07e+10	3.747e+10	4.424e+10	5.101e+10	5.755e+10	6.047e+10	6.338e+10	6.629e+10	6.954e+10	6.588e+10	5.974e+10	5.322e+10	4.671e+10	4.02e+10	2.719e+10	1.718e+10	7.175e+09	-2.832e+09	-1.284e+10	-2.199e+10	-3.161e+10	-3.996e+10	-4.831e+10
2.246e-05	3.226e+09	-2.922e+09	-8.825e+09	-1.539e+10	-2.021e+10	-2.565e+10	-3.109e+10	-3.653e+10	-4.439e+10	-4.684e+10	-4.929e+10	-5.174e+10	-5.419e+10	-5.496e+10	-4.951e+10	-4.442e+10	-3.943e+10	-3.443e+10	-2.944e+10	-1.956e+10	-1.176e+10	-3.947e+09	3.862e+09	1.152e+10	2.001e+10	2.575e+10	3.252e+10	3.929e+10	4.606e+10	5.283e+10	5.936e+10	6.228e+10	6.519e+10	6.81e+10	6.927e+10	6.249e+10	5.577e+10	4.926e+10	4.275e+10	3.624e+10	2.4e+10	1.399e+10	3.986e+09	-6.02e+09	-1.603e+10	-2.479e+10	-3.393e+10	-4.226e+10	-5.061e+10
2.271e-05	1.435e+09	-3.92e+09	-9.274e+09	-1.843e+10	-2.294e+10	-2.745e+10	-3.251e+10	-3.796e+10	-4.584e+10	-4.829e+10	-5.074e+10	-5.213e+10	-5.226e+10	-5.24e+10	-4.722e+10	-4.184e+10	-3.647e+10	-3.148e+10	-2.648e+10	-1.715e+10	-9.339e+09	-1.531e+09	5.4e+09	1.221e+10	2.398e+10	2.952e+10	3.505e+10	4.112e+10	4.789e+10	5.466e+10	6.117e+10	6.409e+10	6.609e+10	6.588e+10	6.567e+10	5.937e+10	5.238e+10	4.538e+10	3.878e+10	3.227e+10	2.081e+10	1.08e+10	7.979e+08	-8.306e+09	-1.703e+10	-2.576e+10	-3.903e+10	-4.577e+10	-5.292e+10
2.295e-05	9.861e+08	-4.369e+09	-9.723e+09	-2.148e+10	-2.599e+10	-3.05e+10	-3.501e+10	-3.952e+10	-4.729e+10	-4.929e+10	-4.943e+10	-4.957e+10	-4.971e+10	-4.984e+10	-4.493e+10	-3.955e+10	-3.418e+10	-2.88e+10	-2.353e+10	-1.473e+10	-7.533e+09	-7.247e+08	6.084e+09	1.289e+10	2.794e+10	3.348e+10	3.902e+10	4.456e+10	5.01e+10	5.648e+10	6.29e+10	6.269e+10	6.249e+10	6.228e+10	6.207e+10	5.626e+10	4.926e+10	4.226e+10	3.526e+10	2.831e+10	1.762e+10	8.178e+09	-5.485e+08	-9.275e+09	-1.8e+10	-2.673e+10	-4.414e+10	-5.088e+10	-5.762e+10
2.319e-05	5.37e+08	-4.818e+09	-1.017e+10	-2.452e+10	-2.903e+10	-3.354e+10	-3.805e+10	-4.256e+10	-4.724e+10	-4.674e+10	-4.687e+10	-4.701e+10	-4.715e+10	-4.729e+10	-4.264e+10	-3.726e+10	-3.188e+10	-2.651e+10	-2.272e+10	-1.319e+10	-6.849e+09	-4.079e+07	6.768e+09	1.358e+10	3.191e+10	3.745e+10	4.299e+10	4.853e+10	5.406e+10	5.721e+10	5.936e+10	5.909e+10	5.889e+10	5.868e+10	5.847e+10	5.314e+10	4.614e+10	3.914e+10	3.214e+10	2.698e+10	1.506e+10	7.209e+09	-1.518e+09	-1.024e+10	-1.897e+10	-2.77e+10	-4.925e+10	-5.599e+10	-6.273e+10
2.344e-05	5.656e+07	-5.267e+09	-1.062e+10	-2.756e+10	-3.207e+10	-3.658e+10	-3.954e+10	-4.174e+10	-4.593e+10	-4.535e+10	-4.476e+10	-4.445e+10	-4.459e+10	-4.473e+10	-4.035e+10	-3.497e+10	-3.049e+10	-2.561e+10	-2.073e+10	-1.077e+10	-4.963e+09	8.473e+08	7.452e+09	1.426e+10	3.588e+10	4.142e+10	4.695e+10	5.093e+10	5.337e+10	5.58e+10	5.75e+10	5.629e+10	5.529e+10	5.508e+10	5.488e+10	5.002e+10	4.302e+10	3.602e+10	3.063e+10	2.424e+10	1.171e+10	4.355e+09	-3.003e+09	-1.121e+10	-1.994e+10	-2.867e+10	-5.435e+10	-6.109e+10	-6.644e+10
2.368e-05	-1.701e+09	-6.301e+09	-1.107e+10	-3.06e+10	-3.418e+10	-3.638e+10	-3.858e+10	-4.078e+10	-4.462e+10	-4.404e+10	-4.346e+10	-4.287e+10	-4.229e+10	-4.217e+10	-3.806e+10	-3.338e+10	-2.85e+10	-2.362e+10	-1.873e+10	-8.361e+09	-2.55e+09	3.261e+09	9.071e+09	1.494e+10	3.984e+10	4.465e+10	4.708e+10	4.952e+10	5.196e+10	5.439e+10	5.565e+10	5.444e+10	5.322e+10	5.201e+10	5.128e+10	4.69e+10	4.066e+10	3.428e+10	2.789e+10	2.151e+10	8.371e+09	1.013e+09	-6.345e+09	-1.37e+10	-2.106e+10	-2.964e+10	-5.92e+10	-6.171e+10	-6.422e+10
2.393e-05	-3.459e+09	-8.059e+09	-1.269e+10	-3.117e+10	-3.322e+10	-3.542e+10	-3.762e+10	-3.982e+10	-4.332e+10	-4.273e+10	-4.215e+10	-4.157e+10	-4.098e+10	-4.068e+10	-3.628e+10	-3.139e+10	-2.651e+10	-2.162e+10	-1.674e+10	-5.948e+09	-1.369e+08	5.674e+09	1.148e+10	1.73e+10	4.11e+10	4.324e+10	4.567e+10	4.811e+10	5.055e+10	5.298e+10	5.38e+10	5.258e+10	5.137e+10	5.016e+10	4.921e+10	4.431e+10	3.793e+10	3.154e+10	2.516e+10	1.877e+10	5.03e+09	-2.329e+09	-9.687e+09	-1.705e+10	-2.44e+10	-3.164e+10	-5.697e+10	-5.948e+10	-6.199e+10
2.417e-05	-5.217e+09	-1.001e+10	-1.484e+10	-3.071e+10	-3.262e+10	-3.453e+10	-3.665e+10	-3.885e+10	-4.201e+10	-4.142e+10	-4.084e+10	-4.041e+10	-4.032e+10	-4.024e+10	-3.439e+10	-2.945e+10	-2.452e+10	-1.963e+10	-1.475e+10	-3.534e+09	2.276e+09	8.087e+09	1.4e+10	1.994e+10	4.045e+10	4.245e+10	4.445e+10	4.67e+10	4.914e+10	5.157e+10	5.195e+10	5.073e+10	4.96e+10	4.906e+10	4.851e+10	4.154e+10	3.517e+10	2.881e+10	2.242e+10	1.603e+10	1.688e+09	-5.67e+09	-1.303e+10	-2.031e+10	-2.752e+10	-3.473e+10	-5.577e+10	-5.763e+10	-5.976e+10
2.441e-05	-7.338e+09	-1.216e+10	-1.699e+10	-3.026e+10	-3.216e+10	-3.407e+10	-3.598e+10	-3.789e+10	-4.07e+10	-4.013e+10	-4.005e+10	-3.997e+10	-3.989e+10	-3.981e+10	-3.25e+10	-2.756e+10	-2.261e+10	-1.767e+10	-1.276e+10	-1.121e+09	4.751e+09	1.07e+10	1.665e+10	2.259e+10	3.98e+10	4.179e+10	4.379e+10	4.579e+10	4.779e+10	5.016e+10	5.009e+10	4.945e+10	4.891e+10	4.837e+10	4.782e+10	3.877e+10	3.241e+10	2.604e+10	1.967e+10	1.33e+10	-1.654e+09	-8.972e+09	-1.618e+10	-2.339e+10	-3.061e+10	-3.782e+10	-5.467e+10	-5.653e+10	-5.839e+10
2.466e-05	-9.486e+09	-1.431e+10	-1.913e+10	-2.98e+10	-3.17e+10	-3.361e+10	-3.552e+10	-3.743e+10	-4.001e+10	-3.969e+10	-3.961e+10	-3.953e+10	-3.945e+10	-3.937e+10	-3.061e+10	-2.566e+10	-2.072e+10	-1.578e+10	-1.08e+10	1.259e+09	7.401e+09	1.335e+10	1.93e+10	2.524e+10	3.914e+10	4.114e+10	4.314e+10	4.514e+10	4.714e+10	4.99e+10	4.931e+10	4.876e+10	4.822e+10	4.767e+10	4.713e+10	3.6e+10	2.964e+10	2.327e+10	1.69e+10	1.053e+10	-4.508e+09	-1.206e+10	-1.927e+10	-2.648e+10	-3.369e+10	-4.09e+10	-5.356e+10	-5.543e+10	-5.729e+10
2.49e-05	-1.163e+10	-1.646e+10	-2.128e+10	-2.934e+10	-3.125e+10	-3.315e+10	-3.549e+10	-3.794e+10	-4.015e+10	-3.974e+10	-3.933e+10	-3.909e+10	-3.901e+10	-3.893e+10	-2.871e+10	-2.377e+10	-1.883e+10	-1.369e+10	-8.532e+09	2.811e+09	9.392e+09	1.597e+10	2.195e+10	2.789e+10	3.849e+10	4.049e+10	4.249e+10	4.494e+10	4.759e+10	5.023e+10	4.923e+10	4.83e+10	4.752e+10	4.698e+10	4.644e+10	3.324e+10	2.687e+10	2.05e+10	1.409e+10	7.677e+09	-6.364e+09	-1.429e+10	-2.221e+10	-2.957e+10	-3.678e+10	-4.399e+10	-5.246e+10	-5.432e+10	-5.631e+10
2.515e-05	-1.294e+10	-1.829e+10	-2.343e+10	-2.888e+10	-3.098e+10	-3.343e+10	-3.588e+10	-3.833e+10	-4.028e+10	-3.987e+10	-3.946e+10	-3.905e+10	-3.864e+10	-3.85e+10	-2.682e+10	-2.174e+10	-1.658e+10	-1.142e+10	-6.264e+09	4.363e+09	1.094e+10	1.753e+10	2.411e+10	3.054e+10	3.784e+10	3.998e+10	4.263e+10	4.527e+10	4.792e+10	5.057e+10	4.919e+10	4.826e+10	4.734e+10	4.642e+10	4.574e+10	3.047e+10	2.407e+10	1.766e+10	1.124e+10	4.821e+09	-8.22e+09	-1.614e+10	-2.406e+10	-3.198e+10	-3.987e+10	-4.708e+10	-5.136e+10	-5.389e+10	-5.651e+10
2.539e-05	-1.417e+10	-1.952e+10	-2.487e+10	-2.917e+10	-3.137e+10	-3.382e+10	-3.627e+10	-3.872e+10	-4.042e+10	-4.001e+10	-3.96e+10	-3.919e+10	-3.877e+10	-3.761e+10	-2.463e+10	-1.947e+10	-1.431e+10	-9.154e+09	-3.996e+09	5.915e+09	1.25e+10	1.908e+10	2.566e+10	3.224e+10	3.812e+10	4.031e+10	4.296e+10	4.561e+10	4.826e+10	5.091e+10	4.915e+10	4.822e+10	4.73e+10	4.638e+10	4.491e+10	2.768e+10	2.122e+10	1.48e+10	8.383e+09	1.965e+09	-1.008e+10	-1.8e+10	-2.592e+10	-3.384e+10	-4.176e+10	-4.909e+10	-5.148e+10	-5.409e+10	-5.671e+10
2.563e-05	-1.541e+10	-2.031e+10	-2.503e+10	-3.081e+10	-3.254e+10	-3.427e+10	-3.666e+10	-3.911e+10	-4.055e+10	-4.014e+10	-3.973e+10	-3.907e+10	-3.676e+10	-3.445e+10	-2.291e+10	-1.742e+10	-1.204e+10	-6.886e+09	-1.727e+09	7.467e+09	1.405e+10	2.063e+10	2.678e+10	3.258e+10	4.002e+10	4.177e+10	4.352e+10	4.595e+10	4.859e+10	5.124e+10	4.911e+10	4.818e+10	4.726e+10	4.404e+10	4.073e+10	2.557e+10	1.872e+10	1.194e+10	5.527e+09	-8.909e+08	-1.193e+10	-1.985e+10	-2.777e+10	-3.535e+10	-4.234e+10	-4.933e+10	-5.323e+10	-5.476e+10	-5.691e+10
2.588e-05	-1.574e+10	-2.046e+10	-2.517e+10	-3.245e+10	-3.418e+10	-3.591e+10	-3.764e+10	-3.95e+10	-4.069e+10	-4.028e+10	-3.823e+10	-3.592e+10	-3.361e+10	-3.13e+10	-2.121e+10	-1.572e+10	-1.023e+10	-4.748e+09	5.412e+08	9.019e+09	1.538e+10	2.118e+10	2.698e+10	3.278e+10	4.193e+10	4.367e+10	4.542e+10	4.717e+10	4.893e+10	5.158e+10	4.907e+10	4.648e+10	4.317e+10	3.986e+10	3.655e+10	2.347e+10	1.662e+10	9.767e+09	2.917e+09	-3.747e+09	-1.379e+10	-2.161e+10	-2.86e+10	-3.56e+10	-4.259e+10	-4.958e+10	-5.531e+10	-5.684e+10	-5.837e+10
2.612e-05	-1.588e+10	-2.06e+10	-2.532e+10	-3.41e+10	-3.582e+10	-3.755e+10	-3.928e+10	-4.101e+10	-4.011e+10	-3.738e+10	-3.507e+10	-3.276e+10	-3.045e+10	-2.814e+10	-1.951e+10	-1.402e+10	-8.534e+09	-3.047e+09	1.308e+09	9.946e+09	1.558e+10	2.138e+10	2.718e+10	3.298e+10	4.383e+10	4.557e+10	4.732e+10	4.907e+10	5.081e+10	5.14e+10	4.561e+10	4.23e+10	3.899e+10	3.567e+10	3.236e+10	2.136e+10	1.451e+10	7.661e+09	8.104e+08	-6.04e+09	-1.533e+10	-2.186e+10	-2.885e+10	-3.584e+10	-4.284e+10	-4.983e+10	-5.74e+10	-5.893e+10	-6.046e+10
2.637e-05	-1.602e+10	-2.074e+10	-2.546e+10	-3.574e+10	-3.747e+10	-3.92e+10	-4.022e+10	-3.986e+10	-3.826e+10	-3.52e+10	-3.214e+10	-2.961e+10	-2.73e+10	-2.499e+10	-1.781e+10	-1.232e+10	-6.833e+09	-2.119e+09	3.29e+09	1.219e+10	1.681e+10	2.157e+10	2.737e+10	3.317e+10	4.573e+10	4.748e+10	4.922e+10	5.051e+10	4.961e+10	4.871e+10	4.288e+10	3.857e+10	3.48e+10	3.149e+10	2.818e+10	1.925e+10	1.24e+10	5.554e+09	-4.006e+08	-7.212e+09	-1.817e+10	-2.367e+10	-2.917e+10	-3.609e+10	-4.308e+10	-5.008e+10	-5.949e+10	-6.101e+10	-6.254e+10
2.661e-05	-1.748e+10	-2.129e+10	-2.56e+10	-3.738e+10	-3.896e+10	-3.861e+10	-3.825e+10	-3.79e+10	-3.641e+10	-3.335e+10	-3.029e+10	-2.722e+10	-2.416e+10	-2.183e+10	-1.61e+10	-1.096e+10	-5.546e+09	-1.366e+08	5.273e+09	1.442e+10	1.905e+10	2.367e+10	2.829e+10	3.337e+10	4.763e+10	4.938e+10	4.873e+10	4.783e+10	4.693e+10	4.603e+10	4.041e+10	3.611e+10	3.18e+10	2.75e+10	2.4e+10	1.715e+10	1.067e+10	3.863e+09	-2.948e+09	-9.759e+09	-2.101e+10	-2.651e+10	-3.201e+10	-3.75e+10	-4.333e+10	-5.032e+10	-6.157e+10	-6.071e+10	-5.898e+10
2.686e-05	-1.92e+10	-2.301e+10	-2.681e+10	-3.743e+10	-3.699e+10	-3.664e+10	-3.628e+10	-3.593e+10	-3.456e+10	-3.15e+10	-2.843e+10	-2.537e+10	-2.231e+10	-1.942e+10	-1.438e+10	-8.973e+09	-3.564e+09	1.846e+09	7.255e+09	1.666e+10	2.128e+10	2.591e+10	3.053e+10	3.515e+10	4.805e+10	4.694e+10	4.604e+10	4.514e+10	4.424e+10	4.334e+10	3.795e+10	3.365e+10	2.934e+10	2.504e+10	2.079e+10	1.494e+10	8.127e+09	1.316e+09	-5.495e+09	-1.231e+10	-2.385e+10	-2.935e+10	-3.484e+10	-4.034e+10	-4.584e+10	-5.045e+10	-5.888e+10	-5.715e+10	-5.542e+10
2.71e-05	-2.092e+10	-2.427e+10	-2.725e+10	-3.62e+10	-3.542e+10	-3.467e+10	-3.432e+10	-3.396e+10	-3.271e+10	-2.964e+10	-2.658e+10	-2.352e+10	-2.117e+10	-1.884e+10	-1.183e+10	-6.802e+09	-1.581e+09	3.828e+09	9.237e+09	1.89e+10	2.352e+10	2.814e+10	3.228e+10	3.563e+10	4.637e+10	4.489e+10	4.341e+10	4.246e+10	4.156e+10	4.066e+10	3.549e+10	3.119e+10	2.688e+10	2.332e+10	1.995e+10	1.146e+10	5.209e+09	-1.231e+09	-8.043e+09	-1.485e+10	-2.669e+10	-3.218e+10	-3.768e+10	-4.279e+10	-4.641e+10	-5.004e+10	-5.628e+10	-5.378e+10	-5.185e+10
2.734e-05	-2.158e+10	-2.455e+10	-2.752e+10	-3.498e+10	-3.419e+10	-3.341e+10	-3.263e+10	-3.199e+10	-3.086e+10	-2.779e+10	-2.525e+10	-2.292e+10	-2.059e+10	-1.827e+10	-9.187e+09	-4.158e+09	8.701e+08	5.898e+09	1.122e+10	2.114e+10	2.562e+10	2.897e+10	3.231e+10	3.566e+10	4.47e+10	4.322e+10	4.173e+10	4.025e+10	3.887e+10	3.797e+10	3.303e+10	2.922e+10	2.585e+10	2.247e+10	1.91e+10	7.942e+09	1.69e+09	-4.562e+09	-1.081e+10	-1.74e+10	-2.952e+10	-3.502e+10	-3.875e+10	-4.238e+10	-4.6e+10	-4.962e+10	-5.406e+10	-5.155e+10	-4.905e+10
2.759e-05	-2.185e+10	-2.483e+10	-2.78e+10	-3.375e+10	-3.297e+10	-3.219e+10	-3.14e+10	-3.062e+10	-2.929e+10	-2.7e+10	-2.467e+10	-2.235e+10	-2.002e+10	-1.77e+10	-6.543e+09	-1.514e+09	3.514e+09	8.542e+09	1.357e+10	2.23e+10	2.565e+10	2.9e+10	3.235e+10	3.57e+10	4.303e+10	4.155e+10	4.006e+10	3.858e+10	3.71e+10	3.723e+10	3.174e+10	2.837e+10	2.5e+10	2.163e+10	1.826e+10	4.424e+09	-1.828e+09	-8.081e+09	-1.433e+10	-2.059e+10	-3.11e+10	-3.472e+10	-3.834e+10	-4.196e+10	-4.559e+10	-4.921e+10	-5.183e+10	-4.933e+10	-4.682e+10
2.783e-05	-2.213e+10	-2.51e+10	-2.808e+10	-3.253e+10	-3.174e+10	-3.096e+10	-3.099e+10	-3.086e+10	-2.858e+10	-2.633e+10	-2.409e+10	-2.177e+10	-1.945e+10	-1.712e+10	-3.899e+09	1.129e+09	6.158e+09	1.051e+10	1.44e+10	2.229e+10	2.567e+10	2.904e+10	3.239e+10	3.573e+10	4.136e+10	3.987e+10	3.839e+10	3.782e+10	3.71e+10	3.639e+10	3.064e+10	2.747e+10	2.415e+10	2.078e+10	1.741e+10	9.053e+08	-5.347e+09	-1.16e+10	-1.711e+10	-2.159e+10	-3.076e+10	-3.434e+10	-3.793e+10	-4.155e+10	-4.518e+10	-4.88e+10	-4.96e+10	-4.71e+10	-4.46e+10
2.808e-05	-2.233e+10	-2.536e+10	-2.835e+10	-3.13e+10	-3.052e+10	-3.064e+10	-3.05e+10	-3.036e+10	-2.787e+10	-2.562e+10	-2.338e+10	-2.113e+10	-1.887e+10	-1.655e+10	-1.255e+09	3.404e+09	7.294e+09	1.118e+10	1.507e+10	2.228e+10	2.566e+10	2.903e+10	3.241e+10	3.577e+10	3.968e+10	3.82e+10	3.77e+10	3.698e+10	3.626e+10	3.554e+10	2.944e+10	2.627e+10	2.31e+10	1.993e+10	1.657e+10	-2.613e+09	-8.591e+09	-1.308e+10	-1.756e+10	-2.205e+10	-3.041e+10	-3.4e+10	-3.758e+10	-4.116e+10	-4.476e+10	-4.839e+10	-4.737e+10	-4.593e+10	-4.431e+10
2.832e-05	-2.25e+10	-2.553e+10	-2.857e+10	-3.043e+10	-3.028e+10	-3.015e+10	-3.001e+10	-2.987e+10	-2.716e+10	-2.491e+10	-2.267e+10	-2.042e+10	-1.817e+10	-1.581e+10	1.849e+08	4.075e+09	7.965e+09	1.185e+10	1.574e+10	2.227e+10	2.565e+10	2.902e+10	3.24e+10	3.577e+10	3.842e+10	3.757e+10	3.685e+10	3.614e+10	3.542e+10	3.47e+10	2.825e+10	2.508e+10	2.191e+10	1.874e+10	1.557e+10	-4.562e+09	-9.049e+09	-1.354e+10	-1.802e+10	-2.251e+10	-3.007e+10	-3.366e+10	-3.724e+10	-4.082e+10	-4.441e+10	-4.791e+10	-4.618e+10	-4.456e+10	-4.294e+10
2.856e-05	-2.267e+10	-2.559e+10	-2.833e+10	-3.105e+10	-3.027e+10	-2.965e+10	-2.951e+10	-2.938e+10	-2.645e+10	-2.421e+10	-2.196e+10	-1.971e+10	-1.606e+10	-1.206e+10	1.601e+09	4.933e+09	8.636e+09	1.253e+10	1.642e+10	2.226e+10	2.564e+10	2.901e+10	3.233e+10	3.54e+10	3.882e+10	3.738e+10	3.601e+10	3.529e+10	3.457e+10	3.386e+10	2.705e+10	2.388e+10	2.071e+10	1.632e+10	1.122e+10	-6.234e+09	-9.914e+09	-1.399e+10	-1.848e+10	-2.297e+10	-2.973e+10	-3.331e+10	-3.69e+10	-4.047e+10	-4.378e+10	-4.71e+10	-4.564e+10	-4.326e+10	-4.157e+10
2.881e-05	-2.251e+10	-2.525e+10	-2.799e+10	-3.168e+10	-3.09e+10	-3.011e+10	-2.933e+10	-2.888e+10	-2.574e+10	-2.35e+10	-2.031e+10	-1.631e+10	-1.231e+10	-8.314e+09	3.239e+09	6.571e+09	9.903e+09	1.323e+10	1.709e+10	2.225e+10	2.563e+10	2.872e+10	3.18e+10	3.488e+10	3.922e+10	3.778e+10	3.635e+10	3.491e+10	3.373e+10	3.301e+10	2.586e+10	2.198e+10	1.688e+10	1.178e+10	6.679e+09	-8.091e+09	-1.177e+10	-1.545e+10	-1.913e+10	-2.342e+10	-2.939e+10	-3.297e+10	-3.635e+10	-3.966e+10	-4.298e+10	-4.629e+10	-4.56e+10	-4.322e+10	-4.083e+10
2.905e-05	-2.217e+10	-2.491e+10	-2.766e+10	-3.23e+10	-3.152e+10	-3.074e+10	-2.996e+10	-2.917e+10	-2.486e+10	-2.057e+10	-1.657e+10	-1.257e+10	-8.567e+09	-4.567e+09	4.876e+09	8.208e+09	1.154e+10	1.487e+10	1.82e+10	2.204e+10	2.512e+10	2.82e+10	3.128e+10	3.436e+10	3.962e+10	3.818e+10	3.675e+10	3.531e+10	3.388e+10	3.226e+10	2.254e+10	1.744e+10	1.234e+10	7.239e+09	2.139e+09	-9.948e+09	-1.363e+10	-1.731e+10	-2.099e+10	-2.466e+10	-2.891e+10	-3.222e+10	-3.554e+10	-3.886e+10	-4.217e+10	-4.549e+10	-4.555e+10	-4.317e+10	-4.079e+10
2.93e-05	-2.183e+10	-2.458e+10	-2.732e+10	-3.293e+10	-3.215e+10	-3.136e+10	-3.057e+10	-2.833e+10	-2.33e+10	-1.804e+10	-1.282e+10	-8.82e+09	-4.82e+09	-8.198e+08	6.514e+09	9.846e+09	1.318e+10	1.655e+10	1.964e+10	2.315e+10	2.518e+10	2.768e+10	3.076e+10	3.384e+10	4.002e+10	3.858e+10	3.715e+10	3.571e+10	3.289e+10	2.98e+10	1.948e+10	1.307e+10	7.799e+09	2.699e+09	-2.402e+09	-1.18e+10	-1.548e+10	-1.916e+10	-2.311e+10	-2.657e+10	-3.035e+10	-3.236e+10	-3.473e+10	-3.805e+10	-4.137e+10	-4.468e+10	-4.551e+10	-4.313e+10	-4.075e+10
2.954e-05	-2.243e+10	-2.433e+10	-2.698e+10	-3.355e+10	-3.277e+10	-3.091e+10	-2.868e+10	-2.644e+10	-2.175e+10	-1.649e+10	-1.122e+10	-5.952e+09	-1.073e+09	2.927e+09	8.152e+09	1.151e+10	1.46e+10	1.768e+10	2.077e+10	2.446e+10	2.648e+10	2.851e+10	3.053e+10	3.332e+10	4.041e+10	3.898e+10	3.66e+10	3.351e+10	3.042e+10	2.734e+10	1.72e+10	1.08e+10	4.394e+09	-1.842e+09	-6.942e+09	-1.366e+10	-1.734e+10	-2.095e+10	-2.44e+10	-2.785e+10	-3.182e+10	-3.383e+10	-3.583e+10	-3.783e+10	-4.056e+10	-4.388e+10	-4.547e+10	-4.235e+10	-3.812e+10
2.979e-05	-2.355e+10	-2.546e+10	-2.736e+10	-3.349e+10	-3.125e+10	-2.902e+10	-2.678e+10	-2.455e+10	-2.02e+10	-1.493e+10	-9.666e+09	-4.399e+09	8.671e+08	6.134e+09	9.561e+09	1.265e+10	1.573e+10	1.882e+10	2.191e+10	2.577e+10	2.779e+10	2.982e+10	3.184e+10	3.386e+10	4.031e+10	3.722e+10	3.413e+10	3.104e+10	2.796e+10	2.487e+10	1.493e+10	8.524e+09	2.119e+09	-4.286e+09	-1.069e+10	-1.533e+10	-1.878e+10	-2.223e+10	-2.569e+10	-2.914e+10	-3.329e+10	-3.529e+10	-3.73e+10	-3.93e+10	-4.131e+10	-4.3e+10	-4.333e+10	-3.911e+10	-3.489e+10
3.003e-05	-2.468e+10	-2.633e+10	-2.709e+10	-3.167e+10	-2.939e+10	-2.713e+10	-2.489e+10	-2.266e+10	-1.865e+10	-1.338e+10	-8.113e+09	-2.847e+09	1.783e+09	6.048e+09	1.106e+10	1.383e+10	1.687e+10	1.996e+10	2.304e+10	2.708e+10	2.91e+10	3.113e+10	3.307e+10	3.355e+10	3.802e+10	3.483e+10	3.167e+10	2.858e+10	2.549e+10	2.241e+10	1.265e+10	6.25e+09	-1.553e+08	-5.353e+09	-1.074e+10	-1.715e+10	-2.02e+10	-2.352e+10	-2.697e+10	-3.042e+10	-3.476e+10	-3.676e+10	-3.877e+10	-4.077e+10	-4.093e+10	-4.084e+10	-4.026e+10	-3.588e+10	-3.166e+10
3.027e-05	-2.472e+10	-2.548e+10	-2.625e+10	-2.986e+10	-2.758e+10	-2.53e+10	-2.301e+10	-2.076e+10	-1.709e+10	-1.183e+10	-6.929e+09	-2.664e+09	1.601e+09	5.866e+09	1.274e+10	1.551e+10	1.828e+10	2.109e+10	2.418e+10	2.839e+10	3.041e+10	3.122e+10	3.17e+10	3.218e+10	3.573e+10	3.254e+10	2.935e+10	2.616e+10	2.303e+10	1.994e+10	1.038e+10	5.588e+09	1.995e+08	-5.189e+09	-1.058e+10	-1.913e+10	-2.218e+10	-2.523e+10	-2.828e+10	-3.171e+10	-3.622e+10	-3.823e+10	-3.895e+10	-3.886e+10	-3.877e+10	-3.868e+10	-3.732e+10	-3.293e+10	-2.853e+10
3.052e-05	-2.387e+10	-2.464e+10	-2.54e+10	-2.805e+10	-2.577e+10	-2.349e+10	-2.12e+10	-1.892e+10	-1.555e+10	-1.138e+10	-7.112e+09	-2.847e+09	1.418e+09	5.683e+09	1.441e+10	1.719e+10	1.996e+10	2.274e+10	2.551e+10	2.89e+10	2.938e+10	2.985e+10	3.033e+10	3.081e+10	3.343e+10	3.025e+10	2.706e+10	2.387e+10	2.069e+10	1.75e+10	1.114e+10	5.752e+09	3.636e+08	-5.024e+09	-1.041e+10	-2.111e+10	-2.416e+10	-2.721e+10	-3.026e+10	-3.331e+10	-3.696e+10	-3.688e+10	-3.679e+10	-3.67e+10	-3.661e+10	-3.652e+10	-3.438e+10	-2.999e+10	-2.56e+10
3.076e-05	-2.302e+10	-2.379e+10	-2.455e+10	-2.624e+10	-2.396e+10	-2.168e+10	-1.939e+10	-1.677e+10	-1.329e+10	-1.044e+10	-7.294e+09	-3.029e+09	1.236e+09	5.501e+09	1.609e+10	1.886e+10	2.164e+10	2.409e+10	2.566e+10	2.806e+10	2.815e+10	2.848e+10	2.896e+10	2.944e+10	3.114e+10	2.796e+10	2.477e+10	2.158e+10	1.802e+10	1.488e+10	9.592e+09	5.916e+09	5.276e+08	-4.86e+09	-1.025e+10	-2.309e+10	-2.614e+10	-2.919e+10	-3.209e+10	-3.346e+10	-3.565e+10	-3.502e+10	-3.463e+10	-3.454e+10	-3.445e+10	-3.436e+10	-3.144e+10	-2.705e+10	-2.266e+10
3.101e-05	-2.244e+10	-2.294e+10	-2.37e+10	-2.443e+10	-2.215e+10	-1.97e+10	-1.749e+10	-1.527e+10	-1.104e+10	-8.18e+09	-5.323e+09	-2.466e+09	1.053e+09	5.318e+09	1.777e+10	2.054e+10	2.211e+10	2.367e+10	2.523e+10	2.737e+10	2.746e+10	2.755e+10	2.764e+10	2.807e+10	2.885e+10	2.567e+10	2.23e+10	1.915e+10	1.601e+10	1.287e+10	6.68e+09	3.067e+09	-5.464e+08	-4.696e+09	-1.008e+10	-2.506e+10	-2.812e+10	-2.978e+10	-3.115e+10	-3.252e+10	-3.444e+10	-3.38e+10	-3.317e+10	-3.253e+10	-3.229e+10	-3.22e+10	-2.851e+10	-2.413e+10	-1.982e+10
3.125e-05	-2.206e+10	-2.255e+10	-2.304e+10	-2.264e+10	-2.042e+10	-1.821e+10	-1.599e+10	-1.377e+10	-8.779e+09	-5.922e+09	-3.066e+09	-2.089e+08	2.648e+09	5.505e+09	1.856e+10	2.012e+10	2.168e+10	2.324e+10	2.48e+10	2.667e+10	2.676e+10	2.685e+10	2.694e+10	2.703e+10	2.658e+10	2.343e+10	2.029e+10	1.715e+10	1.4e+10	1.086e+10	3.767e+09	1.543e+08	-3.459e+09	-7.072e+09	-1.068e+10	-2.61e+10	-2.747e+10	-2.884e+10	-3.021e+10	-3.158e+10	-3.322e+10	-3.259e+10	-3.195e+10	-3.132e+10	-3.068e+10	-3.005e+10	-2.564e+10	-2.133e+10	-1.701e+10
3.149e-05	-2.169e+10	-2.218e+10	-2.264e+10	-2.128e+10	-1.896e+10	-1.671e+10	-1.449e+10	-1.227e+10	-6.522e+09	-3.665e+09	-8.084e+08	2.048e+09	4.755e+09	7.291e+09	1.831e+10	1.97e+10	2.126e+10	2.282e+10	2.438e+10	2.598e+10	2.606e+10	2.615e+10	2.624e+10	2.635e+10	2.456e+10	2.142e+10	1.828e+10	1.514e+10	1.2e+10	8.855e+09	8.551e+08	-2.758e+09	-6.371e+09	-9.772e+09	-1.268e+10	-2.549e+10	-2.658e+10	-2.79e+10	-2.927e+10	-3.064e+10	-3.201e+10	-3.137e+10	-3.074e+10	-3.01e+10	-2.953e+10	-2.898e+10	-2.274e+10	-1.853e+10	-1.421e+10
3.174e-05	-2.129e+10	-2.176e+10	-2.222e+10	-1.994e+10	-1.763e+10	-1.532e+10	-1.3e+10	-1.077e+10	-4.265e+09	-1.408e+09	1.384e+09	3.921e+09	6.457e+09	8.994e+09	1.818e+10	1.957e+10	2.096e+10	2.239e+10	2.395e+10	2.528e+10	2.537e+10	2.547e+10	2.558e+10	2.569e+10	2.254e+10	1.941e+10	1.627e+10	1.313e+10	9.991e+09	6.848e+09	-2.057e+09	-5.645e+09	-8.556e+09	-1.147e+10	-1.438e+10	-2.504e+10	-2.613e+10	-2.721e+10	-2.833e+10	-2.97e+10	-3.08e+10	-3.016e+10	-2.956e+10	-2.902e+10	-2.847e+10	-2.793e+10	-1.971e+10	-1.553e+10	-1.134e+10
3.198e-05	-2.087e+10	-2.134e+10	-2.18e+10	-1.861e+10	-1.63e+10	-1.398e+10	-1.167e+10	-9.356e+09	-2.007e+09	5.5e+08	3.087e+09	5.624e+09	8.16e+09	1.07e+10	1.805e+10	1.944e+10	2.083e+10	2.222e+10	2.361e+10	2.459e+10	2.47e+10	2.481e+10	2.491e+10	2.502e+10	2.053e+10	1.739e+10	1.425e+10	1.111e+10	7.978e+09	4.841e+09	-4.429e+09	-7.34e+09	-1.025e+10	-1.316e+10	-1.607e+10	-2.458e+10	-2.567e+10	-2.676e+10	-2.785e+10	-2.894e+10	-2.96e+10	-2.905e+10	-2.851e+10	-2.796e+10	-2.741e+10	-2.687e+10	-1.668e+10	-1.25e+10	-8.313e+09
3.223e-05	-2.045e+10	-2.092e+10	-2.138e+10	-1.727e+10	-1.496e+10	-1.265e+10	-1.033e+10	-7.957e+09	-1.075e+09	1.947e+09	4.79e+09	7.326e+09	9.863e+09	1.24e+10	1.792e+10	1.931e+10	2.07e+10	2.181e+10	2.329e+10	2.427e+10	2.41e+10	2.414e+10	2.425e+10	2.436e+10	1.851e+10	1.537e+10	1.223e+10	9.098e+09	6.066e+09	3.134e+09	-5.735e+09	-9.034e+09	-1.194e+10	-1.485e+10	-1.777e+10	-2.413e+10	-2.522e+10	-2.63e+10	-2.739e+10	-2.832e+10	-2.886e+10	-2.808e+10	-2.745e+10	-2.69e+10	-2.635e+10	-2.581e+10	-1.365e+10	-9.466e+09	-5.282e+09
3.247e-05	-2.026e+10	-2.05e+10	-2.096e+10	-1.594e+10	-1.363e+10	-1.127e+10	-8.865e+09	-6.457e+09	-2.112e+08	2.81e+09	5.831e+09	8.853e+09	1.157e+10	1.41e+10	1.779e+10	1.918e+10	2.05e+10	2.198e+10	2.347e+10	2.411e+10	2.393e+10	2.375e+10	2.359e+10	2.37e+10	1.649e+10	1.335e+10	1.027e+10	7.336e+09	4.404e+09	1.472e+09	-6.587e+09	-9.983e+09	-1.338e+10	-1.655e+10	-1.946e+10	-2.367e+10	-2.476e+10	-2.579e+10	-2.7e+10	-2.822e+10	-2.82e+10	-2.743e+10	-2.665e+10	-2.587e+10	-2.529e+10	-2.475e+10	-1.062e+10	-6.495e+09	-3.138e+09
3.271e-05	-2.036e+10	-2.053e+10	-2.069e+10	-1.459e+10	-1.218e+10	-9.774e+09	-7.365e+09	-4.957e+09	6.522e+08	3.674e+09	6.695e+09	9.716e+09	1.274e+10	1.576e+10	1.771e+10	1.919e+10	2.068e+10	2.216e+10	2.365e+10	2.395e+10	2.377e+10	2.359e+10	2.341e+10	2.323e+10	1.448e+10	1.154e+10	8.607e+09	5.675e+09	2.743e+09	-1.892e+08	-7.438e+09	-1.083e+10	-1.423e+10	-1.763e+10	-2.102e+10	-2.326e+10	-2.447e+10	-2.569e+10	-2.69e+10	-2.811e+10	-2.755e+10	-2.677e+10	-2.599e+10	-2.521e+10	-2.443e+10	-2.369e+10	-8.255e+09	-4.898e+09	-1.54e+09
3.296e-05	-2.046e+10	-2.063e+10	-1.979e+10	-1.349e+10	-1.076e+10	-8.274e+09	-5.865e+09	-3.457e+09	1.516e+09	4.537e+09	7.558e+09	1.058e+10	1.353e+10	1.631e+10	1.83e+10	1.937e+10	2.085e+10	2.234e+10	2.382e+10	2.378e+10	2.36e+10	2.342e+10	2.324e+10	2.211e+10	1.327e+10	1.001e+10	6.945e+09	4.013e+09	1.081e+09	-1.851e+09	-8.29e+09	-1.169e+10	-1.508e+10	-1.845e+10	-2.16e+10	-2.37e+10	-2.437e+10	-2.558e+10	-2.68e+10	-2.801e+10	-2.689e+10	-2.611e+10	-2.533e+10	-2.456e+10	-2.301e+10	-2.085e+10	-6.835e+09	-3.3e+09	5.74e+07
3.32e-05	-1.986e+10	-1.889e+10	-1.792e+10	-1.254e+10	-9.812e+09	-7.087e+09	-4.365e+09	-1.957e+09	2.379e+09	5.4e+09	8.412e+09	1.119e+10	1.397e+10	1.675e+10	1.934e+10	2.032e+10	2.131e+10	2.252e+10	2.4e+10	2.362e+10	2.344e+10	2.266e+10	2.116e+10	1.966e+10	1.217e+10	8.916e+09	5.659e+09	2.403e+09	-5.803e+08	-3.512e+09	-9.142e+09	-1.254e+10	-1.572e+10	-1.888e+10	-2.203e+10	-2.454e+10	-2.521e+10	-2.588e+10	-2.67e+10	-2.791e+10	-2.623e+10	-2.545e+10	-2.428e+10	-2.212e+10	-1.995e+10	-1.778e+10	-5.753e+09	-2.099e+09	1.556e+09
3.345e-05	-1.799e+10	-1.703e+10	-1.606e+10	-1.158e+10	-8.86e+09	-6.136e+09	-3.411e+09	-6.861e+08	3.242e+09	6.077e+09	8.856e+09	1.164e+10	1.441e+10	1.719e+10	2.038e+10	2.136e+10	2.235e+10	2.334e+10	2.433e+10	2.32e+10	2.17e+10	2.02e+10	1.871e+10	1.721e+10	1.107e+10	7.817e+09	4.56e+09	1.304e+09	-1.953e+09	-5.174e+09	-9.848e+09	-1.3e+10	-1.616e+10	-1.931e+10	-2.247e+10	-2.538e+10	-2.605e+10	-2.672e+10	-2.739e+10	-2.806e+10	-2.555e+10	-2.339e+10	-2.122e+10	-1.905e+10	-1.689e+10	-1.472e+10	-4.671e+09	-1.017e+09	2.638e+09
3.369e-05	-1.613e+10	-1.516e+10	-1.42e+10	-1.063e+10	-7.908e+09	-5.184e+09	-2.459e+09	-1.995e+08	4.484e+09	6.757e+09	9.3e+09	1.208e+10	1.486e+10	1.764e+10	2.142e+10	2.24e+10	2.339e+10	2.438e+10	2.395e+10	2.136e+10	1.928e+10	1.775e+10	1.625e+10	1.475e+10	9.975e+09	6.718e+09	3.461e+09	2.049e+08	-2.539e+09	-5.882e+09	-1.068e+10	-1.344e+10	-1.659e+10	-1.975e+10	-2.29e+10	-2.622e+10	-2.689e+10	-2.756e+10	-2.823e+10	-2.757e+10	-2.335e+10	-2.048e+10	-1.816e+10	-1.599e+10	-1.382e+10	-1.166e+10	-3.589e+09	6.541e+07	3.72e+09
3.394e-05	-1.454e+10	-1.33e+10	-1.233e+10	-9.681e+09	-6.957e+09	-4.486e+09	-1.72e+09	1.047e+09	5.804e+09	8.077e+09	1.035e+10	1.262e+10	1.53e+10	1.808e+10	2.245e+10	2.344e+10	2.342e+10	2.288e+10	2.234e+10	1.99e+10	1.783e+10	1.575e+10	1.38e+10	1.23e+10	8.876e+09	5.619e+09	2.65e+09	-6.921e+08	-4.035e+09	-7.377e+09	-1.221e+10	-1.473e+10	-1.726e+10	-2.018e+10	-2.333e+10	-2.706e+10	-2.773e+10	-2.753e+10	-2.644e+10	-2.536e+10	-2.151e+10	-1.864e+10	-1.577e+10	-1.293e+10	-1.076e+10	-8.596e+09	-2.507e+09	1.147e+09	4.989e+09
3.418e-05	-1.346e+10	-1.204e+10	-1.062e+10	-8.729e+09	-6.006e+09	-3.24e+09	-4.728e+08	2.294e+09	7.124e+09	9.397e+09	1.167e+10	1.394e+10	1.622e+10	1.853e+10	2.289e+10	2.235e+10	2.181e+10	2.127e+10	2.074e+10	1.845e+10	1.638e+10	1.43e+10	1.222e+10	1.015e+10	7.777e+09	4.497e+09	1.155e+09	-2.188e+09	-5.531e+09	-8.873e+09	-1.374e+10	-1.626e+10	-1.878e+10	-2.131e+10	-2.383e+10	-2.75e+10	-2.641e+10	-2.532e+10	-2.424e+10	-2.315e+10	-1.967e+10	-1.68e+10	-1.393e+10	-1.106e+10	-8.185e+09	-5.533e+09	-1.293e+09	2.568e+09	6.429e+09
3.442e-05	-1.237e+10	-1.095e+10	-9.728e+09	-7.282e+09	-4.74e+09	-1.993e+09	7.74e+08	3.541e+09	8.444e+09	1.072e+10	1.299e+10	1.526e+10	1.742e+10	1.883e+10	2.161e+10	2.074e+10	2.021e+10	1.967e+10	1.913e+10	1.7e+10	1.492e+10	1.285e+10	1.077e+10	8.897e+09	5.919e+09	2.916e+09	-3.411e+08	-3.684e+09	-7.026e+09	-1.037e+10	-1.527e+10	-1.779e+10	-2.031e+10	-2.284e+10	-2.41e+10	-2.581e+10	-2.42e+10	-2.311e+10	-2.203e+10	-2.094e+10	-1.783e+10	-1.496e+10	-1.209e+10	-9.218e+09	-6.534e+09	-4.151e+09	3.803e+08	4.008e+09	7.869e+09
3.467e-05	-1.14e+10	-1.025e+10	-9.099e+09	-5.646e+09	-3.103e+09	-5.614e+08	2.021e+09	4.787e+09	9.764e+09	1.204e+10	1.431e+10	1.584e+10	1.725e+10	1.867e+10	2.084e+10	1.982e+10	1.88e+10	1.806e+10	1.753e+10	1.555e+10	1.347e+10	1.15e+10	9.785e+09	8.07e+09	3.834e+09	8.309e+08	-2.172e+09	-5.179e+09	-8.522e+09	-1.186e+10	-1.68e+10	-1.932e+10	-2.093e+10	-2.216e+10	-2.339e+10	-2.468e+10	-2.297e+10	-2.126e+10	-1.982e+10	-1.873e+10	-1.599e+10	-1.312e+10	-1.031e+10	-7.925e+09	-5.542e+09	-3.159e+09	2.755e+09	6.077e+09	9.399e+09
3.491e-05	-1.077e+10	-9.621e+09	-8.469e+09	-4.009e+09	-1.467e+09	1.075e+09	3.618e+09	6.16e+09	1.108e+10	1.284e+10	1.426e+10	1.567e+10	1.709e+10	1.851e+10	2.007e+10	1.905e+10	1.803e+10	1.701e+10	1.599e+10	1.41e+10	1.239e+10	1.067e+10	8.958e+09	7.243e+09	1.749e+09	-1.254e+09	-4.258e+09	-7.261e+09	-1.026e+10	-1.336e+10	-1.776e+10	-1.899e+10	-2.021e+10	-2.144e+10	-2.267e+10	-2.354e+10	-2.183e+10	-2.013e+10	-1.842e+10	-1.672e+10	-1.416e+10	-1.17e+10	-9.317e+09	-6.933e+09	-4.55e+09	-2.167e+09	5.131e+09	8.452e+09	1.177e+10
3.516e-05	-1.014e+10	-8.991e+09	-7.839e+09	-2.372e+09	1.701e+08	2.712e+09	5.254e+09	7.505e+09	1.13e+10	1.268e+10	1.409e+10	1.551e+10	1.693e+10	1.834e+10	1.929e+10	1.827e+10	1.726e+10	1.624e+10	1.583e+10	1.323e+10	1.156e+10	9.845e+09	8.131e+09	6.416e+09	-3.367e+08	-3.34e+09	-6.343e+09	-9.346e+09	-1.212e+10	-1.385e+10	-1.712e+10	-1.827e+10	-1.95e+10	-2.073e+10	-2.196e+10	-2.241e+10	-2.07e+10	-1.899e+10	-1.729e+10	-1.631e+10	-1.289e+10	-1.07e+10	-8.325e+09	-5.941e+09	-3.558e+09	-1.175e+09	7.506e+09	1.083e+10	1.415e+10
3.54e-05	-9.53e+09	-8.361e+09	-7.21e+09	-7.352e+08	1.807e+09	4.281e+09	5.987e+09	7.693e+09	1.118e+10	1.257e+10	1.396e+10	1.535e+10	1.676e+10	1.818e+10	1.852e+10	1.75e+10	1.684e+10	1.605e+10	1.525e+10	1.232e+10	1.065e+10	8.988e+09	7.303e+09	5.589e+09	-2.422e+09	-5.425e+09	-8.428e+09	-1.027e+10	-1.201e+10	-1.374e+10	-1.668e+10	-1.775e+10	-1.882e+10	-2.002e+10	-2.124e+10	-2.127e+10	-1.956e+10	-1.827e+10	-1.683e+10	-1.539e+10	-1.158e+10	-9.382e+09	-7.185e+09	-4.949e+09	-2.566e+09	-1.827e+08	9.881e+09	1.32e+10	1.528e+10
3.564e-05	-8.966e+09	-7.777e+09	-6.587e+09	9.016e+08	2.763e+09	4.469e+09	6.175e+09	7.881e+09	1.107e+10	1.246e+10	1.384e+10	1.523e+10	1.662e+10	1.801e+10	1.786e+10	1.707e+10	1.627e+10	1.548e+10	1.468e+10	1.141e+10	9.744e+09	8.078e+09	6.411e+09	4.745e+09	-4.507e+09	-6.687e+09	-8.422e+09	-1.016e+10	-1.189e+10	-1.363e+10	-1.625e+10	-1.731e+10	-1.838e+10	-1.945e+10	-2.053e+10	-2.023e+10	-1.879e+10	-1.734e+10	-1.59e+10	-1.446e+10	-1.026e+10	-8.067e+09	-5.87e+09	-3.673e+09	-1.476e+09	8.093e+08	1.146e+10	1.309e+10	1.473e+10
3.589e-05	-8.402e+09	-7.213e+09	-5.732e+09	1.389e+09	2.951e+09	4.657e+09	6.363e+09	8.069e+09	1.095e+10	1.234e+10	1.373e+10	1.512e+10	1.651e+10	1.789e+10	1.734e+10	1.649e+10	1.57e+10	1.49e+10	1.411e+10	1.05e+10	8.833e+09	7.167e+09	5.5e+09	3.675e+09	-5.126e+09	-6.599e+09	-8.31e+09	-1.004e+10	-1.178e+10	-1.351e+10	-1.581e+10	-1.688e+10	-1.795e+10	-1.902e+10	-2.015e+10	-1.933e+10	-1.786e+10	-1.642e+10	-1.498e+10	-1.354e+10	-8.949e+09	-6.752e+09	-4.555e+09	-2.358e+09	-1.19e+08	2.27e+09	1.103e+10	1.255e+10	1.418e+10
3.613e-05	-7.687e+09	-5.974e+09	-4.261e+09	1.844e+09	3.396e+09	4.947e+09	6.551e+09	8.257e+09	1.084e+10	1.223e+10	1.362e+10	1.5e+10	1.638e+10	1.777e+10	1.696e+10	1.605e+10	1.515e+10	1.433e+10	1.354e+10	9.589e+09	7.922e+09	6.205e+09	4.134e+09	2.063e+09	-5.468e+09	-6.941e+09	-8.414e+09	-9.932e+09	-1.167e+10	-1.34e+10	-1.537e+10	-1.644e+10	-1.756e+10	-1.871e+10	-1.986e+10	-1.848e+10	-1.7e+10	-1.551e+10	-1.405e+10	-1.261e+10	-7.634e+09	-5.437e+09	-3.24e+09	-8.594e+08	1.53e+09	3.919e+09	1.127e+10	1.246e+10	1.364e+10
3.638e-05	-6.216e+09	-4.503e+09	-2.79e+09	2.299e+09	3.851e+09	5.403e+09	6.954e+09	8.506e+09	1.073e+10	1.211e+10	1.35e+10	1.488e+10	1.626e+10	1.765e+10	1.657e+10	1.567e+10	1.477e+10	1.386e+10	1.296e+10	8.678e+09	6.664e+09	4.594e+09	2.523e+09	4.517e+08	-5.809e+09	-7.282e+09	-8.755e+09	-1.023e+10	-1.17e+10	-1.329e+10	-1.496e+10	-1.611e+10	-1.726e+10	-1.841e+10	-1.956e+10	-1.763e+10	-1.614e+10	-1.466e+10	-1.318e+10	-1.169e+10	-6.318e+09	-3.989e+09	-1.6e+09	7.895e+08	3.179e+09	5.568e+09	1.151e+10	1.27e+10	1.388e+10
3.662e-05	-4.746e+09	-3.033e+09	-1.32e+09	2.755e+09	4.306e+09	5.858e+09	7.41e+09	9.063e+09	1.117e+10	1.206e+10	1.337e+10	1.476e+10	1.614e+10	1.752e+10	1.619e+10	1.528e+10	1.438e+10	1.348e+10	1.218e+10	7.346e+09	5.053e+09	2.982e+09	9.11e+08	-1.16e+09	-6.15e+09	-7.623e+09	-9.096e+09	-1.057e+10	-1.223e+10	-1.389e+10	-1.482e+10	-1.582e+10	-1.697e+10	-1.812e+10	-1.927e+10	-1.678e+10	-1.529e+10	-1.381e+10	-1.232e+10	-1.065e+10	-5.013e+09	-2.34e+09	4.91e+07	2.439e+09	4.828e+09	7.217e+09	1.175e+10	1.294e+10	1.412e+10
3.687e-05	-3.355e+09	-1.562e+09	1.511e+08	3.21e+09	4.762e+09	6.313e+09	8.041e+09	9.737e+09	1.191e+10	1.28e+10	1.368e+10	1.464e+10	1.602e+10	1.74e+10	1.58e+10	1.49e+10	1.378e+10	1.222e+10	1.066e+10	6.27e+09	3.89e+09	1.51e+09	-7.007e+08	-2.772e+09	-6.491e+09	-7.965e+09	-9.438e+09	-1.116e+10	-1.283e+10	-1.449e+10	-1.542e+10	-1.606e+10	-1.669e+10	-1.782e+10	-1.897e+10	-1.593e+10	-1.444e+10	-1.288e+10	-1.095e+10	-9.017e+09	-3.914e+09	-1.207e+09	1.5e+09	4.087e+09	6.477e+09	8.866e+09	1.199e+10	1.318e+10	1.477e+10
3.711e-05	-2.365e+09	-3.747e+08	1.616e+09	3.665e+09	5.323e+09	7.019e+09	8.715e+09	1.041e+10	1.265e+10	1.353e+10	1.442e+10	1.531e+10	1.62e+10	1.728e+10	1.537e+10	1.381e+10	1.226e+10	1.07e+10	9.144e+09	5.194e+09	2.814e+09	4.339e+08	-1.946e+09	-4.326e+09	-6.833e+09	-8.43e+09	-1.01e+10	-1.176e+10	-1.343e+10	-1.51e+10	-1.601e+10	-1.665e+10	-1.729e+10	-1.792e+10	-1.868e+10	-1.508e+10	-1.319e+10	-1.126e+10	-9.321e+09	-7.388e+09	-2.816e+09	-1.09e+08	2.598e+09	5.305e+09	8.012e+09	1.052e+10	1.238e+10	1.382e+10	1.525e+10
3.735e-05	-1.376e+09	6.148e+08	2.457e+09	4.551e+09	5.997e+09	7.692e+09	9.388e+09	1.108e+10	1.338e+10	1.427e+10	1.516e+10	1.605e+10	1.693e+10	1.679e+10	1.392e+10	1.229e+10	1.074e+10	9.181e+09	7.625e+09	4.118e+09	1.738e+09	-6.422e+08	-3.022e+09	-5.3e+09	-7.725e+09	-9.031e+09	-1.07e+10	-1.236e+10	-1.403e+10	-1.57e+10	-1.661e+10	-1.725e+10	-1.788e+10	-1.852e+10	-1.819e+10	-1.355e+10	-1.156e+10	-9.625e+09	-7.692e+09	-5.758e+09	-1.718e+09	9.893e+08	3.696e+09	6.403e+09	9.084e+09	1.13e+10	1.29e+10	1.429e+10	1.573e+10
3.76e-05	-4.333e+08	1.178e+09	2.789e+09	5.798e+09	7.163e+09	8.528e+09	1.006e+10	1.176e+10	1.412e+10	1.501e+10	1.59e+10	1.609e+10	1.57e+10	1.532e+10	1.272e+10	1.098e+10	9.233e+09	7.662e+09	6.106e+09	3.042e+09	6.618e+08	-1.718e+09	-3.667e+09	-5.597e+09	-9.006e+09	-1.028e+10	-1.156e+10	-1.297e+10	-1.463e+10	-1.63e+10	-1.721e+10	-1.784e+10	-1.792e+10	-1.705e+10	-1.618e+10	-1.212e+10	-1.007e+10	-8.024e+09	-6.062e+09	-4.128e+09	-6.194e+08	2.088e+09	4.795e+09	7.116e+09	9.333e+09	1.155e+10	1.415e+10	1.514e+10	1.62e+10
3.784e-05	-1.013e+08	1.51e+09	3.121e+09	7.046e+09	8.411e+09	9.776e+09	1.114e+10	1.251e+10	1.486e+10	1.539e+10	1.501e+10	1.462e+10	1.423e+10	1.385e+10	1.153e+10	9.783e+09	8.039e+09	6.295e+09	4.586e+09	1.966e+09	-1.028e+08	-2.033e+09	-3.964e+09	-5.895e+09	-1.029e+10	-1.156e+10	-1.284e+10	-1.411e+10	-1.539e+10	-1.69e+10	-1.764e+10	-1.677e+10	-1.591e+10	-1.504e+10	-1.418e+10	-1.069e+10	-8.643e+09	-6.594e+09	-4.545e+09	-2.499e+09	4.79e+08	2.93e+09	5.148e+09	7.365e+09	9.582e+09	1.18e+10	1.539e+10	1.638e+10	1.737e+10
3.809e-05	2.306e+08	1.842e+09	3.453e+09	8.293e+09	9.658e+09	1.102e+10	1.239e+10	1.373e+10	1.479e+10	1.392e+10	1.354e+10	1.315e+10	1.276e+10	1.238e+10	1.033e+10	8.588e+09	6.844e+09	5.1e+09	3.88e+09	1.32e+09	-4.002e+08	-2.331e+09	-4.262e+09	-6.192e+09	-1.157e+10	-1.284e+10	-1.412e+10	-1.539e+10	-1.667e+10	-1.691e+10	-1.572e+10	-1.477e+10	-1.39e+10	-1.304e+10	-1.217e+10	-9.261e+09	-7.212e+09	-5.164e+09	-3.115e+09	-1.477e+09	1.342e+09	3.18e+09	5.397e+09	7.614e+09	9.831e+09	1.205e+10	1.664e+10	1.763e+10	1.862e+10
3.833e-05	5.932e+08	2.174e+09	3.785e+09	9.541e+09	1.091e+10	1.227e+10	1.289e+10	1.325e+10	1.416e+10	1.329e+10	1.241e+10	1.168e+10	1.129e+10	1.091e+10	9.137e+09	7.393e+09	5.935e+09	4.495e+09	3.054e+09	3.649e+08	-1.186e+09	-2.737e+09	-4.559e+09	-6.49e+09	-1.285e+10	-1.413e+10	-1.54e+10	-1.597e+10	-1.603e+10	-1.609e+10	-1.485e+10	-1.333e+10	-1.189e+10	-1.103e+10	-1.016e+10	-7.831e+09	-5.782e+09	-3.922e+09	-2.2e+09	-4.72e+08	2.498e+09	4.192e+09	5.886e+09	7.863e+09	1.008e+10	1.23e+10	1.788e+10	1.887e+10	1.926e+10
3.857e-05	1.353e+09	2.717e+09	4.117e+09	1.079e+10	1.167e+10	1.204e+10	1.24e+10	1.277e+10	1.354e+10	1.266e+10	1.179e+10	1.091e+10	1.004e+10	9.435e+09	7.942e+09	6.55e+09	5.11e+09	3.669e+09	2.229e+09	-5.903e+08	-2.141e+09	-3.692e+09	-5.244e+09	-6.795e+09	-1.413e+10	-1.502e+10	-1.508e+10	-1.514e+10	-1.521e+10	-1.527e+10	-1.398e+10	-1.246e+10	-1.094e+10	-9.417e+09	-8.156e+09	-6.4e+09	-4.652e+09	-2.924e+09	-1.195e+09	5.332e+08	3.653e+09	5.348e+09	7.042e+09	8.736e+09	1.043e+10	1.255e+10	1.892e+10	1.844e+10	1.797e+10
3.882e-05	2.112e+09	3.476e+09	4.807e+09	1.084e+10	1.119e+10	1.155e+10	1.192e+10	1.228e+10	1.292e+10	1.204e+10	1.116e+10	1.029e+10	9.413e+09	8.705e+09	7.152e+09	5.724e+09	4.284e+09	2.843e+09	1.403e+09	-1.545e+09	-3.097e+09	-4.648e+09	-6.199e+09	-7.727e+09	-1.421e+10	-1.42e+10	-1.426e+10	-1.432e+10	-1.438e+10	-1.445e+10	-1.31e+10	-1.158e+10	-1.007e+10	-8.545e+09	-7.205e+09	-5.335e+09	-3.647e+09	-1.918e+09	-1.9e+08	1.538e+09	4.809e+09	6.503e+09	8.198e+09	9.892e+09	1.159e+10	1.265e+10	1.763e+10	1.715e+10	1.668e+10
3.906e-05	2.871e+09	4.091e+09	5.305e+09	1.043e+10	1.075e+10	1.108e+10	1.143e+10	1.18e+10	1.229e+10	1.142e+10	1.054e+10	9.765e+09	9.149e+09	8.533e+09	6.197e+09	4.831e+09	3.458e+09	2.017e+09	5.769e+08	-2.501e+09	-4.052e+09	-5.603e+09	-6.864e+09	-8.05e+09	-1.354e+10	-1.351e+10	-1.348e+10	-1.35e+10	-1.356e+10	-1.362e+10	-1.223e+10	-1.071e+10	-9.272e+09	-8.129e+09	-6.985e+09	-4.123e+09	-2.513e+09	-9.039e+08	8.152e+08	2.544e+09	5.965e+09	7.659e+09	9.353e+09	1.061e+10	1.16e+10	1.259e+10	1.656e+10	1.595e+10	1.539e+10
3.931e-05	3.376e+09	4.59e+09	5.804e+09	1.001e+10	1.034e+10	1.066e+10	1.099e+10	1.132e+10	1.167e+10	1.082e+10	1.021e+10	9.593e+09	8.977e+09	8.362e+09	5.242e+09	3.876e+09	2.51e+09	1.144e+09	-2.489e+08	-3.456e+09	-4.814e+09	-6.001e+09	-7.187e+09	-8.374e+09	-1.288e+10	-1.285e+10	-1.282e+10	-1.279e+10	-1.276e+10	-1.28e+10	-1.136e+10	-1.02e+10	-9.052e+09	-7.909e+09	-6.766e+09	-2.911e+09	-1.301e+09	3.081e+08	1.917e+09	3.549e+09	7.12e+09	8.563e+09	9.552e+09	1.054e+10	1.153e+10	1.252e+10	1.55e+10	1.489e+10	1.429e+10
3.955e-05	3.875e+09	5.089e+09	6.303e+09	9.59e+09	9.918e+09	1.025e+10	1.057e+10	1.09e+10	1.109e+10	1.065e+10	1.004e+10	9.421e+09	8.806e+09	8.19e+09	4.287e+09	2.921e+09	1.555e+09	1.885e+08	-1.115e+09	-3.943e+09	-5.138e+09	-6.324e+09	-7.511e+09	-8.697e+09	-1.222e+10	-1.219e+10	-1.216e+10	-1.213e+10	-1.21e+10	-1.165e+10	-1.112e+10	-9.976e+09	-8.833e+09	-7.69e+09	-6.546e+09	-1.699e+09	-8.931e+07	1.52e+09	3.129e+09	4.687e+09	7.53e+09	8.496e+09	9.485e+09	1.047e+10	1.146e+10	1.245e+10	1.444e+10	1.383e+10	1.323e+10
3.979e-05	4.374e+09	5.588e+09	6.802e+09	9.173e+09	9.5e+09	9.828e+09	9.947e+09	1.032e+10	1.052e+10	1.013e+10	9.743e+09	9.25e+09	8.634e+09	8.018e+09	3.331e+09	1.965e+09	6.004e+08	-5.344e+08	-1.669e+09	-4.231e+09	-5.438e+09	-6.645e+09	-7.834e+09	-9.021e+09	-1.156e+10	-1.153e+10	-1.15e+10	-1.121e+10	-1.12e+10	-1.12e+10	-1.019e+10	-9.462e+09	-8.613e+09	-7.47e+09	-6.327e+09	-4.867e+08	1.123e+09	2.732e+09	3.916e+09	5.017e+09	7.535e+09	8.483e+09	9.431e+09	1.041e+10	1.14e+10	1.239e+10	1.338e+10	1.277e+10	1.183e+10
4.004e-05	4.772e+09	6.045e+09	7.301e+09	8.755e+09	9.013e+09	9.385e+09	9.756e+09	1.013e+10	9.958e+09	9.569e+09	9.179e+09	8.79e+09	8.401e+09	7.847e+09	2.376e+09	1.181e+09	4.588e+07	-1.089e+09	-2.224e+09	-4.518e+09	-5.725e+09	-6.933e+09	-8.14e+09	-9.344e+09	-1.09e+10	-1.078e+10	-1.077e+10	-1.076e+10	-1.076e+10	-1.075e+10	-9.248e+09	-8.521e+09	-7.794e+09	-7.067e+09	-6.107e+09	7.253e+08	2.045e+09	3.145e+09	4.246e+09	5.346e+09	7.539e+09	8.487e+09	9.435e+09	1.038e+10	1.133e+10	1.232e+10	1.232e+10	1.158e+10	1.097e+10
4.028e-05	5.167e+09	6.441e+09	7.704e+09	8.539e+09	8.822e+09	9.194e+09	9.565e+09	9.936e+09	9.394e+09	9.005e+09	8.616e+09	8.226e+09	7.837e+09	7.272e+09	1.762e+09	6.262e+08	-5.087e+08	-1.644e+09	-2.778e+09	-4.806e+09	-6.013e+09	-7.22e+09	-8.427e+09	-9.635e+09	-1.044e+10	-1.033e+10	-1.032e+10	-1.032e+10	-1.031e+10	-1.03e+10	-8.307e+09	-7.58e+09	-6.853e+09	-6.126e+09	-5.332e+09	1.274e+09	2.375e+09	3.475e+09	4.575e+09	5.675e+09	7.544e+09	8.492e+09	9.439e+09	1.039e+10	1.134e+10	1.218e+10	1.133e+10	1.072e+10	1.01e+10
4.053e-05	5.562e+09	6.699e+09	7.801e+09	8.71e+09	8.873e+09	9.036e+09	9.374e+09	9.745e+09	8.83e+09	8.441e+09	8.052e+09	7.584e+09	6.829e+09	6.073e+09	1.342e+09	1.296e+08	-1.063e+09	-2.198e+09	-3.333e+09	-5.093e+09	-6.301e+09	-7.508e+09	-8.608e+09	-9.646e+09	-1.029e+10	-1.011e+10	-9.93e+09	-9.868e+09	-9.861e+09	-9.855e+09	-7.366e+09	-6.639e+09	-5.902e+09	-4.961e+09	-4.019e+09	1.603e+09	2.703e+09	3.804e+09	4.904e+09	6.004e+09	7.548e+09	8.496e+09	9.444e+09	1.037e+10	1.115e+10	1.194e+10	1.058e+10	9.889e+09	9.234e+09
4.077e-05	5.695e+09	6.797e+09	7.899e+09	8.881e+09	9.044e+09	9.207e+09	9.37e+09	9.555e+09	8.266e+09	7.877e+09	7.142e+09	6.386e+09	5.63e+09	4.875e+09	9.217e+08	-2.906e+08	-1.503e+09	-2.715e+09	-3.888e+09	-5.381e+09	-6.527e+09	-7.564e+09	-8.602e+09	-9.639e+09	-1.014e+10	-9.96e+09	-9.781e+09	-9.603e+09	-9.425e+09	-9.408e+09	-6.424e+09	-5.53e+09	-4.589e+09	-3.648e+09	-2.706e+09	1.931e+09	3.032e+09	4.132e+09	5.233e+09	6.333e+09	7.552e+09	8.567e+09	9.349e+09	1.013e+10	1.091e+10	1.169e+10	9.848e+09	9.156e+09	8.463e+09
4.102e-05	5.793e+09	6.894e+09	7.996e+09	9.052e+09	9.215e+09	9.378e+09	9.541e+09	9.704e+09	7.67e+09	6.699e+09	5.943e+09	5.188e+09	4.432e+09	3.676e+09	5.015e+08	-7.109e+08	-1.923e+09	-3.136e+09	-4.141e+09	-5.549e+09	-6.52e+09	-7.558e+09	-8.595e+09	-9.633e+09	-9.99e+09	-9.811e+09	-9.633e+09	-9.454e+09	-9.276e+09	-8.828e+09	-5.159e+09	-4.217e+09	-3.276e+09	-2.334e+09	-1.393e+09	2.26e+09	3.36e+09	4.461e+09	5.561e+09	6.662e+09	7.66e+09	8.324e+09	9.105e+09	9.887e+09	1.067e+10	1.145e+10	9.115e+09	8.423e+09	7.73e+09
4.126e-05	5.89e+09	6.992e+09	8.093e+09	9.223e+09	9.386e+09	9.549e+09	9.456e+09	9.011e+09	7.055e+09	5.963e+09	4.871e+09	3.989e+09	3.234e+09	2.478e+09	8.125e+07	-1.131e+09	-2.344e+09	-3.42e+09	-4.624e+09	-6.055e+09	-6.797e+09	-7.552e+09	-8.589e+09	-9.627e+09	-9.841e+09	-9.663e+09	-9.484e+09	-9.174e+09	-8.48e+09	-7.786e+09	-4.417e+09	-3.106e+09	-1.963e+09	-1.021e+09	-7.999e+07	2.589e+09	3.689e+09	4.789e+09	5.764e+09	6.85e+09	7.932e+09	8.416e+09	8.901e+09	9.643e+09	1.042e+10	1.121e+10	8.382e+09	7.69e+09	6.984e+09
4.15e-05	6.386e+09	7.227e+09	8.191e+09	9.393e+09	9.463e+09	9.018e+09	8.573e+09	8.128e+09	6.44e+09	5.348e+09	4.256e+09	3.163e+09	2.071e+09	1.28e+09	-3.39e+08	-1.495e+09	-2.699e+09	-3.903e+09	-5.107e+09	-6.562e+09	-7.304e+09	-8.045e+09	-8.787e+09	-9.62e+09	-9.693e+09	-9.514e+09	-8.826e+09	-8.132e+09	-7.438e+09	-6.744e+09	-3.745e+09	-2.434e+09	-1.124e+09	1.868e+08	1.233e+09	2.917e+09	3.965e+09	5.051e+09	6.137e+09	7.223e+09	8.205e+09	8.689e+09	9.173e+09	9.657e+09	1.018e+10	1.096e+10	7.649e+09	6.824e+09	5.97e+09
4.175e-05	6.936e+09	7.777e+09	8.617e+09	9.094e+09	8.581e+09	8.136e+09	7.691e+09	7.246e+09	5.825e+09	4.733e+09	3.641e+09	2.548e+09	1.456e+09	4.161e+08	-7.74e+08	-1.978e+09	-3.182e+09	-4.386e+09	-5.59e+09	-7.068e+09	-7.81e+09	-8.552e+09	-9.293e+09	-1.004e+10	-9.29e+09	-8.478e+09	-7.784e+09	-7.089e+09	-6.395e+09	-5.701e+09	-3.072e+09	-1.762e+09	-4.515e+08	8.59e+08	2.135e+09	3.255e+09	4.339e+09	5.425e+09	6.511e+09	7.597e+09	8.477e+09	8.961e+09	9.445e+09	9.929e+09	1.041e+10	1.046e+10	6.665e+09	5.81e+09	4.955e+09
4.199e-05	7.486e+09	7.996e+09	8.31e+09	8.653e+09	7.954e+09	7.254e+09	6.809e+09	6.364e+09	5.21e+09	4.118e+09	3.026e+09	1.941e+09	1.015e+09	8.782e+07	-1.55e+09	-2.568e+09	-3.665e+09	-4.869e+09	-6.073e+09	-7.575e+09	-8.316e+09	-9.058e+09	-9.473e+09	-9.512e+09	-8.722e+09	-7.755e+09	-6.787e+09	-6.047e+09	-5.353e+09	-4.659e+09	-2.4e+09	-1.09e+09	2.208e+08	1.34e+09	2.474e+09	3.998e+09	4.871e+09	5.798e+09	6.884e+09	7.97e+09	8.749e+09	9.233e+09	9.717e+09	9.97e+09	9.665e+09	9.359e+09	5.964e+09	4.875e+09	3.94e+09
4.224e-05	7.32e+09	7.634e+09	7.948e+09	8.212e+09	7.513e+09	6.813e+09	6.113e+09	5.481e+09	4.595e+09	3.503e+09	2.54e+09	1.613e+09	6.863e+08	-2.404e+08	-2.356e+09	-3.374e+09	-4.392e+09	-5.41e+09	-6.556e+09	-8.081e+09	-8.684e+09	-8.723e+09	-8.762e+09	-8.801e+09	-8.154e+09	-7.186e+09	-6.219e+09	-5.251e+09	-4.311e+09	-3.617e+09	-1.728e+09	-5.873e+08	5.46e+08	1.679e+09	2.813e+09	4.741e+09	5.614e+09	6.487e+09	7.361e+09	8.344e+09	9.022e+09	9.484e+09	9.179e+09	8.874e+09	8.569e+09	8.263e+09	5.354e+09	4.266e+09	3.178e+09
4.248e-05	6.958e+09	7.272e+09	7.586e+09	7.771e+09	7.072e+09	6.372e+09	5.672e+09	4.973e+09	3.988e+09	3.138e+09	2.212e+09	1.285e+09	3.581e+08	-5.687e+08	-3.161e+09	-4.18e+09	-5.198e+09	-6.216e+09	-7.234e+09	-7.944e+09	-7.973e+09	-8.012e+09	-8.051e+09	-8.09e+09	-7.586e+09	-6.618e+09	-5.65e+09	-4.683e+09	-3.715e+09	-2.98e+09	-1.382e+09	-2.485e+08	8.848e+08	2.018e+09	3.151e+09	5.484e+09	6.357e+09	7.23e+09	8.104e+09	8.977e+09	8.759e+09	8.388e+09	8.083e+09	7.778e+09	7.473e+09	7.167e+09	4.745e+09	3.656e+09	2.568e+09
4.272e-05	6.596e+09	6.91e+09	7.224e+09	7.33e+09	6.631e+09	5.931e+09	5.376e+09	4.702e+09	3.379e+09	2.614e+09	1.849e+09	9.566e+08	2.981e+07	-8.969e+08	-3.967e+09	-4.985e+09	-6.004e+09	-6.572e+09	-6.922e+09	-7.54e+09	-7.403e+09	-7.301e+09	-7.34e+09	-7.38e+09	-7.017e+09	-6.05e+09	-5.082e+09	-4.26e+09	-3.316e+09	-2.371e+09	-7.342e+08	1.75e+08	1.224e+09	2.357e+09	3.49e+09	6.226e+09	7.1e+09	7.973e+09	8.441e+09	8.511e+09	8.155e+09	7.567e+09	6.987e+09	6.682e+09	6.376e+09	6.071e+09	4.135e+09	3.047e+09	1.958e+09
4.297e-05	6.329e+09	6.574e+09	6.863e+09	6.889e+09	6.19e+09	5.575e+09	4.901e+09	4.226e+09	2.77e+09	2.005e+09	1.241e+09	4.758e+08	-2.984e+08	-1.225e+09	-4.773e+09	-5.519e+09	-5.87e+09	-6.22e+09	-6.571e+09	-7.135e+09	-6.998e+09	-6.861e+09	-6.724e+09	-6.669e+09	-6.449e+09	-5.482e+09	-4.596e+09	-3.651e+09	-2.706e+09	-1.761e+09	-6.909e+06	9.023e+08	1.811e+09	2.721e+09	3.829e+09	6.969e+09	7.651e+09	7.721e+09	7.791e+09	7.861e+09	7.55e+09	6.962e+09	6.374e+09	5.786e+09	5.28e+09	4.975e+09	3.525e+09	2.449e+09	1.378e+09
4.321e-05	6.088e+09	6.333e+09	6.577e+09	6.446e+09	5.774e+09	5.1e+09	4.425e+09	3.751e+09	2.161e+09	1.396e+09	6.317e+08	-1.331e+08	-8.979e+08	-1.646e+09	-4.817e+09	-5.168e+09	-5.519e+09	-5.869e+09	-6.22e+09	-6.731e+09	-6.594e+09	-6.456e+09	-6.319e+09	-6.182e+09	-5.856e+09	-4.931e+09	-3.986e+09	-3.041e+09	-2.097e+09	-1.152e+09	7.204e+08	1.63e+09	2.539e+09	3.448e+09	4.357e+09	6.931e+09	7.001e+09	7.071e+09	7.141e+09	7.211e+09	6.945e+09	6.357e+09	5.77e+09	5.182e+09	4.594e+09	4.063e+09	2.941e+09	1.87e+09	7.999e+08
4.346e-05	5.848e+09	6.083e+09	6.308e+09	5.918e+09	5.274e+09	4.625e+09	3.95e+09	3.275e+09	1.552e+09	7.876e+08	2.279e+07	-7.42e+08	-1.407e+09	-2.058e+09	-4.696e+09	-4.885e+09	-5.168e+09	-5.518e+09	-5.869e+09	-6.326e+09	-6.189e+09	-6.052e+09	-5.886e+09	-5.816e+09	-5.115e+09	-4.246e+09	-3.377e+09	-2.432e+09	-1.487e+09	-5.423e+08	1.448e+09	2.357e+09	3.266e+09	3.919e+09	4.469e+09	6.6e+09	6.469e+09	6.421e+09	6.491e+09	6.561e+09	6.341e+09	5.753e+09	5.165e+09	4.605e+09	4.16e+09	3.715e+09	2.182e+09	1.264e+09	2.214e+08
4.37e-05	5.583e+09	5.808e+09	6.033e+09	5.389e+09	4.745e+09	4.101e+09	3.457e+09	2.8e+09	9.435e+08	1.787e+08	-5.163e+08	-1.168e+09	-1.819e+09	-2.47e+09	-4.627e+09	-4.815e+09	-5.003e+09	-5.192e+09	-5.518e+09	-5.922e+09	-5.698e+09	-5.628e+09	-5.559e+09	-5.489e+09	-4.374e+09	-3.505e+09	-2.636e+09	-1.767e+09	-8.775e+08	6.723e+07	2.175e+09	2.923e+09	3.474e+09	4.024e+09	4.575e+09	6.297e+09	6.167e+09	6.037e+09	5.906e+09	5.911e+09	5.736e+09	5.148e+09	4.702e+09	4.257e+09	3.811e+09	3.366e+09	1.338e+09	4.206e+08	-4.971e+08
4.395e-05	5.309e+09	5.534e+09	5.759e+09	4.861e+09	4.217e+09	3.573e+09	2.929e+09	2.285e+09	4.13e+08	-2.773e+08	-9.287e+08	-1.58e+09	-2.231e+09	-2.883e+09	-4.557e+09	-4.745e+09	-4.934e+09	-5.122e+09	-5.31e+09	-5.441e+09	-5.371e+09	-5.301e+09	-5.231e+09	-5.162e+09	-3.633e+09	-2.764e+09	-1.895e+09	-1.026e+09	-1.568e+08	6.545e+08	2.478e+09	3.029e+09	3.58e+09	4.13e+09	4.681e+09	5.995e+09	5.864e+09	5.734e+09	5.604e+09	5.474e+09	5.239e+09	4.798e+09	4.353e+09	3.908e+09	3.463e+09	3.017e+09	4.951e+08	-4.226e+08	-1.34e+09
4.419e-05	5.034e+09	5.259e+09	5.484e+09	4.332e+09	3.688e+09	3.044e+09	2.409e+09	1.862e+09	2.171e+08	-5.592e+08	-1.336e+09	-1.992e+09	-2.644e+09	-3.295e+09	-4.487e+09	-4.676e+09	-4.864e+09	-5.074e+09	-5.286e+09	-5.218e+09	-5.084e+09	-4.974e+09	-4.904e+09	-4.834e+09	-2.892e+09	-2.023e+09	-1.154e+09	-2.849e+08	3.066e+08	8.76e+08	2.559e+09	3.13e+09	3.685e+09	4.236e+09	4.787e+09	5.692e+09	5.562e+09	5.432e+09	5.313e+09	5.218e+09	4.772e+09	4.395e+09	4.004e+09	3.559e+09	3.114e+09	2.669e+09	-3.481e+08	-1.266e+09	-2.184e+09
4.443e-05	4.935e+09	5.013e+09	5.21e+09	3.804e+09	3.16e+09	2.596e+09	2.049e+09	1.502e+09	2.115e+07	-7.551e+08	-1.531e+09	-2.308e+09	-3.056e+09	-3.708e+09	-4.418e+09	-4.617e+09	-4.828e+09	-5.04e+09	-5.252e+09	-5.002e+09	-4.868e+09	-4.734e+09	-4.6e+09	-4.507e+09	-2.151e+09	-1.282e+09	-6.107e+08	-4.133e+07	5.281e+08	1.097e+09	2.63e+09	3.201e+09	3.772e+09	4.342e+09	4.892e+09	5.39e+09	5.262e+09	5.167e+09	5.072e+09	4.977e+09	4.306e+09	3.929e+09	3.551e+09	3.174e+09	2.765e+09	2.32e+09	-1.191e+09	-1.878e+09	-2.323e+09
4.468e-05	4.914e+09	4.992e+09	5.071e+09	3.329e+09	2.782e+09	2.235e+09	1.688e+09	1.141e+09	-1.748e+08	-9.511e+08	-1.727e+09	-2.504e+09	-3.28e+09	-4.056e+09	-4.371e+09	-4.583e+09	-4.795e+09	-5.006e+09	-5.218e+09	-4.785e+09	-4.651e+09	-4.518e+09	-4.384e+09	-4.25e+09	-1.521e+09	-9.586e+08	-3.892e+08	1.802e+08	7.496e+08	1.319e+09	2.7e+09	3.271e+09	3.842e+09	4.413e+09	4.984e+09	5.116e+09	5.021e+09	4.925e+09	4.83e+09	4.735e+09	3.839e+09	3.462e+09	3.085e+09	2.707e+09	2.33e+09	1.932e+09	-1.456e+09	-1.901e+09	-2.346e+09
4.492e-05	4.893e+09	4.863e+09	4.577e+09	2.937e+09	2.409e+09	1.875e+09	1.328e+09	7.81e+08	-3.707e+08	-1.147e+09	-1.923e+09	-2.7e+09	-3.394e+09	-4.056e+09	-4.443e+09	-4.57e+09	-4.761e+09	-4.972e+09	-5.184e+09	-4.568e+09	-4.435e+09	-4.301e+09	-4.124e+09	-3.675e+09	-1.176e+09	-6.776e+08	-1.678e+08	4.016e+08	9.71e+08	1.54e+09	2.77e+09	3.341e+09	3.912e+09	4.373e+09	4.909e+09	4.926e+09	4.794e+09	4.684e+09	4.588e+09	4.493e+09	3.373e+09	2.996e+09	2.618e+09	2.241e+09	1.778e+09	1.312e+09	-1.538e+09	-1.925e+09	-2.369e+09
4.517e-05	4.497e+09	4.211e+09	3.926e+09	2.544e+09	2.016e+09	1.488e+09	9.599e+08	4.206e+08	-5.667e+08	-1.343e+09	-2.068e+09	-2.73e+09	-3.392e+09	-4.054e+09	-4.556e+09	-4.683e+09	-4.81e+09	-4.938e+09	-5.15e+09	-4.352e+09	-4.218e+09	-3.811e+09	-3.362e+09	-2.913e+09	-8.316e+08	-3.331e+08	1.654e+08	6.638e+08	1.193e+09	1.762e+09	2.841e+09	3.232e+09	3.768e+09	4.304e+09	4.84e+09	4.747e+09	4.615e+09	4.484e+09	4.353e+09	4.252e+09	2.906e+09	2.529e+09	2.09e+09	1.624e+09	1.159e+09	6.93e+08	-1.66e+09	-2.048e+09	-2.435e+09
4.541e-05	3.845e+09	3.56e+09	3.274e+09	2.151e+09	1.623e+09	1.095e+09	5.668e+08	3.877e+07	-7.751e+08	-1.404e+09	-2.066e+09	-2.728e+09	-3.389e+09	-4.051e+09	-4.67e+09	-4.797e+09	-4.923e+09	-5.05e+09	-5.177e+09	-3.946e+09	-3.497e+09	-3.048e+09	-2.599e+09	-2.15e+09	-4.871e+08	1.139e+07	5.099e+08	1.008e+09	1.507e+09	2.005e+09	2.627e+09	3.162e+09	3.698e+09	4.234e+09	4.77e+09	4.568e+09	4.436e+09	4.305e+09	4.174e+09	4.042e+09	2.402e+09	1.936e+09	1.47e+09	1.005e+09	5.392e+08	7.355e+07	-1.782e+09	-2.17e+09	-2.557e+09
4.565e-05	3.194e+09	2.908e+09	2.623e+09	1.758e+09	1.23e+09	7.016e+08	1.736e+08	-3.285e+08	-1.165e+09	-1.601e+09	-2.063e+09	-2.725e+09	-3.387e+09	-4.049e+09	-4.783e+09	-4.91e+09	-5.037e+09	-5.034e+09	-4.787e+09	-3.499e+09	-2.834e+09	-2.285e+09	-1.836e+09	-1.387e+09	-1.426e+08	3.559e+08	8.544e+08	1.353e+09	1.838e+09	2.319e+09	2.773e+09	3.104e+09	3.629e+09	4.165e+09	4.7e+09	4.388e+09	4.257e+09	4.126e+09	3.956e+09	3.606e+09	2.029e+09	1.414e+09	8.509e+08	3.853e+08	-8.03e+07	-5.459e+08	-1.904e+09	-2.292e+09	-2.679e+09
4.59e-05	2.68e+09	2.261e+09	1.971e+09	1.365e+09	8.365e+08	3.255e+08	-1.824e+08	-6.903e+08	-1.555e+09	-1.991e+09	-2.426e+09	-2.862e+09	-3.385e+09	-4.047e+09	-4.896e+09	-4.994e+09	-4.746e+09	-4.499e+09	-4.251e+09	-3.11e+09	-2.445e+09	-1.781e+09	-1.116e+09	-6.241e+08	2.019e+08	7.004e+08	1.19e+09	1.671e+09	2.153e+09	2.634e+09	3.059e+09	3.39e+09	3.721e+09	4.095e+09	4.631e+09	4.209e+09	4.078e+09	3.748e+09	3.398e+09	3.048e+09	1.669e+09	1.054e+09	4.391e+08	-1.76e+08	-6.998e+08	-1.165e+09	-2.026e+09	-2.413e+09	-2.798e+09
4.614e-05	2.26e+09	1.841e+09	1.422e+09	9.796e+08	4.717e+08	-3.627e+07	-5.442e+08	-1.052e+09	-1.945e+09	-2.381e+09	-2.816e+09	-3.252e+09	-3.688e+09	-4.123e+09	-4.706e+09	-4.458e+09	-4.211e+09	-3.963e+09	-3.715e+09	-2.721e+09	-2.056e+09	-1.392e+09	-7.271e+08	-6.241e+07	5.425e+08	1.024e+09	1.505e+09	1.986e+09	2.467e+09	2.948e+09	3.346e+09	3.676e+09	4.007e+09	4.338e+09	4.668e+09	3.889e+09	3.54e+09	3.19e+09	2.84e+09	2.491e+09	1.31e+09	6.949e+08	7.974e+07	-5.354e+08	-1.151e+09	-1.757e+09	-2.145e+09	-2.53e+09	-2.916e+09
4.639e-05	1.84e+09	1.437e+09	1.133e+09	5.499e+08	8.72e+07	-3.981e+08	-9.06e+08	-1.414e+09	-2.335e+09	-2.771e+09	-3.207e+09	-3.642e+09	-3.884e+09	-3.971e+09	-4.298e+09	-3.933e+09	-3.675e+09	-3.427e+09	-3.18e+09	-2.332e+09	-1.668e+09	-1.003e+09	-3.382e+08	1.909e+08	9.197e+08	1.363e+09	1.819e+09	2.3e+09	2.781e+09	3.263e+09	3.632e+09	3.963e+09	4.293e+09	4.455e+09	4.351e+09	3.48e+09	3.014e+09	2.632e+09	2.283e+09	1.933e+09	9.506e+08	3.355e+08	-2.796e+08	-8.948e+08	-1.4e+09	-1.891e+09	-2.333e+09	-2.648e+09	-3.033e+09
4.663e-05	1.521e+09	1.217e+09	9.14e+08	1.094e+08	-3.532e+08	-8.159e+08	-1.279e+09	-1.776e+09	-2.725e+09	-3.161e+09	-3.497e+09	-3.583e+09	-3.67e+09	-3.757e+09	-3.966e+09	-3.601e+09	-3.236e+09	-2.892e+09	-2.644e+09	-1.943e+09	-1.279e+09	-7.124e+08	-1.871e+08	3.381e+08	1.299e+09	1.743e+09	2.186e+09	2.63e+09	3.096e+09	3.577e+09	3.918e+09	4.196e+09	4.092e+09	3.988e+09	3.884e+09	3.125e+09	2.659e+09	2.192e+09	1.726e+09	1.376e+09	5.913e+08	-2.387e+07	-5.527e+08	-1.043e+09	-1.534e+09	-2.025e+09	-2.591e+09	-2.895e+09	-3.199e+09
4.688e-05	1.302e+09	9.981e+08	6.948e+08	-3.31e+08	-7.936e+08	-1.256e+09	-1.719e+09	-2.182e+09	-3.109e+09	-3.196e+09	-3.282e+09	-3.369e+09	-3.456e+09	-3.542e+09	-3.634e+09	-3.269e+09	-2.904e+09	-2.539e+09	-2.174e+09	-1.616e+09	-1.09e+09	-5.652e+08	-3.992e+07	4.853e+08	1.678e+09	2.122e+09	2.566e+09	3.01e+09	3.453e+09	3.897e+09	3.833e+09	3.729e+09	3.625e+09	3.521e+09	3.417e+09	2.77e+09	2.304e+09	1.837e+09	1.371e+09	9.044e+08	2.947e+08	-1.961e+08	-6.868e+08	-1.178e+09	-1.668e+09	-2.159e+09	-2.85e+09	-3.154e+09	-3.458e+09
4.712e-05	1.082e+09	7.789e+08	4.755e+08	-7.714e+08	-1.234e+09	-1.697e+09	-2.159e+09	-2.412e+09	-2.98e+09	-3.017e+09	-3.068e+09	-3.155e+09	-3.241e+09	-3.328e+09	-3.301e+09	-2.936e+09	-2.571e+09	-2.21e+09	-1.864e+09	-1.273e+09	-8.978e+08	-4.179e+08	1.073e+08	6.325e+08	2.058e+09	2.501e+09	2.945e+09	3.389e+09	3.61e+09	3.682e+09	3.469e+09	3.262e+09	3.158e+09	3.054e+09	2.951e+09	2.415e+09	1.949e+09	1.482e+09	1.017e+09	6.045e+08	1.94e+06	-3.822e+08	-8.21e+08	-1.312e+09	-1.803e+09	-2.293e+09	-3.108e+09	-3.412e+09	-3.716e+09
4.736e-05	8.707e+08	5.596e+08	2.563e+08	-1.212e+09	-1.674e+09	-2.001e+09	-2.187e+09	-2.373e+09	-2.852e+09	-2.889e+09	-2.926e+09	-2.963e+09	-3.027e+09	-3.113e+09	-2.969e+09	-2.604e+09	-2.256e+09	-1.911e+09	-1.565e+09	-8.662e+08	-4.908e+08	-1.154e+08	2.6e+08	7.798e+08	2.437e+09	2.881e+09	3.201e+09	3.273e+09	3.345e+09	3.417e+09	3.203e+09	2.984e+09	2.765e+09	2.588e+09	2.484e+09	2.06e+09	1.594e+09	1.168e+09	7.557e+08	3.436e+08	-3.173e+08	-7.015e+08	-1.086e+09	-1.47e+09	-1.937e+09	-2.427e+09	-3.367e+09	-3.61e+09	-3.543e+09
4.761e-05	6.667e+08	3.545e+08	4.232e+07	-1.59e+09	-1.776e+09	-1.962e+09	-2.148e+09	-2.335e+09	-2.724e+09	-2.761e+09	-2.798e+09	-2.835e+09	-2.871e+09	-2.908e+09	-2.649e+09	-2.303e+09	-1.957e+09	-1.612e+09	-1.266e+09	-4.592e+08	-8.38e+07	2.916e+08	6.67e+08	1.042e+09	2.792e+09	2.864e+09	2.936e+09	3.008e+09	3.08e+09	3.152e+09	2.936e+09	2.717e+09	2.498e+09	2.279e+09	2.06e+09	1.731e+09	1.319e+09	9.069e+08	4.948e+08	8.267e+07	-6.366e+08	-1.021e+09	-1.405e+09	-1.789e+09	-2.173e+09	-2.562e+09	-3.292e+09	-3.226e+09	-3.159e+09
4.785e-05	4.628e+08	1.506e+08	-1.933e+08	-1.61e+09	-1.753e+09	-1.924e+09	-2.11e+09	-2.296e+09	-2.596e+09	-2.633e+09	-2.67e+09	-2.707e+09	-2.745e+09	-2.785e+09	-2.332e+09	-2.004e+09	-1.658e+09	-1.313e+09	-9.668e+08	-5.221e+07	3.232e+08	6.986e+08	1.074e+09	1.324e+09	2.679e+09	2.651e+09	2.671e+09	2.743e+09	2.815e+09	2.887e+09	2.67e+09	2.451e+09	2.232e+09	2.039e+09	1.884e+09	1.414e+09	1.053e+09	6.46e+08	2.339e+08	-1.783e+08	-9.558e+08	-1.34e+09	-1.724e+09	-2.108e+09	-2.359e+09	-2.536e+09	-2.997e+09	-2.841e+09	-2.775e+09
4.81e-05	2.359e+08	-1.09e+08	-4.54e+08	-1.648e+09	-1.791e+09	-1.933e+09	-2.075e+09	-2.258e+09	-2.468e+09	-2.505e+09	-2.542e+09	-2.582e+09	-2.623e+09	-2.663e+09	-1.999e+09	-1.673e+09	-1.346e+09	-1.014e+09	-6.678e+08	3.548e+08	7.302e+08	1.022e+09	1.242e+09	1.462e+09	2.588e+09	2.56e+09	2.532e+09	2.504e+09	2.55e+09	2.622e+09	2.403e+09	2.184e+09	2.052e+09	1.897e+09	1.741e+09	1.064e+09	7.031e+08	3.42e+08	-2.706e+07	-4.392e+08	-1.275e+09	-1.659e+09	-1.966e+09	-2.143e+09	-2.32e+09	-2.497e+09	-2.83e+09	-2.638e+09	-2.446e+09
4.834e-05	-2.475e+07	-3.697e+08	-7.146e+08	-1.686e+09	-1.829e+09	-1.971e+09	-2.113e+09	-2.255e+09	-2.34e+09	-2.38e+09	-2.42e+09	-2.46e+09	-2.501e+09	-2.541e+09	-1.666e+09	-1.34e+09	-1.014e+09	-6.874e+08	-3.61e+08	7.193e+08	9.395e+08	1.16e+09	1.38e+09	1.6e+09	2.497e+09	2.469e+09	2.441e+09	2.413e+09	2.384e+09	2.358e+09	2.221e+09	2.065e+09	1.91e+09	1.754e+09	1.598e+09	7.148e+08	3.536e+08	-7.514e+06	-3.687e+08	-7.298e+08	-1.572e+09	-1.749e+09	-1.926e+09	-2.103e+09	-2.28e+09	-2.457e+09	-2.664e+09	-2.472e+09	-2.28e+09
4.858e-05	-2.854e+08	-6.303e+08	-9.753e+08	-1.724e+09	-1.867e+09	-2.009e+09	-2.151e+09	-2.291e+09	-2.301e+09	-2.287e+09	-2.298e+09	-2.338e+09	-2.378e+09	-2.419e+09	-1.334e+09	-1.007e+09	-6.809e+08	-3.561e+08	-1.166e+08	8.21e+08	1.073e+09	1.298e+09	1.518e+09	1.738e+09	2.406e+09	2.378e+09	2.35e+09	2.322e+09	2.296e+09	2.274e+09	2.067e+09	1.922e+09	1.767e+09	1.611e+09	1.456e+09	3.653e+08	4.151e+06	-3.57e+08	-7.181e+08	-9.465e+08	-1.562e+09	-1.717e+09	-1.886e+09	-2.063e+09	-2.24e+09	-2.418e+09	-2.497e+09	-2.305e+09	-2.113e+09
4.883e-05	-5.114e+08	-8.91e+08	-1.236e+09	-1.762e+09	-1.905e+09	-2.046e+09	-2.184e+09	-2.323e+09	-2.271e+09	-2.258e+09	-2.245e+09	-2.232e+09	-2.256e+09	-2.297e+09	-1.001e+09	-6.745e+08	-4.132e+08	-1.738e+08	6.568e+07	9.038e+08	1.156e+09	1.408e+09	1.656e+09	1.876e+09	2.315e+09	2.287e+09	2.26e+09	2.238e+09	2.216e+09	2.194e+09	1.897e+09	1.757e+09	1.617e+09	1.469e+09	1.313e+09	1.582e+07	-3.453e+08	-6.152e+08	-8.206e+08	-1.026e+09	-1.561e+09	-1.716e+09	-1.87e+09	-2.025e+09	-2.201e+09	-2.378e+09	-2.331e+09	-2.139e+09	-1.959e+09
4.907e-05	-6.874e+08	-1.081e+09	-1.475e+09	-1.8e+09	-1.939e+09	-2.077e+09	-2.216e+09	-2.354e+09	-2.242e+09	-2.229e+09	-2.216e+09	-2.202e+09	-2.189e+09	-2.176e+09	-7.099e+08	-4.704e+08	-2.31e+08	8.489e+06	2.48e+08	9.866e+08	1.239e+09	1.491e+09	1.743e+09	1.995e+09	2.224e+09	2.202e+09	2.18e+09	2.158e+09	2.136e+09	2.114e+09	1.727e+09	1.587e+09	1.447e+09	1.307e+09	1.167e+09	-2.84e+08	-4.894e+08	-6.947e+08	-9.001e+08	-1.105e+09	-1.56e+09	-1.715e+09	-1.869e+09	-2.024e+09	-2.179e+09	-2.338e+09	-2.173e+09	-1.993e+09	-1.814e+09
4.932e-05	-8.634e+08	-1.257e+09	-1.596e+09	-1.86e+09	-1.975e+09	-2.109e+09	-2.248e+09	-2.386e+09	-2.213e+09	-2.199e+09	-2.186e+09	-2.173e+09	-2.125e+09	-1.957e+09	-5.71e+08	-2.882e+08	-4.87e+07	1.908e+08	4.302e+08	1.069e+09	1.321e+09	1.573e+09	1.825e+09	2.051e+09	2.178e+09	2.131e+09	2.1e+09	2.077e+09	2.055e+09	2.033e+09	1.558e+09	1.418e+09	1.277e+09	1.134e+09	9.406e+08	-3.504e+08	-5.689e+08	-7.742e+08	-9.796e+08	-1.185e+09	-1.559e+09	-1.713e+09	-1.868e+09	-2.023e+09	-2.174e+09	-2.294e+09	-2.017e+09	-1.848e+09	-1.668e+09
4.956e-05	-1.015e+09	-1.33e+09	-1.644e+09	-1.933e+09	-2.048e+09	-2.162e+09	-2.279e+09	-2.418e+09	-2.183e+09	-2.17e+09	-2.157e+09	-1.995e+09	-1.827e+09	-1.659e+09	-4.87e+08	-1.909e+08	1.052e+08	3.73e+08	6.125e+08	1.152e+09	1.404e+09	1.621e+09	1.852e+09	2.084e+09	2.142e+09	2.094e+09	2.047e+09	2e+09	1.975e+09	1.953e+09	1.388e+09	1.248e+09	1.065e+09	8.718e+08	6.784e+08	-4.06e+08	-6.251e+08	-8.443e+08	-1.059e+09	-1.264e+09	-1.558e+09	-1.712e+09	-1.887e+09	-2.007e+09	-2.127e+09	-2.247e+09	-1.837e+09	-1.677e+09	-1.517e+09
4.98e-05	-1.064e+09	-1.378e+09	-1.693e+09	-2.006e+09	-2.121e+09	-2.235e+09	-2.35e+09	-2.465e+09	-2.154e+09	-2.034e+09	-1.866e+09	-1.698e+09	-1.53e+09	-1.362e+09	-4.029e+08	-1.068e+08	1.892e+08	4.853e+08	7.814e+08	1.191e+09	1.422e+09	1.654e+09	1.885e+09	2.116e+09	2.105e+09	2.058e+09	2.011e+09	1.963e+09	1.916e+09	1.873e+09	1.19e+09	9.965e+08	8.031e+08	6.096e+08	4.162e+08	-4.615e+08	-6.807e+08	-8.998e+08	-1.119e+09	-1.338e+09	-1.556e+09	-1.72e+09	-1.84e+09	-1.96e+09	-2.08e+09	-2.2e+09	-1.656e+09	-1.496e+09	-1.337e+09
5.005e-05	-1.112e+09	-1.427e+09	-1.741e+09	-2.079e+09	-2.193e+09	-2.308e+09	-2.423e+09	-2.453e+09	-1.996e+09	-1.762e+09	-1.569e+09	-1.401e+09	-1.233e+09	-1.065e+09	-3.189e+08	-2.279e+07	2.733e+08	5.694e+08	8.868e+08	1.266e+09	1.455e+09	1.686e+09	1.917e+09	2.149e+09	2.069e+09	2.022e+09	1.974e+09	1.927e+09	1.852e+09	1.701e+09	9.657e+08	7.343e+08	5.408e+08	3.474e+08	1.54e+08	-5.171e+08	-7.363e+08	-9.554e+08	-1.175e+09	-1.395e+09	-1.597e+09	-1.679e+09	-1.793e+09	-1.913e+09	-2.033e+09	-2.153e+09	-1.476e+09	-1.316e+09	-1.156e+09
5.029e-05	-1.205e+09	-1.475e+09	-1.789e+09	-2.152e+09	-2.266e+09	-2.349e+09	-2.269e+09	-2.189e+09	-1.812e+09	-1.579e+09	-1.345e+09	-1.112e+09	-9.353e+08	-7.673e+08	-2.348e+08	6.126e+07	3.72e+08	6.93e+08	1.014e+09	1.375e+09	1.563e+09	1.75e+09	1.95e+09	2.181e+09	2.033e+09	1.986e+09	1.938e+09	1.787e+09	1.637e+09	1.487e+09	8.18e+08	5.587e+08	2.994e+08	8.517e+07	-1.083e+08	-5.727e+08	-7.918e+08	-1.012e+09	-1.233e+09	-1.454e+09	-1.615e+09	-1.698e+09	-1.78e+09	-1.866e+09	-1.986e+09	-2.106e+09	-1.296e+09	-1.136e+09	-9.688e+08
5.054e-05	-1.395e+09	-1.628e+09	-1.86e+09	-2.225e+09	-2.164e+09	-2.084e+09	-2.004e+09	-1.924e+09	-1.628e+09	-1.395e+09	-1.162e+09	-9.283e+08	-6.949e+08	-4.7e+08	-1.428e+08	1.782e+08	4.993e+08	8.203e+08	1.141e+09	1.484e+09	1.672e+09	1.859e+09	2.046e+09	2.233e+09	1.997e+09	1.873e+09	1.723e+09	1.573e+09	1.422e+09	1.272e+09	6.703e+08	4.11e+08	1.517e+08	-1.076e+08	-3.669e+08	-6.286e+08	-8.497e+08	-1.071e+09	-1.292e+09	-1.513e+09	-1.634e+09	-1.716e+09	-1.798e+09	-1.881e+09	-1.963e+09	-2.059e+09	-1.111e+09	-9.421e+08	-7.735e+08
5.078e-05	-1.585e+09	-1.818e+09	-1.948e+09	-2.07e+09	-1.901e+09	-1.82e+09	-1.74e+09	-1.659e+09	-1.445e+09	-1.211e+09	-9.779e+08	-7.445e+08	-4.954e+08	-3.172e+08	1.506e+07	3.055e+08	6.265e+08	9.475e+08	1.269e+09	1.593e+09	1.781e+09	1.968e+09	2.155e+09	2.254e+09	1.86e+09	1.667e+09	1.508e+09	1.358e+09	1.208e+09	1.057e+09	5.227e+08	2.634e+08	4.064e+06	-2.552e+08	-4.768e+08	-7.305e+08	-9.086e+08	-1.13e+09	-1.351e+09	-1.572e+09	-1.652e+09	-1.734e+09	-1.817e+09	-1.899e+09	-1.931e+09	-1.853e+09	-9.311e+08	-7.468e+08	-5.782e+08
5.103e-05	-1.716e+09	-1.789e+09	-1.862e+09	-1.96e+09	-1.791e+09	-1.622e+09	-1.475e+09	-1.395e+09	-1.261e+09	-1.028e+09	-7.942e+08	-5.605e+08	-3.823e+08	-2.041e+08	2.298e+08	5.004e+08	7.71e+08	1.075e+09	1.396e+09	1.702e+09	1.889e+09	2.037e+09	2.04e+09	2.044e+09	1.718e+09	1.526e+09	1.333e+09	1.143e+09	9.93e+08	8.427e+08	3.75e+08	1.157e+08	-9.171e+07	-3.268e+08	-5.619e+08	-8.837e+08	-1.051e+09	-1.217e+09	-1.41e+09	-1.631e+09	-1.67e+09	-1.752e+09	-1.827e+09	-1.749e+09	-1.671e+09	-1.593e+09	-8.058e+08	-5.969e+08	-3.88e+08
5.127e-05	-1.63e+09	-1.703e+09	-1.776e+09	-1.849e+09	-1.68e+09	-1.512e+09	-1.343e+09	-1.174e+09	-1.077e+09	-8.039e+08	-6.257e+08	-4.474e+08	-2.692e+08	-9.101e+07	4.446e+08	7.152e+08	9.858e+08	1.256e+09	1.527e+09	1.811e+09	1.824e+09	1.827e+09	1.831e+09	1.834e+09	1.577e+09	1.385e+09	1.192e+09	9.994e+08	8.067e+08	6.281e+08	2.934e+08	5.827e+07	-1.768e+08	-4.12e+08	-6.471e+08	-1.037e+09	-1.204e+09	-1.371e+09	-1.537e+09	-1.704e+09	-1.688e+09	-1.645e+09	-1.567e+09	-1.489e+09	-1.411e+09	-1.333e+09	-6.804e+08	-4.715e+08	-2.626e+08
5.151e-05	-1.544e+09	-1.617e+09	-1.69e+09	-1.739e+09	-1.57e+09	-1.401e+09	-1.232e+09	-1.068e+09	-8.562e+08	-6.884e+08	-5.126e+08	-3.344e+08	-1.561e+08	2.208e+07	6.593e+08	9.299e+08	1.201e+09	1.471e+09	1.604e+09	1.655e+09	1.614e+09	1.617e+09	1.621e+09	1.624e+09	1.436e+09	1.244e+09	1.051e+09	8.583e+08	6.659e+08	4.756e+08	1.88e+08	-2.687e+07	-2.62e+08	-4.971e+08	-7.322e+08	-1.19e+09	-1.357e+09	-1.524e+09	-1.691e+09	-1.759e+09	-1.534e+09	-1.386e+09	-1.307e+09	-1.229e+09	-1.151e+09	-1.073e+09	-5.551e+08	-3.462e+08	-1.373e+08
5.176e-05	-1.466e+09	-1.531e+09	-1.604e+09	-1.629e+09	-1.46e+09	-1.291e+09	-1.138e+09	-9.861e+08	-7.25e+08	-5.572e+08	-3.894e+08	-2.213e+08	-4.304e+07	1.352e+08	8.741e+08	1.145e+09	1.331e+09	1.403e+09	1.475e+09	1.54e+09	1.489e+09	1.438e+09	1.411e+09	1.414e+09	1.295e+09	1.102e+09	9.098e+08	7.192e+08	5.289e+08	3.386e+08	1.839e+07	-1.681e+08	-3.545e+08	-5.822e+08	-8.174e+08	-1.343e+09	-1.51e+09	-1.628e+09	-1.608e+09	-1.588e+09	-1.394e+09	-1.247e+09	-1.099e+09	-9.687e+08	-8.906e+08	-8.125e+08	-4.297e+08	-2.208e+08	-1.825e+07
5.2e-05	-1.419e+09	-1.47e+09	-1.521e+09	-1.518e+09	-1.361e+09	-1.209e+09	-1.057e+09	-9.045e+08	-5.939e+08	-4.261e+08	-2.583e+08	-9.046e+07	7.735e+07	2.483e+08	1.057e+09	1.13e+09	1.202e+09	1.274e+09	1.346e+09	1.425e+09	1.374e+09	1.322e+09	1.271e+09	1.22e+09	1.154e+09	9.627e+08	7.724e+08	5.821e+08	3.918e+08	2.015e+08	-1.513e+08	-3.377e+08	-5.241e+08	-7.106e+08	-9.025e+08	-1.496e+09	-1.477e+09	-1.457e+09	-1.437e+09	-1.416e+09	-1.255e+09	-1.107e+09	-9.599e+08	-8.124e+08	-6.648e+08	-5.525e+08	-3.082e+08	-1.087e+08	9.082e+07
5.225e-05	-1.372e+09	-1.423e+09	-1.465e+09	-1.41e+09	-1.28e+09	-1.128e+09	-9.752e+08	-8.229e+08	-4.627e+08	-2.949e+08	-1.271e+08	4.069e+07	2.085e+08	3.491e+08	9.552e+08	1.001e+09	1.073e+09	1.145e+09	1.217e+09	1.309e+09	1.258e+09	1.207e+09	1.156e+09	1.102e+09	1.001e+09	8.251e+08	6.354e+08	4.451e+08	2.548e+08	6.453e+07	-3.209e+08	-5.073e+08	-6.938e+08	-8.802e+08	-9.843e+08	-1.355e+09	-1.306e+09	-1.286e+09	-1.266e+09	-1.245e+09	-1.116e+09	-9.682e+08	-8.207e+08	-6.731e+08	-5.316e+08	-4.164e+08	-1.914e+08	3.778e+05	1.999e+08
5.249e-05	-1.298e+09	-1.354e+09	-1.41e+09	-1.284e+09	-1.157e+09	-1.031e+09	-8.936e+08	-7.413e+08	-3.316e+08	-1.638e+08	4.024e+06	1.527e+08	2.904e+08	4.28e+08	9.299e+08	9.423e+08	9.546e+08	1.016e+09	1.088e+09	1.194e+09	1.143e+09	1.055e+09	1.042e+09	1.029e+09	8.382e+08	6.626e+08	4.87e+08	3.081e+08	1.178e+08	-7.249e+07	-4.905e+08	-6.77e+08	-8.107e+08	-8.856e+08	-9.604e+08	-1.261e+09	-1.196e+09	-1.131e+09	-1.094e+09	-1.074e+09	-9.765e+08	-8.29e+08	-6.814e+08	-5.655e+08	-4.503e+08	-3.351e+08	-2.459e+07	1.417e+08	3.09e+08
5.273e-05	-1.243e+09	-1.299e+09	-1.355e+09	-1.158e+09	-1.031e+09	-9.044e+08	-7.778e+08	-6.512e+08	-2.005e+08	-4.37e+07	9.395e+07	2.316e+08	3.693e+08	5.069e+08	9.047e+08	9.171e+08	9.294e+08	9.417e+08	9.589e+08	1.078e+09	9.959e+08	9.825e+08	9.692e+08	9.558e+08	6.757e+08	5.001e+08	3.245e+08	1.489e+08	-2.673e+07	-2.095e+08	-6.372e+08	-7.121e+08	-7.869e+08	-8.618e+08	-9.366e+08	-1.168e+09	-1.103e+09	-1.038e+09	-9.728e+08	-9.078e+08	-8.373e+08	-7.146e+08	-5.994e+08	-4.842e+08	-3.689e+08	-2.537e+08	1.423e+08	3.085e+08	4.748e+08
5.298e-05	-1.188e+09	-1.244e+09	-1.3e+09	-1.031e+09	-9.048e+08	-7.782e+08	-6.516e+08	-5.27e+08	-1.178e+08	3.41e+07	1.728e+08	3.105e+08	4.482e+08	5.858e+08	8.795e+08	8.918e+08	9.042e+08	9.165e+08	9.328e+08	9.441e+08	9.23e+08	9.096e+08	8.963e+08	8.829e+08	5.132e+08	3.376e+08	1.62e+08	-1.365e+07	-1.893e+08	-2.866e+08	-6.145e+08	-6.882e+08	-7.631e+08	-8.379e+08	-9.128e+08	-1.075e+09	-1.01e+09	-9.446e+08	-8.795e+08	-8.17e+08	-7.255e+08	-6.332e+08	-5.18e+08	-4.028e+08	-2.876e+08	-1.724e+08	3.091e+08	4.754e+08	6.416e+08
5.322e-05	-1.138e+09	-1.189e+09	-1.245e+09	-9.051e+08	-7.785e+08	-6.519e+08	-5.407e+08	-4.323e+08	-6.364e+07	8.825e+07	2.401e+08	3.894e+08	5.271e+08	6.647e+08	8.543e+08	8.666e+08	8.809e+08	9.007e+08	9.205e+08	8.914e+08	8.664e+08	8.414e+08	8.234e+08	8.1e+08	3.506e+08	1.75e+08	-5.661e+05	-1.199e+08	-2.131e+08	-3.064e+08	-5.979e+08	-6.686e+08	-7.393e+08	-8.141e+08	-8.89e+08	-9.814e+08	-9.163e+08	-8.519e+08	-7.938e+08	-7.357e+08	-5.976e+08	-5.092e+08	-4.209e+08	-3.215e+08	-2.063e+08	-9.106e+07	4.76e+08	6.422e+08	7.4e+08
5.347e-05	-1.117e+09	-1.153e+09	-1.19e+09	-7.789e+08	-6.628e+08	-5.544e+08	-4.46e+08	-3.376e+08	-9.489e+06	1.424e+08	2.943e+08	4.462e+08	5.981e+08	7.436e+08	8.291e+08	8.488e+08	8.686e+08	8.884e+08	9.082e+08	8.386e+08	8.136e+08	7.887e+08	7.637e+08	7.387e+08	1.881e+08	4.686e+07	-4.639e+07	-1.396e+08	-2.329e+08	-3.261e+08	-5.814e+08	-6.521e+08	-7.227e+08	-7.934e+08	-8.651e+08	-8.881e+08	-8.288e+08	-7.707e+08	-7.126e+08	-6.545e+08	-4.696e+08	-3.813e+08	-2.929e+08	-2.046e+08	-1.162e+08	-9.721e+06	6.101e+08	6.418e+08	6.736e+08
5.371e-05	-1.096e+09	-1.132e+09	-1.144e+09	-6.816e+08	-5.681e+08	-4.597e+08	-3.513e+08	-2.429e+08	4.466e+07	1.965e+08	3.484e+08	5.003e+08	6.522e+08	7.74e+08	8.171e+08	8.365e+08	8.563e+08	8.761e+08	8.959e+08	7.859e+08	7.609e+08	7.359e+08	7.11e+08	6.781e+08	1.066e+08	2.711e+07	-6.614e+07	-1.594e+08	-2.526e+08	-3.459e+08	-5.649e+08	-6.355e+08	-7.062e+08	-7.769e+08	-8.393e+08	-8.035e+08	-7.476e+08	-6.895e+08	-6.314e+08	-5.733e+08	-3.417e+08	-2.533e+08	-1.65e+08	-7.663e+07	1.173e+07	6.277e+07	5.455e+08	5.755e+08	6.073e+08
5.396e-05	-1.071e+09	-1.031e+09	-9.898e+08	-5.997e+08	-4.839e+08	-3.682e+08	-2.566e+08	-1.482e+08	9.881e+07	2.507e+08	4.026e+08	5.248e+08	6.428e+08	7.608e+08	8.066e+08	8.253e+08	8.44e+08	8.638e+08	8.836e+08	7.331e+08	7.082e+08	6.832e+08	6.145e+08	5.406e+08	5.975e+07	-1.789e+07	-9.553e+07	-1.791e+08	-2.724e+08	-3.656e+08	-5.484e+08	-6.19e+08	-6.755e+08	-7.398e+08	-8.042e+08	-7.143e+08	-6.608e+08	-6.073e+08	-5.501e+08	-4.92e+08	-2.137e+08	-1.254e+08	-3.703e+07	2.401e+07	7.463e+07	1.253e+08	5.218e+08	5.29e+08	5.41e+08
5.42e-05	-9.17e+08	-8.763e+08	-8.355e+08	-5.177e+08	-4.02e+08	-2.862e+08	-1.705e+08	-5.478e+07	1.53e+08	2.756e+08	3.936e+08	5.115e+08	6.295e+08	7.475e+08	7.961e+08	8.149e+08	8.336e+08	8.523e+08	8.713e+08	6.804e+08	6.247e+08	5.508e+08	4.77e+08	4.031e+08	1.291e+07	-6.473e+07	-1.424e+08	-2.2e+08	-2.977e+08	-3.854e+08	-5.118e+08	-5.761e+08	-6.404e+08	-7.047e+08	-7.69e+08	-6.251e+08	-5.715e+08	-5.18e+08	-4.645e+08	-4.108e+08	-8.579e+07	-1.476e+07	3.587e+07	8.649e+07	1.371e+08	1.877e+08	4.98e+08	5.053e+08	5.125e+08
5.444e-05	-7.627e+08	-7.22e+08	-6.812e+08	-4.357e+08	-3.2e+08	-2.043e+08	-8.854e+07	2.719e+07	1.82e+08	2.623e+08	3.803e+08	4.983e+08	6.163e+08	7.342e+08	7.857e+08	8.044e+08	8.231e+08	8.418e+08	8.394e+08	5.785e+08	4.872e+08	4.133e+08	3.395e+08	2.656e+08	-3.393e+07	-1.116e+08	-1.892e+08	-2.669e+08	-3.445e+08	-4.186e+08	-4.795e+08	-5.409e+08	-6.053e+08	-6.696e+08	-7.339e+08	-5.358e+08	-4.823e+08	-4.288e+08	-3.753e+08	-3.225e+08	-1.417e+07	4.773e+07	9.835e+07	1.49e+08	1.996e+08	2.502e+08	4.743e+08	4.816e+08	4.888e+08
5.469e-05	-6.113e+08	-5.677e+08	-5.269e+08	-3.538e+08	-2.38e+08	-1.223e+08	-1.365e+07	9.176e+07	2.4e+08	3.169e+08	3.939e+08	4.85e+08	6.03e+08	7.21e+08	7.752e+08	7.939e+08	8.067e+08	7.687e+08	7.307e+08	5.006e+08	3.925e+08	2.844e+08	2.02e+08	1.281e+08	-8.077e+07	-1.584e+08	-2.361e+08	-3.113e+08	-3.845e+08	-4.576e+08	-4.939e+08	-5.297e+08	-5.701e+08	-6.344e+08	-6.987e+08	-4.466e+08	-3.931e+08	-3.396e+08	-2.894e+08	-2.395e+08	2.014e+07	8.692e+07	1.537e+08	2.115e+08	2.621e+08	3.127e+08	4.506e+08	4.579e+08	4.646e+08
5.493e-05	-5.281e+08	-4.465e+08	-3.726e+08	-2.718e+08	-1.604e+08	-5.498e+07	5.042e+07	1.558e+08	2.979e+08	3.749e+08	4.518e+08	5.288e+08	6.057e+08	7.077e+08	7.648e+08	7.359e+08	6.979e+08	6.6e+08	6.22e+08	4.226e+08	3.145e+08	2.064e+08	9.837e+07	-9.412e+06	-1.276e+08	-2.041e+08	-2.772e+08	-3.503e+08	-4.235e+08	-4.966e+08	-5.083e+08	-5.441e+08	-5.798e+08	-6.156e+08	-6.636e+08	-3.574e+08	-3.063e+08	-2.563e+08	-2.064e+08	-1.564e+08	5.446e+07	1.212e+08	1.88e+08	2.548e+08	3.216e+08	3.752e+08	4.268e+08	4.328e+08	4.388e+08
5.518e-05	-4.448e+08	-3.632e+08	-2.858e+08	-1.92e+08	-9.632e+07	9.088e+06	1.145e+08	2.199e+08	3.558e+08	4.328e+08	5.098e+08	5.867e+08	6.637e+08	6.965e+08	6.678e+08	6.272e+08	5.892e+08	5.512e+08	5.133e+08	3.446e+08	2.365e+08	1.285e+08	2.039e+07	-8.345e+07	-1.778e+08	-2.431e+08	-3.162e+08	-3.894e+08	-4.625e+08	-5.357e+08	-5.228e+08	-5.585e+08	-5.943e+08	-6.3e+08	-6.364e+08	-2.788e+08	-2.232e+08	-1.733e+08	-1.233e+08	-7.339e+07	8.878e+07	1.556e+08	2.223e+08	2.891e+08	3.559e+08	4.146e+08	4.01e+08	4.07e+08	4.13e+08
5.542e-05	-3.615e+08	-2.996e+08	-2.347e+08	-9.697e+07	-9.383e+06	7.82e+07	1.786e+08	2.84e+08	4.138e+08	4.907e+08	5.677e+08	6.207e+08	6.221e+08	6.234e+08	5.925e+08	5.353e+08	4.805e+08	4.425e+08	4.045e+08	2.666e+08	1.586e+08	5.05e+07	-3.011e+07	-1.187e+08	-2.355e+08	-2.979e+08	-3.603e+08	-4.284e+08	-5.015e+08	-5.747e+08	-5.372e+08	-5.729e+08	-5.977e+08	-5.636e+08	-5.294e+08	-2.262e+08	-1.587e+08	-9.119e+07	-4.029e+07	9.657e+06	1.231e+08	1.899e+08	2.567e+08	3.179e+08	3.75e+08	4.321e+08	3.848e+08	3.849e+08	3.871e+08
5.566e-05	-3.134e+08	-2.485e+08	-1.835e+08	-1.959e+06	8.562e+07	1.732e+08	2.608e+08	3.484e+08	4.717e+08	5.449e+08	5.462e+08	5.476e+08	5.49e+08	5.504e+08	5.173e+08	4.6e+08	4.028e+08	3.455e+08	2.958e+08	1.887e+08	1.116e+08	2.304e+07	-6.554e+07	-1.541e+08	-2.932e+08	-3.556e+08	-4.18e+08	-4.803e+08	-5.427e+08	-6.137e+08	-5.516e+08	-5.249e+08	-4.908e+08	-4.566e+08	-4.224e+08	-1.736e+08	-1.061e+08	-3.86e+07	2.889e+07	9.27e+07	1.574e+08	2.211e+08	2.782e+08	3.354e+08	3.925e+08	4.496e+08	3.691e+08	3.693e+08	3.694e+08
5.591e-05	-2.622e+08	-1.973e+08	-1.323e+08	9.305e+07	1.806e+08	2.682e+08	3.558e+08	4.434e+08	4.854e+08	4.718e+08	4.732e+08	4.746e+08	4.759e+08	4.773e+08	4.42e+08	3.848e+08	3.275e+08	2.703e+08	2.14e+08	1.534e+08	7.618e+07	-1.24e+07	-1.01e+08	-1.895e+08	-3.509e+08	-4.133e+08	-4.757e+08	-5.38e+08	-6.004e+08	-6.12e+08	-4.522e+08	-4.18e+08	-3.838e+08	-3.497e+08	-3.155e+08	-1.21e+08	-5.35e+07	1.399e+07	8.148e+07	1.49e+08	1.973e+08	2.386e+08	2.957e+08	3.529e+08	4.1e+08	4.671e+08	3.535e+08	3.536e+08	3.537e+08
5.615e-05	-2.111e+08	-1.461e+08	-8.118e+07	1.881e+08	2.756e+08	3.632e+08	4.125e+08	4.275e+08	4.465e+08	4.283e+08	4.101e+08	4.015e+08	4.029e+08	4.042e+08	3.668e+08	3.095e+08	2.523e+08	1.991e+08	1.461e+08	6.259e+07	5.901e+06	-5.079e+07	-1.364e+08	-2.25e+08	-4.086e+08	-4.71e+08	-5.334e+08	-5.66e+08	-5.489e+08	-5.318e+08	-3.884e+08	-3.288e+08	-2.769e+08	-2.427e+08	-2.085e+08	-6.839e+07	-9.008e+05	6.659e+07	1.34e+08	2.014e+08	2.462e+08	2.84e+08	3.218e+08	3.704e+08	4.275e+08	4.846e+08	3.378e+08	3.379e+08	3.311e+08
5.64e-05	-1.324e+08	-8.417e+07	-3.002e+07	2.831e+08	3.517e+08	3.667e+08	3.816e+08	3.966e+08	4.075e+08	3.893e+08	3.711e+08	3.529e+08	3.347e+08	3.312e+08	2.915e+08	2.372e+08	1.842e+08	1.312e+08	7.822e+07	-2.821e+07	-8.49e+07	-1.416e+08	-1.983e+08	-2.604e+08	-4.663e+08	-5.199e+08	-5.028e+08	-4.858e+08	-4.687e+08	-4.516e+08	-3.259e+08	-2.663e+08	-2.066e+08	-1.47e+08	-1.016e+08	-1.58e+07	5.166e+07	1.191e+08	1.865e+08	2.539e+08	2.951e+08	3.329e+08	3.708e+08	4.086e+08	4.464e+08	5.021e+08	3.221e+08	2.902e+08	2.565e+08
5.664e-05	-5.228e+07	-4.027e+06	4.411e+07	3.125e+08	3.208e+08	3.358e+08	3.508e+08	3.658e+08	3.686e+08	3.504e+08	3.322e+08	3.14e+08	2.957e+08	2.806e+08	2.224e+08	1.694e+08	1.164e+08	6.336e+07	1.036e+07	-1.19e+08	-1.757e+08	-2.324e+08	-2.891e+08	-3.458e+08	-4.725e+08	-4.397e+08	-4.226e+08	-4.056e+08	-3.885e+08	-3.715e+08	-2.634e+08	-2.038e+08	-1.441e+08	-8.45e+07	-2.878e+07	3.839e+07	1.041e+08	1.716e+08	2.39e+08	3.064e+08	3.44e+08	3.819e+08	4.197e+08	4.575e+08	4.953e+08	4.863e+08	2.494e+08	2.156e+08	1.819e+08
5.688e-05	2.786e+07	6.023e+07	8.696e+07	3.112e+08	3.092e+08	3.073e+08	3.2e+08	3.35e+08	3.296e+08	3.114e+08	2.932e+08	2.762e+08	2.65e+08	2.538e+08	1.491e+08	9.92e+07	4.849e+07	-4.508e+06	-5.751e+07	-2.098e+08	-2.665e+08	-3.232e+08	-3.453e+08	-3.436e+08	-4.398e+08	-3.954e+08	-3.511e+08	-3.254e+08	-3.083e+08	-2.913e+08	-2.009e+08	-1.412e+08	-8.197e+07	-3.615e+07	9.668e+06	1.069e+08	1.651e+08	2.24e+08	2.915e+08	3.589e+08	3.929e+08	4.308e+08	4.686e+08	4.77e+08	4.477e+08	4.183e+08	2.09e+08	1.524e+08	1.072e+08
5.713e-05	7.634e+07	1.031e+08	1.298e+08	3.098e+08	3.079e+08	3.059e+08	3.039e+08	3.042e+08	2.906e+08	2.724e+08	2.606e+08	2.495e+08	2.383e+08	2.271e+08	7.573e+07	2.587e+07	-2.398e+07	-7.383e+07	-1.254e+08	-3.006e+08	-3.381e+08	-3.364e+08	-3.347e+08	-3.331e+08	-4.07e+08	-3.627e+08	-3.184e+08	-2.741e+08	-2.298e+08	-2.111e+08	-1.384e+08	-8.934e+07	-4.352e+07	2.296e+06	4.811e+07	1.754e+08	2.336e+08	2.918e+08	3.5e+08	4.114e+08	4.419e+08	4.677e+08	4.384e+08	4.09e+08	3.797e+08	3.503e+08	1.74e+08	1.175e+08	6.098e+07
5.737e-05	1.192e+08	1.459e+08	1.727e+08	3.085e+08	3.065e+08	3.046e+08	3.026e+08	3.006e+08	2.763e+08	2.451e+08	2.339e+08	2.227e+08	2.116e+08	2.004e+08	2.398e+06	-4.746e+07	-9.731e+07	-1.472e+08	-1.946e+08	-3.297e+08	-3.276e+08	-3.259e+08	-3.242e+08	-3.225e+08	-3.742e+08	-3.299e+08	-2.856e+08	-2.413e+08	-1.97e+08	-1.545e+08	-9.671e+07	-5.089e+07	-5.075e+06	4.074e+07	8.656e+07	2.44e+08	3.021e+08	3.603e+08	4.185e+08	4.767e+08	4.362e+08	3.997e+08	3.704e+08	3.41e+08	3.116e+08	2.823e+08	1.391e+08	8.257e+07	2.605e+07
5.762e-05	1.62e+08	1.888e+08	2.155e+08	3.071e+08	3.052e+08	3.032e+08	3.006e+08	2.97e+08	2.574e+08	2.385e+08	2.195e+08	1.96e+08	1.848e+08	1.737e+08	-7.093e+07	-1.208e+08	-1.706e+08	-1.946e+08	-2.125e+08	-3.227e+08	-3.19e+08	-3.154e+08	-3.137e+08	-3.12e+08	-3.415e+08	-2.972e+08	-2.529e+08	-2.094e+08	-1.686e+08	-1.278e+08	-5.318e+07	-1.017e+07	3.337e+07	7.919e+07	1.25e+08	3.125e+08	3.707e+08	4.289e+08	4.433e+08	4.363e+08	3.987e+08	3.52e+08	3.052e+08	2.73e+08	2.436e+08	2.142e+08	1.042e+08	4.764e+07	-8.538e+06
5.786e-05	1.883e+08	2.26e+08	2.583e+08	3.058e+08	3.036e+08	3e+08	2.964e+08	2.928e+08	2.386e+08	2.196e+08	2.007e+08	1.817e+08	1.627e+08	1.47e+08	-1.443e+08	-1.767e+08	-1.946e+08	-2.125e+08	-2.305e+08	-3.157e+08	-3.12e+08	-3.083e+08	-3.046e+08	-3.015e+08	-3.087e+08	-2.644e+08	-2.235e+08	-1.827e+08	-1.419e+08	-1.011e+08	-1.03e+07	3.272e+07	7.573e+07	1.187e+08	1.634e+08	3.81e+08	4.124e+08	4.054e+08	3.983e+08	3.912e+08	3.613e+08	3.145e+08	2.677e+08	2.21e+08	1.756e+08	1.462e+08	6.923e+07	1.54e+07	-3.796e+07
5.811e-05	2.121e+08	2.498e+08	2.875e+08	3.038e+08	2.994e+08	2.958e+08	2.922e+08	2.886e+08	2.197e+08	2.008e+08	1.818e+08	1.628e+08	1.439e+08	1.199e+08	-1.767e+08	-1.946e+08	-2.125e+08	-2.305e+08	-2.484e+08	-3.087e+08	-3.05e+08	-3.013e+08	-2.975e+08	-2.938e+08	-2.759e+08	-2.377e+08	-1.968e+08	-1.56e+08	-1.152e+08	-7.439e+07	3.258e+07	7.56e+07	1.186e+08	1.616e+08	2.016e+08	3.751e+08	3.674e+08	3.603e+08	3.532e+08	3.462e+08	3.238e+08	2.771e+08	2.303e+08	1.835e+08	1.367e+08	9.788e+07	3.934e+07	-1.403e+07	-6.739e+07
5.835e-05	2.36e+08	2.732e+08	3.043e+08	3.043e+08	2.979e+08	2.916e+08	2.88e+08	2.843e+08	2.009e+08	1.819e+08	1.63e+08	1.435e+08	1.074e+08	7.123e+07	-1.801e+08	-2.071e+08	-2.305e+08	-2.484e+08	-2.663e+08	-3.017e+08	-2.979e+08	-2.942e+08	-2.923e+08	-2.925e+08	-2.393e+08	-2.042e+08	-1.69e+08	-1.293e+08	-8.851e+07	-4.769e+07	7.546e+07	1.185e+08	1.615e+08	1.876e+08	2.118e+08	3.546e+08	3.335e+08	3.153e+08	3.082e+08	3.011e+08	2.864e+08	2.396e+08	1.928e+08	1.506e+08	1.171e+08	8.359e+07	-3.929e+05	-4.645e+07	-9.682e+07
5.859e-05	2.572e+08	2.883e+08	3.194e+08	3.049e+08	2.985e+08	2.921e+08	2.858e+08	2.801e+08	1.82e+08	1.631e+08	1.31e+08	9.489e+07	5.874e+07	2.258e+07	-1.821e+08	-2.092e+08	-2.362e+08	-2.632e+08	-2.842e+08	-2.946e+08	-2.917e+08	-2.919e+08	-2.921e+08	-2.923e+08	-2.027e+08	-1.676e+08	-1.324e+08	-9.729e+07	-6.181e+07	-2.099e+07	1.183e+08	1.494e+08	1.736e+08	1.978e+08	2.22e+08	3.34e+08	3.13e+08	2.919e+08	2.708e+08	2.561e+08	2.49e+08	2.034e+08	1.699e+08	1.364e+08	1.028e+08	6.93e+07	-4.256e+07	-8.862e+07	-1.347e+08
5.884e-05	2.723e+08	3.034e+08	3.346e+08	3.055e+08	2.991e+08	2.927e+08	2.863e+08	2.8e+08	1.608e+08	1.185e+08	8.24e+07	4.624e+07	1.009e+07	-2.606e+07	-1.842e+08	-2.112e+08	-2.382e+08	-2.653e+08	-2.923e+08	-3.063e+08	-2.915e+08	-2.917e+08	-2.918e+08	-2.92e+08	-1.661e+08	-1.31e+08	-9.583e+07	-6.069e+07	-2.556e+07	6.133e+06	1.354e+08	1.596e+08	1.838e+08	2.08e+08	2.322e+08	3.135e+08	2.924e+08	2.714e+08	2.503e+08	2.292e+08	2.097e+08	1.891e+08	1.556e+08	1.221e+08	8.855e+07	5.502e+07	-8.473e+07	-1.308e+08	-1.768e+08
5.908e-05	2.874e+08	3.186e+08	3.497e+08	3.06e+08	2.996e+08	2.933e+08	2.815e+08	2.524e+08	1.341e+08	8.539e+07	3.669e+07	-2.406e+06	-3.856e+07	-7.471e+07	-1.862e+08	-2.132e+08	-2.403e+08	-2.687e+08	-2.978e+08	-2.99e+08	-3e+08	-2.914e+08	-2.916e+08	-2.917e+08	-1.295e+08	-9.437e+07	-5.923e+07	-2.519e+07	9.759e+05	2.714e+07	1.417e+08	1.685e+08	1.939e+08	2.181e+08	2.423e+08	2.93e+08	2.719e+08	2.508e+08	2.324e+08	2.16e+08	1.832e+08	1.588e+08	1.344e+08	1.078e+08	7.426e+07	4.073e+07	-1.269e+08	-1.73e+08	-2.184e+08
5.933e-05	3.1e+08	3.357e+08	3.649e+08	3.066e+08	3.002e+08	2.718e+08	2.427e+08	2.136e+08	1.074e+08	5.868e+07	9.983e+06	-3.871e+07	-8.721e+07	-1.234e+08	-1.882e+08	-2.161e+08	-2.453e+08	-2.744e+08	-3.035e+08	-2.917e+08	-2.927e+08	-2.938e+08	-2.948e+08	-2.915e+08	-9.29e+07	-5.777e+07	-3.035e+07	-4.181e+06	2.198e+07	4.815e+07	1.472e+08	1.74e+08	2.009e+08	2.277e+08	2.525e+08	2.724e+08	2.528e+08	2.364e+08	2.2e+08	2.036e+08	1.567e+08	1.323e+08	1.079e+08	8.347e+07	5.997e+07	2.644e+07	-1.691e+08	-1.879e+08	-1.983e+08
5.957e-05	3.345e+08	3.602e+08	3.86e+08	2.923e+08	2.62e+08	2.33e+08	2.039e+08	1.748e+08	8.067e+07	3.197e+07	-1.673e+07	-6.542e+07	-1.141e+08	-1.609e+08	-1.927e+08	-2.218e+08	-2.509e+08	-2.8e+08	-3.091e+08	-2.843e+08	-2.854e+08	-2.864e+08	-2.875e+08	-2.886e+08	-6.396e+07	-3.55e+07	-9.338e+06	1.683e+07	4.299e+07	6.916e+07	1.527e+08	1.795e+08	2.064e+08	2.332e+08	2.598e+08	2.567e+08	2.404e+08	2.24e+08	2.076e+08	1.912e+08	1.302e+08	1.058e+08	8.138e+07	5.697e+07	3.257e+07	1.018e+07	-1.575e+08	-1.679e+08	-1.783e+08
5.981e-05	3.59e+08	3.689e+08	3.593e+08	2.703e+08	2.316e+08	1.941e+08	1.651e+08	1.36e+08	5.395e+07	5.259e+06	-4.344e+07	-9.213e+07	-1.304e+08	-1.723e+08	-2.102e+08	-2.313e+08	-2.565e+08	-2.857e+08	-3.148e+08	-2.77e+08	-2.781e+08	-2.791e+08	-2.727e+08	-2.517e+08	-5.472e+07	-2.184e+07	1.104e+07	3.783e+07	6.4e+07	9.016e+07	1.581e+08	1.85e+08	2.119e+08	2.34e+08	2.545e+08	2.392e+08	2.258e+08	2.115e+08	1.951e+08	1.788e+08	1.037e+08	7.929e+07	5.488e+07	3.146e+07	1.098e+07	-9.51e+06	-1.464e+08	-1.502e+08	-1.583e+08
6.006e-05	3.418e+08	3.322e+08	3.226e+08	2.483e+08	2.096e+08	1.709e+08	1.322e+08	9.719e+07	2.935e+07	-2.145e+07	-5.804e+07	-9.993e+07	-1.418e+08	-1.837e+08	-2.299e+08	-2.51e+08	-2.72e+08	-2.931e+08	-3.204e+08	-2.697e+08	-2.692e+08	-2.481e+08	-2.271e+08	-2.061e+08	-4.548e+07	-1.26e+07	2.027e+07	5.315e+07	8.501e+07	1.112e+08	1.636e+08	1.877e+08	2.082e+08	2.286e+08	2.491e+08	2.215e+08	2.081e+08	1.947e+08	1.813e+08	1.663e+08	7.72e+07	5.279e+07	3.225e+07	1.177e+07	-8.719e+06	-2.92e+07	-1.38e+08	-1.418e+08	-1.456e+08
6.03e-05	3.051e+08	2.955e+08	2.859e+08	2.263e+08	1.876e+08	1.489e+08	1.102e+08	7.146e+07	2.552e+07	-2.757e+07	-6.946e+07	-1.113e+08	-1.532e+08	-1.951e+08	-2.496e+08	-2.707e+08	-2.917e+08	-3.128e+08	-3.339e+08	-2.446e+08	-2.236e+08	-2.026e+08	-1.815e+08	-1.605e+08	-3.624e+07	-3.367e+06	2.951e+07	6.239e+07	9.527e+07	1.277e+08	1.618e+08	1.823e+08	2.028e+08	2.233e+08	2.437e+08	2.039e+08	1.905e+08	1.771e+08	1.637e+08	1.503e+08	5.497e+07	3.304e+07	1.256e+07	-7.928e+06	-2.841e+07	-4.89e+07	-1.297e+08	-1.335e+08	-1.373e+08
6.055e-05	2.684e+08	2.588e+08	2.491e+08	2.043e+08	1.656e+08	1.269e+08	8.82e+07	4.978e+07	1.141e+07	-4.794e+07	-8.178e+07	-1.228e+08	-1.647e+08	-2.065e+08	-2.693e+08	-2.904e+08	-3.114e+08	-3.148e+08	-3.036e+08	-2.224e+08	-1.879e+08	-1.57e+08	-1.36e+08	-1.15e+08	-2.701e+07	5.87e+06	3.875e+07	7.162e+07	1.029e+08	1.341e+08	1.611e+08	1.782e+08	1.974e+08	2.179e+08	2.384e+08	1.862e+08	1.728e+08	1.594e+08	1.453e+08	1.304e+08	4.621e+07	1.953e+07	-7.138e+06	-2.762e+07	-4.811e+07	-6.859e+07	-1.213e+08	-1.251e+08	-1.289e+08
6.079e-05	2.448e+08	2.246e+08	2.124e+08	1.823e+08	1.436e+08	1.051e+08	6.671e+07	2.829e+07	-1.01e+07	-7.339e+07	-1.072e+08	-1.411e+08	-1.761e+08	-2.18e+08	-2.89e+08	-3.011e+08	-2.898e+08	-2.786e+08	-2.674e+08	-2.005e+08	-1.66e+08	-1.315e+08	-9.697e+07	-6.938e+07	-1.777e+07	1.511e+07	4.68e+07	7.806e+07	1.093e+08	1.406e+08	1.616e+08	1.787e+08	1.958e+08	2.129e+08	2.33e+08	1.686e+08	1.548e+08	1.399e+08	1.25e+08	1.101e+08	3.746e+07	1.077e+07	-1.591e+07	-4.259e+07	-6.78e+07	-8.829e+07	-1.13e+08	-1.168e+08	-1.207e+08
6.104e-05	2.265e+08	2.063e+08	1.862e+08	1.605e+08	1.221e+08	8.364e+07	4.522e+07	6.801e+06	-3.161e+07	-9.884e+07	-1.327e+08	-1.665e+08	-2.004e+08	-2.337e+08	-2.76e+08	-2.648e+08	-2.536e+08	-2.424e+08	-2.312e+08	-1.787e+08	-1.441e+08	-1.096e+08	-7.509e+07	-4.056e+07	-8.081e+06	2.198e+07	5.324e+07	8.449e+07	1.157e+08	1.47e+08	1.622e+08	1.793e+08	1.964e+08	2.135e+08	2.306e+08	1.495e+08	1.346e+08	1.196e+08	1.047e+08	8.978e+07	2.87e+07	2.017e+06	-2.467e+07	-5.135e+07	-7.803e+07	-1.017e+08	-1.048e+08	-1.087e+08	-1.126e+08
6.128e-05	2.081e+08	1.89e+08	1.74e+08	1.298e+08	9.668e+07	6.215e+07	2.373e+07	-1.469e+07	-5.311e+07	-1.243e+08	-1.581e+08	-1.92e+08	-2.076e+08	-2.172e+08	-2.487e+08	-2.31e+08	-2.174e+08	-2.062e+08	-1.95e+08	-1.568e+08	-1.223e+08	-8.774e+07	-5.3e+07	-2.817e+07	7.042e+06	3.334e+07	5.967e+07	9.093e+07	1.222e+08	1.534e+08	1.627e+08	1.798e+08	1.97e+08	2.028e+08	2.032e+08	1.334e+08	1.159e+08	9.933e+07	8.441e+07	6.949e+07	1.994e+07	-6.74e+06	-3.342e+07	-5.72e+07	-7.745e+07	-9.771e+07	-9.646e+07	-1.005e+08	-1.044e+08
6.152e-05	1.942e+08	1.792e+08	1.642e+08	9.913e+07	6.598e+07	3.284e+07	-3.139e+05	-3.618e+07	-7.46e+07	-1.497e+08	-1.72e+08	-1.816e+08	-1.911e+08	-2.007e+08	-2.238e+08	-2.061e+08	-1.884e+08	-1.707e+08	-1.588e+08	-1.349e+08	-1.004e+08	-7.1e+07	-4.617e+07	-2.134e+07	2.217e+07	4.846e+07	7.476e+07	1.011e+08	1.286e+08	1.599e+08	1.633e+08	1.737e+08	1.741e+08	1.745e+08	1.749e+08	1.176e+08	1.001e+08	8.263e+07	6.515e+07	4.919e+07	1.119e+07	-1.55e+07	-3.291e+07	-5.317e+07	-7.342e+07	-9.368e+07	-8.809e+07	-9.21e+07	-9.611e+07
6.177e-05	1.844e+08	1.694e+08	1.543e+08	6.844e+07	3.529e+07	2.143e+06	-3.101e+07	-6.416e+07	-9.283e+07	-1.459e+08	-1.555e+08	-1.651e+08	-1.746e+08	-1.842e+08	-1.989e+08	-1.812e+08	-1.635e+08	-1.458e+08	-1.281e+08	-1.138e+08	-8.9e+07	-6.417e+07	-3.934e+07	-1.451e+07	3.729e+07	6.359e+07	8.989e+07	1.162e+08	1.425e+08	1.658e+08	1.45e+08	1.454e+08	1.458e+08	1.462e+08	1.466e+08	1.018e+08	8.43e+07	6.683e+07	4.935e+07	3.188e+07	1.002e+07	-8.631e+06	-2.889e+07	-4.914e+07	-6.94e+07	-8.965e+07	-7.973e+07	-8.374e+07	-8.775e+07
6.201e-05	1.746e+08	1.595e+08	1.445e+08	3.775e+07	4.601e+06	-2.855e+07	-6.17e+07	-7.528e+07	-8.769e+07	-1.322e+08	-1.39e+08	-1.485e+08	-1.581e+08	-1.677e+08	-1.74e+08	-1.563e+08	-1.386e+08	-1.227e+08	-1.094e+08	-9.252e+07	-7.659e+07	-5.734e+07	-3.251e+07	-7.683e+06	5.241e+07	7.871e+07	1.05e+08	1.313e+08	1.387e+08	1.431e+08	1.256e+08	1.19e+08	1.175e+08	1.179e+08	1.182e+08	8.598e+07	6.85e+07	5.103e+07	3.389e+07	1.746e+07	-1.72e+06	-1.302e+07	-2.486e+07	-4.511e+07	-6.537e+07	-8.562e+07	-7.137e+07	-7.538e+07	-7.938e+07
6.226e-05	1.568e+08	1.489e+08	1.347e+08	7.058e+06	-2.609e+07	-4.531e+07	-5.773e+07	-7.015e+07	-8.256e+07	-1.207e+08	-1.274e+08	-1.341e+08	-1.416e+08	-1.512e+08	-1.491e+08	-1.319e+08	-1.186e+08	-1.053e+08	-9.199e+07	-7.012e+07	-5.419e+07	-3.826e+07	-2.232e+07	-8.539e+05	6.753e+07	9.383e+07	1.072e+08	1.116e+08	1.16e+08	1.203e+08	1.096e+08	1.03e+08	9.633e+07	8.97e+07	8.993e+07	7.018e+07	5.275e+07	3.631e+07	1.988e+07	3.44e+06	-1.346e+07	-2.476e+07	-3.606e+07	-4.736e+07	-6.134e+07	-8.159e+07	-6.301e+07	-6.389e+07	-6.221e+07
6.25e-05	1.345e+08	1.266e+08	1.187e+08	-1.535e+07	-2.777e+07	-4.018e+07	-5.26e+07	-6.502e+07	-7.743e+07	-1.091e+08	-1.159e+08	-1.226e+08	-1.293e+08	-1.36e+08	-1.279e+08	-1.146e+08	-1.013e+08	-8.794e+07	-7.462e+07	-4.772e+07	-3.178e+07	-1.585e+07	7.941e+04	1.601e+07	7.693e+07	8.012e+07	8.448e+07	8.884e+07	9.319e+07	9.755e+07	9.358e+07	8.695e+07	8.032e+07	7.368e+07	6.705e+07	5.517e+07	3.873e+07	2.23e+07	5.86e+06	-1.058e+07	-2.52e+07	-3.65e+07	-4.78e+07	-5.91e+07	-7.04e+07	-4.638e+07	-4.74e+07	-4.573e+07	-4.405e+07
6.274e-05	1.122e+08	1.042e+08	9.578e+07	-1.714e+07	-2.526e+07	-3.505e+07	-4.747e+07	-5.989e+07	-7.23e+07	-9.76e+07	-1.043e+08	-1.11e+08	-1.167e+08	-1.217e+08	-1.073e+08	-9.66e+07	-8.39e+07	-7.058e+07	-5.726e+07	-2.531e+07	-9.38e+06	6.552e+06	2.189e+07	2.502e+07	6.895e+07	6.487e+07	6.172e+07	6.608e+07	7.043e+07	7.479e+07	7.757e+07	7.094e+07	6.43e+07	5.548e+07	5.138e+07	3.677e+07	2.318e+07	8.279e+06	-8.157e+06	-2.459e+07	-3.694e+07	-4.824e+07	-5.954e+07	-7.084e+07	-4.326e+07	-3.5e+07	-2.891e+07	-2.301e+07	-2.589e+07
6.299e-05	8.937e+07	8.095e+07	7.252e+07	-1.951e+07	-2.763e+07	-3.574e+07	-4.386e+07	-5.475e+07	-6.717e+07	-8.606e+07	-9.212e+07	-9.709e+07	-1.021e+08	-1.07e+08	-8.535e+07	-7.465e+07	-6.395e+07	-5.321e+07	-3.99e+07	-2.908e+06	1.302e+07	1.911e+07	2.224e+07	2.537e+07	6.096e+07	5.688e+07	5.281e+07	4.873e+07	4.768e+07	5.203e+07	6.156e+07	4.904e+07	4.494e+07	4.085e+07	3.675e+07	1.773e+07	4.146e+06	-9.44e+06	-2.303e+07	-3.861e+07	-4.868e+07	-5.998e+07	-4.839e+07	-4.013e+07	-3.187e+07	-2.361e+07	-1.756e+07	-1.165e+07	-5.745e+06
6.323e-05	6.611e+07	5.769e+07	4.927e+07	-2.188e+07	-3e+07	-3.811e+07	-4.623e+07	-5.435e+07	-6.235e+07	-7.251e+07	-7.748e+07	-8.245e+07	-8.742e+07	-9.239e+07	-6.34e+07	-5.27e+07	-4.2e+07	-3.13e+07	-2.06e+07	1.32e+07	1.634e+07	1.947e+07	2.26e+07	2.573e+07	5.297e+07	4.889e+07	4.482e+07	4.074e+07	3.667e+07	3.259e+07	3.851e+07	3.441e+07	3.031e+07	2.622e+07	2.212e+07	-1.301e+06	-1.489e+07	-2.847e+07	-4.206e+07	-5.565e+07	-5.361e+07	-4.527e+07	-3.701e+07	-2.875e+07	-2.049e+07	-1.223e+07	-6.2e+06	-2.947e+05	5.611e+06
6.348e-05	4.285e+07	3.443e+07	2.601e+07	-2.425e+07	-3.237e+07	-4.048e+07	-4.86e+07	-5.474e+07	-6.028e+07	-6.104e+07	-6.284e+07	-6.781e+07	-7.278e+07	-7.775e+07	-4.146e+07	-3.076e+07	-2.006e+07	-1.14e+07	-9.793e+06	1.309e+07	1.654e+07	1.982e+07	2.295e+07	2.609e+07	4.498e+07	4.09e+07	3.683e+07	3.275e+07	2.896e+07	2.53e+07	2.469e+07	1.989e+07	1.568e+07	1.159e+07	7.49e+06	-2.034e+07	-3.392e+07	-4.751e+07	-5.388e+07	-5.001e+07	-4.41e+07	-3.476e+07	-2.562e+07	-1.736e+07	-9.101e+06	-8.403e+05	5.156e+06	1.106e+07	1.697e+07
6.372e-05	2.676e+07	1.117e+07	2.747e+06	-2.662e+07	-3.474e+07	-4.159e+07	-4.713e+07	-5.267e+07	-5.821e+07	-5.288e+07	-5.414e+07	-5.539e+07	-5.814e+07	-6.311e+07	-1.951e+07	-8.806e+06	-6.719e+06	-5.116e+06	-3.512e+06	1.289e+07	1.634e+07	1.979e+07	2.323e+07	2.644e+07	3.699e+07	3.292e+07	2.9e+07	2.534e+07	2.168e+07	1.802e+07	1.129e+07	6.49e+06	1.69e+06	-3.044e+06	-7.14e+06	-3.937e+07	-5.296e+07	-4.915e+07	-4.528e+07	-4.14e+07	-3.459e+07	-2.526e+07	-1.592e+07	-6.59e+06	2.284e+06	1.055e+07	1.651e+07	2.162e+07	2.514e+07
6.396e-05	1.642e+07	5.903e+05	-1.524e+07	-2.844e+07	-3.398e+07	-3.952e+07	-4.506e+07	-5.06e+07	-5.614e+07	-4.472e+07	-4.597e+07	-4.723e+07	-4.849e+07	-4.974e+07	-3.646e+06	-2.042e+06	-4.387e+05	1.165e+06	2.768e+06	1.269e+07	1.614e+07	1.959e+07	2.304e+07	2.648e+07	2.905e+07	2.539e+07	2.173e+07	1.806e+07	1.44e+07	1.074e+07	-2.109e+06	-6.909e+06	-1.171e+07	-1.651e+07	-2.131e+07	-4.83e+07	-4.442e+07	-4.055e+07	-3.667e+07	-3.279e+07	-2.508e+07	-1.575e+07	-6.413e+06	2.919e+06	1.225e+07	2.143e+07	2.538e+07	2.89e+07	3.242e+07
6.421e-05	6.086e+06	-9.747e+06	-2.186e+07	-2.752e+07	-3.227e+07	-3.745e+07	-4.299e+07	-4.853e+07	-5.407e+07	-3.655e+07	-3.781e+07	-3.907e+07	-3.93e+07	-3.801e+07	1.907e+06	4.174e+06	5.842e+06	7.446e+06	9.049e+06	1.25e+07	1.594e+07	1.939e+07	2.284e+07	2.666e+07	2.062e+07	1.762e+07	1.445e+07	1.079e+07	7.125e+06	3.463e+06	-1.551e+07	-2.031e+07	-2.511e+07	-4.371e+07	-4.537e+07	-4.646e+07	-3.78e+07	-3.194e+07	-2.806e+07	-2.419e+07	-1.557e+07	-6.237e+06	3.096e+06	1.243e+07	1.945e+07	2.607e+07	3.298e+07	3.621e+07	3.97e+07
6.445e-05	-2.667e+06	-1.372e+07	-2.477e+07	-2.683e+07	-3.158e+07	-3.633e+07	-4.108e+07	-4.646e+07	-5.2e+07	-2.839e+07	-2.933e+07	-2.804e+07	-2.675e+07	-2.546e+07	7.031e+06	9.298e+06	1.156e+07	1.373e+07	1.533e+07	1.23e+07	1.575e+07	2.169e+07	2.354e+07	2.538e+07	1.218e+07	9.182e+06	6.183e+06	3.184e+06	-1.533e+05	-3.815e+06	-2.891e+07	-4.099e+07	-4.266e+07	-4.432e+07	-4.598e+07	-4.621e+07	-3.755e+07	-2.89e+07	-2.024e+07	-1.558e+07	-6.06e+06	3.272e+06	1.086e+07	1.748e+07	2.41e+07	3.072e+07	4.078e+07	4.401e+07	4.723e+07
6.47e-05	-5.577e+06	-1.663e+07	-2.768e+07	-2.615e+07	-3.089e+07	-3.564e+07	-4.039e+07	-4.514e+07	-4.993e+07	-1.807e+07	-1.678e+07	-1.549e+07	-1.42e+07	-1.292e+07	1.216e+07	1.442e+07	1.669e+07	1.896e+07	2.122e+07	1.673e+07	1.857e+07	2.041e+07	2.226e+07	2.41e+07	3.743e+06	7.44e+05	-2.255e+06	-5.254e+06	-8.254e+06	-1.125e+07	-3.994e+07	-4.16e+07	-4.327e+07	-4.493e+07	-4.659e+07	-4.595e+07	-3.73e+07	-2.864e+07	-1.999e+07	-1.133e+07	2.26e+06	8.88e+06	1.55e+07	2.212e+07	2.874e+07	3.536e+07	4.858e+07	5.181e+07	5.503e+07
6.494e-05	-8.487e+06	-1.954e+07	-3.059e+07	-2.546e+07	-3.021e+07	-3.495e+07	-3.97e+07	-4.044e+07	-3.832e+07	-7.762e+06	-4.233e+06	-2.946e+06	-1.659e+06	-3.713e+05	1.728e+07	1.955e+07	2.181e+07	2.408e+07	2.638e+07	1.931e+07	1.827e+07	1.913e+07	2.097e+07	2.282e+07	-4.695e+06	-7.694e+06	-1.069e+07	-1.369e+07	-3.533e+07	-3.967e+07	-4.134e+07	-4.222e+07	-4.388e+07	-4.554e+07	-4.72e+07	-4.57e+07	-3.705e+07	-2.839e+07	-1.973e+07	-1.027e+07	3.339e+06	1.209e+07	2.014e+07	2.676e+07	3.338e+07	4e+07	5.638e+07	5.961e+07	6.283e+07
6.519e-05	-1.658e+07	-2.245e+07	-3.35e+07	-2.477e+07	-2.952e+07	-3.216e+07	-3.004e+07	-2.791e+07	-2.579e+07	-8.135e+05	3.686e+06	8.185e+06	1.089e+07	1.217e+07	2.24e+07	2.467e+07	2.696e+07	2.926e+07	3.156e+07	2.304e+07	2.201e+07	2.097e+07	1.993e+07	2.153e+07	-1.313e+07	-1.613e+07	-2.871e+07	-3.304e+07	-3.738e+07	-4.172e+07	-4.333e+07	-4.42e+07	-4.508e+07	-4.615e+07	-4.782e+07	-4.545e+07	-3.679e+07	-2.758e+07	-1.806e+07	-8.535e+06	4.253e+06	1.301e+07	2.176e+07	3.051e+07	3.803e+07	4.465e+07	6.418e+07	6.521e+07	6.2e+07
6.543e-05	-3.068e+07	-3.53e+07	-3.992e+07	-2.389e+07	-2.176e+07	-1.963e+07	-1.751e+07	-1.538e+07	-1.325e+07	6.135e+06	1.063e+07	1.513e+07	1.963e+07	2.413e+07	2.754e+07	2.984e+07	3.214e+07	3.444e+07	3.673e+07	2.678e+07	2.575e+07	2.471e+07	2.367e+07	2.263e+07	-2.157e+07	-2.642e+07	-3.076e+07	-3.509e+07	-3.943e+07	-4.377e+07	-4.532e+07	-4.619e+07	-4.707e+07	-4.794e+07	-4.881e+07	-4.489e+07	-3.536e+07	-2.584e+07	-1.632e+07	-6.797e+06	5.167e+06	1.392e+07	2.267e+07	3.143e+07	4.018e+07	4.893e+07	6.672e+07	6.352e+07	6.031e+07
6.567e-05	-4.478e+07	-4.94e+07	-4.546e+07	-1.95e+07	-1.109e+07	-7.101e+06	-4.974e+06	-2.848e+06	-7.212e+05	1.308e+07	1.758e+07	2.208e+07	2.73e+07	3.153e+07	3.356e+07	3.502e+07	3.732e+07	3.961e+07	4.191e+07	3.052e+07	2.948e+07	2.845e+07	2.741e+07	-2.272e+06	-2.386e+07	-2.837e+07	-3.28e+07	-3.714e+07	-4.148e+07	-4.581e+07	-4.731e+07	-4.819e+07	-4.906e+07	-4.98e+07	-5.003e+07	-4.35e+07	-3.369e+07	-2.41e+07	-1.458e+07	-5.058e+06	6.081e+06	1.483e+07	2.359e+07	3.234e+07	5.272e+07	5.818e+07	5.822e+07	6.182e+07	5.862e+07
6.592e-05	-5.339e+07	-4.681e+07	-4.022e+07	-1.789e+07	-9.481e+06	-1.071e+06	7.338e+06	9.684e+06	1.181e+07	2.003e+07	2.453e+07	3.042e+07	3.466e+07	3.89e+07	4.032e+07	4.171e+07	4.31e+07	4.479e+07	4.709e+07	3.426e+07	3.322e+07	1.668e+07	5.311e+06	-6.061e+06	-2.561e+07	-3.012e+07	-3.463e+07	-3.914e+07	-4.353e+07	-4.786e+07	-4.93e+07	-5.018e+07	-5.038e+07	-5.061e+07	-5.084e+07	-4.226e+07	-3.245e+07	-2.264e+07	-1.284e+07	-3.319e+06	6.996e+06	1.575e+07	3.891e+07	4.437e+07	4.983e+07	5.53e+07	5.536e+07	5.422e+07	5.308e+07
6.616e-05	-4.816e+07	-4.158e+07	-3.499e+07	-1.628e+07	-7.875e+06	5.346e+05	8.944e+06	1.735e+07	2.434e+07	2.931e+07	3.354e+07	3.778e+07	4.202e+07	4.626e+07	4.708e+07	4.847e+07	4.986e+07	5.125e+07	5.264e+07	3.564e+07	2.426e+07	1.289e+07	1.521e+06	-9.851e+06	-2.736e+07	-3.186e+07	-3.637e+07	-4.088e+07	-4.539e+07	-4.99e+07	-5.073e+07	-5.096e+07	-5.119e+07	-5.142e+07	-5.165e+07	-4.102e+07	-3.121e+07	-2.14e+07	-1.16e+07	-1.788e+06	7.91e+06	3.056e+07	3.602e+07	4.149e+07	4.695e+07	5.242e+07	5.249e+07	5.136e+07	5.022e+07
6.641e-05	-4.293e+07	-3.635e+07	-2.976e+07	-1.468e+07	-6.269e+06	2.141e+06	1.055e+07	1.932e+07	2.865e+07	3.582e+07	4.091e+07	4.515e+07	4.939e+07	5.363e+07	5.383e+07	5.523e+07	5.662e+07	5.801e+07	4.102e+07	3.136e+07	2.041e+07	9.103e+06	-2.269e+06	-1.364e+07	-2.91e+07	-3.361e+07	-3.812e+07	-4.263e+07	-4.711e+07	-5.148e+07	-5.119e+07	-5.177e+07	-5.2e+07	-5.223e+07	-5.247e+07	-3.978e+07	-2.997e+07	-2.016e+07	-1.036e+07	1.587e+07	2.374e+07	2.817e+07	3.314e+07	3.861e+07	4.407e+07	4.953e+07	4.963e+07	4.849e+07	4.735e+07
6.665e-05	-3.851e+07	-3.112e+07	-2.453e+07	-1.307e+07	-4.663e+06	3.848e+06	1.319e+07	2.253e+07	3.186e+07	4.036e+07	4.622e+07	5.209e+07	5.675e+07	6.099e+07	6.059e+07	6.198e+07	5.249e+07	4.514e+07	3.778e+07	2.683e+07	1.588e+07	4.932e+06	-6.058e+06	-1.743e+07	-3.085e+07	-3.536e+07	-3.987e+07	-4.424e+07	-4.861e+07	-5.298e+07	-5.126e+07	-5.192e+07	-5.258e+07	-5.305e+07	-5.328e+07	-3.854e+07	-2.873e+07	-3.262e+05	6.501e+06	1.333e+07	2.266e+07	2.709e+07	3.152e+07	3.595e+07	4.119e+07	4.665e+07	4.676e+07	4.562e+07	4.416e+07
6.689e-05	-3.547e+07	-2.762e+07	-1.978e+07	-1.147e+07	-2.28e+06	7.059e+06	1.64e+07	2.574e+07	3.508e+07	4.489e+07	5.076e+07	5.662e+07	6.249e+07	6.835e+07	6.397e+07	5.662e+07	4.926e+07	4.19e+07	3.455e+07	2.231e+07	1.136e+07	4.08e+05	-1.054e+07	-2.149e+07	-3.26e+07	-3.701e+07	-4.138e+07	-4.575e+07	-5.012e+07	-5.449e+07	-5.133e+07	-5.199e+07	-5.265e+07	-5.331e+07	-5.397e+07	-1.652e+07	-9.695e+06	-2.868e+06	3.959e+06	1.079e+07	2.157e+07	2.6e+07	3.043e+07	3.486e+07	3.929e+07	4.377e+07	4.362e+07	4.217e+07	4.071e+07
6.714e-05	-3.242e+07	-2.458e+07	-1.797e+07	-6.994e+06	1.084e+06	1.027e+07	1.961e+07	2.895e+07	3.829e+07	4.943e+07	5.53e+07	6.116e+07	6.702e+07	6.77e+07	6.048e+07	5.338e+07	4.603e+07	3.867e+07	3.131e+07	1.779e+07	6.835e+06	-4.116e+06	-1.507e+07	-2.423e+07	-3.485e+07	-3.872e+07	-4.289e+07	-4.726e+07	-5.163e+07	-5.6e+07	-5.14e+07	-5.206e+07	-5.272e+07	-5.338e+07	-5.02e+07	-1.639e+07	-1.214e+07	-5.41e+06	1.417e+06	8.245e+06	2.049e+07	2.492e+07	2.935e+07	3.378e+07	3.709e+07	4.14e+07	4.08e+07	3.872e+07	3.727e+07
6.738e-05	-3.05e+07	-2.434e+07	-1.819e+07	-1.59e+06	6.487e+06	1.457e+07	2.282e+07	3.216e+07	4.15e+07	5.397e+07	5.983e+07	6.193e+07	6.261e+07	6.329e+07	5.664e+07	4.963e+07	4.262e+07	3.543e+07	2.808e+07	1.326e+07	2.311e+06	-7.107e+06	-1.501e+07	-2.292e+07	-3.724e+07	-4.111e+07	-4.497e+07	-4.883e+07	-5.314e+07	-5.751e+07	-5.147e+07	-5.213e+07	-5.019e+07	-4.638e+07	-4.257e+07	-1.446e+07	-1.021e+07	-5.961e+06	-1.124e+06	5.703e+06	1.941e+07	2.384e+07	2.592e+07	3.023e+07	3.454e+07	3.885e+07	3.871e+07	3.646e+07	3.421e+07
6.763e-05	-3.072e+07	-2.457e+07	-1.842e+07	3.813e+06	1.189e+07	1.997e+07	2.805e+07	3.612e+07	4.471e+07	5.616e+07	5.684e+07	5.752e+07	5.82e+07	5.889e+07	5.28e+07	4.579e+07	3.878e+07	3.178e+07	2.477e+07	8.738e+06	2.114e+06	-5.79e+06	-1.37e+07	-2.16e+07	-3.964e+07	-4.35e+07	-4.736e+07	-5.122e+07	-5.509e+07	-5.901e+07	-5.017e+07	-4.636e+07	-4.256e+07	-3.875e+07	-3.494e+07	-1.253e+07	-8.283e+06	-4.031e+06	2.208e+05	4.473e+06	1.832e+07	1.906e+07	2.337e+07	2.768e+07	3.199e+07	3.63e+07	3.661e+07	3.437e+07	3.212e+07
6.787e-05	-3.094e+07	-2.479e+07	-1.864e+07	9.217e+06	1.729e+07	2.537e+07	3.345e+07	4.058e+07	4.367e+07	5.21e+07	5.243e+07	5.311e+07	5.38e+07	5.448e+07	4.896e+07	4.196e+07	3.495e+07	2.794e+07	2.145e+07	9.258e+06	3.43e+06	-4.474e+06	-1.238e+07	-2.028e+07	-4.203e+07	-4.589e+07	-4.975e+07	-5.361e+07	-5.73e+07	-5.679e+07	-4.414e+07	-3.873e+07	-3.493e+07	-3.112e+07	-2.731e+07	-1.061e+07	-6.353e+06	-2.101e+06	2.151e+06	6.055e+06	1.339e+07	1.676e+07	2.083e+07	2.513e+07	2.944e+07	3.375e+07	3.452e+07	3.227e+07	3.002e+07
6.812e-05	-3.011e+07	-2.502e+07	-1.887e+07	1.462e+07	2.27e+07	3.078e+07	3.428e+07	3.738e+07	4.047e+07	4.946e+07	4.913e+07	4.88e+07	4.939e+07	5.007e+07	4.513e+07	3.812e+07	3.14e+07	2.525e+07	1.909e+07	6.869e+06	1.097e+06	-4.675e+06	-1.106e+07	-1.897e+07	-4.442e+07	-4.828e+07	-5.214e+07	-5.267e+07	-5.216e+07	-5.165e+07	-4.097e+07	-3.46e+07	-2.823e+07	-2.349e+07	-1.968e+07	-8.675e+06	-4.423e+06	-3.127e+05	3.182e+06	6.677e+06	1.247e+07	1.584e+07	1.921e+07	2.259e+07	2.69e+07	3.121e+07	3.243e+07	3.018e+07	2.031e+07
6.836e-05	-2.633e+07	-2.248e+07	-1.863e+07	2.002e+07	2.49e+07	2.799e+07	3.108e+07	3.417e+07	3.726e+07	4.682e+07	4.649e+07	4.616e+07	4.583e+07	4.567e+07	4.135e+07	3.519e+07	2.904e+07	2.288e+07	1.673e+07	4.48e+06	-1.292e+06	-7.065e+06	-1.284e+07	-1.861e+07	-4.681e+07	-4.854e+07	-4.803e+07	-4.753e+07	-4.702e+07	-4.651e+07	-3.781e+07	-3.144e+07	-2.506e+07	-1.869e+07	-1.232e+07	-6.746e+06	-3.186e+06	3.087e+05	3.803e+06	7.298e+06	1.156e+07	1.493e+07	1.829e+07	2.166e+07	2.503e+07	2.866e+07	2.408e+07	2.2e+07	1.991e+07
6.86e-05	-2.255e+07	-1.871e+07	-1.495e+07	1.909e+07	2.169e+07	2.479e+07	2.788e+07	3.097e+07	3.406e+07	4.417e+07	4.384e+07	4.351e+07	4.318e+07	4.238e+07	3.836e+07	3.283e+07	2.668e+07	2.052e+07	1.437e+07	2.091e+06	-3.682e+06	-9.454e+06	-1.523e+07	-2.044e+07	-4.358e+07	-4.335e+07	-4.289e+07	-4.238e+07	-4.188e+07	-4.137e+07	-3.465e+07	-2.827e+07	-2.19e+07	-1.553e+07	-1.05e+07	-6.216e+06	-2.565e+06	9.302e+05	4.425e+06	7.92e+06	1.064e+07	1.401e+07	1.738e+07	2.075e+07	2.403e+07	2.571e+07	2.273e+07	2.16e+07	1.951e+07
6.885e-05	-1.881e+07	-1.521e+07	-1.161e+07	1.679e+07	1.936e+07	2.194e+07	2.467e+07	2.776e+07	3.086e+07	4.153e+07	4.12e+07	3.886e+07	3.911e+07	3.936e+07	3.41e+07	2.904e+07	2.398e+07	1.816e+07	1.2e+07	-2.987e+05	-6.071e+06	-1.184e+07	-1.524e+07	-1.852e+07	-3.796e+07	-3.773e+07	-3.749e+07	-3.724e+07	-3.673e+07	-3.623e+07	-3.148e+07	-2.511e+07	-1.952e+07	-1.525e+07	-1.097e+07	-5.919e+06	-2.237e+06	1.444e+06	5.046e+06	8.541e+06	9.726e+06	1.309e+07	1.646e+07	1.852e+07	2.02e+07	2.188e+07	1.942e+07	1.881e+07	1.821e+07
6.909e-05	-1.546e+07	-1.186e+07	-8.261e+06	1.449e+07	1.706e+07	1.963e+07	2.221e+07	2.478e+07	2.765e+07	3.535e+07	3.56e+07	3.584e+07	3.609e+07	3.634e+07	2.984e+07	2.478e+07	1.972e+07	1.466e+07	9.593e+06	-2.688e+06	-6.761e+06	-1.004e+07	-1.332e+07	-1.66e+07	-3.234e+07	-3.211e+07	-3.187e+07	-3.164e+07	-3.141e+07	-3.109e+07	-2.854e+07	-2.427e+07	-1.999e+07	-1.572e+07	-1.144e+07	-5.622e+06	-1.941e+06	1.741e+06	5.423e+06	9.105e+06	8.81e+06	1.132e+07	1.3e+07	1.469e+07	1.637e+07	1.806e+07	1.611e+07	1.55e+07	1.489e+07
6.934e-05	-1.211e+07	-8.515e+06	-4.916e+06	1.219e+07	1.476e+07	1.733e+07	1.99e+07	2.248e+07	2.541e+07	3.223e+07	3.258e+07	3.282e+07	3.307e+07	3.332e+07	2.558e+07	2.052e+07	1.546e+07	1.04e+07	6.574e+06	-1.596e+06	-4.84e+06	-8.118e+06	-1.14e+07	-1.467e+07	-2.672e+07	-2.649e+07	-2.625e+07	-2.602e+07	-2.579e+07	-2.613e+07	-2.822e+07	-2.473e+07	-2.046e+07	-1.618e+07	-1.191e+07	-5.325e+06	-1.644e+06	2.038e+06	5.72e+06	8.812e+06	6.555e+06	7.537e+06	9.178e+06	1.086e+07	1.255e+07	1.423e+07	1.279e+07	1.219e+07	1.158e+07
6.958e-05	-9.095e+06	-5.169e+06	-1.57e+06	9.885e+06	1.246e+07	1.503e+07	1.786e+07	2.079e+07	2.372e+07	2.821e+07	2.904e+07	2.981e+07	3.005e+07	3.03e+07	2.132e+07	1.626e+07	1.164e+07	9.529e+06	7.421e+06	2.5e+05	-2.984e+06	-6.218e+06	-9.475e+06	-1.275e+07	-2.11e+07	-2.087e+07	-2.063e+07	-2.079e+07	-2.125e+07	-2.17e+07	-2.247e+07	-2.162e+07	-2.077e+07	-1.665e+07	-1.237e+07	-5.029e+06	-1.347e+06	2.335e+06	3.698e+06	5.005e+06	3.952e+06	4.934e+06	5.916e+06	7.035e+06	8.719e+06	1.04e+07	9.482e+06	8.875e+06	8.554e+06
6.982e-05	-7.679e+06	-2.971e+06	1.737e+06	7.583e+06	1.032e+07	1.325e+07	1.618e+07	1.911e+07	2.204e+07	2.419e+07	2.502e+07	2.584e+07	2.667e+07	2.728e+07	1.706e+07	1.459e+07	1.248e+07	1.038e+07	8.269e+06	2.096e+06	-1.138e+06	-4.372e+06	-7.606e+06	-1.084e+07	-1.548e+07	-1.545e+07	-1.591e+07	-1.636e+07	-1.682e+07	-1.727e+07	-1.672e+07	-1.587e+07	-1.502e+07	-1.417e+07	-1.284e+07	-4.732e+06	-2.722e+06	-1.415e+06	-1.081e+05	1.199e+06	1.349e+06	2.331e+06	3.313e+06	4.296e+06	5.278e+06	6.577e+06	6.258e+06	6.387e+06	6.516e+06
7.007e-05	-6.264e+06	-1.555e+06	2.867e+06	6.051e+06	8.634e+06	1.156e+07	1.449e+07	1.742e+07	2.035e+07	2.017e+07	2.1e+07	2.182e+07	2.265e+07	2.363e+07	1.684e+07	1.544e+07	1.333e+07	1.122e+07	9.117e+06	3.942e+06	7.08e+05	-2.526e+06	-5.76e+06	-8.967e+06	-1.085e+07	-1.103e+07	-1.148e+07	-1.193e+07	-1.239e+07	-1.284e+07	-1.098e+07	-1.012e+07	-9.272e+06	-8.42e+06	-8.963e+06	-6.58e+06	-6.529e+06	-5.222e+06	-3.914e+06	-2.607e+06	-1.254e+06	-2.718e+05	7.104e+05	1.693e+06	2.675e+06	3.428e+06	4.215e+06	4.35e+06	4.479e+06
7.031e-05	-4.848e+06	-1.408e+06	2.05e+06	5.142e+06	7.624e+06	1.011e+07	1.281e+07	1.574e+07	1.866e+07	1.615e+07	1.698e+07	1.789e+07	1.897e+07	2.005e+07	1.453e+07	1.424e+07	1.395e+07	1.207e+07	9.965e+06	5.788e+06	2.554e+06	-6.801e+05	-3.241e+06	-5.597e+06	-6.896e+06	-7.075e+06	-7.255e+06	-7.501e+06	-7.956e+06	-8.411e+06	-5.225e+06	-4.374e+06	-4.074e+06	-6.358e+06	-8.642e+06	-6.98e+06	-7.632e+06	-8.284e+06	-7.721e+06	-6.414e+06	-3.857e+06	-2.875e+06	-1.893e+06	-1.068e+06	-3.53e+05	3.622e+05	2.143e+06	2.292e+06	2.441e+06
7.056e-05	-5.683e+06	-2.225e+06	1.233e+06	4.234e+06	6.716e+06	9.198e+06	1.168e+07	1.416e+07	1.698e+07	1.215e+07	1.323e+07	1.431e+07	1.539e+07	1.647e+07	1.222e+07	1.193e+07	1.164e+07	1.135e+07	1.081e+07	7.634e+06	4.841e+06	2.485e+06	1.286e+05	-2.227e+06	-2.945e+06	-3.124e+06	-3.303e+06	-3.482e+06	-3.662e+06	-3.981e+06	5.248e+05	-1.468e+06	-3.752e+06	-6.036e+06	-8.32e+06	-7.381e+06	-8.033e+06	-8.685e+06	-9.337e+06	-9.989e+06	-6.46e+06	-5.565e+06	-4.85e+06	-4.134e+06	-3.419e+06	-2.704e+06	7.034e+04	2.194e+05	3.684e+05
7.08e-05	-6.5e+06	-3.042e+06	4.151e+05	3.325e+06	5.807e+06	8.289e+06	1.077e+07	1.325e+07	1.449e+07	8.573e+06	9.653e+06	1.073e+07	1.181e+07	1.289e+07	9.915e+06	9.624e+06	9.332e+06	9.04e+06	8.887e+06	1.001e+07	8.21e+06	5.854e+06	3.498e+06	1.142e+06	1.007e+06	8.275e+05	6.482e+05	4.69e+05	2.897e+05	-8.391e+05	1.07e+06	-1.146e+06	-3.431e+06	-5.715e+06	-7.999e+06	-7.782e+06	-8.433e+06	-9.085e+06	-9.737e+06	-1.04e+07	-9.557e+06	-8.631e+06	-7.916e+06	-7.2e+06	-6.485e+06	-5.77e+06	-2.002e+06	-1.853e+06	-1.704e+06
7.104e-05	-7.091e+06	-3.86e+06	-4.022e+05	2.417e+06	4.899e+06	7.381e+06	9.025e+06	9.98e+06	1.093e+07	6.634e+06	6.771e+06	7.153e+06	8.232e+06	9.312e+06	7.608e+06	7.316e+06	7.024e+06	7.303e+06	7.603e+06	9.224e+06	9.075e+06	8.927e+06	6.868e+06	4.512e+06	4.958e+06	4.779e+06	4.6e+06	3.864e+06	2.222e+06	5.791e+05	9.105e+05	-1.097e+06	-3.109e+06	-5.393e+06	-7.677e+06	-8.182e+06	-8.834e+06	-9.486e+06	-1.028e+07	-1.111e+07	-1.094e+07	-1.099e+07	-1.104e+07	-1.027e+07	-9.551e+06	-8.836e+06	-4.075e+06	-3.926e+06	-3.471e+06
7.129e-05	-4.567e+06	-3.033e+06	-1.22e+06	1.508e+06	3.565e+06	4.52e+06	5.474e+06	6.429e+06	7.384e+06	4.696e+06	4.833e+06	4.97e+06	5.108e+06	5.733e+06	5.3e+06	5.421e+06	5.72e+06	6.019e+06	6.318e+06	8.438e+06	8.29e+06	8.141e+06	7.992e+06	7.843e+06	8.91e+06	8.567e+06	6.925e+06	5.282e+06	3.64e+06	1.997e+06	7.506e+05	-1.257e+06	-3.265e+06	-5.273e+06	-7.356e+06	-8.583e+06	-9.328e+06	-1.016e+07	-1.099e+07	-1.182e+07	-1.232e+07	-1.237e+07	-1.242e+07	-1.247e+07	-1.253e+07	-1.19e+07	-6.147e+06	-4.544e+06	-2.831e+06
7.153e-05	-2.042e+06	-5.088e+05	9.828e+05	-9.053e+04	1.371e+04	9.685e+05	1.923e+06	2.878e+06	3.833e+06	2.758e+06	2.895e+06	3.032e+06	3.17e+06	3.23e+06	3.877e+06	4.136e+06	4.435e+06	4.735e+06	5.034e+06	7.653e+06	7.504e+06	7.355e+06	7.206e+06	7.058e+06	1.127e+07	9.986e+06	8.343e+06	6.701e+06	5.058e+06	3.415e+06	5.907e+05	-1.417e+06	-3.425e+06	-5.433e+06	-7.275e+06	-9.272e+06	-1.004e+07	-1.087e+07	-1.17e+07	-1.253e+07	-1.37e+07	-1.375e+07	-1.38e+07	-1.385e+07	-1.391e+07	-1.32e+07	-5.676e+06	-3.904e+06	-2.19e+06
7.178e-05	4.82e+05	4.076e+05	-2.014e+05	-1.188e+06	-1.645e+06	-2.101e+06	-1.628e+06	-6.728e+05	2.82e+05	8.198e+05	9.571e+05	5.009e+05	9.321e+05	1.363e+06	2.904e+06	3.024e+06	3.151e+06	3.45e+06	3.749e+06	6.867e+06	6.718e+06	6.569e+06	7.12e+06	8.168e+06	1.194e+07	1.073e+07	9.512e+06	8.119e+06	6.476e+06	4.834e+06	4.308e+05	-1.577e+06	-3.585e+06	-4.959e+06	-6.333e+06	-1.022e+07	-1.091e+07	-1.16e+07	-1.241e+07	-1.324e+07	-1.508e+07	-1.513e+07	-1.518e+07	-1.478e+07	-1.371e+07	-1.264e+07	-6.094e+06	-3.773e+06	-1.55e+06
7.202e-05	-1.676e+05	-7.766e+05	-1.386e+06	-2.286e+06	-2.742e+06	-3.199e+06	-3.655e+06	-4.111e+06	-3.269e+06	-1.118e+06	-1.797e+06	-1.366e+06	-9.343e+05	-5.031e+05	1.932e+06	2.051e+06	2.171e+06	2.291e+06	2.465e+06	6.081e+06	6.31e+06	7.358e+06	8.406e+06	9.454e+06	1.261e+07	1.14e+07	1.018e+07	8.97e+06	7.756e+06	6.252e+06	2.709e+05	-1.269e+06	-2.643e+06	-4.018e+06	-5.392e+06	-1.117e+07	-1.186e+07	-1.255e+07	-1.324e+07	-1.394e+07	-1.646e+07	-1.635e+07	-1.528e+07	-1.422e+07	-1.315e+07	-1.208e+07	-6.513e+06	-4.191e+06	-1.87e+06
7.227e-05	-1.352e+06	-1.961e+06	-2.57e+06	-3.384e+06	-3.84e+06	-4.296e+06	-4.753e+06	-5.209e+06	-5.668e+06	-4.094e+06	-3.663e+06	-3.232e+06	-2.801e+06	-2.369e+06	9.59e+05	1.079e+06	1.199e+06	1.318e+06	1.498e+06	6.401e+06	7.597e+06	8.644e+06	9.692e+06	1.074e+07	1.331e+07	1.207e+07	1.086e+07	9.643e+06	8.429e+06	7.094e+06	2.733e+06	-3.279e+05	-1.702e+06	-3.076e+06	-4.451e+06	-1.212e+07	-1.281e+07	-1.35e+07	-1.419e+07	-1.489e+07	-1.706e+07	-1.579e+07	-1.472e+07	-1.365e+07	-1.258e+07	-1.151e+07	-6.931e+06	-4.61e+06	-2.288e+06
7.251e-05	-2.536e+06	-3.145e+06	-3.754e+06	-4.481e+06	-4.938e+06	-5.394e+06	-5.852e+06	-6.313e+06	-6.774e+06	-5.517e+06	-5.369e+06	-5.098e+06	-4.667e+06	-4.236e+06	-1.369e+04	1.061e+05	2.259e+05	1.163e+06	2.317e+06	7.115e+06	8.491e+06	9.867e+06	1.098e+07	1.203e+07	1.4e+07	1.274e+07	1.153e+07	1.026e+07	8.795e+06	7.327e+06	2.979e+06	1.631e+06	-7.607e+05	-2.135e+06	-3.509e+06	-1.306e+07	-1.376e+07	-1.445e+07	-1.478e+07	-1.489e+07	-1.699e+07	-1.564e+07	-1.428e+07	-1.309e+07	-1.202e+07	-1.095e+07	-7.35e+06	-5.028e+06	-2.702e+06
7.275e-05	-3.31e+06	-4.161e+06	-4.938e+06	-5.579e+06	-6.036e+06	-6.497e+06	-6.958e+06	-7.419e+06	-7.88e+06	-6.892e+06	-6.744e+06	-6.595e+06	-6.447e+06	-6.102e+06	-9.864e+05	-3.273e+05	8.272e+05	1.982e+06	3.136e+06	7.829e+06	9.205e+06	1.058e+07	1.196e+07	1.331e+07	1.469e+07	1.342e+07	1.196e+07	1.05e+07	9.027e+06	7.559e+06	3.225e+06	1.877e+06	5.293e+05	-8.184e+05	-2.568e+06	-1.401e+07	-1.45e+07	-1.461e+07	-1.472e+07	-1.484e+07	-1.692e+07	-1.557e+07	-1.421e+07	-1.286e+07	-1.151e+07	-1.039e+07	-7.768e+06	-5.325e+06	-2.844e+06
7.3e-05	-4.075e+06	-4.925e+06	-5.775e+06	-6.776e+06	-7.142e+06	-7.603e+06	-8.064e+06	-8.525e+06	-8.986e+06	-8.267e+06	-8.118e+06	-7.97e+06	-7.822e+06	-7.365e+06	-6.966e+05	4.917e+05	1.646e+06	2.801e+06	3.955e+06	8.543e+06	9.919e+06	1.129e+07	1.267e+07	1.405e+07	1.512e+07	1.367e+07	1.22e+07	1.073e+07	9.26e+06	7.791e+06	3.47e+06	2.123e+06	7.75e+05	-5.727e+05	-1.941e+06	-1.404e+07	-1.444e+07	-1.455e+07	-1.467e+07	-1.478e+07	-1.685e+07	-1.55e+07	-1.414e+07	-1.279e+07	-1.144e+07	-1.021e+07	-7.948e+06	-5.466e+06	-2.985e+06
7.324e-05	-4.839e+06	-5.215e+06	-6.136e+06	-8.261e+06	-8.505e+06	-8.748e+06	-9.17e+06	-9.631e+06	-1.009e+07	-9.641e+06	-9.493e+06	-9.345e+06	-8.032e+06	-6.713e+06	-9.313e+05	8.288e+05	2.465e+06	3.62e+06	4.774e+06	9.256e+06	1.063e+07	1.201e+07	1.273e+07	1.386e+07	1.51e+07	1.354e+07	1.232e+07	1.096e+07	9.492e+06	8.023e+06	3.716e+06	2.368e+06	1.021e+06	-5.055e+05	-2.069e+06	-1.229e+07	-1.337e+07	-1.445e+07	-1.461e+07	-1.472e+07	-1.678e+07	-1.543e+07	-1.408e+07	-1.28e+07	-1.169e+07	-1.058e+07	-7.344e+06	-5.306e+06	-3.126e+06
7.349e-05	-4.804e+06	-5.725e+06	-6.646e+06	-9.746e+06	-9.989e+06	-1.023e+07	-1.048e+07	-1.074e+07	-1.12e+07	-1.102e+07	-1.002e+07	-8.699e+06	-7.38e+06	-6.06e+06	-1.166e+06	5.942e+05	2.354e+06	4.114e+06	5.593e+06	9.97e+06	1.035e+07	1.149e+07	1.262e+07	1.376e+07	1.498e+07	1.334e+07	1.212e+07	1.09e+07	9.684e+06	8.256e+06	3.962e+06	2.494e+06	9.297e+05	-6.343e+05	-2.198e+06	-1.054e+07	-1.162e+07	-1.27e+07	-1.378e+07	-1.466e+07	-1.671e+07	-1.536e+07	-1.427e+07	-1.316e+07	-1.205e+07	-1.094e+07	-6.713e+06	-4.675e+06	-2.636e+06
7.373e-05	-5.314e+06	-6.235e+06	-7.156e+06	-1.123e+07	-1.147e+07	-1.172e+07	-1.196e+07	-1.22e+07	-1.201e+07	-1.069e+07	-9.366e+06	-8.047e+06	-6.727e+06	-5.408e+06	-1.401e+06	3.595e+05	2.12e+06	3.88e+06	5.64e+06	9.116e+06	1.025e+07	1.138e+07	1.252e+07	1.366e+07	1.485e+07	1.313e+07	1.192e+07	1.07e+07	9.48e+06	8.282e+06	3.929e+06	2.365e+06	8.009e+05	-7.631e+05	-2.327e+06	-8.791e+06	-9.873e+06	-1.095e+07	-1.204e+07	-1.312e+07	-1.618e+07	-1.574e+07	-1.463e+07	-1.352e+07	-1.241e+07	-1.131e+07	-6.083e+06	-4.044e+06	-2.006e+06
7.397e-05	-5.824e+06	-6.744e+06	-7.665e+06	-1.272e+07	-1.296e+07	-1.32e+07	-1.326e+07	-1.257e+07	-1.189e+07	-1.037e+07	-8.813e+06	-7.394e+06	-6.075e+06	-4.755e+06	-1.635e+06	1.249e+05	1.885e+06	3.78e+06	5.761e+06	9.057e+06	1.017e+07	1.128e+07	1.242e+07	1.355e+07	1.472e+07	1.293e+07	1.171e+07	1.05e+07	9.345e+06	8.195e+06	4.112e+06	2.36e+06	6.721e+05	-8.919e+05	-2.456e+06	-7.044e+06	-8.125e+06	-9.206e+06	-1.046e+07	-1.191e+07	-1.44e+07	-1.452e+07	-1.464e+07	-1.389e+07	-1.278e+07	-1.167e+07	-5.452e+06	-3.413e+06	-1.375e+06
7.422e-05	-5.688e+06	-7.032e+06	-8.175e+06	-1.42e+07	-1.444e+07	-1.382e+07	-1.314e+07	-1.245e+07	-1.176e+07	-1.014e+07	-8.583e+06	-7.021e+06	-5.459e+06	-4.103e+06	-1.87e+06	-3.39e+04	1.946e+06	3.927e+06	5.907e+06	8.999e+06	1.011e+07	1.122e+07	1.233e+07	1.345e+07	1.459e+07	1.272e+07	1.156e+07	1.041e+07	9.258e+06	8.108e+06	4.311e+06	2.559e+06	8.067e+05	-9.454e+05	-2.585e+06	-5.296e+06	-6.443e+06	-7.902e+06	-9.362e+06	-1.082e+07	-1.262e+07	-1.274e+07	-1.286e+07	-1.298e+07	-1.311e+07	-1.203e+07	-4.821e+06	-3.267e+06	-2.048e+06
7.446e-05	-5.463e+06	-6.807e+06	-8.15e+06	-1.489e+07	-1.439e+07	-1.37e+07	-1.301e+07	-1.232e+07	-1.164e+07	-9.915e+06	-8.353e+06	-6.791e+06	-5.229e+06	-3.736e+06	-1.868e+06	1.127e+05	2.093e+06	4.074e+06	6.054e+06	8.94e+06	1.005e+07	1.116e+07	1.227e+07	1.338e+07	1.409e+07	1.262e+07	1.147e+07	1.032e+07	9.17e+06	8.02e+06	4.51e+06	2.758e+06	1.006e+06	-7.461e+05	-2.498e+06	-3.953e+06	-5.349e+06	-6.808e+06	-8.268e+06	-9.727e+06	-1.084e+07	-1.096e+07	-1.108e+07	-1.12e+07	-1.132e+07	-1.156e+07	-5.276e+06	-4.056e+06	-2.837e+06
7.471e-05	-5.238e+06	-6.568e+06	-7.877e+06	-1.363e+07	-1.36e+07	-1.356e+07	-1.289e+07	-1.22e+07	-1.151e+07	-9.685e+06	-8.123e+06	-6.561e+06	-5.441e+06	-4.154e+06	-1.243e+06	4.444e+05	2.24e+06	4.22e+06	6.201e+06	8.881e+06	9.993e+06	1.11e+07	1.203e+07	1.234e+07	1.265e+07	1.165e+07	1.12e+07	1.023e+07	9.083e+06	7.933e+06	4.709e+06	2.957e+06	1.205e+06	-5.326e+04	-1.622e+06	-3.622e+06	-4.644e+06	-5.714e+06	-7.174e+06	-8.633e+06	-9.055e+06	-9.177e+06	-9.299e+06	-9.444e+06	-9.918e+06	-1.039e+07	-6.218e+06	-5.659e+06	-3.626e+06
7.495e-05	-4.974e+06	-6.284e+06	-7.593e+06	-1.237e+07	-1.234e+07	-1.23e+07	-1.227e+07	-1.207e+07	-1.139e+07	-9.456e+06	-8.434e+06	-7.146e+06	-5.859e+06	-4.571e+06	-5.869e+05	1.101e+06	2.788e+06	4.476e+06	6.347e+06	8.823e+06	9.934e+06	1.027e+07	1.059e+07	1.09e+07	1.121e+07	1.033e+07	9.888e+06	9.442e+06	8.996e+06	7.846e+06	4.909e+06	3.89e+06	2.321e+06	7.523e+05	-8.166e+05	-3.292e+06	-4.313e+06	-5.334e+06	-6.356e+06	-7.539e+06	-7.274e+06	-7.396e+06	-7.798e+06	-8.272e+06	-8.747e+06	-9.221e+06	-5.851e+06	-5.292e+06	-4.732e+06
7.52e-05	-4.69e+06	-6e+06	-7.309e+06	-1.111e+07	-1.108e+07	-1.104e+07	-1.101e+07	-1.098e+07	-1.103e+07	-1.014e+07	-8.852e+06	-7.564e+06	-6.276e+06	-4.989e+06	6.935e+04	1.757e+06	3.444e+06	5.132e+06	6.819e+06	8.252e+06	8.521e+06	8.834e+06	9.146e+06	9.459e+06	9.771e+06	9.019e+06	8.574e+06	8.128e+06	7.683e+06	7.278e+06	6.265e+06	4.696e+06	3.127e+06	1.558e+06	-1.107e+04	-2.961e+06	-3.982e+06	-5.004e+06	-6.025e+06	-7.047e+06	-5.84e+06	-6.152e+06	-6.626e+06	-7.101e+06	-7.575e+06	-8.049e+06	-5.484e+06	-4.925e+06	-4.365e+06
7.544e-05	-4.406e+06	-5.715e+06	-7.025e+06	-9.852e+06	-9.818e+06	-9.784e+06	-9.757e+06	-1.004e+07	-1.032e+07	-9.575e+06	-9.079e+06	-7.981e+06	-6.694e+06	-5.406e+06	7.256e+05	2.413e+06	4.101e+06	5.352e+06	6.039e+06	7.423e+06	7.384e+06	7.393e+06	7.706e+06	8.018e+06	8.331e+06	7.705e+06	7.26e+06	6.814e+06	6.66e+06	6.556e+06	5.787e+06	5.079e+06	3.932e+06	2.363e+06	7.945e+05	-2.631e+06	-3.652e+06	-4.673e+06	-5.603e+06	-6.281e+06	-5.406e+06	-5.458e+06	-5.509e+06	-5.929e+06	-6.404e+06	-6.878e+06	-5.117e+06	-4.558e+06	-3.998e+06
7.568e-05	-4.142e+06	-5.437e+06	-6.741e+06	-8.592e+06	-8.558e+06	-8.761e+06	-9.042e+06	-9.324e+06	-9.605e+06	-8.616e+06	-8.12e+06	-7.624e+06	-7.111e+06	-5.824e+06	1.382e+06	2.902e+06	3.59e+06	4.277e+06	4.965e+06	6.594e+06	6.555e+06	6.517e+06	6.478e+06	6.577e+06	6.89e+06	6.391e+06	6.145e+06	6.041e+06	5.937e+06	5.834e+06	5.094e+06	4.386e+06	3.678e+06	2.97e+06	1.6e+06	-2.3e+06	-3.321e+06	-4e+06	-4.677e+06	-5.354e+06	-4.972e+06	-5.024e+06	-5.075e+06	-5.127e+06	-5.232e+06	-5.707e+06	-4.75e+06	-4.305e+06	-4.027e+06
7.593e-05	-3.883e+06	-5.178e+06	-6.473e+06	-7.493e+06	-7.765e+06	-8.047e+06	-8.328e+06	-8.609e+06	-8.891e+06	-7.657e+06	-7.161e+06	-6.666e+06	-6.17e+06	-5.674e+06	1.14e+06	1.828e+06	2.515e+06	3.203e+06	3.89e+06	5.765e+06	5.726e+06	5.688e+06	5.649e+06	5.611e+06	5.612e+06	5.526e+06	5.422e+06	5.319e+06	5.215e+06	5.112e+06	4.401e+06	3.693e+06	2.985e+06	2.276e+06	1.568e+06	-1.72e+06	-2.397e+06	-3.074e+06	-3.751e+06	-4.428e+06	-4.539e+06	-4.59e+06	-4.642e+06	-4.693e+06	-4.745e+06	-4.781e+06	-4.703e+06	-4.425e+06	-4.146e+06
7.617e-05	-3.624e+06	-4.784e+06	-5.863e+06	-6.918e+06	-7.119e+06	-7.332e+06	-7.614e+06	-7.895e+06	-8.176e+06	-6.698e+06	-6.203e+06	-5.707e+06	-5.385e+06	-5.162e+06	4.726e+05	8.828e+05	1.441e+06	2.128e+06	2.816e+06	4.936e+06	4.897e+06	4.859e+06	4.625e+06	4.816e+06	5.007e+06	4.956e+06	4.713e+06	4.597e+06	4.493e+06	4.389e+06	3.708e+06	3e+06	2.292e+06	1.223e+06	1.016e+06	7.059e+05	2.162e+05	-2.148e+06	-2.825e+06	-3.502e+06	-4.105e+06	-4.156e+06	-4.208e+06	-4.259e+06	-4.247e+06	-4.62e+06	-4.763e+06	-4.528e+06	-4.266e+06
7.642e-05	-2.997e+06	-4.077e+06	-5.156e+06	-6.343e+06	-6.544e+06	-6.745e+06	-6.946e+06	-7.181e+06	-7.462e+06	-5.739e+06	-5.345e+06	-5.121e+06	-4.898e+06	-4.675e+06	-1.193e+05	2.908e+05	7.01e+05	1.111e+06	1.742e+06	4.107e+06	4.068e+06	3.829e+06	4.02e+06	4.211e+06	4.402e+06	4.476e+06	4.233e+06	3.99e+06	3.771e+06	3.667e+06	3.015e+06	2.132e+06	1.925e+06	1.717e+06	1.51e+06	1.203e+06	7.134e+05	2.237e+05	-2.659e+05	-2.576e+06	-3.671e+06	-3.723e+06	-3.339e+06	-3.713e+06	-4.086e+06	-4.46e+06	-4.807e+06	-4.572e+06	-4.337e+06
7.666e-05	-2.29e+06	-3.369e+06	-4.448e+06	-5.769e+06	-5.97e+06	-6.171e+06	-6.372e+06	-6.573e+06	-6.76e+06	-5.081e+06	-4.858e+06	-4.634e+06	-4.411e+06	-4.188e+06	-7.113e+05	-3.012e+05	1.09e+05	5.192e+05	9.293e+05	2.841e+06	3.032e+06	3.224e+06	3.415e+06	3.606e+06	3.797e+06	3.997e+06	3.754e+06	3.511e+06	3.268e+06	3.025e+06	2.834e+06	2.626e+06	2.419e+06	2.211e+06	2.004e+06	1.7e+06	1.211e+06	7.21e+05	2.313e+05	-2.584e+05	-7.547e+05	-2.805e+06	-3.179e+06	-3.552e+06	-3.926e+06	-4.3e+06	-4.85e+06	-4.615e+06	-4.381e+06
7.69e-05	-1.583e+06	-2.662e+06	-3.741e+06	-5.194e+06	-5.395e+06	-5.596e+06	-5.797e+06	-5.898e+06	-5.98e+06	-4.792e+06	-4.385e+06	-4.147e+06	-3.924e+06	-3.701e+06	-1.303e+06	-8.932e+05	-4.83e+05	-5.852e+04	4.074e+05	1.96e+06	2.314e+06	2.618e+06	2.809e+06	3e+06	3.192e+06	3.517e+06	3.274e+06	3.031e+06	2.902e+06	2.938e+06	3.094e+06	3.066e+06	2.913e+06	2.705e+06	2.498e+06	2.198e+06	1.708e+06	1.218e+06	7.269e+05	2.432e+05	-2.466e+05	-8.538e+05	-3.018e+06	-3.392e+06	-3.766e+06	-4.139e+06	-4.894e+06	-4.659e+06	-4.424e+06
7.715e-05	-1.333e+06	-2.029e+06	-3.034e+06	-4.619e+06	-4.82e+06	-4.953e+06	-5.035e+06	-5.117e+06	-5.199e+06	-4.626e+06	-4.219e+06	-3.811e+06	-3.437e+06	-3.214e+06	-1.895e+06	-1.485e+06	-1.02e+06	-5.539e+05	-8.797e+04	1.071e+06	1.425e+06	1.779e+06	2.133e+06	2.395e+06	2.586e+06	3.038e+06	2.872e+06	2.907e+06	2.943e+06	2.979e+06	3.279e+06	3.251e+06	3.223e+06	3.194e+06	2.991e+06	2.695e+06	2.205e+06	1.717e+06	1.233e+06	7.496e+05	2.614e+05	-3.458e+05	-9.529e+05	-1.56e+06	-3.605e+06	-3.979e+06	-4.937e+06	-4.738e+06	-4.661e+06
7.739e-05	-1.292e+06	-1.988e+06	-2.684e+06	-4.008e+06	-4.09e+06	-4.172e+06	-4.254e+06	-4.336e+06	-4.419e+06	-4.46e+06	-4.052e+06	-3.645e+06	-3.237e+06	-2.83e+06	-2.447e+06	-1.981e+06	-1.515e+06	-1.049e+06	-5.834e+05	1.828e+05	5.369e+05	8.909e+05	1.245e+06	1.599e+06	1.999e+06	2.877e+06	2.913e+06	2.949e+06	2.984e+06	3.02e+06	3.464e+06	3.436e+06	3.408e+06	3.379e+06	3.351e+06	3.19e+06	2.706e+06	2.223e+06	1.739e+06	1.256e+06	7.694e+05	1.623e+05	-4.449e+05	-1.052e+06	-1.659e+06	-2.266e+06	-5.132e+06	-5.055e+06	-4.979e+06
7.764e-05	-1.251e+06	-1.926e+06	-2.201e+06	-3.112e+06	-3.263e+06	-3.392e+06	-3.474e+06	-3.556e+06	-3.638e+06	-4.293e+06	-3.886e+06	-3.479e+06	-2.897e+06	-2.738e+06	-2.812e+06	-2.447e+06	-2.011e+06	-1.545e+06	-1.079e+06	-7.057e+05	-3.517e+05	2297	3.563e+05	9.92e+05	1.669e+06	2.656e+06	2.954e+06	2.99e+06	3.026e+06	3.061e+06	3.649e+06	3.621e+06	3.593e+06	3.564e+06	3.568e+06	3.554e+06	3.167e+06	2.729e+06	2.246e+06	1.762e+06	1.277e+06	6.703e+05	6.312e+04	-5.44e+05	-1.516e+06	-2.29e+06	-3.764e+06	-4.123e+06	-5.296e+06
7.788e-05	-8.812e+05	-1.156e+06	-1.431e+06	-2.212e+06	-2.363e+06	-2.514e+06	-2.665e+06	-2.775e+06	-2.857e+06	-4.127e+06	-3.213e+06	-3.053e+06	-2.894e+06	-2.735e+06	-3.133e+06	-2.767e+06	-2.402e+06	-2.036e+06	-1.574e+06	-1.594e+06	-1.24e+06	-6.912e+05	-1.449e+04	6.622e+05	1.339e+06	2.199e+06	2.524e+06	2.849e+06	3.067e+06	3.103e+06	3.834e+06	3.806e+06	3.803e+06	3.807e+06	3.811e+06	3.89e+06	3.503e+06	3.116e+06	2.729e+06	2.269e+06	1.785e+06	1.178e+06	2.912e+04	-7.454e+05	-1.52e+06	-2.294e+06	-3.561e+06	-3.919e+06	-4.278e+06
7.813e-05	-1.108e+05	-3.855e+05	-6.602e+05	-1.313e+06	-1.463e+06	-1.614e+06	-1.765e+06	-1.915e+06	-2.066e+06	-3.369e+06	-3.21e+06	-3.05e+06	-2.891e+06	-2.732e+06	-3.453e+06	-3.088e+06	-2.722e+06	-2.357e+06	-1.991e+06	-2.374e+06	-1.698e+06	-1.021e+06	-3.443e+05	3.324e+05	1.009e+06	1.741e+06	2.067e+06	2.392e+06	2.717e+06	3.043e+06	4.037e+06	4.041e+06	4.045e+06	4.049e+06	4.053e+06	4.226e+06	3.839e+06	3.452e+06	3.066e+06	2.679e+06	2.291e+06	7.995e+05	2.498e+04	-7.495e+05	-1.524e+06	-2.298e+06	-3.358e+06	-3.716e+06	-4.075e+06
7.837e-05	6.596e+05	3.849e+05	1.101e+05	-4.126e+05	-5.633e+05	-7.14e+05	-8.647e+05	-1.187e+06	-1.596e+06	-3.071e+06	-3.207e+06	-3.047e+06	-2.888e+06	-2.729e+06	-3.774e+06	-3.408e+06	-3.043e+06	-2.68e+06	-2.353e+06	-2.632e+06	-2.001e+06	-1.351e+06	-6.741e+05	2554	6.792e+05	1.284e+06	1.609e+06	1.934e+06	2.305e+06	2.792e+06	3.927e+06	4.257e+06	4.288e+06	4.292e+06	4.296e+06	4.562e+06	4.175e+06	3.788e+06	3.402e+06	2.901e+06	2.271e+06	8.341e+05	2.085e+04	-7.536e+05	-1.528e+06	-2.303e+06	-3.154e+06	-3.513e+06	-3.871e+06
7.861e-05	1.242e+06	1.149e+06	8.805e+05	4.873e+05	3.366e+05	8.309e+04	-3.254e+05	-7.339e+05	-1.142e+06	-2.501e+06	-2.668e+06	-2.835e+06	-2.885e+06	-2.726e+06	-4.094e+06	-3.729e+06	-3.394e+06	-3.067e+06	-2.74e+06	-2.879e+06	-2.249e+06	-1.618e+06	-9.882e+05	-3.273e+05	3.494e+05	8.261e+05	1.155e+06	1.641e+06	2.128e+06	2.615e+06	3.608e+06	3.938e+06	4.268e+06	4.534e+06	4.539e+06	4.898e+06	4.511e+06	4.13e+06	3.5e+06	2.871e+06	2.242e+06	9.225e+05	9.52e+04	-7.321e+05	-1.532e+06	-2.307e+06	-2.951e+06	-3.307e+06	-3.654e+06
7.886e-05	1.696e+06	1.603e+06	1.51e+06	1.353e+06	9.449e+05	5.364e+05	1.28e+05	-2.805e+05	-6.89e+05	-1.932e+06	-2.099e+06	-2.265e+06	-2.432e+06	-2.599e+06	-4.436e+06	-4.108e+06	-3.781e+06	-3.454e+06	-3.127e+06	-3.126e+06	-2.496e+06	-1.866e+06	-1.236e+06	-6.053e+05	2.49e+04	4.908e+05	9.774e+05	1.464e+06	1.951e+06	2.437e+06	3.289e+06	3.619e+06	3.949e+06	4.279e+06	4.609e+06	5.234e+06	4.729e+06	4.1e+06	3.47e+06	2.841e+06	1.838e+06	1.011e+06	1.836e+05	-6.437e+05	-1.471e+06	-2.298e+06	-2.737e+06	-3.084e+06	-3.43e+06
7.91e-05	2.15e+06	2.057e+06	1.978e+06	1.678e+06	1.354e+06	9.898e+05	5.813e+05	1.728e+05	-2.357e+05	-1.363e+06	-1.529e+06	-1.696e+06	-1.966e+06	-2.495e+06	-4.388e+06	-4.433e+06	-4.168e+06	-3.841e+06	-3.514e+06	-3.373e+06	-2.743e+06	-2.113e+06	-1.483e+06	-9.339e+05	-4.369e+05	2.6e+05	8.003e+05	1.287e+06	1.774e+06	2.26e+06	2.97e+06	3.3e+06	3.63e+06	3.96e+06	4.66e+06	4.821e+06	4.563e+06	4.07e+06	3.441e+06	2.811e+06	1.927e+06	1.099e+06	2.721e+05	-5.552e+05	-1.328e+06	-2.045e+06	-2.537e+06	-2.863e+06	-3.207e+06
7.935e-05	2.677e+06	2.546e+06	2.414e+06	1.983e+06	1.66e+06	1.336e+06	1.013e+06	6.262e+05	2.177e+05	-7.933e+05	-9.659e+05	-1.495e+06	-2.025e+06	-2.554e+06	-4.114e+06	-4.159e+06	-4.204e+06	-4.228e+06	-3.901e+06	-3.621e+06	-2.991e+06	-2.406e+06	-1.909e+06	-1.412e+06	-9.148e+05	-2.624e+04	5.238e+05	1.074e+06	1.597e+06	2.083e+06	2.651e+06	2.981e+06	3.815e+06	4.099e+06	4.383e+06	4.531e+06	4.273e+06	4.015e+06	3.757e+06	2.781e+06	2.015e+06	1.188e+06	3.785e+05	-3.385e+05	-1.056e+06	-1.773e+06	-2.352e+06	-2.678e+06	-3.004e+06
7.959e-05	3.114e+06	2.982e+06	2.851e+06	2.288e+06	1.965e+06	1.641e+06	1.318e+06	9.951e+05	6.711e+05	-4.955e+05	-1.025e+06	-1.554e+06	-2.084e+06	-2.613e+06	-3.84e+06	-3.885e+06	-3.93e+06	-3.976e+06	-4.021e+06	-3.878e+06	-3.381e+06	-2.884e+06	-2.387e+06	-1.89e+06	-1.393e+06	-3.125e+05	2.375e+05	7.875e+05	1.338e+06	1.888e+06	2.969e+06	3.253e+06	3.537e+06	3.821e+06	4.106e+06	4.241e+06	3.983e+06	3.725e+06	3.467e+06	3.209e+06	2.104e+06	1.368e+06	6.512e+05	-6.585e+04	-7.829e+05	-1.5e+06	-2.168e+06	-2.494e+06	-2.819e+06
7.983e-05	3.55e+06	3.419e+06	3.287e+06	2.593e+06	2.27e+06	1.947e+06	1.623e+06	1.249e+06	8.226e+05	-4.727e+05	-1.084e+06	-1.613e+06	-2.143e+06	-2.672e+06	-3.566e+06	-3.611e+06	-3.656e+06	-3.702e+06	-3.806e+06	-3.785e+06	-3.668e+06	-3.362e+06	-2.865e+06	-2.368e+06	-1.871e+06	-5.987e+05	-4.867e+04	5.013e+05	1.838e+06	2.375e+06	2.749e+06	2.976e+06	3.26e+06	3.544e+06	3.828e+06	3.951e+06	3.693e+06	3.435e+06	3.177e+06	2.953e+06	2.746e+06	2.373e+06	9.239e+05	2.068e+05	-5.102e+05	-1.227e+06	-1.983e+06	-2.309e+06	-2.635e+06
8.008e-05	3.724e+06	3.855e+06	3.723e+06	2.898e+06	2.575e+06	2.229e+06	1.802e+06	1.375e+06	9.485e+05	-3.417e+05	-9.794e+05	-1.617e+06	-2.202e+06	-2.731e+06	-3.292e+06	-3.337e+06	-3.424e+06	-3.541e+06	-3.658e+06	-3.589e+06	-3.472e+06	-3.355e+06	-3.237e+06	-2.846e+06	-2.348e+06	-8.849e+05	-3.349e+05	1.134e+06	1.67e+06	2.207e+06	2.574e+06	2.793e+06	3.011e+06	3.267e+06	3.551e+06	3.661e+06	3.403e+06	3.15e+06	2.968e+06	2.786e+06	2.558e+06	2.186e+06	1.813e+06	1.441e+06	-2.375e+05	-9.546e+05	-1.799e+06	-2.123e+06	-2.421e+06
8.032e-05	3.631e+06	3.804e+06	3.977e+06	3.203e+06	2.781e+06	2.354e+06	1.928e+06	1.501e+06	1.074e+06	-2.107e+05	-8.484e+05	-1.486e+06	-2.124e+06	-2.761e+06	-3.041e+06	-3.158e+06	-3.276e+06	-3.393e+06	-3.51e+06	-3.392e+06	-3.275e+06	-3.158e+06	-3.041e+06	-2.924e+06	-2.807e+06	-1.08e+05	4.288e+05	9.656e+05	1.502e+06	2.039e+06	2.399e+06	2.618e+06	2.836e+06	3.055e+06	3.274e+06	3.371e+06	3.165e+06	2.983e+06	2.802e+06	2.62e+06	2.37e+06	1.998e+06	1.625e+06	1.253e+06	8.804e+05	-6.819e+05	-1.595e+06	-1.892e+06	-2.19e+06
8.057e-05	3.539e+06	3.712e+06	3.825e+06	3.152e+06	2.859e+06	2.48e+06	2.054e+06	1.627e+06	1.2e+06	-7.974e+04	-7.174e+05	-1.355e+06	-1.985e+06	-2.49e+06	-2.91e+06	-3.011e+06	-3.127e+06	-3.245e+06	-3.362e+06	-3.196e+06	-3.079e+06	-2.962e+06	-2.845e+06	-1.911e+06	-1.693e+06	-1.305e+06	2.608e+05	7.976e+05	1.334e+06	1.871e+06	2.224e+06	2.442e+06	2.661e+06	2.88e+06	3.052e+06	3.173e+06	2.998e+06	2.817e+06	2.635e+06	2.453e+06	2.182e+06	1.81e+06	1.437e+06	1.065e+06	7.522e+05	5.651e+05	-1.304e+05	-1.662e+06	-1.96e+06
8.081e-05	3.41e+06	3.497e+06	3.585e+06	3.045e+06	2.751e+06	2.458e+06	2.164e+06	1.753e+06	1.326e+06	5.126e+04	-5.864e+05	-1.12e+06	-1.625e+06	-2.13e+06	-2.792e+06	-2.892e+06	-2.993e+06	-3.097e+06	-3.214e+06	-3e+06	-2.883e+06	-2.337e+06	-2.119e+06	-1.901e+06	-1.683e+06	-1.299e+06	-8.568e+05	-4.146e+05	1.166e+06	1.703e+06	2.049e+06	2.267e+06	2.32e+06	2.584e+06	2.847e+06	2.988e+06	2.817e+06	2.646e+06	2.469e+06	2.287e+06	1.995e+06	1.622e+06	1.25e+06	1.05e+06	8.628e+05	6.757e+05	5.574e+04	-2.852e+05	-6.262e+05
8.105e-05	3.169e+06	3.257e+06	3.345e+06	2.937e+06	2.644e+06	2.35e+06	2.056e+06	1.763e+06	1.452e+06	2.512e+05	-2.538e+05	-7.588e+05	-1.264e+06	-1.769e+06	-2.673e+06	-2.774e+06	-2.875e+06	-2.975e+06	-3.076e+06	-2.803e+06	-2.545e+06	-2.327e+06	-2.109e+06	-1.891e+06	-1.673e+06	-1.293e+06	-8.508e+05	-4.086e+05	3.357e+04	1.535e+06	1.874e+06	1.851e+06	2.115e+06	2.379e+06	2.643e+06	2.804e+06	2.633e+06	2.462e+06	2.29e+06	2.119e+06	1.807e+06	1.535e+06	1.348e+06	1.161e+06	9.734e+05	7.863e+05	2.419e+05	-9.908e+04	-4.4e+05
8.13e-05	2.929e+06	3.017e+06	3.105e+06	2.83e+06	2.536e+06	2.242e+06	1.949e+06	1.658e+06	1.377e+06	4.737e+05	1.069e+05	-3.981e+05	-9.031e+05	-1.408e+06	-2.555e+06	-2.656e+06	-2.756e+06	-2.857e+06	-2.64e+06	-2.72e+06	-2.525e+06	-2.317e+06	-2.099e+06	-1.881e+06	-1.663e+06	-1.287e+06	-8.447e+05	-4.026e+05	3.961e+04	4.256e+05	7.473e+05	1.647e+06	1.91e+06	2.174e+06	2.438e+06	2.619e+06	2.448e+06	2.277e+06	2.106e+06	1.959e+06	1.816e+06	1.645e+06	1.458e+06	1.271e+06	1.084e+06	8.969e+05	4.28e+05	8.706e+04	-2.539e+05
8.154e-05	2.732e+06	2.777e+06	2.865e+06	2.722e+06	2.428e+06	2.135e+06	1.853e+06	1.572e+06	1.29e+06	4.538e+05	1.658e+05	-1.223e+05	-5.423e+05	-1.047e+06	-2.437e+06	-2.537e+06	-2.463e+06	-2.466e+06	-2.47e+06	-2.669e+06	-2.474e+06	-2.279e+06	-2.084e+06	-1.871e+06	-1.653e+06	-1.281e+06	-8.387e+05	-4.318e+05	-7.011e+04	2.916e+05	6.144e+05	9.123e+05	1.706e+06	1.969e+06	2.233e+06	2.435e+06	2.263e+06	2.092e+06	2.037e+06	2.016e+06	1.894e+06	1.725e+06	1.556e+06	1.382e+06	1.195e+06	1.008e+06	6.142e+05	2.732e+05	-5.725e+04
8.179e-05	2.599e+06	2.626e+06	2.652e+06	2.614e+06	2.33e+06	2.048e+06	1.767e+06	1.485e+06	1.203e+06	4.339e+05	1.459e+05	-1.422e+05	-4.302e+05	-7.183e+05	-2.285e+06	-2.289e+06	-2.293e+06	-2.296e+06	-2.3e+06	-2.618e+06	-2.423e+06	-2.228e+06	-2.033e+06	-1.838e+06	-1.643e+06	-1.289e+06	-9.275e+05	-5.658e+05	-2.042e+05	1.575e+05	4.815e+05	7.794e+05	1.077e+06	1.375e+06	2.028e+06	2.25e+06	2.136e+06	2.115e+06	2.094e+06	2.073e+06	1.973e+06	1.803e+06	1.634e+06	1.465e+06	1.295e+06	1.118e+06	8.02e+05	4.859e+05	1.698e+05
8.203e-05	2.466e+06	2.493e+06	2.434e+06	2.482e+06	2.236e+06	1.961e+06	1.68e+06	1.398e+06	1.116e+06	4.14e+05	1.26e+05	-1.621e+05	-4.501e+05	-6.623e+05	-2.01e+06	-2.119e+06	-2.123e+06	-2.126e+06	-2.13e+06	-2.566e+06	-2.371e+06	-2.176e+06	-1.981e+06	-1.742e+06	-1.616e+06	-1.391e+06	-1.062e+06	-6.999e+05	-3.382e+05	2.345e+04	3.486e+05	6.465e+05	9.443e+05	1.242e+06	1.269e+06	1.689e+06	2.193e+06	2.172e+06	2.151e+06	2.13e+06	2.051e+06	1.882e+06	1.712e+06	1.543e+06	1.374e+06	1.222e+06	1.002e+06	7.13e+05	3.968e+05
8.228e-05	2.087e+06	2.169e+06	2.251e+06	2.333e+06	2.087e+06	1.841e+06	1.593e+06	1.311e+06	1.029e+06	3.941e+05	1.061e+05	-1.286e+05	-3.264e+05	-5.241e+05	-1.641e+06	-1.756e+06	-1.872e+06	-1.956e+06	-1.96e+06	-2.515e+06	-2.32e+06	-2.125e+06	-1.875e+06	-1.749e+06	-1.623e+06	-1.414e+06	-1.122e+06	-8.292e+05	-4.723e+05	-1.106e+05	2.157e+05	5.136e+05	8.114e+05	8.49e+05	1.111e+06	1.545e+06	1.672e+06	2.229e+06	2.208e+06	2.187e+06	2.129e+06	1.96e+06	1.791e+06	1.631e+06	1.484e+06	1.337e+06	1.12e+06	8.69e+05	6.18e+05
8.252e-05	1.903e+06	1.986e+06	2.068e+06	2.183e+06	1.937e+06	1.691e+06	1.445e+06	1.199e+06	9.425e+05	4.051e+05	2.073e+05	9568	-1.882e+05	-3.859e+05	-1.272e+06	-1.387e+06	-1.502e+06	-1.618e+06	-1.733e+06	-2.463e+06	-2.134e+06	-2.008e+06	-1.882e+06	-1.757e+06	-1.631e+06	-1.436e+06	-1.144e+06	-8.518e+05	-5.595e+05	-2.447e+05	8.28e+04	1.678e+05	4.294e+05	6.91e+05	9.526e+05	1.4e+06	1.528e+06	1.656e+06	1.784e+06	2.244e+06	2.208e+06	2.039e+06	1.892e+06	1.745e+06	1.599e+06	1.452e+06	1.238e+06	9.869e+05	7.358e+05
8.276e-05	1.72e+06	1.802e+06	1.884e+06	2.034e+06	1.788e+06	1.542e+06	1.296e+06	1.063e+06	9.426e+05	5.417e+05	3.455e+05	1.477e+05	-5.002e+04	-2.478e+05	-9.022e+05	-1.018e+06	-1.133e+06	-1.248e+06	-1.139e+06	-2.018e+06	-2.082e+06	-2.016e+06	-1.89e+06	-1.764e+06	-1.638e+06	-1.459e+06	-1.167e+06	-8.744e+05	-5.821e+05	-4.944e+05	-2.539e+05	9766	2.714e+05	5.33e+05	7.946e+05	1.256e+06	1.384e+06	1.512e+06	1.639e+06	1.767e+06	1.904e+06	2.154e+06	2.007e+06	1.86e+06	1.713e+06	1.567e+06	1.356e+06	1.105e+06	8.537e+05
8.301e-05	1.511e+06	1.619e+06	1.701e+06	1.884e+06	1.638e+06	1.392e+06	1.254e+06	1.134e+06	1.014e+06	6.745e+05	4.797e+05	2.85e+05	8.815e+04	-1.096e+05	-5.329e+05	-6.483e+05	-6.466e+05	-8.025e+05	-9.584e+05	-1.686e+06	-1.75e+06	-1.815e+06	-1.879e+06	-1.772e+06	-1.646e+06	-1.482e+06	-1.189e+06	-1.083e+06	-8.741e+05	-6.653e+05	-4.313e+05	-1.551e+05	1.134e+05	3.749e+05	6.365e+05	1.112e+06	1.24e+06	1.367e+06	1.495e+06	1.635e+06	1.783e+06	1.822e+06	1.847e+06	1.975e+06	1.828e+06	1.682e+06	1.474e+06	1.223e+06	9.716e+05
8.325e-05	1.244e+06	1.374e+06	1.505e+06	1.735e+06	1.565e+06	1.445e+06	1.325e+06	1.205e+06	1.085e+06	8.073e+05	6.125e+05	4.178e+05	2.23e+05	2.825e+04	-1.539e+05	-3.098e+05	-4.656e+05	-6.215e+05	-7.774e+05	-1.354e+06	-1.418e+06	-1.483e+06	-1.547e+06	-1.611e+06	-1.654e+06	-1.575e+06	-1.463e+06	-1.254e+06	-1.045e+06	-8.362e+05	-6.086e+05	-3.325e+05	-5.632e+04	2.169e+05	4.785e+05	7.401e+05	1.096e+06	1.223e+06	1.366e+06	1.514e+06	1.663e+06	1.714e+06	1.738e+06	1.763e+06	1.787e+06	1.796e+06	1.592e+06	1.24e+06	9.937e+05
8.35e-05	9.769e+05	1.107e+06	1.253e+06	1.232e+06	1.29e+06	1.516e+06	1.396e+06	1.277e+06	1.157e+06	9.4e+05	7.453e+05	5.505e+05	3.558e+05	2.019e+05	1.952e+04	-1.288e+05	-2.847e+05	-4.406e+05	-5.964e+05	-1.022e+06	-1.086e+06	-1.151e+06	-1.215e+06	-1.279e+06	-1.456e+06	-1.761e+06	-1.633e+06	-1.425e+06	-1.216e+06	-1.007e+06	-7.86e+05	-5.098e+05	-2.337e+05	4.247e+04	3.186e+05	5.821e+05	9.514e+05	1.097e+06	1.246e+06	1.394e+06	1.542e+06	1.605e+06	1.63e+06	1.654e+06	1.678e+06	1.682e+06	1.64e+06	1.369e+06	1.123e+06
8.374e-05	7.134e+05	8.875e+05	1.062e+06	1.073e+06	1.131e+06	1.188e+06	1.468e+06	1.348e+06	1.228e+06	1.073e+06	8.78e+05	7.141e+05	5.606e+05	4.07e+05	1.861e+05	3.824e+04	-1.096e+05	-2.596e+05	-4.155e+05	-6.902e+05	-7.544e+05	-8.186e+05	-9.826e+05	-1.176e+06	-1.37e+06	-1.677e+06	-1.678e+06	-1.595e+06	-1.387e+06	-1.178e+06	-9.634e+05	-6.872e+05	-4.111e+05	-1.349e+05	1.413e+05	3.921e+05	8.286e+05	9.769e+05	1.125e+06	1.273e+06	1.422e+06	1.497e+06	1.521e+06	1.546e+06	1.561e+06	1.621e+06	1.612e+06	1.456e+06	1.252e+06
8.398e-05	5.219e+05	6.96e+05	8.701e+05	9.139e+05	9.715e+05	1.029e+06	1.087e+06	1.144e+06	1.299e+06	1.226e+06	1.073e+06	9.193e+05	7.657e+05	6.121e+05	3.527e+05	2.048e+05	5.696e+04	-9.088e+04	-2.387e+05	-3.582e+05	-5.091e+05	-7.029e+05	-8.966e+05	-1.09e+06	-1.284e+06	-1.593e+06	-1.594e+06	-1.595e+06	-1.597e+06	-1.349e+06	-1.14e+06	-8.646e+05	-5.884e+05	-3.123e+05	-5.02e+04	2.278e+05	7.142e+05	8.581e+05	1.005e+06	1.153e+06	1.301e+06	1.388e+06	1.413e+06	1.439e+06	1.5e+06	1.561e+06	1.584e+06	1.428e+06	1.271e+06
8.423e-05	3.304e+05	5.045e+05	6.785e+05	7.548e+05	8.125e+05	8.701e+05	9.277e+05	9.939e+05	1.101e+06	1.163e+06	1.278e+06	1.124e+06	9.708e+05	8.172e+05	5.192e+05	3.714e+05	2.235e+05	7.569e+04	-9.542e+04	-2.32e+05	-4.098e+05	-6.17e+05	-8.107e+05	-1.004e+06	-1.198e+06	-1.509e+06	-1.51e+06	-1.511e+06	-1.513e+06	-1.514e+06	-1.311e+06	-1.042e+06	-7.705e+05	-4.925e+05	-2.145e+05	6.356e+04	6.017e+05	7.456e+05	8.895e+05	1.033e+06	1.181e+06	1.28e+06	1.317e+06	1.378e+06	1.439e+06	1.5e+06	1.556e+06	1.4e+06	1.243e+06
8.447e-05	1.54e+05	3.129e+05	4.87e+05	5.958e+05	6.534e+05	7.11e+05	8.096e+05	9.168e+05	1.024e+06	1.119e+06	1.147e+06	1.176e+06	1.176e+06	1.022e+06	6.858e+05	5.379e+05	3.709e+05	1.827e+05	-5423	-1.505e+05	-3.283e+05	-5.062e+05	-7.248e+05	-9.186e+05	-1.112e+06	-1.425e+06	-1.426e+06	-1.427e+06	-1.429e+06	-1.431e+06	-1.437e+06	-1.213e+06	-9.347e+05	-6.567e+05	-3.787e+05	-1.007e+05	4.892e+05	6.331e+05	7.77e+05	9.208e+05	1.065e+06	1.124e+06	1.203e+06	1.317e+06	1.378e+06	1.439e+06	1.5e+06	1.371e+06	1.225e+06
8.472e-05	3.365e+04	1.668e+05	3e+05	4.367e+05	5.181e+05	6.253e+05	7.325e+05	8.397e+05	9.469e+05	1.074e+06	1.103e+06	1.132e+06	1.16e+06	1.189e+06	8.372e+05	6.491e+05	4.609e+05	2.727e+05	8.458e+04	-6.896e+04	-2.468e+05	-4.247e+05	-6.025e+05	-7.804e+05	-1.34e+06	-1.341e+06	-1.344e+06	-1.35e+06	-1.356e+06	-1.362e+06	-1.368e+06	-1.306e+06	-1.241e+06	-8.21e+05	-5.43e+05	-2.649e+05	3.767e+05	5.206e+05	6.644e+05	8.083e+05	8.795e+05	1.033e+06	1.112e+06	1.191e+06	1.269e+06	1.348e+06	1.428e+06	1.362e+06	1.218e+06
8.496e-05	-8.669e+04	4.648e+04	1.582e+05	3.465e+05	4.41e+05	5.482e+05	6.554e+05	7.626e+05	8.698e+05	1.03e+06	1.059e+06	1.087e+06	1.117e+06	1.161e+06	1.088e+06	7.391e+05	5.509e+05	3.627e+05	1.746e+05	1.254e+04	-1.653e+05	-3.432e+05	-5.21e+05	-6.998e+05	-1.246e+06	-1.27e+06	-1.276e+06	-1.282e+06	-1.288e+06	-1.293e+06	-1.297e+06	-1.232e+06	-1.166e+06	-1.101e+06	-7.072e+05	-4.292e+05	2.642e+05	4.081e+05	5.519e+05	6.351e+05	7.475e+05	9.423e+05	1.021e+06	1.1e+06	1.178e+06	1.26e+06	1.346e+06	1.321e+06	1.196e+06
8.521e-05	-2.07e+05	-1.349e+05	-7446	2.96e+05	3.887e+05	4.813e+05	5.783e+05	6.855e+05	7.927e+05	9.854e+05	1.014e+06	1.054e+06	1.097e+06	1.141e+06	1.067e+06	9.608e+05	8.541e+05	4.527e+05	2.646e+05	9.404e+04	-8.381e+04	-2.617e+05	-4.495e+05	-6.373e+05	-1.141e+06	-1.174e+06	-1.207e+06	-1.213e+06	-1.219e+06	-1.225e+06	-1.223e+06	-1.157e+06	-1.092e+06	-1.026e+06	-9.609e+05	-5.934e+05	1.517e+05	2.783e+05	3.907e+05	5.03e+05	6.154e+05	7.278e+05	9.3e+05	1.009e+06	1.091e+06	1.178e+06	1.265e+06	1.292e+06	1.167e+06
8.545e-05	-4.281e+05	-3.006e+05	-1.731e+05	2.455e+05	3.381e+05	4.308e+05	5.235e+05	6.161e+05	7.156e+05	9.463e+05	9.902e+05	1.034e+06	1.078e+06	1.122e+06	1.047e+06	9.402e+05	8.336e+05	7.27e+05	3.546e+05	1.755e+05	-1.126e+04	-1.991e+05	-3.87e+05	-5.748e+05	-1.036e+06	-1.069e+06	-1.102e+06	-1.135e+06	-1.15e+06	-1.156e+06	-1.148e+06	-1.083e+06	-1.017e+06	-9.519e+05	-8.864e+05	-8.209e+05	-4.341e+05	1.462e+05	2.586e+05	3.71e+05	4.833e+05	5.957e+05	8.39e+05	9.229e+05	1.01e+06	1.096e+06	1.183e+06	1.263e+06	1.139e+06
8.569e-05	-5.937e+05	-4.663e+05	-3.388e+05	1.949e+05	2.876e+05	3.803e+05	4.729e+05	5.662e+05	7.025e+05	9.278e+05	9.708e+05	1.015e+06	1.059e+06	1.103e+06	1.026e+06	9.197e+05	8.131e+05	7.065e+05	6.63e+05	5.407e+05	5.125e+04	-1.366e+05	-3.245e+05	-5.123e+05	-9.308e+05	-9.639e+05	-9.97e+05	-1.03e+06	-1.063e+06	-1.087e+06	-1.074e+06	-1.008e+06	-9.429e+05	-8.929e+05	-8.467e+05	-8.004e+05	-4.725e+05	-3.195e+05	-1.287e+05	6.214e+04	2.53e+05	4.438e+05	5.887e+05	8.41e+05	9.276e+05	1.014e+06	1.101e+06	1.235e+06	1.11e+06
8.594e-05	-7.401e+05	-6.319e+05	-5.044e+05	1.444e+05	2.37e+05	3.297e+05	4.512e+05	5.875e+05	7.239e+05	9.138e+05	9.546e+05	9.954e+05	1.039e+06	1.083e+06	1.006e+06	8.992e+05	8.296e+05	7.372e+05	6.449e+05	5.21e+05	3.795e+05	-7.41e+04	-2.62e+05	-4.498e+05	-8.258e+05	-8.59e+05	-8.921e+05	-9.252e+05	-9.583e+05	-9.962e+05	-1.022e+06	-9.757e+05	-9.295e+05	-8.832e+05	-8.37e+05	-5.764e+05	-5.026e+05	-3.958e+05	-2.049e+05	-1.412e+04	1.767e+05	3.603e+05	5.107e+05	6.31e+05	7.513e+05	8.716e+05	9.919e+05	1.083e+06	1.097e+06
8.618e-05	-7.362e+05	-7.063e+05	-6.701e+05	9.384e+04	2e+05	3.363e+05	4.726e+05	6.089e+05	7.452e+05	8.998e+05	9.406e+05	9.814e+05	1.022e+06	1.064e+06	9.963e+05	9.039e+05	8.115e+05	7.191e+05	6.267e+05	5.013e+05	3.598e+05	2.183e+05	7.681e+04	-3.873e+05	-7.209e+05	-7.54e+05	-8.019e+05	-8.626e+05	-9.232e+05	-9.829e+05	-9.754e+05	-9.66e+05	-9.198e+05	-8.735e+05	-8.273e+05	-6.064e+05	-5.326e+05	-4.589e+05	-2.812e+05	-9.037e+04	1.005e+05	2.676e+05	4.252e+05	5.529e+05	6.733e+05	7.936e+05	9.139e+05	9.853e+05	1.046e+06
[truncated: 1,946 more rows]
[truncated: 770 more columns]
